# Supplementary material for: Evolution of the F0F1 ATP Synthase Complex in Light of the Patchy Distribution of Different Bioenergetic Pathways across Prokaryotes
Source: PLoS Comput Biol. 2014 Sep 4;10(9):e1003821. doi: 10.1371/journal.pcbi.1003821 (PMC4154653; doi:10.1371/journal.pcbi.1003821)
Supplement: Table S1 — Details of the species used in this study, including species name abbreviations, and accession numbers of the sequences used for the phylogenetic analyses. (XLS) [file pcbi.1003821.s008.xls]

## Sheet: Sheet1
						bacterial 16S sequences downloaded from RDP										protein size		protein size		protein size		protein size		protein size		protein size		protein size		protein size		protein size
						archaeal 16S sequences downloaded from RDP									Ortholog groups	EC:3.6.3.14		EC:3.6.3.14		EC:3.6.3.14		EC:3.6.3.14		EC:3.6.3.14		EC:3.6.3.14		EC:3.6.3.14		EC:3.6.3.14		ATP synthase protein I
Pathways						not found in RDP							Number of		K02114	atpC	K02112	atpD	K02115	atpG	K02111	atpA	K02113	atpH	K02109	atpF	K02110	atpE	K02108	atpB	K02116	atpI
respiration/heterotrophs	Kingdom	Phylum	Class	Order	Family	Genus	Abbreviation	Species name	Comments	RDP 16S sequence	IMG	Locus organization	intervening ORFs	KEGG organism abbreviation	(ATPF1E) [1221]	(ATPF1E)	(ATPF1B) [1235]	(ATPF1B)	(ATPF1G) [1218]	(ATPF1G)	(ATPF1A) [1233]	(ATPF1A)	(ATPF1D) [1143]	(ATPF1D)	(ATPF0B) [1486]	(ATPF0B)	(ATPF0C) [1204]	(ATPF0C)	(ATPF0A) [1204]	(ATPF0A)	(atpI) [691]	(atpI)
	Bacteria	Acidobacteria	?	?	?	?	CKo_veHe	Candidatus Koribacter versatilis	This organism belongs to the phylum Acidobacteria. It is a gram-negative, highly capsulated, aerobic heterotroph that grows with a range of sugars, sugar polymers, and some organic acids. It was isolated from soil of an Australian pasture.	'CP000360.1:complement(5260068..5261561) Candidatus Koribacter versatilis Ellin345'	IMG-Chemoorganotroph, Heterotroph, Oligotroph, Glucose/Lactose/Galactose/L-arabinose utilizing, Sulfur reducer (NADPH dependent sulfur reduction to hydrogen sulfide)	sI-OA-OC; OB'-OB-ID-IA-IG-IB-IE (sI=pfam03899-ATP_synth_I)	3030	aba	Acid345_4331	142	Acid345_4332		Acid345_4333		Acid345_4334		Acid345_4335		Acid345_4336	261	Acid345_1300		Acid345_1299		Acid345_1298	139
																		480		345		512		179	Acid345_4337	(CKo_v2He) 159		104		245
	Bacteria	Acidobacteria	?	Acidobacteriales	Acidobacteriaceae	Acidobacterium	Ac_capHe	Acidobacterium capsulatum	This genus comprises a number of species commonly found in water reservoirs, microbial mats, many different soil types, marine and freshwater sediments, as well as in hot-spring mats and sediments, etc. Furthermore, they sometimes form the dominant group in a habitat. These bacteria are involved in the first step of destruction of biologically complex molecules produced by autotrophic (capable of…	'CP001472.1:2863353..2864776 Acidobacterium capsulatum (T); ATCC 51196'	IMG-Chemoorganotroph, Heterotroph, Lactose/Galactose utilizing	I-X-OA-OC; OB'-OB-ID-IA-IG-IB-IE (I=pfam09527-ATPase_gene1; X=32aa hypothetical transcribed in the opposite direction)	743	aca	ACP_1027	141	ACP_1028		ACP_1029		ACP_1030		ACP_1031		ACP_1032	173	ACP_0283		ACP_0282
																		480		356		534		179	ACP_1033	(Ac_ca2He) 151		103		225	ACP_0280	96
	Bacteria	Acidobacteria	Solibacteres	Solibacterales	Solibacteraceae	Candidatus Solibacter	CSo_usHe	Candidatus Solibacter usitatus	Common soil bacterium. Solibacter usitatus is a member of the Acidobacteria, a group of organisms commonly found in water reservoirs, microbial mats, many different soil types, marine and freshwater sediments, as well as in hot-spring mats and sediments, etc. Furthermore, they sometimes form the dominant group in a habitat. These bacteria are involved in the first step of destruction of biologica…	'CP000473.1:1248105..1249598 Candidatus Solibacter usitatus Ellin6076'	IMG-Chemoorganotroph, Heterotroph, Oligotroph, Glucose/Galactose/Xylose utilizing	I-sI-OA-OC; OB'-OB-ID-IA-IG-IB-IE (I=pfam09527-ATPase_gene1; sI=pfam03899-ATP_synth_I)	299	sus	Acid_0466	134	Acid_0465		Acid_0464		Acid_0463		Acid_0462		Acid_0461	198	Acid_0767		Acid_0766		Acid_0764	65
																		482		286		512		184	Acid_0460	(CSo_u2He) 149		101		233	Acid_0765	(CSo_u2He) 132
	Bacteria	Firmicutes	?	Bacillales	Bacillaceae	Bacillus	Ba_subHe	Bacillus subtilis	Model organism for prokaryotic cell differentiation and development. Bacillus subtilis was one of the first bacteria studied, and was named Vibrio subtilis in 1835 and renamed Bacillus subtilis in 1872. It is one of the most well characterized bacterial organisms, and is a model system for cell differentiation and development. This soil bacterium can divide asymmetrically, producing an endospore …	'AJ276351.1:1..1517 Bacillus subtilis (T); DSM10'	IMG-Glucose/Fructose/Sucrose/Maltose/Xylose/Lactose/L-arabinose utilizing, Nitrate reducer (Use of nitrate as electron acceptor, Dissimilatory nitrate reduction)	sI-OA-OC-OB-ID-IA-IG-IB-IE (sI=K02116=pfam03899-ATP_synth_I)	N/A	bsu	BSU36800	132	BSU36810	473	BSU36820	287	BSU36830	502	BSU36840	181	BSU36850	170	BSU36860	70	BSU36870	244	BSU36880	128
	Bacteria	Firmicutes	?	Bacillales	?	?	St_haeHe	Staphylococcus haemolyticus	Causes opportunistic infections in humans. The genus Staphylococcus are pathogens of humans and other mammals. Traditionally they were divided into two groups based on the coagulase reaction. Staphylcocci are generally found inhabiting the skin and mucous membranes of mammals and birds. Some members of this genus can be found as human commensals and these are generally believed to have the greate…	'AP006716.1:879834..881387 Staphylococcus haemolyticus JCSC1435'	IMG-Glucose/Fructose/Sucrose/Lactose/Galactose utilizing, Nitrate reducer (Use of nitrate as electron acceptor, Dissimilatory nitrate reduction)	sI-OA-OC-OB-ID-IA-IG-IB-IE (sI=K02116=pfam03899-ATP_synth_I)	N/A	sha	SH0933	133	SH0932	470	SH0931	288	SH0930	502	SH0929	179	SH0928	176	SH0927	70	SH0926	241	SH0925	117
	Bacteria	Firmicutes	?	Lactobacillales	Lactobacillaeceae	Lactobacillus	La_helHe	Lactobacillus helveticus	Lactic acid bacterium used in the manufacture of cheese. The homofermentative thermophilic lactic acid bacterium that is used in the manufacture of Swiss type and long-ripened Italian cheeses, such as Emmental, Grana, and Provolone cheeses.	'AM113779.1:<1..>1554 Lactobacillus helveticus (T); type strain:DSM 20075'	IMG-Maltose utilizing	OA-OC-OB-ID-IA-IG-IB-IE (missing I)	N/A	lhe	lhv_0813	146	lhv_0812	479	lhv_0811	320	lhv_0810	503	lhv_0809	182	lhv_0808	169	lhv_0807	77	lhv_0806	237
	Bacteria	Firmicutes	Clostridia	Clostridiales	Clostridiaceae	Clostridium	Cl_tetHe	Clostridium tetani	Causes tetanus. The Clostridium genus comprises about 150 metabolically diverse species of anaerobes that are ubiquitous in virtually all anoxic habitats where organic compounds are present, including soils, aquatic sediments and the intestinal tracts of animals and humans. Characteristic of clostridia is the shape of their cells that resembles a drumstick or spindle ("kloster" is Greek for "spin…	'AE015927.1:complement(8715..10223) Clostridium tetani E88; Massachusetts'	IMG-Chemoorganotroph, Glucose utilizing, Sulfur reducer (NADPH dependent sulfur reduction to hydrogen sulfide)	has ATPV (G-I-K-E-C-F-A-B-D; C-I-X-X-A-B-D)	N/A	ctc
	Bacteria	Bacteroidetes	Bacteroidia	Bacteroidales	Bacteroidaceae	Bacteroides	Ba_fraHe	Bacteroides fragilis	Common gut bacterium. Bacteroides. This group of microbes constitute the most abundant members of the intestinal microflora of mammals. Typically they are symbionts, but they can become opportunistic pathogens in the peritoneal (intra-abdominal) cavity. Breakdown of complex plant polysaccharides such as cellulose and hemicellulose and host-derived polysaccharides such as mucopolysaccharides is ai…	'CR626927.1:complement(3205531..3207063) Bacteroides fragilis (T); ATCC 25285 = NCTC 9343'	IMG-Chemoorganotroph, Glucose utilizing, Lactose utilizing, Sulfur reducer (NADPH dependent sulfur reduction to hydrogen sulfide)	IB-IE-I(?)-OA-OC-OB-ID-IA-IG (I(?) no pfam domains)	N/A	bfr	BF2172	81	BF2171	505	BF2179	290	BF2178	527	BF2177	186	BF2176	165	BF2175	85	BF2174	383	BF2173	142
	Bacteria	Bacteroidetes	Flavobacteria	Flavobacteriales	Flavobacteriaceae	Flavobacterium	Fl_psyHe	Flavobacterium psychrophilum	Flavobacterium psychrophilum cause cold water disease in salmon and trout. This bacterium causes septicemia in young fish (rainbow trout fry syndrome) and extensive lesions in adult fish. There is a high rate of mortality associated with these diseases with considerable economic impact for the aquaculture industry.	'AM398681.1:571666..573186 Flavobacterium psychrophilum JIP02/86'	IMG-Metabolism?	I-sI(?)-X-OA-OC-OB-ID-IA-IG; IB-IE (I=pfam09527-ATPase_gene1; sI(?) no pfam domains; X=RCC1 transcribed in the opposite direction)	2341	fps	FP0115	93	FP0114	503	FP2457	286	FP2458	525	FP2459	177	FP2460	166	FP2461	65	FP2462	389	FP2465	75
																															FP2464	(Fl_ps2He) 132
	Bacteria	Bacteroidetes	Cytophagia	Cytophagiales	Cytophagiaceae	Cytophaga	Cy_hutHe	Cytophaga hutchinsonii	Common soil microorganism. Cytophaga hutchinsonii is abundantly found in soil, freshwater, and marine habitats and it is motile by a gliding motility system that does not utilize flagella. Degradation of various recalcitrant organic macromolecules such as chitin, pectin, and cellulose is a hallmark of this organism.	'CP000383.1:120118..121499 Cytophaga hutchinsonii (T); ATCC 33406'	IMG-Cellulose degrader, Chitin degradation, Glucose utilizing	I-OA-OC-OB-ID-IA-IG; IB-IE (I=pfam09527-ATPase_gene1)	151	chu	CHU_0337	80	CHU_0336	501	CHU_0184	295	CHU_0183	526	CHU_0182	182	CHU_0181	167	CHU_0180	79	CHU_0179	376	CHU_0178	79
	Bacteria	Bacteroidetes	Cytophagia	Cytophagiales	Flammeovirgaceae	Marivirga (Marivirga tractuosa)	Fl_traHe	Flexibacter tractuosus	Flexibacter tractuosus is a member of a group of bacteria which move by gliding. These organisms are often found in aquatic or semi-aquatic environments.	CP002349.1:complement(2010890..2012398) Marivirga tractuosa DSM 4126'	IMG-Chemoorganotroph	I-sI(?)-OA-OC-OB-ID-IA-IG; IB-IE (I=pfam09527-ATPase_gene1; sI(?) no pfam domains)	75	mtt	Ftrac_2648	82	Ftrac_2649	502	Ftrac_2572	293	Ftrac_2571	524	Ftrac_2570	185	Ftrac_2569	166	Ftrac_2568	62	Ftrac_2567	362	Ftrac_2565	77
																															Ftrac_2566	(Fl_tr2He) 126
	Bacteria	Bacteroidetes	Sphingobacteria	Sphingobacteriales	Rhodothermaceae	Salinibacter	Sa_rubHe	Salinibacter ruber	This organism is an extremely halophilic aerobe originally isolated from saltern crystallizer ponds in Spain. This red-pigmented bacterium belongs to the Cytophaga-Flexibacter-Bacteroides group. These bacteria can coexist in significant colonies with halophilic archaea under saline conditions. In contrast to other bacteria they do not regulate their intracellular salt conditions through proton pu…	'CP000159.1:complement(3328508..3330049) Salinibacter ruber (T); DSM 13855; M31'	IMG-Heterotroph	(s)I(?)-OA-OC-OB-ID-IA-IG; IB-IE ((s)I(?) no pfam domains)	1512	sru	SRU_2430	149	SRU_2429	500	SRU_0916	308	SRU_0915	551	SRU_0914	190	SRU_0913	204	SRU_0912	76	SRU_0911	412	SRU_0910	81
	Bacteria	Actinobacteria	Actinobacteridae	Actinomycetales (Corynebacterineae)	Corynebacteriaceae	Corynebacterium	Co_dipHe	Corynebacterium diphtheriae	Causative agent of diphtheria. The Corynebacterium genus comprises about 50 species of a phenotypically diverse group of bacteria. Some of them (30) are animal and plant pathogens, while other are saprophytes (feeding on dead organics). They may be found as members of the normal microflora of humans, where these bacteria find a suitable niche in virtually every anatomic site. The name Corynebacte…	'BX248359.1:complement(199757..201148) Corynebacterium diphtheriae; NCTC13129'	IMG-Chemoorganotroph, Glucose utilizing, Fructose utilizing	(s)I(?)-OA-OC-OB-ID-IA-IG-IB-IE ((s)I(?) no pfam domains)	N/A	cdi	DIP1053	123	DIP1052	481	DIP1051	325	DIP1050	542	DIP1049	273	DIP1048	188	DIP1047	79	DIP1046	261	DIP1045	147
	Bacteria	Actinobacteria	Actinobacteridae	Actinomycetales (Micrococcineae)	Microbacteriaceae	Clavibacter	Cl_micHe	Clavibacter michiganensis	Plant pathogen. Clavibacter michiganensis . Gram-positive phytopathogens which were formerly named Corynebacterium. This genus is represented by a single species, C. michiganensis. This species is subdivided into five subspecies: michiganensis, sepedonicus, nebraskensis, tesselarius and insidiosus each of which infects specific hosts: tomato, potato, corn, wheat and alfalfa, respectively. Members…	'AM849034.1:1297189..1298706 Clavibacter michiganensis (T); ATCC33113'	IMG-Glucose utilizing, Fructose utilizing, L-arabinose utilizing	OA-OC-OB-ID-IA-IG-IB-IE (missing I)	N/A	cms	CMS_1923	89	CMS_1924	486	CMS_1925	299	CMS_1926	552	CMS_1927	263	CMS_1928	181	CMS_1929	77	CMS_1930	226
	Bacteria	Actinobacteria	Actinobacteridae	Actinomycetales (Pseudonocardineae)	Pseudonocardiaceae	Saccharopolyspora	Sa_eryHe	Saccharopolyspora erythraea	Source of the antibiotic erythromycin. Saccharopolyspora erythraea is the soil bacterium that produces the industrially important antibiotic erythromycin A. Erythromycin is a clinically important and potent macrolide antibiotic. It is used to treat infections caused by several prokaryotic pathogens such as Streptococcus, Staphylococcus, Mycoplasma, Ureaplasma, Chlamydia and Legionella. Production…	'AM420293.1:1402795..1404188 Saccharopolyspora erythraea (T); NRRL 2338'	IMG-Glucose utilizing, Fructose utilizing	(s)I(?)-OA-OC-OB-ID-IA-IG-IB-IE; OA ((s)I(?) no pfam domains)	983	sen	SACE_6279	121	SACE_6280	455	SACE_6281	308	SACE_6282	548	SACE_6283	275	SACE_6284	178	SACE_6285	88	SACE_6286	259	SACE_6287	153
																													SACE_5295	(Sa_er2He) 260
	Bacteria	Actinobacteria	Actinobacteridae	Actinomycetales (Streptomycineae)	Streptomycetaceae	Streptomyces	St_coeHe	Streptomyces coelicolor	Well-studied antiobiotic-producing bacterium. Streptomyces are widely distributed in nature, especially in the soil. The characteristic earthy smell of freshly plowed soil is actually attributed to the aromatic terpenoid geosmin produced by species of Streptomyces. There are currently 364 known species of this genus, many of which are the most important industrial producers of antibiotics and oth…	'AB184196.1:<1..>1476 Streptomyces coelicolor (T); NBRC 12854'	IMG-Glucose utilizing	(s)I-OA-OC-OB-ID-IA-IG-IB-IE (I=K02116)	N/A	sco	SCO5374	124	SCO5373	478	SCO5372	305	SCO5371	529	SCO5370	274	SCO5369	184	SCO5368	76	SCO5367	273	SCO5366	145
	Bacteria	Aquificae	?	Aquificales	Aquificaceae	Aquifex	Aq_aeoHe	Aquifex aeolicus	This hyperthermophilic organism grows optimally at 95 C on hydrogen, oxygen, carbon dioxide, and mineral salts. It is one of the earliest diverging bacteria known (deepest branching) based on 16S ribosomal RNA sequencing and phylogenetic analyses. Many of the enzymes this organism produces are studied due to their heat stable nauture.	'AE000657.1:complement(571199..572785) Aquifex aeolicus VF5'	IMG-Chemolithoautotroph, Sulfur reducer (Dissimilatory (poly)sulfide reduction to hydrogen sulfide)	OA-X-OC; OB'-OB-ID; IA; IE; IG; IG-IB (missing I; X= Rossman fold)	max 1860	aae	aq_673	132	aq_2038		aq_203	393	aq_679		aq_1588		aq_1586	144	aq_177		aq_179
									Sulfur oxidizer/Sulfur reducer									478	aq_2041	(Aq_ae2He) 291		503		181	aq_1587	(Aq_ae2He) 185		100		216
	Bacteria	Chlamydiae	?	Chlamydiales	Chlamydiaceae	Chlamydia	Ch_traHe	Chlamydia trachomatis	Causes disease in either the eye or the urogenital tract. Bacteria belonging to the Chlamydiales group are obligate intracellular parasites of eukaryotic cells. They are found within vertebrates, invertebrate cells, and amoebae hosts. In 1999 this group was taxonomically reclassified and it now includes a broader range of Gram-negative bacteria based on their similarities with regards to their nu…	'D89067.1:1..1548 Chlamydia trachomatis (T); HAR-13'	IMG-Metabolism?	has ATPV (E-X-A-B-D-I-K)	N/A	cta
	Bacteria	Chlamydiae	?	Chlamydiales	Chlamydiaceae	Chlamydophila	Cl_pneHe	Chlamydophila pneumoniae	Causes respiratory infections in people. Bacteria belonging to the Chlamydiales group are obligate intracellular parasites of eukaryotic cells. They are found within vertebrates, invertebrate cells, and amoebae hosts. In 1999 this group was taxonomically reclassified and it now includes a broader range of Gram-negative bacteria based on their similarities with regards to their nucleotide sequence…	'AE002161.1:complement(1069329..1070785) Chlamydophila pneumoniae AR39'	IMG-Metabolism?	has ATPV (E-X-A-B-D-I-K)	N/A	cpa
	Bacteria	Chrysiogenetes	?	Chrysiogenales	Chrysiogenaceae	Desulfuspirillum (Desulfuspirillum indicum S5)	Ba_S5He	Bacterium S5	This is the first cultured species of the proposed new genus "Selenospirillum", and the sequencing of its genome will expand the range of experimental approaches that researchers can use to characterize its metabolic pathways for energy production and understand how these pathways are regulated. This organism is notable for its ability to reduce selenate to selenite and further to insoluble eleme…	DQ991965.1:<1..>1530 dissimilatory selenate-respiring bacterium S5'	IMG-Selenate reducer, Sulfur reducer (NADPH dependent sulfur reduction to hydrogen sulfide)	I-sI(?)-OA-OC; OB'-OB-ID-IA-IG-IB-IE (I=K02116=pfam09527-ATPase_gene1; sI(?)= no pfam domains but annotated as ATP synthase I)	1486	din	Selin_2250	138	Selin_2249		Selin_2248		Selin_2247		Selin_2246		Selin_2245	185	Selin_0757		Selin_0756		Selin_0754	89
																		466		291		502		178	Selin_2244	(Ba_S2Het) 141		112		223	Selin_0755	(Ba_S2Het) 135
	Bacteria	Deferribacteres	?	Deferribacterales	Defferibacteraceae	?	Ca_nitHe	Calditerrivibrio nitroreducens	This is a moderately thermophilic, nitrate-reducing bacterium, isolated from hot spring water from Yumata, Nagano, Japan.	'CP002347.1:complement(1401787..1403324) Calditerrivibrio nitroreducens DSM 19672'	IMG-Nitrate reducer, Nitrogen fixation (nitrogenase)	I-sI-OA-OC; OB'-OB-ID-IA-IG-IB-IE (I=K02116=pfam09527-ATPase_gene1; sI=pfam03899-ATP_synth_I)	112	cni	Calni_1586	138	Calni_1587		Calni_1588		Calni_1589		Calni_1590		Calni_1591	186	Calni_1471		Calni_1472		Calni_1474	77
																		468		285		502		180	Calni_1592	(Ca_ni2He) 141		105		223	Calni_1473	(Ca_ni2He) 129
	Bacteria	Deferribacteres	?	Deferribacterales	Defferibacteraceae	Deferribacter	De_desHe	Deferribacter desulfuricans	Deferribacter desulfuricans is an anaerobic, heterotrophic thermophile. It is a strictly anaerobic heterotroph capable of using complex organic compounds, ethanol and various organic acids as energy and carbon sources. Elemental sulfur, nitrate or arsenate was required for growth as an electron acceptor.	'AB086060.1:<1..>1446 Deferribacter desulfuricans (T); SSM1'	IMG-Heterotroph	I-sI-OA-OC; OB'-OB-ID-IA-IG-IB-IE (I=K02116=pfam09527-ATPase_gene1; sI=pfam03899-ATP_synth_I)	147	ddf	DEFDS_1885	138	DEFDS_1886		DEFDS_1887		DEFDS_1888		DEFDS_1889		DEFDS_1890	185	DEFDS_1734		DEFDS_1735		DEFDS_1737	75
																		468		285		502		180	DEFDS_1891	(De_de2He) 140		106		223	DEFDS_1736	(De_de2He) 119
	Bacteria	Deinococcus-Thermus	Deinococci	Deinococcales	Deinococcaceae	Deinococcus	De_radHe	Deinococcus radiodurans	Radiation-resistant bacterium. Deinococcus radiodurans. This red-pigmented organism's name means "strange berry that withstands radiation", marking the fact that this organism is one of the most radiation-resistant known. It can tolerate radiation levels at 1000 times the levels that would kill a human and it was originally isolated in 1956 from a can of meat that had been irradiated with X-rays.…	'AE000513.1:84836..86337 Deinococcus radiodurans R1'	IMG-Chemoorganotroph, Glucose utilizing, Fructose utilizing	has ATPV (I-K-E-C-F-A-B-D)	N/A	dra
	Bacteria	Deinococcus-Thermus	Deinococci	Thermales	Thermaceae	Thermus	Th_theHe	Thermus thermophilus	This species is extremely thermophilic and has been useful in analyzing bacterial life and biochemical processes under high temperature as well as being a source of thermophilic enzymes.	'X07998.1:1..1515 Thermus thermophilus (T); HB8'	IMG-Glucose utilizing, Maltose utilizing	has ATPV (I-K-E-C-F-A-B-D)	N/A	ttj
	Bacteria	Dictyoglomi	?	Dictyoglomales	Dictyoglomaceae	Dictyoglomus	Di_theHe	Dictyoglomus thermophilum	Dictyoglomus thermophilum was isolated from a slightly alkaline hot spring (Tsuetae Hot Spring) in Kumamoto Prefecture, Japan. It is an extremely thermophilic, chemoorganotrophic bacterium.	'CP001146.1:624121..625660 Dictyoglomus thermophilum H-6-12; H-6-12; ATCC 35947'	IMG-Chemoorganotroph, Sulfur reducer (NADPH dependent sulfur reduction to hydrogen sulfide)	I-sI(?)-OA-OC-OB-IA-IG-IB-IE (missing ID; I=K02116=pfam09527-ATPase_gene1; sI(?) no pfam domains)	N/A	dth	DICTH_1856	147	DICTH_1858	465	DICTH_1859	290	DICTH_1860	510			DICTH_1861	245	DICTH_1862	84	DICTH_1863	220	DICTH_1865	69
																															DICTH_1864	(Di_th2He) 113
	Bacteria	Dictyoglomi	?	Dictyoglomales	Dictyoglomaceae	Dictyoglomus	Di_turHe	Dictyoglomus turgidum	Dictyoglomus turgidum was isolated from a hot spring in Kamchatka.	'CP001251.1:796084..797624 Dictyoglomus turgidum (T); DSM 6724'	IMG-Cellulose degrader, Sulfur reducer (NADPH dependent sulfur reduction to hydrogen sulfide)	I-sI(?)-OA-OC-OB-IA-IG-IB-IE (missing ID; I=K02116=pfam09527-ATPase_gene1; sI(?) no pfam domains)	N/A	dtu	Dtur_0129	145	Dtur_0130	465	Dtur_0131	290	Dtur_0132	508			Dtur_0133	245	Dtur_0134	85	Dtur_0135	220	Dtur_0137	69
																															Dtur_0136	(Di_tu2He) 113
	Bacteria	Fibrobacteres	?	Fibrobacterales	Fibrobacteraceae	Fribrobacter	Fi_sucHe	Fibrobacter succinogenes	Cellulolytic rumen bacterium. This bacterium is one of the three most predominant cellulolytic organisms in the rumen, the other two being Ruminococcus sp.. Since cellulose is one of the most abundant carbohydrates on the planet, this organism is, therefore, an important part of the global carbon biogeochemical cycle, converting the mass of fixed carbon generated by photosynthetic organisms back …	'CP001792.1:complement(785755..787241) Fibrobacter succinogenes subsp. succinogenes S85'	IMG-Cellulose degrader	has ATPV	N/A	fsu
	Bacteria	Fusobacteria	?	Fusobacteriales	Fusobacteriaceae	Fusonacterium	Fu_nucHe	Fusobacterium nucleatum	Normal oral and gastrointestinal bacterium. This genus contains mostly obligately anaerobic bacilli. Some of them are motile, some are non-motile. They inhabit mucous membranes of humans and animals. Many of the isolates are spindle-shaped, or fusiform. However, there are also rods with parallel walls, but rounded or tapered ends. Fusobacterium nucleatum. This organism belongs to the normal micro…	'AJ133496.1:<1..>1479 Fusobacterium nucleatum subsp. nucleatum; ATCC 25586(T)'	IMG-Glucose utilizing, Fructose utilizing	sI-OA-OC-OB-ID-IA-IG-IB-IE (sI=K02116=pfam03899-ATP_synth_I)	N/A	fnu	FN0357	134	FN0358	462	FN0359	282	FN0360	500	FN0361	174	FN0362	163	FN0363	89	FN0364	218	FN0365	106
	Bacteria	Fusobacteria	?	Fusobacteriales	Fusobacteriaceae	Ilyobacter	Il_ploHe	Ilyobacter polytropus	Ilyobacter polytropus was isolated from anoxic marine mud. This organism is able to ferment 3-hydroxybutyrate, crotonate, glycerol and other compounds.	'AJ307981.1:1..1516 Ilyobacter polytropus (T); DSM 2926 T'	IMG-Chemoorganotroph, Nitrogen fixation (nitrogenase)	sI-OA-OC-OB-ID-IA-IG-IB-IE (sI=pfam03899-ATP_synth_I)	N/A	ipo	Ilyop_0208	134	Ilyop_0207	467	Ilyop_0206	282	Ilyop_0205	500	Ilyop_0204	174	Ilyop_0203	168	Ilyop_0202	89	Ilyop_0201	288	Ilyop_0200	127
	Bacteria	Fusobacteria	?	Fusobacteriales	Fusobacteriaceae	Streptobacillus	St_monHe	Streptobacillus moniliformis	Streptobacillus moniliformis causes rat bite fever, a systemic illness characterized by fever, chills, and joint pain which can progress to endocarditis, meningitis or pneumonia if left untreated. Although infection is usually associated with a rodent bite, this disease can be caused by ingestion of contaminated food or water. Streptobacillus moniliformis is the causative agent of rat bite fever …	'CP001779.1:293359..294864 Streptobacillus moniliformis DSM 12112'	IMG-Metabolism?	sI(?)-OA-OC-OB-ID-IA-IG-IB-IE (sI(?) no pfam domains)	N/A	smf	Smon_1024	130	Smon_1025	464	Smon_1026	295	Smon_1027	501	Smon_1028	173	Smon_1029	167	Smon_1030	79	Smon_1031	307	Smon_1032	131
	Bacteria	Gemmatimonadetes	?	Gemmatimonadales	Gemmatimonadaceae	Gemmatimonas	Ge_aurHe	Gemmatimonas aurantiaca	Polyphosphate accumulating bacterium. Gemmatimonas aurantiaca This species was isolated from an anaerobic-aerobic sequential batch reactor operated under enhanced biological phosphorus removal conditions for wastewater treatment. The isolation strategy used targeted slowly growing polyphosphate-accumulating bacteria by combining low-speed centrifugations and prolonged incubation on a low-nutrient…	'AB072735.1:<1..>1446 Gemmatimonas aurantiaca (T); T-27'	IMG-Metabolism?	I-sI(?)-OA-OC-OB-ID; IA-IG-IB-IE (I=pfam09527-ATPase_gene1; sI(?) no pfam domains)	1769	gau	GAU_0717	86	GAU_0716	476	GAU_0715	290	GAU_0714	523	GAU_2487	185	GAU_2488	166	GAU_2489	92	GAU_2490	328	GAU_2492	131
																															GAU_2491	(Ge_au2He) 130
	Bacteria	Nitrospirae	?	Nitrospirales	Nitrospiraceae	Nitrospira	CNi_deHe	Candidatus Nitrospira defluvii	This nitrite-oxidizing bacterium was found through enrichment from activated sludge from a municipal wastewater treatment plant. Phylogenetic analysis of 16S rRNA gene sequences revealed that the enriched bacteria represented a novel Nitrospira species closely related to uncultured Nitrospira-like bacteria previously found in wastewater treatment plants and nitrifying bioreactors.	'FP929003.1:1384637..1386163 Candidatus Nitrospira defluvii'	IMG-Nitrite-oxidizer	I-OA-OC-OB; ID-IA-IG-IB-IE (I=K02116=pfam09527-ATPase_gene1)	N/A	nde	NIDE0373	140	NIDE0372	480	NIDE0371	295	NIDE0370	505	NIDE0369	179	NIDE3732	170	NIDE3733	76	NIDE3734	249	NIDE3735	95
	Bacteria	Planctomycetes	Planctomycetacia	Planctomycetales	Planctomycetaceae	Pirellula	Pi_staHe	Pirellula staleyi	The Planctomycetales order forms an independent, monophyletic phylum of the domain Bacteria. It consists of four genera: Planctomyces, Gemmata, Isosphaera, and Pirellula. The representatives of these genera are quite abundant in terrestrial and marine habitats. This order includes organisms which are important components of the biosphere. They catalyze important transformations in global carbon a…	'AJ231183.1:<1..>1477 Pirellula staleyi (T); DSM 6068T'	IMG-Xylose utilizing	I-sI(?)-OA-OC-OB-ID-IA-X-IG-IB-IE (I=pfam09527-ATPase_gene1; sI(?) no pfam domains; X=124aa Tic20)	N/A	psl	Psta_4414	132	Psta_4413	482	Psta_4412	296	Psta_4410	504	Psta_4409	208	Psta_4408	303	Psta_4407	105	Psta_4406	549	Psta_4404	60
																															Psta_4405	(Pi_st2He) 159
	Bacteria	Planctomycetes	Planctomycetacia	Planctomycetales	Planctomycetaceae	Rhodopirellula	Rh_balHe	Rhodopirellula baltica	Common marine bacterium. Planctomycetales. This order forms an independent, monophyletic phylum of the domain Bacteria. The representatives of this phylum are quite abundant in terrestrial and marine habitats, however there is currently only a few characterized species. Among them is the recently discovered and long sought after "Anammox" bacterium capable of anaerobic ammonium oxidation, a proce…	'BX294149.1:complement(206764..208278) Rhodopirellula baltica (T); 1'	IMG-Heterotroph, Glucose utilizing, Xylose utilizing	I-sI(?)-OA-X-OC-OB-ID-IA-IG-IB-IE (I=pfam09527-ATPase_gene1; sI(?) no pfam domains; X=46aa hypothetical)	N/A	rba	RB10219	128	RB10217	479	RB10216	296	RB10215	507	RB10213	227	RB10211	261	RB10209	110	RB10206	349	RB10202	78
																															RB10204	(Rh_ba2He) 148
												IB-IE-I-R-OA-OC-OB-IA-IG (missing ID) (I=K02116=pfam09527-ATPase_gene1)	N/A		RB4908	(Rh_ba2He) 131	RB4906	(Rh_ba2He) 508	RB4917	(Rh_ba2He) 306	RB4916	(Rh_ba2He) 510			RB4915	(Rh_ba2He) 246	RB4913	(Rh_ba2He) 88	RB4911	(Rh_ba2He) 228	RB4909	(Rh_ba3He) 95
																															RB4910	(Rh_ba4He) 115
	Bacteria	Proteobacteria	Alphaproteobacteria	Rhizobiales	Brucellaceae	Brucella	Br_melHe	Brucella melitensis	Causes brucellosis and undulant fever. There are 7 Brucella spp., of which four are pathogenic in humans (Brucella melitensis, Brucella abortus, Brucella canis and Brucella suis). They are highly infectious, and can be spread through contact with infected animal products or through the air, making them a potential bioterrorism agent. Once the organism has entered the body, it can become intracell…	'CP001488.1:complement(1608389..1609873) Brucella melitensis ATCC 23457'	IMG-Metabolism?	I-OA-OC-OB'-OB; ID-IA-IG-IB-IE (I=K02116=pfam09527-ATPase_gene1)	1427	bmi	BMEA_A1847	135	BMEA_A1849		BMEA_A1850		BMEA_A1851		BMEA_A1852		BMEA_A0419	159	BMEA_A0417		BMEA_A0416		BMEA_A0415
																		521		292		509		186	BMEA_A0418	(Br_me2He) 208		75		249		133
	Bacteria	Proteobacteria	Alphaproteobacteria	Rhizobiales	Methylobacteriacea	Methylobacterium	Me_radHe	Methylobacterium radiotolerans	Methanol-utilizing bacterium. This methylotrophic species nodulates and fixes nitrogen in symbiosis with legumes. Methylobacterium represents a branch of the Rhizobia which grow facultatively on methanol.	'D32227.1:1..1400 Methylobacterium radiotolerans (T); JCM 2831'	IMG-Methylotroph, Nitrogen fixation, Glucose utilizing	I-OA-OC-OB'-OB; ID-IA-IG-IB-IE (I=K02116=pfam09527-ATPase_gene1)	104	mrd	Mrad2831_0602	133	Mrad2831_0603		Mrad2831_0604		Mrad2831_0605		Mrad2831_0606		Mrad2831_0711	162	Mrad2831_0713		Mrad2831_0714		Mrad2831_0715
																		484		296		510		190	Mrad2831_0712	(Me_ra2He) 192		75		251		125
	Bacteria	Proteobacteria	Alphaproteobacteria	Rhizobiales	Rhizobiaceae (Rhizobium/Agrobacterium group)	Rhizobium	Rh_legHe	Rhizobium leguminosarum	Nitrogen-fixing plant symbiont. This organism, like other Rhizobia, establishes a symbiotic relationship with a legume plant, providing nitrogen in exchange for a protected environment. The legume roots secrete flavonoids and isoflavonoids which the bacteria recognize and use to turn on genes involved in root nodulation. Many of the root nodulation genes are involved in synthesis and secretion of…	'CP001622.1:complement(3464935..3466403) Rhizobium leguminosarum bv. trifolii WSM1325'	IMG-Nitrogen fixation (nitrogenase)	I-OA-OC-OB'-OB; ID-IA-IG-IB-X-IE (I=K02116=pfam09527-ATPase_gene1; X=79aa hypothetical)	3476	rle	RL4405	135	RL4407		RL4408		RL4409		RL4410		RL0928	162	RL0926		RL0925		RL0924
											different accession in IMG							478		294		509		188	RL0927	(Rh_le2He) 207		75		250		111
	Bacteria	Proteobacteria	Alphaproteobacteria	Sphingomonadales	Sphingomonadaceae	Sphingomonas	Sp_witHe	Sphingomonas wittichii	Sphingomonas wittichii was isolated from water from the Elbe River in Germany. This organism is able to grow using dibenzo-p-dioxin or dibenzofuran as a sole carbon source. These compounds are widespread environmental contaminants formed as by-products in the manufacture of pesticides and paper, and during the incineration of industrial waste. The enzymes involved in degradation of these substrat…	'CP000699.1:complement(2812335..2813814) Sphingomonas wittichii RW1'	IMG-Heterotroph, Fructose utilizing, Sucrose utlilizing	I-OA-OC-OB'-OB; ID-IA-IG-IB-IE (I=K02116=pfam09527-ATPase_gene1)	3857	swi	Swit_0624	87	Swit_0623		Swit_0622		Swit_0621		Swit_0620		Swit_4486	205	Swit_4484		Swit_4483		Swit_4482
																		484		294		509		184	Swit_4485	(Sp_wi2He) 163		75		261		107
	Bacteria	Proteobacteria	Betaproteobacteria	Burkholderiales	Alcaligenaceae	Bordetella	Bo_perHe	Bordetella pertussis	This group of organisms is capable of invading the respiratory tract of animals and causing severe diseases. They express a number of virulence factors in order to do this including filamentous hemagglutins for attachment, cytotoxins, and proteins that form a type III secretion system for transport of effector molecules into host cells. Bordetella pertussis is unable to persist in the environment…	'BX640417.1:66117..67648 Bordetella pertussis; Tohama I'	IMG-Metabolism?	sI-OA-OC-OB-ID-IA-IG-IB-IE (sI=K02116=pfam03899-ATP_synth_I)	N/A	bpe	BP3289	140	BP3288	466	BP3287	301	BP3286	513	BP3285	179	BP3284	156	BP3283	80	BP3282	293	BP3281	107
	Bacteria	Proteobacteria	Betaproteobacteria	Burkholderiales	Burkholderiaceae	Burkholderia (Burkholderia capacia complex)	Bu_383He	Burkholderia sp. 383	Burkholderia is a diverse genus of bacteria which includes human, animal, and plant pathogens as well as environmental strains useful for bioremediation.	'CP000151.1:complement(26071..27550) Burkholderia sp. 383'	IMG-Nitrogen fixation, Glucose utlisizing, L-arabinoise utilizing	sI-OA-OC-OB-ID-IA-IG-IB-IE (sI=K02116=pfam03899-ATP_synth_I)	N/A	bur	Bcep18194_A3289	141	Bcep18194_A3288	464	Bcep18194_A3287	291	Bcep18194_A3286	513	Bcep18194_A3285	179	Bcep18194_A3284	156	Bcep18194_A3283	89	Bcep18194_A3282	283	Bcep18194_A3281	175
	Bacteria	Proteobacteria	Betaproteobacteria	Burkholderiales	Burkholderiaceae	Cupriavidus	Cu_pinHe	Cupriavidus pinatubonensis	Metabolically versatile bacterium. Cupriavidus necator also known as Ralstonia eutropha is a soil bacterium with diverse metabolic abilities. Strains of this organism are resistant to high levels of copper or are able to degrade chloroaromatic compounds such as halobenzoates and nitrophenols making them useful for bioremediation. Other strains have been studied for their ability to produce polyhy…	'CP000090.1:complement(1897409..1898936) Cupriavidus necator JMP134'	IMG-Chemolithoautotroph, Heterotroph, Degrades pollutants, Glucose utilizing	sI-OA-OC-OB-ID-IA-IG-IB-IE (sI=K02116=pfam03899-ATP_synth_I)	N/A	reu	Reut_A3345	138	Reut_A3346	467	Reut_A3347	291	Reut_A3348	513	Reut_A3349	179	Reut_A3350	156	Reut_A3351	88	Reut_A3352	288	Reut_A3353	173
	Bacteria	Proteobacteria	Betaproteobacteria	Burkholderiales	Burkholderiaceae	Polynucleobacter	Po_necHe	Polynucleobacter necessarius	Common freshwater bacterium. This group of organisms is common in freshwater, comprising up to 60% of the bacteria in freshwater habitats. Polynucleobacter species are also known to be endosymbionts of ciliates. These strains live within the cytoplasm and are essential for their host organisms.	'CP001010.1:33960..35486 Polynucleobacter necessarius subsp. necessarius STIR1'	IMG-Heterotroph	OA-OC-OB-ID-IA-IG-IB-IE (missing sI)	N/A	pne	Pnec_0023	138	Pnec_0022	466	Pnec_0021	289	Pnec_0020	513	Pnec_0019	178	Pnec_0018	156	Pnec_0017	88	Pnec_0016	291
	Bacteria	Proteobacteria	Betaproteobacteria	Neisseriales	Neisseriaceae	?	Ch_vioHe	Chromobacterium violaceum	Common tropical soil bacterium. This facultative organism is an abundant environmental bacterium that lives in tropical and subtropical regions in the soil and water. It has exploitable properties including the ability to produce a bactericidal purple pigment, violacein, as well as the ability to produce a bioplastic and to biologically solubilize gold from the environment. It is occasionally pat…	'AE016825.1:421225..422698 Chromobacterium violaceum (T); ATCC 12472'	IMG-Glucose utilizing, Fructose utilizing	sI-OA-OC-OB-ID-IA-IG-IB-IE (sI=K02116=pfam03899-ATP_synth_I)	N/A	cvi	CV_0673	140	CV_0672	465	CV_0671	288	CV_0670	514	CV_0669	178	CV_0668	135	CV_0667	95	CV_0666	270	CV_0665	121
	Bacteria	Proteobacteria	Betaproteobacteria	Neisseriales	Neisseriaceae	Neisseria	Ne_menHe	Neisseria meningitidis	Causes septicemia and meningitis. The second of two pathogenic Neisseria, this organism causes septicemia and is the leading cause of life-threatening meningitis (inflammation of the meninges, the membrane surrounding the brain and spinal cord) in children. This organism typically residies in the nasopharynx cavity but can invade the respiratory epthelial barrier, cross into the bloodstream and t…	'CP000381.1:57058..58043 Neisseria meningitidis 053442'	IMG-Glucose utilizing, Maltose utilizing	sI-OA-OC-OB-ID-IA-IG-IB-IE (sI=K02116=pfam03899-ATP_synth_I)	N/A	nmn	NMCC_0285	140	NMCC_0284	465	NMCC_0283	291	NMCC_0282	515	NMCC_0281	177	NMCC_0280	156	NMCC_0279	78	NMCC_0278	288	NMCC_0277	118
	Bacteria	Proteobacteria	Deltaproteobacteria	Desulfobacterales	Desulfobacteraceae	Desulfococcus	De_oleHe	Desulfococcus oleovorans	Desulfococcus oleovorans, originally designated Desulfobacterium oleovorans, was isolated using hexadecane as a carbon source and has been used to determine the mechanism of anaerobic hydrocarbon degradation.	'CP000859.1:680920..682475 Desulfococcus oleovorans Hxd3'	IMG-Alkane degrader, Sulfate reducer (Dissimilatory sulfate reduction), Sulfur reducer (NADPH dependent sulfur reduction to hydrogen sulfide)	I-sI-OA-OC; OB'-OB-ID-IA-IG-IB-IE (I=K02116=pfam09527-ATPase_gene1; sI=pfam03899-ATP_synth_I)	23	dol	Dole_0604	133	Dole_0603	467	Dole_0602	298	Dole_0601	505	Dole_0600	183	Dole_0599	200	Dole_0631	96	Dole_0630	229	Dole_0628	79
												I-sI-X-OA-OC-OB'-OB (I=pfam09527-ATPase_gene1; sI=pfam03899-ATP_synth_I; X=ATPVK?)	N/A												Dole_0598	(De_ol2He) 172					Dole_0629	(De_ol2He) 131
																									Dole_0804	(De_ol3He) 209	Dole_0802	(De_ol2He) 82	Dole_0801	(De_ol2He) 224	Dole_0798	(De_ol3He) 94
																									Dole_0803	(De_ol4He) 152					Dole_0799	(De_ol4He) 114
	Bacteria	Proteobacteria	Epsilonproteobacteria	Campylobacterales	Campylobacteraceae	Campylobacter	Ca_jejHe	Campylobacter jejuni	Causes food poisoning. Campylobacter jejuni is the leading cause of bacterial food poisoning (campylobacteriosis) in the world, and is more prevalent than Salmonella enteritis (salmonellosis). Severe health and economic problems are a result of widespread infections that affect up to 1% of the population. Found throughout nature, it can colonize the intestines of both mammals and birds, and trans…	'CP000025.1:37396..38908 Campylobacter jejuni subsp. jejuni RM1221'	IMG-Metabolism?	I; OA; OC; OB'-OB-ID-IA-IG-IB-IE (I=pfam09527-ATPase_gene1)	max 398	cjr	CJE0103	129	CJE0102		CJE0101		CJE0100		CJE0099		CJE0098	170	CJE1014		CJE1338		CJE0939	109
																		465		294		501		173	CJE0097	(Ca_je2He) 141		112		226
	Bacteria	Proteobacteria	Epsilonproteobacteria	Campylobacterales	Helicobacteraceae	Helicobacter	He_pylHe	Helicobacter pylori	Causes peptic ulcers. The Helicobacter genus consists of organisms that colonize the mucosal layer of the gastrointestinal tract or are found enterohepatically (in the liver). It was only recently discovered (1983) by two Australians (Warren and Marshall) that Helicobacter pylori was associated with peptic ulcers. It is one of the most common chronic infectious organisms, and is found in half the…	'AE000511.1:complement(1207583..1209081) Helicobacter pylori 26695'	IMG-Glucose utilizing	I; OA; OC; OB'-OB-ID-IA-IG-IB-IE (I=pfam09527-ATPase_gene1)	max 829	hpy	HP1131	124	HP1132		HP1133	301	HP1134	503	HP1135	180	HP1136	171	HP1212	105	HP0828	226	HP0307	90
																		469							HP1137	(He_py2He) 144
	Bacteria	Proteobacteria	Epsilonproteobacteria	Campylobacterales	Helicobacteraceae	Wolinella	Wo_sucHe	Wolinella succinogenes	Cow rumen bacterium. Wolinella succinogenes is most commonly isolated from the bovine rumen and is considered nonpathogenic, however, this organism has also been isolated from the human gingiva and dental root canal infections. (MicrobeWiki: Wolinella succinogenes is a cylindrical shaped organism with a single flagella at one of its poles. It is a nonfermenting bacterium with fumurate as its sole…	'M88159.2:<1..>1481 Wolinella succinogenes (T); ATCC 29543'	IMG-Nitrogen fixation (nitrogenase), Sulfur reducer (Dissimilatory (poly)sulfide reduction to hydrogen sulfide)	I; OA; OB'-OB-ID-IA-IG-IB-IE (missing OC; I=pfam09527-ATPase_gene1)	max 1568	wsu	WS0517	131	WS0516	467	WS0515	298	WS0514	500	WS0513	176	WS0512	170	also not found by bLAST		WS0318	227	WS1887	100
																									WS0511	(Wo_su2He) 141
	Bacteria	Proteobacteria	Gammaproteobacteria	Enterobacteriales	Enterobacteriaceae	Escherichia	Es_colHe	Escherichia coli	A well-studied enteric bacterium. Escherichia coli was named for its discoverer, Theodore Escherich, and is one of the premier model organisms used in the study of bacterial genetics, physiology, and biochemistry. This enteric organism is typically present in the lower intestine of humans, where it is the dominant facultative anaerobe present, but it is only one minor constituent of the complete …	FN649414.1:227039..228580 Escherichia coli ETEC H10407'	IMG-Glucose utilizing, L-arabinose utilizing	sI-OA-OC-OB-ID-IA-IG-IB-IE (sI=K02116=pfam03899-ATP_synth_I)	N/A	eco	b3731	139	b3732	460	b3733	287	b3734	513	b3735	177	b3736	156	b3737	79	b3738	271	b3739	127
	Bacteria	Proteobacteria	Gammaproteobacteria	Enterobacteriales	Enterobacteriaceae	Buchnera	Bu_aphHe	Buchnera aphidicola	Almost all aphids contain maternally transmitted bacteriocyte cells, which themselves contain bacteria called Buchnera. The aphids live on a restricted diet (plant sap), rich in carbohydrates, but poor in nitrogenous or other essential compounds. It is believed that the Buchnera provide the essential nutrients the host lacks. Besides a nutritional co-dependence, due to a co-existence of millions …	CP001161.1:275192..276731 Buchnera aphidicola str. 5A (Acyrthosiphon pisum)'	IMG-Metabolism?	OA-OC-OB-ID-IA-IG-IB-IE (missing sI)	N/A	buc	BU009	138	BU008	465	BU007	290	BU006	512	BU005	177	BU004	161	BU003	79	BU002	274
	Bacteria	Proteobacteria	Gammaproteobacteria	Pseudomonadales	Moraxellaceae	Acinetobacter	Ac_ADPHe	Acinetobacter sp. ADP1	Acinetobacter. Bacteria of this group are highly versatile and ubiquitous in nature. They are found in many different habitats, including soil, water, and sewage, as well as in a variety of foodstuffs. They are also members of the normal microflora of human skin, and have been implicated as a presumed causative or contributory agent of numerous nosocomial (in-hospital) infections, especially thos…	'CR543861.1:18416..19945 Acinetobacter sp. ADP1'	IMG-Chemoheterotroph, Heterotroph, Glucose utilizing	sI-OA-OC-OB-ID-IA-IG-IB-IE (sI=K02116=pfam03899-ATP_synth_I)	N/A	aci	ACIAD0188	139	ACIAD0187	464	ACIAD0186	289	ACIAD0185	519	ACIAD0184	178	ACIAD0183	156	ACIAD0182	81	ACIAD0180	291	ACIAD0178	133
	Bacteria	Proteobacteria	Gammaproteobacteria	Vibrionales	Vibrionaceae	Photobacterium	Ph_proHe	Photobacterium profundum	High pressure tolerant bacterium. This bioluminescent genus was originally identified in 1878 in association with hake (a marine fish) in Cape Town, South Africa. Photobacterium profundum was originally isolated from an amphipod homogenate enrichment from the Sulu Sea. It is a genetically tractable model system for studies of low temperature and high pressure adaptation, and has been used in stud…	'DQ027054.1:<1..>1500 Photobacterium profundum; 3TCK'	IMG-Sucrose/Glucose/Galactose utilizing	sI-OA-OC-OB-ID-IA-IG-IB-IE (sI=K02116=pfam03899-ATP_synth_I)	N/A	ppr	PBPRA3603	140	PBPRA3604	468	PBPRA3605	288	PBPRA3606	513	PBPRA3607	177	PBPRA3608	156	PBPRA3609	86	PBPRA3610	262	PBPRA3611	130
											different accession in IMG	sI-OA-OC-OB-ID-IA-IG-IB-IE (sI=K02116=pfam03899-ATP_synth_I)	N/A		PBPRB0137	(Ph_pr2He) 147	PBPRB0136	(Ph_pr2He) 461	PBPRB0135	(Ph_pr2He) 291	PBPRB0134	(Ph_pr2He) 513	PBPRB0133	(Ph_pr2He) 182	PBPRB0132	(Ph_pr2He) 134	PBPRB0131	(Ph_pr2He) 78	PBPRB0130	(Ph_pr2He) 255	PBPRB0129	(Ph_pr2He)
	Bacteria	Proteobacteria	Gammaproteobacteria	Vibrionales	Vibrionaceae	Vibrio	Vi_choHe	Vibrio cholerae	This genus is abundant in marine or freshwater environments such as estuaries, brackish ponds, or coastal areas; regions that provide an important reservoir for the organism in between outbreaks of the disease. Vibrio can affect shellfish, finfish, and other marine animals and a number of species are pathogenic for humans. Vibrio cholerae. Vibrio cholerae can colonize the mucosal surface of the s…	'CP001485.1:complement(236954..238489) Vibrio cholerae MJ-1236'	IMG-Heterotroph, Sucrose utilizing	sI-OA-OC-OB-ID-IA-IG-IB-IE (sI=K02116=pfam03899-ATP_synth_I)	N/A	vcj	VCD_001459	140	VCD_001460	467	VCD_001461	288	VCD_001462	523	VCD_001463	177	VCD_001464	156	VCD_001465	85	VCD_001466	270	VCD_001467	130
	Bacteria	Spirochaetes	?	Spirochaetales	Leptospiraceae	Leptospira	Le_intHe	Leptospira interrogans	Causative agent of leptospirosis. The Leptospira genus comprises a heterogeneous group of pathogenic and saprophytic species belonging to the phylum Spirochaetales. Leptospires are thin, helically coiled, motile bacteria, serologically classified into hundreds of pathogenic serovars. Leptospira interrogans is the causative agent of leptospirosis, a tropical zoonosis transmitted by direct contact …	'AE016823.1:1230539..1232049 Leptospira interrogans serovar Copenhageni str. Fiocruz L1-130'	IMG-Metabolism?	sI(?)-OA-OC-OB-ID-IA-IG-IB-IE (sI=hypothetical, no pfam domains, predicted TM helices)	N/A	lil	LA_2775	127	LA_2776	467	LA_2778	286	LA_2779	503	LA_2780	186	LA_2781	173	LA_2782	99	LA_2783	328
	Bacteria	Spirochaetes	?	Spirochaetales	Spirochaetaceae	Borrelia (Borrelia Burgdorferi group)	Bo_burHe	Borrelia burgdorferi	Borrelia burgdorferi is the causative agent of Lyme disease, a multisystemic disease that is considered to be the most prevalent tick-born disease in North America and Europe. This organism was isolated from Ixodes scapularis in 1982. The bacterium is a microaerophilic spirochete that contains seven periplasmic flagella per cell end. Motility is by rapid rotation around the long axis, flexation o…	'AE000783.1:complement(444581..446118) Borrelia burgdorferi B31'	IMG-Metabolism?	has ATPV	N/A	bbu
	Bacteria	Spirochaetes	?	Spirochaetales	Spirochaetaceae	Treponema	Tr_palHe	Treponema pallidum	Pathogenic spirochete. Treponema pallidum is divided into subspecies each of which causes a specific disease. T. pallidum subsp. pallidum causes the venereal disease syphilis. T. pallidum subsps. pertenue, carateum and endemicum cause the skin infections yaws, pinta and bejel, respectively. Cells are motile, slender, helically shaped flexible organisms, 0.1-0.18 microns in diameter and 6-20 micro…	'CP000805.1:231345..232839 Treponema pallidum subsp. pallidum SS14'	IMG-Sulfur reducer (NADPH dependent sulfur reduction to hydrogen sulfide)	has ATPV	N/A	tpp
	Bacteria	Synergistetes	Synergistia	Synergistiales	Synergistaceae	Aminobacterium	Am_colHe	Aminobacterium colombiense	Aminobacterium colombiense was isolated from a dairy wastewater treatment plant. This organism can grow on serine, threonine and glycine.	'CP001997.1:299848..301367 Aminobacterium colombiense DSM 12261'	IMG-Metabolism?	has ATPV	N/A	aco
	Bacteria	Synergistetes	Synergistia	Synergistiales	Synergistaceae	Thermanaerovibrio	Th_aciHe	Thermanaerovibrio acidaminovorans	Thermanaerovibrio acidaminovorans formerly Selenomonas acidaminovorans, can be isolated from methanogenic sludge and is able to ferment amino acids and carbohydrates.	'CP001818.1:complement(1104895..1106404) Thermanaerovibrio acidaminovorans DSM 6589'	IMG-Metabolism?	only one gene annotated, inside ATPV cluster	N/A	tai											Taci_0523	114
	Bacteria	Tenericutes	Mollicutes	Acholeplasmatales	Acholeplasmataceae	Acholeplasma	Ac_laiHe	Acholeplasma laidlawii	The bacterial genus Acholeplasma of the order Acholeplasmatales, family Acholeplasmataceae, currently includes 15 species: A. axanthum, A. brassicae, A. cavigenitalium, A. equifetale, A. granularum, A. hippikon, A. laidlawii, A. modicum, A. morum, A. multilocale, A. oculi, A. palmae, A. parvum, A. pleciae, and A. vituli. Acholeplasma species are widely distributed in the nature and can be detecte…	'CP000896.1:73497..75002 Acholeplasma laidlawii PG-8A'	IMG-Metabolism?	sI(?)-OA-OC-OB-ID-IA-IG-IB-IE (sI=hypothetical, no pfam domains, predicted TM helices)	N/A	acl	ACL_0981	129	ACL_0982	460	ACL_0983	282	ACL_0984	501	ACL_0985	171	ACL_0986	175	ACL_0987	86	ACL_0988	233
	Bacteria	Tenericutes	Mollicutes	Acholeplasmatales	Acholeplasmataceae	Candidatus Phytoplasma (16SrX Apple proliferation species group)	CPh_maHe	Candidatus Phytoplasma mali	Candidatus Phytoplasma mali belongs to a group of mycoplasma-like organisms (Mollicutes) that infect plants and insects. This organism causes the economically significant apple proliferation disease in Europe. This disease is characterized by floral and phloem necrosis, wilting or general plant decline. Candidatus Phytoplasma mali can also infect cherry, apricot and plum trees.	'CU469464.1:264144..265665 Candidatus Phytoplasma mali; AT'	IMG-Metabolism?	no genes in IMG either… very frustrating	N/A	pml
	Bacteria	Tenericutes	Mollicutes	?	Mycoplasmataceae	Mycoplasma	My_agaHe	Mycoplasma agalactiae	Causative agent of contagious agalactia in sheep and goats. The Mycoplasma genus currently comprizes more than 120 obligate parasitic species found in the wide spectrum of hosts, including humans, animals, insects and plants. The primary habitats of human and animal mycoplasmas are mucouse membranes of the respiratory and urogenital tracts, eyes, mammary glands and the joints. Infection that proc…	'CU179680.1:complement(615008..616527) Mycoplasma agalactiae; PG2'	IMG-Metabolism?	sI(?)-OA-OC-OB-ID-IA-IG-IB-IE; IA-IB (sI=hypothetical, no pfam domains, evidence in STRING that it interacts with MAG_3570)	54	maa	MAG_3570	137	MAG_3560	487	MAG_3550	287	MAG_3540	528	MAG_3530	186	MAG_3520	189	MAG_3510	75	MAG_3500	271	MAG_3490	145
																	MAG_2940	(My_ag2He) 459			MAG_2930	(My_ag2He) 524
	Bacteria	Tenericutes	Mollicutes	?	Mycoplasmataceae	Mycoplasma	My_ferHe	Mycoplasma fermentans	Implicated in respiratory disease and arthritis in humans. The Mycoplasma genus currently comprizes more than 120 obligate parasitic species found in the wide spectrum of hosts, including humans, animals, insects and plants. The primary habitats of human and animal mycoplasmas are mucouse membranes of the respiratory and urogenital tracts, eyes, mammary glands and the joints. Infection that proce…	'CP001995.1:complement(622212..623712) Mycoplasma fermentans JER'	IMG-Metabolism?	sI(?)-OA-OC-OB-ID-IA-IG-IB-IE (sI=annotated as "ATP synthase I chain" but no pfam domains)	N/A	mfr	MFE_02190	141	MFE_02180	502	MFE_02170	290	MFE_02160	528	MFE_02150	185	MFE_02140	174	MFE_02130	78	MFE_02120	264	MFE_02110	164
	Bacteria	Tenericutes	Mollicutes	?	Mycoplasmataceae	Ureaplasma	Ur_parHe	Ureaplasma parvum	Causes a wide range of infections of the urogenital or respiratory tracts. This organism (Ureaplasma urealyticum biovar 1) is normally found as a commensal organism in the human genital tract. As an opportunistic pathogen, it can cause a sexually-transmitted disease and is recognized as causing non-chlamydial non-gonococcal urethritis. It can also cause obstetric complications in pregnant women, …	'CP000942.1:145357..146887 Ureaplasma parvum serovar 3 str. ATCC 27815'	IMG-Metabolism?	OA-OC-OB-ID-ID'-IA-X-IG-IB-IE; IA-IB (missing I; X=268 aa hypothetical coils:coil)	80	upa	UPA3_0134	136	UPA3_0135	464	UPA3_0136	286	UPA3_0138	799	UPA3_0139	99	UPA3_0141	205	UPA3_0142	109	UPA3_0143	275
																	UPA3_0053	(Ur_pa2He) 454			UPA3_0052	(Ur_pa2He) 511	UPA3_0140	(Ur_pa2He) 179
	Bacteria	Thermotogae	?	Thermotogales	Thermotogaceae	Petrotoga	Pe_mobHe	Petrotoga mobilis	Petrotoga mobilis. This organism, a member of the Thermotogales, has the characteristic morphology of one or more cells contained in a sheath-like envelope which extends beyond the cell wall. Petrotoga species appear to be common members of the oil well microbial community. Petroleum reservoirs are a unique subsurface environment characterized by high temperatures, moderate to high salt concentra…	'CP000879.1:complement(581006..582505) Petrotoga mobilis SJ95'	IMG-Glucose utilizing, Xylose utilizing, Sulfur reducer (NADPH dependent sulfur reduction to hydrogen sulfide)	I-sI(?)-OA-OC-OB-ID-IA-IG-IB-IE (I=pfam09527-ATPase_gene1; sI(?) no pfam domains)	N/A	pmo	Pmob_0744	132	Pmob_0745	467	Pmob_0746	275	Pmob_0747	504	Pmob_0748	190	Pmob_0749	163	Pmob_0750	96	Pmob_0751	272	Pmob_0753	92
																															Pmob_0752	(Pe_mo2He) 100
	Bacteria	Thermotogae	?	Thermotogales	Thermotogaceae	Thermosipho	Th_afrHe	Thermosipho africanus	Oil-field bacterium. Thermosipho africanus, a member of the Thermotogales, has the characteristic morphology of one or more cells contained in a sheath-like envelope which extends beyond the cell wall. Preliminary sequencing of Thermotogales genomes has identified extensive horizontal gene transfer between these organisms and the Archaea. Thermosipho africanus has been isolated from marine hydrot…	'CP001185.1:683454..684854 Thermosipho africanus TCF52B'	IMG-Lactose utilizing, Sulfur reducer (NADPH dependent sulfur reduction to hydrogen sulfide)	I-OA-OC-OB-ID-IA-IG-IB-IE (I=pfam09527-ATPase_gene1)	N/A	taf	THA_572	91	THA_571	470	THA_570	273	THA_569	507	THA_568	183	THA_567	161	THA_566	83	THA_565	280	THA_563	83
	Bacteria	Thermotogae	?	Thermotogales	Thermotogaceae	Thermotoga	Th_neaHe	Thermotoga neapolitana	Hyperthermophilic organism that may be used in industrial production of hydrogen. Thermotoga neapolitana. This hyperthermophilic organism was first isolated from a black smoker in the bay near Naples, Italy in 1986. This organism, like other Thermotoga, produces a vast quantity of hydrogen in batch culture. It is being considered for use in projects to utilize waste carboydrates for the productio…	'AB039768.1:1..1482 Thermotoga neapolitana (T); DSM 4359'	IMG-Heterotroph, Sulfur reducer, Sucrose utlizing, Xylose utilizing	sI-OA-OC-OB-ID-IA-IG-IB-IE (sI=pfam03899-ATP_synth_I)	N/A	tna	CTN_0849	107	CTN_0848	468	CTN_0847	278	CTN_0846	503	CTN_0845	183	CTN_0844	164	CTN_0843	87	CTN_0842	283	CTN_0841	116
	Bacteria	Thermotogae	?	Thermotogales	Thermotogaceae	Thermotoga	Th_marHe	Thermotoga maritima	Hyperthermophilic bacterium. Thermotoga maritima is a hyperthermophile with an optimum growth temperature of 80 0C. This organism, a member of the Thermotogales, has the characteristic sheath-like envelope which extends beyond the cell wall. These organisms are heterotrophs are able to use a wide range of carbohydrates.	'AE000512.1:188968..190526 Thermotoga maritima MSB8'	IMG-Heterotroph, Lactose/Maltose/Sucrose/Glucose/Xylose utilizing	sI-OA-OC-OB-ID-IA-IG-IB-IE (sI=pfam03899-ATP_synth_I)	N/A	tma	TM1609	108	TM1610	468	TM1611	273	TM1612	503	TM1613	183	TM1614	164	TM1615	85	TM1616	283	TM1617	116
	Bacteria	Thermotogae	?	Thermotogales	Thermotogaceae	Thermotoga	Th_latHe	Thermotoga lettingae	Thermophilic, methanol-degrading organism. Thermotoga lettingae, a member of the Thermotogales, has the characteristic sheath-like envelope which extends beyond the cell wall. Thermotoga lettingae can convert methanol to CO2, using thiosulfate or elemental sulfur as electron acceptors. The oxidation of methanol was more efficient when Thermotoga lettingae was grown as a co-culture with Methanothe…	'CP000812.1:complement(2011264..2012811) Thermotoga lettingae TMO'	IMG-Heterotroph, Methanol degrading, Glucose utilizing, Lactose utilizing, Sulfur reducer (NADPH dependent sulfur reduction to hydrogen sulfide)	I-sI-OA-OC-OB-ID-IA-IG-IB-IE (I=pfam09527-ATPase_gene1; sI=pfam03899-ATP_synth_I)	N/A	tle	Tlet_0167	122	Tlet_0166	469	Tlet_0165	270	Tlet_0164	503	Tlet_0163	182	Tlet_0162	162	Tlet_0161	86	Tlet_0160	285	Tlet_0158	86
																															Tlet_0159	(Th_la2He) 109
	Bacteria	Verrucomicrobia		Opitutae	Opitutaceae	Opitutus	Op_terHe	Opitutus terrae	Opitutus terrae is a member of the Verrucomicrobia, a diverse phylum of organisms common in many terrestrial and aquatic habitats. This organism was isolated from rice paddy soil and has been detected in peat bog soil and other anoxic terrestrial environments.	'AJ229235.1:1..1480 Opitutus terrae (T); PB90-1'	IMG-Glucose utilizing, Lactose utilizing, L-arabinose utilizing	OA-OC-OB-ID-IA-IG-IB-IE (missing I)	N/A	ote	Oter_0874	135	Oter_0875	472	Oter_0876	294	Oter_0877	508	Oter_0878	131	Oter_0879	185	Oter_0880	69	Oter_0881	301
	Bacteria	Verrucomicrobia	Spartobacteria	?	?	Chthoniobacter	Ch_flaHe	Chthoniobacter flavus	Common soil bacterium. Chthoniobacter flavus has been isolated from soil and is a cultivated member of subdivision 2 of the Verrucomicrobia phylum. Verrucomicrobia have been detected in soils worldwide and may represent as much as 10% of the soil microbial community. Chthoniobacter flavus represents one of the very few cultivated isolates of this phylum.	'AY388649.1:<1..>1360 Chthoniobacter flavus; Ellin428'	IMG-Heterotroph	OA-OC-OB-ID-IA-IG-IB-X-IE (missing I; X=32 aa hypothetical)	N/A	can't find organism abbreviation…	CfE428DRAFT_4487		CfE428DRAFT_4489		CfE428DRAFT_4490		CfE428DRAFT_4491		CfE428DRAFT_4492		CfE428DRAFT_4493		CfE428DRAFT_4494		CfE428DRAFT_4495
	Bacteria	Verrucomicrobia	unclassified Verrucomicrobia	Methylacidiphilales	Methylacidiphilaceae	Methylacidiphylum	Me_infHe	Methylacidiphilum infernorum	Methylacidiphilum infernorum is one of the first reported methanotrophs from the Verrucomicrobia phylum. It is extremely acidophilic and is able to utilize methane as sole carbon source.	'CP000975.1:892025..893540 Methylacidiphilum infernorum V4'	IMG-Methanotroph, Autotroph, Nitrogen fixation (nitrogenase)	OA-OC-OB-ID-IA-IG-IB-IE (missing I)	N/A	min	Minf_2424	145	Minf_2423	467	Minf_2422	293	Minf_2421	517	Minf_2420	131	Minf_2419	172	Minf_2418	70	Minf_2417	285	Minf_0841
												IB-IE-I-OA-OC-OB-IA-IG (missing ID, R) (I=K02116=pfam09527-ATPase_gene1)	N/A		Minf_0840	(Me_in2He) 135	Minf_0839	(Me_in2He) 484	Minf_0846	(Me_in2He) 290	Minf_0845	(Me_in2He) 496			Minf_0844	(Me_in2He) 222	Minf_0843	(Me_in2He) 88	Minf_0842	(Me_in2He) 213		93
	Bacteria	Spirochaetes	?	Spirochaetales	Spirochaetaceae	Spirochaeta	Sp_theHe	Spirochaeta thermophila	Thermophilic spirochete. Spirochaeta thermophila is a thermophilic obligately anaerobic spirochete. This organism has been isolated from brackish and marine hot springs.	CP001698.1:632623..633960 Spirochaeta thermophila DSM 6192'	IMG-Utilize carbohydrates, Maltose utilizing, L-arabinose utilizing, Sulfur reducer (NADPH dependent sulfur reduction to hydrogen sulfide)			sta
	Archaea	Crenarchaeota	Thermoprotei	Acidilobales	Acidilobaceae	Acidilobus	Ac_sacHe	Acidilobus saccharovorans	Acidophilic hyperthermophile. Acidilobus saccharovorans is anaerobic thermoacidophilic crenarchaeon. Members of this genus have been isolated from acidic hot spring environments and may make up a significant part of the microbial community in these environments.	'CP001742.1:complement(176279..177775) Acidilobus saccharovorans 345-15'	IMG-Metabolism?			asc
	Archaea	Crenarchaeota	Thermoprotei	Desulfurococcales	Desulfurococcaceae	Aeropyrum	Ae_perHe	Aeropyrum pernix	Aeropyrum pernix is an aerobic hyperthermophile. This organism grows between 70 and 100oC , with optimal growth at 90-95oC, pH 5-9 with a optimum of pH 7.0, and a salinity of 3.5%. Cells are coccoid, highly irregular in shape and 0.8-1.0 microns in diameter. This organism is highly motile and cells are often surrounded by pili-like appendages. Doubling time is 200 minutes in optimal growth condit…	'BA000002.3:join(complement(1220036..1220913),complement(1218714..1219336)) Aeropyrum pernix K1; K1 (= NBRC 100138)'	IMG-Chemolithoautotroph, Heterotroph			ape
	Archaea	Crenarchaeota	Thermoprotei	Desulfurococcales	Desulfurococcaceae	Desulfurococcus	De_kamHe	Desulfurococcus kamchatkensis	This organism, a hyperthermophilic Crenarchaeota, was isolated from the sediments of Treshchinny Spring (Uzon Caldera, Kamchatka, Russia).	'CP001140.1:961526..963021 Desulfurococcus kamchatkensis 1221n'	IMG-Organotroph, Sulfur reducer (NADPH dependent sulfur reduction to hydrogen sulfide)			dka
	Archaea	Crenarchaeota	Thermoprotei	Desulfurococcales	Desulfurococcaceae	Ignisphaera	Ig_aggHe	Ignisphaera aggregans	A hyperthermophilic crenarchaeote isolated from hot springs in Rotorua and Tokaanu, New Zealand.	'CP002098.1:1279164..1280671 Ignisphaera aggregans DSM 17230'	IMG-Heterotroph			iag
	Archaea	Crenarchaeota	Thermoprotei	Desulfurococcales	Desulfurococcaceae	Staphylothermus	St_helHe	Staphylothermus hellenicus	Staphylothermus hellenicus was isolated from hydrothermal vent sediment at Palaeochori Bay, Milos, Greece.	'CP002051.1:complement(1270431..1271941) Staphylothermus hellenicus DSM 12710'	IMG-Heterotroph			shc
	Archaea	Crenarchaeota	Thermoprotei	Desulfurococcales	Desulfurococcaceae	Thermosphaera	Th_aggHe	Thermosphaera aggregans	Thermosphaera aggregans is a hyperthermophilic archaeum isolated from terrestrial hot solfataric springs.	'CP001939.1:52824..54320 Thermosphaera aggregans DSM 11486'	IMG-Heterotroph			tag
in progress	Archaea	Crenarchaeota	Thermoprotei	Desulfurococcales	Pyrodictiaceae	Pyrodictium	Py_abyHe	Pyrodictium abyssi	Pyrodictium abyssi was isolated from a black smoker hydrothermal vent at a depth of 2011 meters in the Guyamas Basin in the Gulf of California. This organism can grow at temperatures of up to 110oC.	'X99559.1:<1..>1351 Pyrodictium abyssi; DSM 6158'	not in IMG			can't find organism abbreviation…
in progress	Archaea	Crenarchaeota	Thermoprotei	Desulfurococcales	Pyrodictiaceae	Pyrolobus	Py_fumHe	Pyrolobus fumarii	Hyperthermophile isolated from a hydrothermal vent. Pyrolobus fumarii is an obligate chemolithotroph, gaining energy from the oxidation of hydrogen. This organism can grow at temperatures as high as 113oC.	'X99555.1:<1..>1372 Pyrolobus fumarii (T); 1A'	IMG-Chemolithoautotroph, Sulfur reducer (NADPH dependent sulfur reduction to hydrogen sulfide)			pfm
in progress	Archaea	Crenarchaeota	Thermoprotei	Sulfolobales	Sulfolobaceae	Acidianus	Ac_briHe	Acidianus brierleyi	Acidophilic thermophile. Sulfolobus and related archaeal species are common, generally predominant, organisms of solfataras (volcanic area that gives off gas), boiling mud pots, and hot acid mine drainage. Acidianus brierleyi is a nonmotile, facultatively aerobic, extremely acidophilic thermophilic sulfur-metabolizing archaea. Growth occurs at temperatures between 45 and 75°C with optimal growth …	'D26489.1:301..1792 Acidianus brierleyi (T); IFO15269 (DSM1651)'	IMG-Lithotroph, Iron oxidizer	data in IMG for Acidianus hospitalis		can't find organism abbreviation…
	Archaea	Crenarchaeota	Thermoprotei	Sulfolobales	Sulfolobaceae	Sulfolobus	Su_tokHe	Sulfolobus tokodaii	This organism is an obligate aerobic, hyperthermophilic, acidophilic, sulfur-metabolizing archaeon. Cells are highly irregular cocci 0.8-2.0 µm in diameter. Growth occurs optimally at 80°C and pH 2.5-3.	'BA000023.2:complement(1186506..1187999) Sulfolobus tokodaii str. 7'	IMG-Lithotroph, Sulfur metabolizing, Glucose utilizing			sto
	Archaea	Crenarchaeota	Thermoprotei	Sulfolobales	Sulfolobaceae	Sulfolobus	Su_solHe	Sulfolobus solfataricus	This organism is an obligate aerobic, hyperthermophilic, acidophilic, sulfur-metabolizing archeon. Cells are highly irregular cocci 0.8-2.0 µm in diameter. Growth occurs between 50 and 87°C with optimal growth at 85°C and a pH of 2-4.5.	'AE006641.1:871672..873167 Sulfolobus solfataricus P2'	IMG-Lithotroph, Sulfur metabolizing, Sulfur reducer (Dissimilatory (poly)sulfide reduction to hydrogen sulfide)			sso
	Archaea	Crenarchaeota	Thermoprotei	Sulfolobales	Sulfolobaceae	Sulfolobus	Su_islHe	Sulfolobus islandicus	Hyperthermophilic acidophilic sulfur-metabolizing archeon. Sulfolobus islandicus is a thermo-acidophilic archeae commonly identified in hot, acidic sulfur springs. This organism can grow both chemoautotrophically, using sulfur or hydrogen sulfide, and heterotrophically. Like other Sulfolobus spp., S. islandicus can play host to a number of plasmids and viruses which may be useful in developing to…	'CP001404.1:1448628..1450122 Sulfolobus islandicus Y.N.15.51'	IMG-Heterotroph, Sulfur reducer (Dissimilatory (poly)sulfide reduction to hydrogen sulfide)			sin
	Archaea	Crenarchaeota	Thermoprotei	Thermoproteales	Thermofilaceae	Thermofilum	Th_penHe	Thermofilum pendens	Thermofilum pendens is a hetrotrophic hyperthermophile that has been isolated from hot springs, mud holes, and other thermal environments. This organism gets energy from the respiration of sulfur, using complex organic compounds as electron donors.	'CP000505.1:complement(366243..367743) Thermofilum pendens Hrk 5'	IMG-Sulfur reducer (NADPH dependent sulfur reduction to hydrogen sulfide)			tpe
	Archaea	Crenarchaeota	Thermoprotei	Thermoproteales	Thermoproteacea	Pyrobaculum	Py_calHe	Pyrobaculum calidifontis	This organism is a facultatively anaerobic, hyperthermophilic archaeon, first isolated from a hot spring in the Philippines. Pyrobaculum calidifontis cannot use sulfur compounds for anaerobic growth and is only able to grow anaerobically using nitrate as an electron acceptor.	'CP000561.1:1724194..1725688 Pyrobaculum calidifontis JCM 11548'	IMG-Heterotroph, Sulfate reducer (Dissimilatory sulfate reduction)			pcl
	Archaea	Crenarchaeota	Thermoprotei	Thermoproteales	Thermoproteacea	Thermoproteus	Th_neuHe	Thermoproteus neutrophilus	This hyperthermophilic organism is capable of autotrophic growth with sulfur as the electron donor and hydrogen as the electron acceptor, and is also able to grow heterotrophically on organic substrates.	'CP001014.1:join(690421..691589,692287..692612) Thermoproteus neutrophilus (T); V24Sta'	IMG-Autotroph, Sulfur Reducer (NADPH dependent sulfur reduction to hydrogen sulfide)			tne
	Archaea	Crenarchaeota	Thermoprotei	Thermoproteales	Thermoproteacea	Pyrobaculum	Py_aerHe	Pyrobaculum aerophilum	This organism is a facultatively anaerobic, nitrate-reducing hyperthermophilic archaeon. Unlike other members of the genus Pyrobaculum, P. aerophilum is able to grow both aerobically and anaerobically by dissimilatory nitrate reduction. Cells are rod-shaped 0.5-0.6 x 1.5-8 µm and may form aggregates arranged in a V-shape.	'AE009441.1:1089640..1091850 Pyrobaculum aerophilum str. IM2'	IMG-Autotroph, Nitrate Reducer, Sulfate reducer (Dissimilatory sulfate reduction)			pai
	Archaea	Crenarchaeota	Thermoprotei	Thermoproteales	Thermoproteacea	Vulcanisaeta	Vu_disHe	Vulcanisaeta distributa	Vulcanisaeta distributa was isolated from a hot spring in Japan.	'CP002100.1:complement(631480..632991) Vulcanisaeta distributa DSM 14429'	IMG-Heterotroph, Sulfate reducer (Dissimilatory sulfate reduction)			vdi
	Archaea	Euryarchaeota	Halobacteria	Halobacteriales	Halobacteriaceae	Haloarcula	Ha_marHe	Haloarcula marismortui	Halobacterial species are obligately halophilic microorganisms that have adapted to optimal growth under conditions of extremely high salinity 10 times that of sea water. They contain a correspondingly high concentration of salts internally and exhibit a variety of unusual and unique molecular characteristics. Since their discovery, extreme halophiles have been studied extensively by chemists, bi…	'AY596297.1:complement(1106973..1108444) Haloarcula marismortui ATCC 43049'	IMG-Chemoorganotroph			hma
	Archaea	Euryarchaeota	Halobacteria	Halobacteriales	Halobacteriaceae	Halobacterium	Ha_salHe	Halobacterium salinarum	Halobacterial species are obligately halophilic microorganisms that have adapted to optimal growth under conditions of extremely high salinity 10 times that of sea water. Halobacterium salinarium (strain R1; DSM 671) is an obligately halophilic archeon and represents the type species for the genus Halobacterium. The first recorded isolation of this organism came from the spoilage of salted fish. …	'AM774415.1:1863623..1865094 Halobacterium salinarum R1; DSM 671 = R1'	IMG-Chemoorganotroph			hsl
	Archaea	Euryarchaeota	Halobacteria	Halobacteriales	Halobacteriaceae	Haloquadratum	Ha_walHe	Haloquadratum walsbyi	This hyperhalophile is of specific interest because of its unique square shape and extraordinarily large size (4um x 4um). Isolated in 1980, it initially could not be cultured in the laboratory despite its abundance in nature and easy recognition by microscopy. Its culture conditions were optimized in 2004.	'AM180088.1:67537..69008 Haloquadratum walsbyi; strain: DSM 16790 = HBSQ001'	IMG-Phototroph			hwa
	Archaea	Euryarchaeota	Halobacteria	Halobacteriales	Halobacteriaceae	Natronomonas	Na_phaHe	Natronomonas pharaonis	Natronomonas pharaonis is able to survive at high salt and pH conditions which results in limited nitrogen availability through ammonium. In order to compensate for this, Natronomonas pharaonis has developed three systems to promote nitrogen assimilation: direct uptake of ammonia, uptake of nitrate, and uptake of urea. Another problem with high pH environments is the use of a proton gradient for …	'CR936257.1:complement(214463..215928) Natronomonas pharaonis (T); type strain: DSM 2160 = Gabara'	IMG-Phototroph			nph
	Archaea	Euryarchaeota	Thermococci	Thermococcales	Thermococcaceae	Pyrococcus	Pc_abyHe	Pyrococcus abyssi	This organism is an obligate anaerobic, hyperthermophilic archaeon. Pyrococcus abyssi is highly motile via tufts of polar flagella. Growth occurs at a temperature of 67-103°C with optimal growth at 103°C at 200 atmospheres of pressure. Increased hydrostatic pressure has been found to extend the upper growth temperature and stimulate growth.	'AY099167.1:<1..>1451 Pyrococcus abyssi; GE5'	IMG-Sulfur respiration,Glucose utilizing, Sulfur reducer (NADPH dependent sulfur reduction to hydrogen sulfide)			pab
	Archaea	Euryarchaeota	Thermococci	Thermococcales	Thermococcaceae	Thermococcus	Th_kodHe	Thermococcus kodakarensis	The Thermococcus genus is a member of the order Thermococcales in the Euryarchaeota. Thermococcus sp. are the most commonly isolated hyperthermophilic organisms and are often isolated from marine hydrothermal vents and terrestrial hot sulfur springs. Optimum temperature is from 80-95oC. Elemental sulfur is either required for, or stimulates, growth. These obligate heterotrophs can ferment a varie…	'AP006878.1:2022864..2024361 Thermococcus kodakarensis KOD1'	IMG-Heterotroph, Glucose utilizing, Sulfur reducer (NADPH dependent sulfur reduction to hydrogen sulfide)			tko
	Archaea	Euryarchaeota	Thermococci	Thermococcales	Thermococcaceae	Thermococcus	Th_gamHe	Thermococcus gammatolerans	Thermococcus gammatolerans was isolated from hydrothermal vent chimneys located in the mid-Atlantic Ridge and Guyamas basin. When exposed to gamma radiation, this organism has a survival curve similar to Deinococcus radiodurans.	'CP001398.1:complement(1948833..1950371) Thermococcus gammatolerans EJ3; EJ3; DSM 15229'	IMG-Organotroph, Glucose utilizing, Sulfur reducer (NADPH dependent sulfur reduction to hydrogen sulfide)			tga
	Archaea	Euryarchaeota	Thermoplasmata	Thermoplasmatales	Picrphiliaceae	Picrophilus	Pi_torHe	Picrophilus torridus	This organism is a thermoacidophile, and can grow at temperatures around 60C and in environments where the pH drops to 0. The genus name, Picrophilus, means acid lover while the species name, torridus, means dried and burnt. The name reflects the area where the organism was isolated, which was a hot dry soil in Kawayu, in northern Japan, that was solfataric (volcanic area that gives off sulfur). …	'AE017261.1:complement(470727..472195) Picrophilus torridus (T); DSM 9790'	IMG-Heterotroph, Glucose utilizing			pto
	Archaea	Euryarchaeota	Thermoplasmata	Thermoplasmatales	Thermoplasmataceae	Thermoplasma	Th_volHe	Thermoplasma volcanium	This organism is a thermophilic, acidophilic, mycoplasma that was isolated from acidic hydrothermal vents on the shore of Aeolian Island of Vulcano, Italy. Growth of this facultative aerobe occurs at temperatures of 33-67°C with optimal at 60°C and pH of 1.0-4.0 (optimal 2.0). This strain is the type strain for this species, and was isolated from a solfataric	'BA000011.4:complement(1518773..1520246) Thermoplasma volcanium GSS1'	IMG-Metabolism?			tvo
	Archaea	Korarchaeota	?	?	?	Candidatus Korarchaeum	CKorarHe	Candidatus Korarchaeum	The archaeal division Korarchaeota represents an early divergent branch of the Archaea. This is a hyperthermophilic archaeon which has not yet been isolated in pure culture.	'CP000968.1:1326582..1328013 Candidatus Korarchaeum cryptofilum OPF8'	IMG-Sulfur reducer (NADPH dependent sulfur reduction to hydrogen sulfide),			kcr
anoxygenic photosynthesis (search for "anoxygenic photosynthesis" "anoxygenic phototroph" "Chlorobi" "Chloroflexi complete" "Heliobacteriaceae" "chromatiales complete" "Rhodospirillaceae complete")	Kingdom	Phylum	Class	Order	Family	Genus	Abbreviation	Species name	Comments	RDP 16S sequence	IMG	Locus organization		KEGG organism abbreviation
	Bacteria	Firmicutes	Clostridia	Clostridiales	Heliobacteriaceae	Heliobacterium	He_modAP	Heliobacterium modesticaldum	Phototrophic thermophile. This organism is an anoxygenic phototroph isolated from hot spring microbial mats and volcanic soil. Cell wall structure, the ability to form endospores, and 16S ribosomal RNA analysis place Heliobacterium modesticaldum in a family of phototrophic bacteria related to the Clostridia. These bacteria are different from the green and purple phototrophic bacteria in that thei…	'CP000930.2:complement(982690..984199) Heliobacterium modesticaldum Ice1; Ice1; ATCC 51547'	IMG-Photosynthetic, Phototroph, Nitrogen fixation, Sulfur reducer (NADPH dependent sulfur reduction to hydrogen sulfide)	I-sI-OA-OC-OB-ID-IA-IG-IB-IE (I=pfam09527-ATPase_gene1; sI=pfam03899-ATP_synth_I)	N/A	hmo	HM1_1105	138	HM1_1104	471	HM1_1103	290	HM1_1102	502	HM1_1101	185	HM1_1100	169	HM1_1099	78	HM1_1098	240	HM1_1096	86
																															HM1_1097	(He_mo2AP) 129
	Bacteria	Chlorobi	Chlorobia	Chlorobiales	Chlorobiaceae	Chlorobaculum	Ch_tepAP	Chlorobaculum tepidum	Chlorobium tepidum is a member of the green-sulfur bacteria. It has been suggested that the green-sulfur bacteria were among the first photosynthetic organisms since they are anaerobically photosynthetic and may have arisen early in the Earth's history when there was a limited amount of oxygen present. This organism utilizes a novel photosynthetic system, and harvests light energy using an unusua…	'M58468.1:1..1453 Chlorobaculum tepidum (T)'	IMG-Photolithoautotroph, Photosynthetic, Nitrogen fixation, Sulfur reducer (NADPH dependent sulfur reduction to hydrogen sulfide), Sulfate reducer (Dissimilatory sulfate reduction)	I-sI(??)-OA-OC-OB-ID; IA-IG; IB-IE (I=pfam09527-ATPase_gene1; sI(?) no pfam domains and transcribed in the opposite sense?)	max 2210	cte	CT2235	88	CT2234	462	CT2032	292	CT2033	526	CT0018	181	CT0019	175	CT0020	73	CT0021	352	CT0023	106
																															CT0022	(Ch_te2AP) 104	*
												IB-IE-I-R-OA (missing ID, OC, OB, IA, IG) (I=K02116=pfam09527-ATPase_gene1)	N/A		CT1032	(Ch_te2AP) 129	CT1033	(Ch_te2AP) 480											CT1029	(Ch_te2AP) 221	CT1031	(Ch_te3AP) 108
																															CT1030	(Ch_te4AP) 100
*assembly (also see Fe oxidisers)	Bacteria	Chlorobi	Chlorobia	Chlorobiales	Chlorobiaceae	Chlorobium	Ch_ferAP	Chlorobium ferrooxidans	Iron-oxidizing phototroph. Chlorobium ferrooxidans is an anaerobic phototrophic bacterium isolated from anoxic freshwater sediment. This organism has only been grown in coculture with a chemoheterotrophic bacterium that is theorized to provide trace nutrients. Chlorobium ferrooxidans is able to grow phototrophically using ferrous iron as the sole electron donor.	'Y18253.1:1..1804 Chlorobium ferrooxidans; Kofox'	IMG-Photoautotroph, Photosynthetic	I-sI(?)-OA-OC-OB-ID; IA-IG; IB-IE (I=pfam09527-ATPase_gene1; sI(?) no pfam domains)		can't find organism abbreviation… (see iron oxidizers below)
	Bacteria	Chlorobi	Chlorobia	Chlorobiales	Chlorobiaceae	Pelodictyon	Pe_phaAP	Pelodictyon phaeoclathratiforme (Chlorobium clathratiforme)	This organism is a phototrophic green sulfur bacteria that inhabits hydrogen sulfide-containing water and freshwater mud, brackish waters and marine environments. This organism forms net-like microcolonies and contains gas vescicles. It is believed that the gas vesicles provide the buoyancy necessary to keep the cell at the optimal depth for photosynthesis.	'Y08108.1:<1..>1308 Chlorobium clathratiforme (T); BU-1'	IMG-Photosynthetic, Phototroph, Sulfur reducer (NADPH dependent sulfur reduction to hydrogen sulfide), Sulfate reducer (Dissimilatory sulfate reduction)	I-sI(?)-OA-OC-OB-ID; IA-IG; IB-IE (I=pfam09527-ATPase_gene1; sI(?) no pfam domains)	max 2833	pph	Ppha_0047	88	Ppha_0048	462	Ppha_2704	291	Ppha_2705	526	Ppha_2882	178	Ppha_2883	175	Ppha_2884	73	Ppha_2885	340	Ppha_2887	81
																															Ppha_2886	(Pe_ph2AP) 128
	Bacteria	Chlorobi	Chlorobia	Chlorobiales	Chlorobiaceae	Chlorobium	Ch_chlAP	Chlorobium chlorochromatii (epibiont of the phototrophic consortium "Chlorochromatium aggregatum")	Chlorobium chlorochromatii is an green sulfur bacterium isolated from low temperature anaerobic fresh water habitats. This organism grows as part of a phototrophic consortium which consists of a colorless central bacterium surrounded by chlorosome-containing green sulfur epibionts. This organism is able to be grown in pure culture therefore is not an obligate symbiont. Thos organism is an obligat…	'AJ578461.1:1..1387 Chlorobium chlorochromatii; CaD'	IMG-Phototroph, Sulfur reducer (NADPH dependent sulfur reduction to hydrogen sulfide), Sulfate reducer (Dissimilatory sulfate reduction)	I-sI(?)-OA-OC-OB-ID; IA-IG; IB-IE (I=pfam09527-ATPase_gene1; sI(?) no pfam domains)	max 1946	cch	Cag_2015	88	Cag_2014	462	Cag_0141	293	Cag_0140	526	Cag_0067	179	Cag_0066	175	Cag_0065	75	Cag_0064	345	Cag_0062	95
																															Cag_0063	(Ch_ch2AP) 126
	Bacteria	Chlorobi	Chlorobia	Chlorobiales	Chlorobiaceae	Pelodictyon	Pe_lutAP	Pelodictyon luteolum	Pelodictyon luteolum (also called Chlorobium luteolum) is a phototropic green sulfur bacteria that inhabits hydrogen sulfide containing water and freshwater mud, brackish waters and marine environments.	'CP000096.1:107760..109122 Chlorobium luteolum (T); DSM 273'	IMG-Photosynthetic, Phototroph	I-sI(?)-OA-OC-OB-ID; IA-IG; IB-IE (I=pfam09527-ATPase_gene1; sI(?) no pfam domains)	max 2073	plt	Plut_0020	88	Plut_0021	482	Plut_1984	290	Plut_1985	526	Plut_2095	181	Plut_2096	175	Plut_2097	75	Plut_2098	341	Plut_2100	85
																															Plut_2099	(Pe_lu2AP) 128
												IB-IE-I-R-OA-OC-OB-IA-IG (missing ID) (I=K02116=pfam09527-ATPase_gene1)	N/A		Plut_1064	129	Plut_1063	(Pe_lu2AP) 468	Plut_1071	(Pe_lu2AP) 303	Plut_1070	(Pe_lu2AP) 511			Plut_1069	(Pe_lu2AP) 264	Plut_1068	(Pe_lu2AP) 93	Plut_1067	(Pe_lu2AP) 223	Plut_1065	(Pe_lu3AP) 107
																															Plut_1066	(Pe_lu4AP) 101
	Bacteria	Chlorobi	Chlorobia	Chlorobiales	Chlorobiaceae	Chlorobium	Ch_phaAP	Chlorobium phaeobacteroides	This species contains several carotenoids, predominated by isorenieratene and beta-isorenieratene. These are necessary for light harvesting and photoprotection, which are important functions in photosynthesis. This species demonstrates a novel type of carotenoid-mediated photoadaptation induced by the change of theta-end and beta-end carotenoid groups, under various light intensities.	'CP000492.1:complement(2898750..2900243) Chlorobium phaeobacteroides (T); DSM 266'	IMG-Photosynthetic, Phototautotroph, Nitrogen fixation, Sulfur reducer (NADPH dependent sulfur reduction to hydrogen sulfide)	I-sI(?)-OA-OC-OB-ID; IA-IG; IB-IE (I=pfam09527-ATPase_gene1; sI(?) no pfam domains)	max 2656	cph	Cpha266_0048	88	Cpha266_0049	462	Cpha266_2543	291	Cpha266_2544	526	Cpha266_2706	181	Cpha266_2707	175	Cpha266_2708	75	Cpha266_2709	342	Cpha266_2711	83
																															Cpha266_2710	(Ch_ph2AP) 128
	Bacteria	Chlorobi	Chlorobia	Chlorobiales	Chlorobiaceae	>	Ch_phbAP	Chlorobium phaeovibrioides	This nitrogen-fixing photosynthetic organism is unique in its ability to form extracellular sulfur globules from thiosulfate. It is one of the few strains which can use both thiosulfate and tetrathionate as electron donors.	'CP000607.1:191782..193275 Chlorobium phaeovibrioides DSM 265'	IMG-Photosynthetic, Nitrogen fixation, Sulfur reducer (NADPH dependent sulfur reduction to hydrogen sulfide)	I-sI(?)-OA-OC-OB-ID; IA-IG; IB-IE (I=pfam09527-ATPase_gene1; sI(?) no pfam domains)	max 1714	pvi	Cvib_0024		Cvib_0025		Cvib_1627		Cvib_1628		Cvib_1740		Cvib_1741		Cvib_1742		Cvib_1743		Cvib_1745	81
																															Cvib_1744	(Ch_pv2AP) 128
	Bacteria	Chlorobi	Chlorobia	Chlorobiales	Chlorobiaceae	Chlorobium	Ch_limAP	Chlorobium limicola	This photosynthetic bacterium has been used to model a variety of enzyme and reaction center pathways, including ATP-citrate lyase, isocitrate dehydrogenase, and the reverse Krebs cycle used in photosynthesis. Now called the "reductive carbolic acid cycle", this was found to be the sole carbon dioxide assimilation pathway in other green sulfur bacteria since its discovery.	'CP001097.1:112995..114488 Chlorobium limicola DSM 245'	IMG-Photoautotroph, Photosynthetic, Sulfur reducer (NADPH dependent sulfur reduction to hydrogen sulfide)	I-sI(?)-OA-OC-OB-ID; IA-IG; IB-IE (I=pfam09527-ATPase_gene1; sI(?) no pfam domains)	max 2458	cli	Clim_0028	88	Clim_0029	462	Clim_2331	291	Clim_2332	526	Clim_2488	181	Clim_2489	175	Clim_2490	73	Clim_2491 (pseudogene)		Clim_2493	84
																															Clim_2492	(Ch_li2AP) 139
	Bacteria	Chlorobi	Chlorobia	Chlorobiales	Chlorobiaceae	Chlorobaculum	Ch_parAP	Chlorobaculum parvum	Chlorobaculum parvum, formerly Chlorobium vibrioforme subsp. thiosulfatophilum, is a green sulfur photosynthetic bacterium which contains bacteriochlorophyl d and the caratenoid chlorobactene. This organism grows photolithotrophically using sulfide, sulfur or thiosulfate as electron donors.	'CP001099.1:112910..114404 Chlorobaculum parvum NCIB 8327'	IMG-Photolithotroph, Sulfur reducer (NADPH dependent sulfur reduction to hydrogen sulfide)	I-sI(?)-OA-OC-OB-ID; IA-IG; IB-IE (I=pfam09527-ATPase_gene1; sI(?) no pfam domains)	max 2003	cpc	Cpar_0044	87	Cpar_0045	462	Cpar_1908	292	Cpar_1909	526	Cpar_2049	181	Cpar_2050	175	Cpar_2051	75	Cpar_2052	350	Cpar_2054	98
												IB-IE-I-R-OA-OC-OB-IA-IG (missing ID) (I=K02116=pfam09527-ATPase_gene1)	N/A		Cpar_1065	(Ch_pa2AP) 134	Cpar_1064	(Ch_pa2AP) 508	Cpar_1072	(Ch_pa2AP) 297	Cpar_1071	(Ch_pa2AP) 508			Cpar_1070	(Ch_pa2AP) 260	Cpar_1069	(Ch_pa2AP) 93	Cpar_1068	(Ch_pa2AP) 226	Cpar_2053	(Ch_pa2AP) 130
																															Cpar_1066	(Ch_pa3AP) 108
																															Cpar_1067	(Ch_pa4AP) 100
	Bacteria	Chlorobi	Chlorobia	Chlorobiales	Chlorobiaceae	Chloroherpeton	Ch_thaAP	Chloroherpeton thalassium	Green sulfur bacterium, the most distant member of the green sulfur bacteria, commonly found in aquatic microbial mats. Chloroherpeton thalassium is distinct from the other green sulfur bacteria in that it grows as a filamentous rod and is capable of gliding motility. Chloroherpeton thalassium is a photolithotroph, obtaining energy by anoxygenic photosynthesis using sulfide or sulfur as the elect…	'CP001100.1:complement(907300..908779) Chloroherpeton thalassium ATCC 35110'	IMG-Photolithotroph, Photosynthetic, Sulfur reducer (NADPH dependent sulfur reduction to hydrogen sulfide)	I-sI(?)-OA-OC-OB-ID; IA-IG; IB-IE (I=pfam09527-ATPase_gene1; sI(?) no pfam domains)	max 894	cts	Ctha_0480	86	Ctha_0481	465	Ctha_0874	304	Ctha_0873	537	Ctha_1381	183	Ctha_1380	175	Ctha_1379	77	Ctha_1378	333	Ctha_1376	91
																															Ctha_1377	(Ch_th2AP) 120
	Bacteria	Chlorobi	Chlorobia	Chlorobiales	Chlorobiaceae	Prosthecochloris	Pr_aesAP	Prosthecochloris aestuarii	This species is a green sulfur bacterium which forms sedimentary biofilm layers. It has been shown to be associated with coral killed by Black-Band Disease (BBD) a microbial infection of larger coral species. This is a concern for reef conservationists as the larger species are responsible for coral scaffolds, and their reduction by disease would have considerable impact on the reef structure. Wh…	'CP001108.1:147535..149029 Prosthecochloris aestuarii DSM 271'	IMG-Photosynthetic, Nitrogen fixation, Sulfur reducer (NADPH dependent sulfur reduction to hydrogen sulfide)	I-sI(?)-OA-OC-OB-ID; IA-IG; IB-IE (I=pfam09527-ATPase_gene1; sI(?) no pfam domains)	max 2193	paa	Paes_0049	88	Paes_0050	462	Paes_0263	292	Paes_0262	526	Paes_2244	180	Paes_2245	175	Paes_2246	78	Paes_2247	324	Paes_2249	85
												IB-IE-I-R-OA-OC-OB-IA-IG (missing ID) (I=K02116=pfam09527-ATPase_gene1)	N/A		Paes_0889	(Pr_ae2AP) 134	Paes_0888	(Pr_ae2AP) 493	Paes_0896	(Pr_ae2AP) 292	Paes_0895	(Pr_ae2AP) 508			Paes_0894	(Pr_ae2AP) 253	Paes_0893	(Pr_ae2AP) 95	Paes_0892	(Pr_ae2AP) 223	Paes_2248	(Pr_ae2AP) 128
																															Paes_0890	(Pr_ae3AP) 112
																															Paes_0891	(Pr_ae4AP) 104
	Bacteria	Chloroflexi	?	Chloroflexales	Chloroflexaceae	Chloroflexus	Ch_aurAP	Chloroflexus aurantiacus	This organism is one of the deepest branching phototrophs, and has some characteristics of both green non-sulfur and purple photosynthetic bacteria. It is the most well studied of the green non-sulfur bacteria, a group that describes a collection of various phototrophs and nonphototrophs. These thermophiles live in hot springs of neutral to high pH and grow in mats, typically as the lowest layer …	'D38365.1:<1..>1401 Chloroflexus aurantiacus (T); J-10-fl'	IMG-Carbon dioxide fixation, Photosynthetic, Phototroph	OA-OC-OB-ID-IA-IG-IB-IE (missing I)	N/A	cau	Caur_3040	139	Caur_3041	471	Caur_3042	290	Caur_3043	522	Caur_3044	157	Caur_3045	164	Caur_3046	76	Caur_3047	312
	Bacteria	Chloroflexi	?	Chloroflexales	Chloroflexaceae	Roseiflexus	Ro_RS1AP	Roseiflexus sp. RS-1	Roseiflexus is a genus of anoxygenic phototrophic bacteria, characterized by the absence of chlorosomes (pigment containing vesicles) and bacteriochlorophyll-c. Bacteriochlorophyll-a is the major photosynthetic pigment for Roseiflexus spp.	'CP000686.1:1414358..1415828 Roseiflexus sp. RS-1'	IMG-Photoautotroph, Photosynthetic	OA-OC-OB-ID-IA-IG-IB-IE (missing I)	N/A	rrs	RoseRS_0511	139	RoseRS_0512	471	RoseRS_0513	290	RoseRS_0514	527	RoseRS_0515	158	RoseRS_0516	163	RoseRS_0517	77	RoseRS_0518	324
	Bacteria	Chloroflexi	?	Chloroflexales	Chloroflexaceae	Roseiflexus	Ro_casAP	Roseiflexus castenholzii	Roseiflexus castenholzii is related to the Chloroflexaceae, a family of anoxygenic phototrophs. However, it differs from other members of that family in that it lacks chlorosomes and bacteriochlorophyll-c. Bacteriochlorophyll-a is the major photosynthetic pigment in Roseiflexus castenholzii.	'CP000804.1:complement(3886210..3887678) Roseiflexus castenholzii DSM 13941'	IMG-Photoautotroph, Photosynthetic	OA-OC-OB-ID-IA-IG-IB-IE (missing I)	N/A	rca	Rcas_1264	139	Rcas_1265	471	Rcas_1266	290	Rcas_1267	526	Rcas_1268	158	Rcas_1269	163	Rcas_1270	77	Rcas_1271	331
	Bacteria	Chloroflexi	?	Chloroflexales	Chloroflexaceae	Chloroflexus	Ch_aggAP	Chloroflexus aggregans	This organism is a thermophilic, filamentous, phototroph first isolated from a hot spring in Japan. Chloroflexus aggregans contains chlorosomes with bacteriochlorophyll a and c as the main photosynthetic pigments. This organism has active gliding mobility and forms mat-like aggregates in liquid media.	'CP001337.1:835795..837268 Chloroflexus aggregans DSM 9485'	IMG-Photosynthetic	OA-OC-OB-ID-IA-IG-IB-IE (missing I)	N/A	cag	Cagg_0984	139	Cagg_0985	471	Cagg_0986	290	Cagg_0987	522	Cagg_0988	157	Cagg_0989	164	Cagg_0990	76	Cagg_0991	308
in progress, not in RDP	Bacteria	Chloroflexi	?	Chloroflexales	Chloroflexaceae	Chloroflexus	Ch_Y39AP	Chloroflexus sp. Y-396-1	This genus represents one of the deepest branching phototrophs, and has some characteristics of both green non-sulfur and purple photosynthetic bacteria. It is the most well studied of the green non-sulfur bacteria, a group that describes a collection of various phototrophs and nonphototrophs. These thermophiles live in hot springs of neutral to high pH and grow in mats, typically as the lowest l…		IMG-Metabolism?	OA-OC-OB-ID-IA-IG-IB-IE (missing I)	N/A	can't find organism abbreviation…	ChY396_2790		ChY396_2791		ChY396_2792		ChY396_2793		ChY396_2794		ChY396_2795		ChY396_2796		ChY396_2797
	Bacteria	Chloroflexi		Herpetosiphonales	Herpetosiphonaceae	Herpetosiphon	He_aurAP	Herpetosiphon aurantiacus	Herpetosiphon aurantiacus grows in long, flexible, filaments with a transparent section of empty cell wall at the end of the filament. Herpetosiphon spp. and Herpetosiphon-like organisms have been found in soil, freshwater, and sewage treatment plants. These organisms have been implicated in the bulking of sludge in sewage treatment plants, which is problematic in that the sludge retains more wat…	'CP000875.1:1226128..1227602 Herpetosiphon aurantiacus ATCC 23779'	IMG-Chemoorganoheterotroph	OA-OC-OB-ID-IA-IG-IB-IE (missing I) (different strain in IMG with locus tags Haur_04316-Haur_04309)	N/A	hau	Haur_4073	136	Haur_4072	471	Haur_4071	295	Haur_4070	517	Haur_4069	118	Haur_4068	164	Haur_4067	77	Haur_4066	309
	Bacteria	Chloroflexi	Dehalococcoidetes	?	?	Dehalogenimonas	De_lykAP	Dehalogenimonas lykanthroporepellens	Dehalogenating bacterium. Dehalogenimonas lykanthroporepellens is able to reductively dehalogenate polychlorinated alkanes such as 1,2,3-trichloropropane and 1,2-dichloroethane.	'CP002084.1:346274..347765 Dehalogenimonas lykanthroporepellens BL-DC-9'	IMG-Chemotroph, Sulfur reducer (NADPH dependent sulfur reduction to hydrogen sulfide)	I-OA-OC-OB-ID-IA-IG-IB-IE (I=pfam09527-ATPase_gene1)	N/A	dly	Dehly_0552	146	Dehly_0551	463	Dehly_0550	285	Dehly_0549	503	Dehly_0548	181	Dehly_0547	166	Dehly_0546	76	Dehly_0545	318	Dehly_0544	70
	Bacteria	Chloroflexi	Dehalococcoidetes	?	?	Dehalococcoides	De_CBDAP	Dehalococcoides sp. CBDB1	Chlorobenzene-dechlorinatng bacterium. Dehalococcoides species are able to dechlorinate organic compounds such as trichlorobenzene and trichloroethene which makes them potential candidates as bioremediation agents	'AJ965256.1:complement(803576..805010) Dehalococcoides sp. CBDB1'	IMG-Dechlorinates Tetrachloroethene, Chemolithotroph, Sulfur reducer (NADPH dependent sulfur reduction to hydrogen sulfide)	I-OA-OC-OB-ID-IA-IG-IB-IE (I=pfam09527-ATPase_gene1)	N/A	deh	cbdb_A539	140	cbdb_A538	464	cbdb_A537	285	cbdb_A536	503	cbdb_A535	180	cbdb_A534	169	cbdb_A533	76	cbdb_A532	314	cbdb_A531	77
	Bacteria	Chloroflexi	Dehalococcoidetes	?	?	Dehalococcoides	De_ethAP	Dehalococcoides ethenogenes	Dechlorinates tetrachloroethene. This species is the only representative of its genus. This organism was isolated from environments contaminated with organic chlorinated chemicals such as tetrachloroethene (PCE) and trichloroethane (TCE), common contaminants in the anaerobic subsurface. There are at least 15 organisms from different metabolic groups, halorespirators, acetogens, methanogens and fa…	'CP000027.1:complement(928439..929873) Dehalococcoides ethenogenes 195'	IMG-Dechlorinates Tetrachloroethene, Chemolithotroph, Sulfur reducer (NADPH dependent sulfur reduction to hydrogen sulfide)	I-OA-OC-OB-ID-IA-IG-IB-IE (I=pfam09527-ATPase_gene1)	N/A	det	DET0565	140	DET0564	464	DET0563	285	DET0562	503	DET0561	180	DET0560	169	DET0559	76	DET0558	314	DET0557	77
	Bacteria	Chloroflexi	Dehalococcoidetes	?	?	Dehalococcoides	De_BAVAP	Dehalococcoides sp. BAV1	Dechlorinates vinyl chloride. Dehalococcoides species are able to dechlorinate organic compounds such as trichlorobenzene and trichloroethene which makes them potential candidates as bioremediation agents.	'CP000688.1:complement(892256..893745) Dehalococcoides sp. BAV1'	IMG-Dechlorinates Tetrachloroethene, Chemolithotroph, Sulfur reducer (NADPH dependent sulfur reduction to hydrogen sulfide)	I-OA-OC-OB-ID-IA-IG-IB-IE (I=pfam09527-ATPase_gene1)	N/A	deb	DehaBAV1_0539	140	DehaBAV1_0538	464	DehaBAV1_0537	285	DehaBAV1_0536	503	DehaBAV1_0535	180	DehaBAV1_0534	169	DehaBAV1_0533	76	DehaBAV1_0532	314	DehaBAV1_0531	77
	Bacteria	Chloroflexi	Dehalococcoidetes	?	?	Dehalococcoides	De_VSAP	Dehalococcoides sp. VS.	Dechlorinates vinyl chloride. Dehalococcoides species are able to dechlorinate organic compounds such as trichlorobenzene and trichloroethene which makes them potential candidates as bioremediation agents.	'CP001827.1:complement(828582..830071) Dehalococcoides sp. VS'	IMG-Dechlorinates Tetrachloroethene, Chemolithotroph, Sulfur reducer (NADPH dependent sulfur reduction to hydrogen sulfide)	I-OA-OC-OB-ID-IA-IG-IB-IE (I=pfam09527-ATPase_gene1)	N/A	dev	DhcVS_504	140	DhcVS_503	464	DhcVS_502	285	DhcVS_501	503	DhcVS_500	180	DhcVS_499	169	DhcVS_498	76	DhcVS_497	314	DhcVS_496	77
	Bacteria	Chloroflexi	Dehalococcoidetes	?	?	Dehalococcoides	De_GTAP	Dehalococcoides sp. GT	Dechlorinates trichloroethene and vinyl chloride. Dehalococcoides species are able to dechlorinate organic compounds such as trichlorobenzene and trichloroethene which makes them potential candidates as bioremediation agents.	'CP001924.1:complement(820678..822162) Dehalococcoides sp. GT'	IMG-Dechlorinates Tetrachloroethene, Chemolithotroph, Sulfur reducer (NADPH dependent sulfur reduction to hydrogen sulfide)	I-OA-OC-OB-ID-IA-IG-IB-IE (I=pfam09527-ATPase_gene1)	N/A	deg	DehalGT_0502	140	DehalGT_0501	464	DehalGT_0500	285	DehalGT_0499	503	DehalGT_0498	180	DehalGT_0497	169	DehalGT_0496	76	DehalGT_0495	297	DehalGT_0494	77
	Bacteria	Chloroflexi	?	Thermomicrobiales	Thermomicrobiaceae	Thermomicrobium	Th_rosAP	Thermomicrobium roseum	Obligate thermophile with unusual cell wall structure. Thermomicrobium roseum is a red-pigmented, rod-shaped, Gram-negative extreme thermophile that possesses both an atypical cell wall composition and an unusual cell membrane that is composed entirely of long-chain 1,2-diols. Analyses of environmental sequences from hot spring environments show that T. roseum displays a low quantity but ubiquito…	'CP001275.1:complement(983135..984659) Thermomicrobium roseum DSM 5159'	IMG-Metabolism?	I-OA-OC-OB-ID-IA-IG-IB-IE (I=pfam09527-ATPase_gene1)	N/A	tro	trd_1227	151	trd_1228	473	trd_1229	296	trd_1230	510	trd_1231	180	trd_1232	165	trd_1233	81	trd_1234	296	trd_1235	81
	Bacteria	Chloroflexi	Sphaerobacteridae	Sphaerobacterales	Sphaerobacteraceae	Sphaerobacter	Sp_theAP	Sphaerobacter thermophilus DSM 20745	Sewage sludge bacterium.Sphaerobacter thermophilus DSM 20745 (ATCC 49802) was isolated from aerobic thermophilic sewage sludge. This organism will be used for comparative analysis.	'CP001823.1:579562..581058 Sphaerobacter thermophilus DSM 20745'	IMG-Metabolism?	I-OA-OC-OB-ID-IA-IG-IB-IE (I=pfam09527-ATPase_gene1)	N/A	sti	Sthe_1420	149	Sthe_1421	469	Sthe_1422	289	Sthe_1423	507	Sthe_1424	177	Sthe_1425	167	Sthe_1426	81	Sthe_1427	279	Sthe_1428
	Bacteria	Proteobacteria	Alphaproteobacteria	Rhodobacterales	Rhodobacteraceae	Dinoroseobacter	Di_shiAP	Dinoroseobacter shibae	This aerobic anoxygenic phototroph was isolated from cultivated marine dinoflagellates originally from the Bay of Tokyo. An interesting feature of this species is its relatively strong pigmentation. Liquid cultures grown in the dark are distinctly pink, while colonies on complex agar media are dark red. This coloration is due to a carotenoid which contains spheroidenone as a major component. Elec…	'AJ534211.1:1..1262 Dinoroseobacter shibae (T); type strain: DFL 12'	IMG-Phototroph	I-OA-OC-OB'-OB; ID-IA-IG-IB-IE (I=K02116=pfam09527-ATPase_gene1)	89	dsh	Dshi_2933	131	Dshi_2934	474	Dshi_2935	290	Dshi_2936	512	Dshi_2937	186	Dshi_3027	186	Dshi_3029	74	Dshi_3030	248	Dshi_3031	111
												IB-IE-I-R-OA-OC-OB-IA-IG (missing ID) (I=K02116=pfam09527-ATPase_gene1)	N/A		Dshi_0436	(Di_sh2AP) 136	Dshi_0435	(Di_sh2AP) 462	Dshi_0443	(Di_sh2AP) 315	Dshi_0442	(Di_sh2AP) 509			Dshi_3028	(Di_sh2AP) 174	Dshi_0440	(Di_sh2AP) 96	Dshi_0439	(Di_sh2AP) 229	Dshi_0437	(Di_sh2AP) 96
																									Dshi_0441	(Di_sh3AP) 255					Dshi_0438	(Di_sh3AP)
	Bacteria	Proteobacteria	Alphaproteobacteria	Rhodobacterales	Rhodobacteraceae	Rhodobacter	Rh_sphAP	Rhodobacter sphaeroides	Bacteria belonging to the Rhodobacter group are metabolically versatile as they are able to grow using photosynthesis, chemosynthesis, and usually can grow under both anaerobic and aerobic conditions. Most are also capable of nitrogen fixation. Rhodobacter sphaeroides, the most extensively studied bacteria with regards to its photosynthetic capabilities which includes the structure, function and …	'CP000661.1:2863314..2864773 Rhodobacter sphaeroides ATCC 17025'	IMG-Photosynthetic, Nitrate reducer	I-OA-OC-OB'-OB; ID-IA-IG-IB-IE (I=K02116=pfam09527-ATPase_gene1)	2006	rsq	Rsph17025_2200	132	Rsph17025_2201		Rsph17025_2202		Rsph17025_2203		Rsph17025_2204		Rsph17025_0193	184	Rsph17025_0191		Rsph17025_0190		Rsph17025_0189
																		475		289		512		186	Rsph17025_0192	(Rh_sp2AP) 180		78		261		112
	Bacteria	Proteobacteria	Alphaproteobacteria	Rhodobacterales	Rhodobacteraceae	Rhodobacter	Rh_capAP	Rhodobacter capsulatus	Bacteria belonging to the Rhodobacter group are metabolically versatile as they are able to use photosynthesis and usually can grow under both anaerobic and aerobic conditions. Most are capable of nitrogen fixation. Rhodobacter capsulatus, previously known as Rhodopseudomonas capsulata, is a facultatively phototrophic purple non-sulfur bacterium and the type species of the Rhodobacter group. The …	'CP001312.1:160332..161786 Rhodobacter capsulatus SB 1003'	IMG-Phototroph, Nitrogen fixation	I-OA-OC-OB'-OB; ID-IA-IG-IB-IE (I=K02116=pfam09527-ATPase_gene1)	2225	rcp	RCAP_rcc02970	132	RCAP_rcc02971		RCAP_rcc02972		RCAP_rcc02973		RCAP_rcc02974		RCAP_rcc00744	185	RCAP_rcc00742		RCAP_rcc00741		RCAP_rcc00740
																		472		290		509		186	RCAP_rcc00743	(Rh_ca2AP) 186		78		258		115
	Bacteria	Proteobacteria	Alphaproteobacteria	Rhodobacterales	Rhodobacteraceae	Roseobacter	Ro_denAP	Roseobacter denitrificans	This bacterium was first isolated from a marine sediment collected on the coast of Australia. It has the capability for anaerobic anoxygenic photosynthesis. This organism's PufC photosynthetic protein has been studied as a classical tetraheme cytochrome, as it has all four possible heme-binding motifs.	'CP000362.1:703242..704651 Roseobacter denitrificans OCh 114'	IMG-Phototroph, Photosynthetic, Nitrate reducer	I-OA-OC-OB'-OB; ID-IA-IG-IB-IE (I=K02116=pfam09527-ATPase_gene1)	2206	rde	RD1_3532	138	RD1_3533		RD1_3534		RD1_3535		RD1_3536		RD1_1325	188	RD1_1323		RD1_1322		RD1_1321
																		474		291		512		186	RD1_1324	(Ro_de2AP) 176		74		248		111
assembly, not in RDP	Bacteria	Proteobacteria	Alphaproteobacteria	Rhodobacterales	Rhodobacteraceae	Thalassobium	Th_R2AAP	Thalassiobium sp. R2A62	This genus represents members of a yet to be fully sequenced clade of Roseobacter, a ubiquitous group of coastal bacterioplankton. Thalassiobium contains genes associated with aerobic anoxygenic photosynthesis and may play a role in carbon cycling in coastal environments.		IMG-Metabolism?	I-OA-OC-OB'-OB; ID-IA-IG-IB-IE (I=K02116=pfam09527-ATPase_gene1)	1198	can't find organism abbreviation…	TR2A62_3310		TR2A62_3309		TR2A62_3308		TR2A62_3307		TR2A62_3306		TR2A62_2103		TR2A62_2105		TR2A62_2106		TR2A62_2107
																									TR2A62_2104	(Th_R22AP)
	Bacteria	Proteobacteria	Alphaproteobacteria	Rhodospirillales	Rhodospirillaceae	Azospirillum	Az_B51AP	Azospirillum sp. B510	Azospirillum are commonly isolated from the rhizosphere and root surfaces from a wide variety of plants. Azospirillum species are considered to be plant growth promoting organisms, producing plant hormones for cell elongation (auxins), cell division and growth (cytokinins) and stem elongation (gibberellins). These compounds contribute to an enhanced uptake of nutrients and water and thus increase…	'AP010946.1:520809..522282 Azospirillum sp. B510'	IMG-Nitrogen fixation	I-OA-OC-OB'-OB; ID-IA-IG-IB-IE (I=K02116=pfam09527-ATPase_gene1)	1749	azl	AZL_024910	138	AZL_024920	473	AZL_024930	294	AZL_024940	509	AZL_024950	189	AZL_007370	159	AZL_007390	74	AZL_007400	247	AZL_007410	123
												IB-IE-I-R-OA-OC-IA-IG (missing ID and OB, but maybe miscalled as part of IA) (I=K02116=pfam09527-ATPase_gene1)	N/A		AZL_c00750	172	AZL_c00740	(Az_B52AP) 487	AZL_c00810	(Az_B52AP) 288	AZL_c00800	759 (probably mis-anotated, includes missing OB)			AZL_007380	(Az_B52AP) 216	AZL_c00790	(Az_B52AP) 79	AZL_c00780	(Az_B52AP) 224	AZL_c00760	(Az_B52AP) 93
																															AZL_c00770	(Az_B53AP)
	Bacteria	Proteobacteria	Alphaproteobacteria	Rhodospirillales	Rhodospirillaceae	Magnetospirillum	Ma_magAP	Magnetospirillum magneticum	This organism was isolated from pond water in Tokyo, Japan. Magnetic particles from Magnetospirillum magneticum have been used in DNA and RNA isolation procedures.	'AP007255.1:964910..966386 Magnetospirillum magneticum AMB-1'	IMG-Heterotroph, Nitrogen fixation, Nitrate reducer	I-OA-OC-OB'-OB; ID-IA-IG-IB-IE (I=K02116=pfam09527-ATPase_gene1)	141	mag	amb4138	133	amb4139		amb4140		amb4141		amb4142		amb3996	178	amb3994		amb3993		amb3992
																		474		294		509		184	amb3995	(Ma_ma2AP) 164		74		247		123
	Bacteria	Proteobacteria	Alphaproteobacteria	Rhodospirillales	Rhodospirillaceae	Rhodospirillum	Rh_cenAP	Rhodospirillum centenum (Rhodocista centenaria )	Rhodospirillum centenum, also called Rhodocista centenaria, is a nitrogen-fixing photoheterotroph with a complex life cycle. R. centenum is one of the few known thermotolerant purple bacteria species with optimal growth temperature of 44oC and a maximal growth temperature of 48oC. In liquid media this organism is motile by a single polar flagellum. Upon contact with a surface, R. centenum produce…	'CP000613.2:complement(390082..391505) Rhodocista centenaria SW; SW; ATCC 51521'	IMG-Lithotroph, Photoheterotroph, Photosynthetic, Nitrogen fixation	I-OA-OC-OB'-OB; ID-IA-IG-IB-IE (I=K02116=pfam09527-ATPase_gene1)	1264	rce	RC1_2240	146	RC1_2241	484	RC1_2242	295	RC1_2243	509	RC1_2244	186	RC1_3513	160	RC1_3511	74	RC1_3510	248	RC1_3509	135
												IB-IE-I-R-OA-OC-OB-IA-IG (missing ID) (I=K02116=pfam09527-ATPase_gene1)	N/A		RC1_0362	(Rh_ce2AP) 148	RC1_0361	(Rh_ce2AP) 487	RC1_0369	(Rh_ce2AP) 272	RC1_0368	(Rh_ce2AP) 520			RC1_3512	(Rh_ce2AP) 204	RC1_0366	(Rh_ce2AP) 80	RC1_0365	(Rh_ce2AP) 223	RC1_0363	(Rh_ce2AP) 97
																									RC1_0367	(Rh_ce3AP) 253					RC1_0364	(Rh_ce3AP) 102
	Bacteria	Proteobacteria	Alphaproteobacteria	Rhodospirillales	Rhodospirillaceae	Rhodospirillum	Rh_rubAP	Rhodospirillum rubrum	Phototrophic bacterium. This organism is an anoxygenic phototrophic bacterium that does not produce oxygen, but instead produces extracellular elemental sulfur when harvesting light energy. The bacterium lacks the light harvesting complex 2 (LHC2) normally found in photosynthetic bacteria meaning it contains one of the simplest photosynthetic systems studied.	'CP000230.1:192528..194004 Rhodospirillum rubrum (T); ATCC 11170'	IMG-Nitrogen fixation, Photoautotroph, Photolithotroph	I-OA-OC-OB'-OB; ID-IA-IG-IB-IE (I=K02116=pfam09527-ATPase_gene1)	2015	rru	Rru_A1227	134	Rru_A1226		Rru_A1225		Rru_A1224		Rru_A1223		Rru_A3243	182	Rru_A3245		Rru_A3246		Rru_A3247
																		474		299		510		186	Rru_A3244	(Rh_ru2AP) 161		75		241		124
	Bacteria	Proteobacteria	Gammaproteobacteria	Chromatiales	Chromatiaceae	Allochromatium	Al_vinAP	Allochromatium vinosum	Allochromatium vinosum, formerly Chromatium vinosum, is a sulfur-oxidizing anoxygenic phototroph. These organisms use sulfur compounds as electron donors and often contain internal sulfur deposits.	'CP001896.1:112452..113967 Allochromatium vinosum DSM 180'	IMG-Sulfur oxidizer, Phototroph, Sulfate reducer (Dissimilatory sulfate reduction), Nitrogen fixation	sI-OA-OC-OB-ID-IA-IG-IB-IE (sI=K02116=pfam03899-ATP_synth_I)	N/A	alv	Alvin_0047	141	Alvin_0046	460	Alvin_0045	287	Alvin_0044	513	Alvin_0043	179	Alvin_0042	156	Alvin_0041	83	Alvin_0040	289	Alvin_0039	126
	Bacteria	Proteobacteria	Gammaproteobacteria	Chromatiales	Chromatiaceae	Nitrosococcus	Ni_oceAP	Nitrosococcus oceani	Ammonia-oxidizing bacterium. This species, along with Nitrosococcus halophilus, are ammonia-oxidizing bacteria found within the gamma subdivision of Proteobacteria. This organism has two surface layers, and produces a central stack of intracytoplasmic membranes (flattened vesicles).	'CP000127.1:999383..1000873 Nitrosococcus oceani (T); ATCC 19707'	IMG-Ammonia-oxidizer, Nitrifying, Autotroph, Chemolithotroph	sI-OA-OC-OB-ID-IA-IG-IB-IE (sI=K02116=pfam03899-ATP_synth_I)	N/A	noc	Noc_3073	140	Noc_3074	458	Noc_3075	289	Noc_3076	515	Noc_3077	178	Noc_3078	156	Noc_3079	94	Noc_3080	267	Noc_3081	124
	Bacteria	Proteobacteria	Gammaproteobacteria	Chromatiales	Chromatiaceae	Nitrosococcus	Ni_halAP	Nitrosococcus halophilus	Nitrosococcus halophilus is an obligate chemolithotroph oxidizing ammonia to nitrite. It has been isolated from saline ponds.	'CP001798.1:1097922..1099454 Nitrosococcus halophilus Nc4'	IMG-Ammonia-oxidizer, Nitrifying, Autotroph, Chemolithotroph	sI-OA-OC-OB-ID-IA-IG-IB-IE (sI=K02116=pfam03899-ATP_synth_I)	N/A	nhl	Nhal_3945	143	Nhal_3946	458	Nhal_3947	287	Nhal_3948	515	Nhal_3949	178	Nhal_3950	156	Nhal_3951	94	Nhal_3952	267	Nhal_3953	124
												IB-IE-I; OA-OC-OB-IA-IG (missing ID and R) (K02116=pfam09527-ATPase_gene1)	40		Nhal_1950	(Ni_ha2AP) 132	Nhal_1951	(Ni_ha2AP) 470	Nhal_1904	(Ni_ha2AP) 294	Nhal_1905	(Ni_ha2AP) 503			Nhal_1906	(Ni_ha2AP) 253	Nhal_1907	(Ni_ha2AP) 92	Nhal_1908	(Ni_ha2AP) 243	Nhal_1949	(Ni_ha2AP) 107
												IB-IE-I-OA-OC-OB-IA-IG (missing ID and R) (K02116=pfam09527-ATPase_gene1)	N/A		Nhal_2241	(Ni_ha3AP) 133	Nhal_2242	(Ni_ha3AP) 466	Nhal_2235	(Ni_ha3AP) 303	Nhal_2236	(Ni_ha3AP) 498			Nhal_2237	(Ni_ha3AP) 251	Nhal_2238	(Ni_ha3AP) 91	Nhal_2239	(Ni_ha3AP) 230	Nhal_2240	(Ni_ha3AP) 92
	Bacteria	Proteobacteria	Gammaproteobacteria	Chromatiales	Chromatiaceae	Nitrosococcus	Ni_watAP	Nitrosococcus watsoni	Ammonia-oxidizing bacteria. This species, along with Nitrosococcus halophilus and Nitrosococcus oceani, are ammonia-oxidizing bacteria found within the gamma subdivision of Proteobacteria.	'CP002086.1:802953..804485 Nitrosococcus watsoni C-113'	IMG-Ammonia-oxidizer, Nitrifying, Autotroph, Chemolithotroph	sI-OA-OC-OB-ID-IA-IG-IB-IE (sI=K02116=pfam03899-ATP_synth_I)	N/A	nwa	Nwat_3128	140	Nwat_3129	458	Nwat_3130	289	Nwat_3131	515	Nwat_3132	178	Nwat_3133	156	Nwat_3134	94	Nwat_3135	267	Nwat_3136	124
	Bacteria	Proteobacteria	Gammaproteobacteria	Chromatiales	Ectothiorhodospiraceae	Alkalilimnicola	Al_ehrAP	Alkalilimnicola ehrlichii	Arsenite-oxidizing bacterium. Alkalilimnicola ehrlichei is capable of growth with arsenite [As(III)] as the electron donor with nitrate as electron acceptor. It may be responsible for production of arsenate [As(V)] in anoxic lake bottom.	'CP000453.1:368208..369739 Alkalilimnicola ehrlichii MLHE-1'	IMG-Arsenite oxidizer, Chemolithotroph, Chemoautotroph	sI-OA-OC-OB-ID-IA-IG-IB-IE (sI=K02116=pfam03899-ATP_synth_I)	N/A	aeh	Mlg_2868	140	Mlg_2869	458	Mlg_2870	287	Mlg_2871	513	Mlg_2872	179	Mlg_2873	146	Mlg_2874	95	Mlg_2875	255	Mlg_2876	147
	Bacteria	Proteobacteria	Gammaproteobacteria	Chromatiales	Ectothiorhodospiraceae	Halorhodospira	Ha_halAP	Halorhodospira halophila	Sulfur-oxidizing extreme halophile. This organism, formerly Ectothiorhodospira halophila is alkaliphilic, phototrophic, halophile. This is one of the most halophilic eubacteria known, and produces organic solutes such as glycine betaine, ectoine, and trehalose to balance the osmotic pressure. This organism oxidizes sulfide to sulfur, which is deposited outside the cell and further oxidized to sul…	'CP000544.1:complement(380025..381562) Halorhodospira halophila (T); SL1'	IMG-Photosynthetic, Phototroph, Nitrogen fixation	sI-OA-OC-OB-ID-IA-IG-IB-IE (sI=K02116=pfam03899-ATP_synth_I)	N/A	hha	Hhal_2429	141	Hhal_2430	458	Hhal_2431	289	Hhal_2432	513	Hhal_2433	178	Hhal_2434	146	Hhal_2435	95	Hhal_2436	266	Hhal_2437	141
	Bacteria	Proteobacteria	Gammaproteobacteria	Chromatiales	Ectothiorhodospiraceae	Thioalkalivibrio	Th_HLEAP	Thioalkalivibrio sp. HL-EbGR7	Thioalkalivibrio species are commonly isolated from soda lakes and tend to dominate the microbial community of hypersaline soda lakes. These organisms have a pH optimum of 10 and are able to oxidize hydrogen sulfide to elemental sulfur. Thioalkalivibrio species have also been isolated from sulfide oxidizing bioreactors which remove sulfide from refinery and natural gas.	'CP001339.1:complement(2548250..2549775) Thioalkalivibrio sp. HL-EbGR7'	IMG-Sulfur oxidizer, Chemolithoautotroph, Sulfate reducer (Dissimilatory sulfate reduction)	sI-OA-OC-OB-ID-IA-IG-IB-IE (sI=K02116=pfam03899-ATP_synth_I)	N/A	tgr	Tgr7_3304	141	Tgr7_3305	459	Tgr7_3306	286	Tgr7_3307	513	Tgr7_3308	178	Tgr7_3309	156	Tgr7_3310	89	Tgr7_3311	257	Tgr7_3312	126
	Bacteria	Proteobacteria	Gammaproteobacteria	Chromatiales	Ectothiorhodospiraceae	Thioalkalivibrio	Th_K90AP	Thioalkalivibrio sp. K90mix	Thioalkalivibrio species are commonly isolated from soda lakes and tend to dominate the microbial community of hypersaline soda lakes. These organisms have a pH optimum of 10 and are able to oxidize hydrogen sulfide to elemental sulfur. Thioalkalivibrio species have also been isolated from sulfide oxidizing bioreactors which remove sulfide from refinery and natural gas.	'CP001905.1:423231..424758 Thioalkalivibrio sp. K90mix'	IMG-Sulfur oxidizer, Chemolithoautotroph	sI-OA-OC-OB-ID-IA-IG-IB-IE (sI=K02116=pfam03899-ATP_synth_I)	N/A	tkm	TK90_2586	139	TK90_2587	458	TK90_2588	286	TK90_2589	513	TK90_2590	178	TK90_2591	156	TK90_2592	78	TK90_2593	289	TK90_2594	129
	Bacteria	Proteobacteria	Gammaproteobacteria	Chromatiales	Halothiobacillaceae	Halothiobacillus	Ha_neaAP	Halothiobacillus neapolitanus	Halothiobacillus neapolitanus is a sulfur-oxidizing bacterium able to tolerate high concentrations of sulfide. This organism fixes CO2 using a polyhedral body called a carboxysome which contains the primary carbon fixing enzyme, ribulose bisphosphate carboxylase/oxygenase.	'CP001801.1:573791..575315 Halothiobacillus neapolitanus c2'	IMG-Carbon fixation, Sulfur oxidizer, Chemolithoautotroph	I-sI-OA-OC-OB-ID-IA-IG-IB-IE (I=pfam09527-ATPase_gene1; sI=K02116=pfam03899-ATP_synth_I)	N/A	hna	Hneap_2324	148	Hneap_2325	462	Hneap_2326	286	Hneap_2327	512	Hneap_2328	178	Hneap_2329	156	Hneap_2330	95	Hneap_2331	273	Hneap_2333	88
																															Hneap_2332	(Ha_ne2AP) 136
oxygenic photosynthesis (search for "cyanobacteria complete")	Kingdom	Phylum	Class	Order	Family	Genus	Abbreviation	Species name	Comments	RDP 16S sequence	IMG	Locus organization		KEGG organism abbreviation
	Bacteria	Cyanobacteria	?	Oscillatoriales	?	Arthrospira	Ar_plaOP	Arthrospira platensis	A dominant bacteria in highly alkaline lakes. Arthrospira platensis also called Spirulina platensisis a blue-green alga found in African and Central and South American alkaline salt lakes. Because this organism is an efficient producer of food-grade protein, as well as carotenoids, vitamins, and minerals, it has received attention as a promising food source for humans and animals. The consumption…	'DQ393279.1:<1..>1453 Arthrospira platensis; NIES 39'	IMG-Photosynthetic	IB-IE; sI-OA-OC-OB'-OB -ID-IA-IG (sI=K02116=pfam03899-ATP_synth_I)	752	can't find organism abbreviation…	NIES39_H00700		NIES39_H00710		NIES39_A08240		NIES39_A08250		NIES39_A08260		NIES39_A08270		NIES39_A08290		NIES39_A08300		NIES39_A08310
																									NIES39_A08280	(Ar_pl2OP)
	Bacteria	Cyanobacteria	?	Oscillatoriales	?	Trichodesmium	Tr_eryOP	Trichodesmium erythraeum	This filamentous marine cyanobacterium is a nitrogen-fixing organism that contribues a significant amount of the global fixed nitrogen each year. These bacteria are unusual in that nitrogen fixation takes place in a differentiated cell called the diazocyte which is different from the nitrogen-fixing differentiated cell (heterocyst) found in other cyanobacteria. The diazocyte is developed in order…	'CP000393.1:3137164..3138645 Trichodesmium erythraeum IMS101'	IMG-Nitrogen fixation	IB-IE; sI-OA-OC-OB'-OB -ID-IA-IG (sI=K02116=pfam03899-ATP_synth_I)	1179	ter	Tery_3386	137	Tery_3385		Tery_2198		Tery_2199		Tery_2200		Tery_2201	177	Tery_2203		Tery_2204		Tery_2205
																		484		314		505		182	Tery_2202	(Tr_er2OP) 161		81		249		147
	Bacteria	Cyanobacteria	?	Oscillatoriales	?	Microcystis	Mi_aerOP	Microcystis aeruginosa	Microcystis aeruginosa is a common cyanobacterium which can form blooms from late summer to early autumn in nutrient-rich lakes, ponds, and reservoirs. This organism produces a hepatotoxin, microcystin, which can kill fish, birds, and farm animals. This toxin also causes skin irritation and gastrointestinal symptoms in humans.	'AP009552.1:1885807..1887295 Microcystis aeruginosa NIES-843'	IMG-Autotroph	IB-IE; sI-OA-OC-OB'-OB -ID-IA-IG (sI=K02116=pfam03899-ATP_synth_I)	4916	mar	MAE_00930	138	MAE_00920		MAE_50170		MAE_50160		MAE_50150		MAE_50140	180	MAE_50120		MAE_50110		MAE_50100
																		482		315		502		182	MAE_50130	(Mi_ae2OP) 143		81		249		121
	Bacteria	Cyanobacteria	?	Chroococcales	?	Synechococcus	Sy_700OP	Synechococcus sp. PCC 7002	Light tolerant cyanobacterium.	'CP000951.1:1461361..1462812 Synechococcus sp. PCC 7002; PCC 7002; ATCC 27264'	IMG-Photoautotroph, Photosynthetic	IB-IE; R-OA-OC-OB'-OB -ID-IA-IG (K02116=pfam12966-AtpR)	8	syp	SYNPCC7002_A0750	134	SYNPCC7002_A0749	483	SYNPCC7002_A0733	314	SYNPCC7002_A0734	505	SYNPCC7002_A0735	185	SYNPCC7002_A0736	175	SYNPCC7002_A0738	81	SYNPCC7002_A0739	244	SYNPCC7002_A0740	120
												IB-IE-I-R-OA-OC-OB-IA-IG (missing ID) (K02116=pfam09527-ATPase_gene1)	N/A		SYNPCC7002_G0145	(Sy_702OP) 123	SYNPCC7002_G0144	(Sy_702OP) 465	SYNPCC7002_G0152	(Sy_702OP) 307	SYNPCC7002_G0151	(Sy_702OP) 512			SYNPCC7002_A0737	(Sy_702OP) 161	SYNPCC7002_G0149	(Sy_702OP) 91	SYNPCC7002_G0148	(Sy_702OP) 233	SYNPCC7002_G0146	(Sy_702OP) 100
																									SYNPCC7002_G0150	(Sy_703OP) 250					SYNPCC7002_G0147	(Sy_703OP)
	Bacteria	Cyanobacteria	?	Chroococcales	?	Synechocystis	Sy_680OP	Synechocystis sp. PCC 6803	Synechocystis spp. are cyanobacterium that can grow both using photosynthesis as well as heterotrophically in the absence of light. These organisms serve as models for the uptake of carbon.	'BA000022.2:complement(2452187..2453675) Synechocystis sp. PCC 6803; PCC6803'	IMG-Photoautotroph, Photosynthetic	IB-IE; sI-OA-OC-OB'-OB -ID-IA-IG (sI=K02116=pfam03899-ATP_synth_I)	(1.5Mb)	syn	slr1330	136	slr1329		sll1327		sll1326		sll1325		sll1324	179	ssl2615		sll1322		sll1321
																		483		314		503		185	sll1323	(Sy_682OP) 143		81		276		149
	Bacteria	Cyanobacteria	Gleobacteria	Gleobacterales		Gleobacter	Gl_vioOP	Gloeobacter violaceus	This organism is an obligate photoautotroph that lacks thylakoid membranes and probably has its photosynthetic machinery in the cytoplasmic membrane with various components exposed to the periplasm whereas in other cyanobacteria the components are situated in the thylakoid membrane and are exposed to the cytoplasm. This unusual arrangement may be due to the lack of various fatty acids that are fo…	'BA000045.2:complement(1571231..1572715) Gloeobacter violaceus PCC 7421'	IMG-Photosynthetic, Photoautotroph	IB-X-IE; sI-OA-OC-OB'-OB -ID-IA; IG (sI=K02116=pfam03899-ATP_synth_I) (X=pdhC pyruvate dehydrogenase E2 component)	206	gvi	gvip353	132	gvip354		gvip561		gvip398		gvip399		gvip400	175	gvip402		gvip403		gvip404
																		478		314		513		185	gvip401	(Gl_vi2OP) 174		82		246		135
	Bacteria	Cyanobacteria	?	Chroococcales	?	Synechococcus	Sy_eloOP	Synechococcus elongatus	These unicellular cyanobacteria are also known as blue green algae and along with Prochlorococcus are responsible for a large part of the carbon fixation that occurs in marine environments. Synechococcus have a broader distribution in the ocean and are less abundant in oligotrophic (low nutrient) regions. These organism utilize photosystem I and II to capture light energy. They are highly adapted…	AP008231.1:complement(1050801..1052289) Synechococcus elongatus PCC 6301'	IMG-Photoautotroph, Photosynthetic	IB-IE; sI-OA-OC-OB'-OB -ID-IA-IG (sI=K02116=pfam03899-ATP_synth_I)	602	syc	syc1786_c	137	syc1787_c		syc1176_c		syc1177_c		syc1178_c		syc1179_c	174	syc1181_c		syc1182_c		syc1183_c
																		484		316		505		180	syc1180_c	(Sy_el2OP) 158		81		261		119
	Bacteria	Cyanobacteria	?	Chroococcales	?	Synechococcus	Sy_810OP	Synechococcus sp. WH 8102	These unicellular cyanobacteria are also known as blue green algae and along with Prochlorococcus are responsible for a large part of the carbon fixation that occurs in marine environments. Synechococcus have a broader distribution in the ocean and are less abundant in oligotrophic (low nutrient) regions. These organism utilize photosystem I and II to capture light energy. They are highly adapted…	'BX569694.1:complement(133916..135377) Synechococcus sp. WH 8102; WH8102'	IMG-Photosynthetic, Photoautotroph	IB-IE; (s)I-OA-OC-OB'-OB -ID-IA-IG (K02116 no pfam assignment)	15	syw	SYNW0511	136	SYNW0512		SYNW0495		SYNW0494		SYNW0493		SYNW0492	160	SYNW0490		SYNW0489		SYNW0488
																		487		316		506		182	SYNW0491	(Sy_812OP) 154		82		241		113
	Bacteria	Cyanobacteria	?	Chroococcales	?	Synechococcus	Sy_990OP	Synechococcus sp. CC9902	These unicellular cyanobacteria are also known as blue green algae and along with Prochlorococcus are responsible for a large part of the carbon fixation that occurs in marine environments. Synechococcus have a broader distribution in the ocean and are less abundant in oligotrophic (low nutrient) regions. These organism utilize photosystem I and II to capture light energy. They are highly adapted…	'CP000097.1:373319..374797 Synechococcus sp. CC9902'	IMG-Photoautotroph, Photosynthetic, Carbon dioxide fixation	IB-IE; sI-OA-OC-OB'-OB -ID-IA-IG (sI=K02116=pfam03899-ATP_synth_I)	13	sye	Syncc9902_0503	136	Syncc9902_0504		Syncc9902_0489		Syncc9902_0488		Syncc9902_0487		Syncc9902_0486	160	Syncc9902_0484		Syncc9902_0483		Syncc9902_0482
																		487		317		506		182	Syncc9902_0485	(Sy_992OP) 154		81		241		123
	Bacteria	Cyanobacteria	?	Chroococcales	?	Synechococcus	Sy_960OP	Synechococcus sp. CC9605	These unicellular cyanobacteria are also known as blue green algae and along with Prochlorococcus are responsible for a large part of the carbon fixation that occurs in marine environments. Synechococcus have a broader distribution in the ocean and are less abundant in oligotrophic (low nutrient) regions. These organism utilize photosystem I and II to capture light energy. They are highly adapted…	'CP000110.1:473828..475267 Synechococcus sp. CC9605'	IMG-Oligotroph, Photoautotroph, Photosynthetic, Carbon dioxide fixation	IB-IE; (s)I-OA-OC-OB'-OB -ID-IA-IG (K02116 no pfam assignment)	14	syd	Syncc9605_2172	136	Syncc9605_2171		Syncc9605_2187		Syncc9605_2188		Syncc9605_2189		Syncc9605_2190	160	Syncc9605_2192		Syncc9605_2193		Syncc9605_2194
																		487		316		506		182	Syncc9605_2191	(Sy_962OP) 154		82		241		113
	Bacteria	Cyanobacteria	?	Chroococcales	?	Synechococcus	Sy_931OP	Synechococcus sp. CC9311	These unicellular cyanobacteria are also known as blue green algae and along with Prochlorococcus are responsible for a large part of the carbon fixation that occurs in marine environments. Synechococcus have a broader distribution in the ocean and are less abundant in oligotrophic (low nutrient) regions. These organism utilize photosystem I and II to capture light energy. They are highly adapted…	'CP000435.1:529961..531437 Synechococcus sp. CC9311'	IMG-Photoautotroph, Photosynthetic	IB-IE; sI-OA-OC-OB'-OB -ID-IA-IG (sI=K02116=pfam03899-ATP_synth_I)	26	syg	sync_2285	135	sync_2284		sync_2312		sync_2313		sync_2314		sync_2315	173	sync_2317		sync_2318		sync_2319
																		487		317		506		182	sync_2316	(Sy_932OP) 154		81		241		142
	Bacteria	Cyanobacteria	?	Chroococcales	?	Synechococcus	Sy_780OP	Synechococcus sp. WH 7803	Sargasso Sea cyanobacterium.	'CT971583.1:534563..536026 Synechococcus sp. WH 7803'	IMG-Photoautotroph, Photosynthetic	IB-IE; sI-OA-OC-OB'-OB -ID-IA-IG (sI=K02116=pfam03899-ATP_synth_I)	14	syx	SynWH7803_2001	136	SynWH7803_2000		SynWH7803_2016		SynWH7803_2017		SynWH7803_2018		SynWH7803_2019	171	SynWH7803_2021		SynWH7803_2022		SynWH7803_2023
																		487		316		506		182	SynWH7803_2020	(Sy_782OP) 154		82		242		112
	Bacteria	Cyanobacteria	?	Chroococcales	?	Synechococcus	Sy_RCCOP	Synechococcus sp. RCC307	Mediterranean Sea cyanobacterium.	'CT978603.1:348765..350203 Synechococcus sp. RCC307'	IMG-Photoautotroph, Photosynthetic	IB-IE; sI-OA-OC-OB'-OB -ID-IA-IG (sI=K02116=pfam03899-ATP_synth_I)	14	syr	SynRCC307_1862	135	SynRCC307_1861		SynRCC307_1877		SynRCC307_1878		SynRCC307_1879		SynRCC307_1880	171	SynRCC307_1882		SynRCC307_1883		SynRCC307_1884
																		488		315		505		181	SynRCC307_1881	(Sy_RC2OP) 155		82		239		126
	Bacteria	Cyanobacteria	?	Prochlorales	Prochlorococcaceae	Prochlorococcus	Pr_marOP	Prochlorococcus marinus	This non-motile bacterium is a free-living marine organism that is one of the most abundant, as well as the smallest, on earth, and contributes heavily to carbon cycling in the marine environment. This cyanobacterium grows in areas of nitrogen and phosphorus limitation and is unique in that it utilizes divinyl chlorophyll a/b proteins as light-harvesting systems instead of phycobiliproteins. Thes…	'CP000825.1:319913..321377 Prochlorococcus marinus subsp. marinus str. MIT 9215'	IMG-Photosynthetic	IB-IE; (s)I-OA-OC-OB'-OB -ID-IA-IG (K02116 no pfam assignment)	10	pmh	P9215_17071	134	P9215_17061		P9215_17181		P9215_17191		P9215_17201		P9215_17211	170	P9215_17231		P9215_17241		P9215_17251
																		486		316		505		180	P9215_17221	(Pr_ma2OP) 153		81		241		160
	Bacteria	Cyanobacteria	?	Nostocales	Nostocaceae	Nostoc	No_712OP	Nostoc sp. PCC 7120	This genera of cyanobacteria are typically terrestrially-associated and are especially found in limestone or nutrient-poor soils. They are very similar to Anabaena spp. and historically they have been distinguished on the basis of morphological and life cycle characteristics. Nostoc spp. can grow heterotrophically or photoheterotrophically, and form heterocysts for nitrogen fixation.	'BA000019.2:2375734..2377222 Nostoc sp. PCC 7120'	IMG-Metabolism? Nitrogen fixation	IB-IE; sI-OA-OC-OB'-OB -ID-IA-IG (sI=K02116=pfam03899-ATP_synth_I)	5026	ana	all5038	137	all5039		all0004		all0005		all0006		all0007	187	asl0009		all0010		all0011
																		482		315		506		183	all0008	(No_71bOP) 163		81		251		123
	Bacteria	Cyanobacteria	?	Nostocales	Nostocaceae	Anabaena	An_varOP	Anabaena variabilis	Anabaena variabilis is a filamentous heterocyst-forming cyanobacterium that fixes nitrogen and CO2 using the energy of sunlight via oxygen-evolving plant-type photosynthesis. In addition, this organism has been studied extensively for the production of hydrogen using solar energy.	'CP000117.1:1002918..1004405 Anabaena variabilis ATCC 29413'	IMG-Hydrogen production, Carbon dioxide fixation, Nitrogen fixation, Photosynthetic, Heterotroph	IB-IE; sI-OA-OC-OB'-OB -ID-IA-IG (sI=K02116=pfam03899-ATP_synth_I)	311	ava	Ava_2297	137	Ava_2298		Ava_2610		Ava_2611		Ava_2612		Ava_2613	187	Ava_2615		Ava_2616		Ava_2617
																		482		315		506		183	Ava_2614	(An_va2OP) 163		81		251		168
	Bacteria	Cyanobacteria	?	Nostocales	Nostocaceae	Nostoc	No_punOP	Nostoc punctiforme	This genera of cyanobacteria are typically terrestrially-associated and are especially found in limestone or nutrient-poor soils. They are very similar to Anabaena spp. and historically they have been distinguished on the basis of morphological and life cycle characteristics. Nostoc spp. can grow heterotrophically or photoheterotrophically, and form heterocysts for nitrogen fixation. Nostoc punct…	'CP001037.1:2021489..2022977 Nostoc punctiforme PCC 73102; ATCC 29133; PCC 73102'	IMG-Carbon dioxide fixation, Nitrogen fixation	IB-IE; sI-OA-OC-OB'-OB -ID-IA-IG (sI=K02116=pfam03899-ATP_synth_I)	439	npu	Npun_R4416	137	Npun_R4417		Npun_F4864		Npun_F4863		Npun_F4862		Npun_F4861	190	Npun_F4859		Npun_F4858		Npun_F4857
																		482		315		506		184	Npun_F4860	(No_pu2OP) 143		81		253		161
	Bacteria	Cyanobacteria	?	Nostocales	Nostocaceae	Anabaena	No_azoOP	Nostoc azollae	Nostoc azollae, formerly Anabaena azollae, is a cyanobacterial symbiont of the water fern Azolla, commonly known as 'duckweed'. Nostoc azollae is a nitrogen-fixer and provides nitrogen to the host plant.	'CP002059.1:830919..832396 ''Nostoc azollae'' 0708'	IMG-Metabolism? Nitrogen fixation	IB-IE; sI-OA-OC-OB'-OB -ID-IA-IG (sI=K02116=pfam03899-ATP_synth_I)	1392	naz	Aazo_1938	137	Aazo_1939		Aazo_3339		Aazo_3338		Aazo_3337		Aazo_3336	180	Aazo_3334		Aazo_3333		Aazo_3332
																		482		315		506		184	Aazo_3335	(No_az2OP) 143		81		253		161
	Bacteria	Cyanobacteria	?	Chroococcales	?	Thermosynechococcus	Th_eloOP	Thermosynechococcus elongatus	Thermosynechococcus elongatus is a thermophilic cyanobacterium. This organism is readily transformable making it useful for molecular analyses.	'BA000039.2:complement(2335243..2336733) Thermosynechococcus elongatus BP-1'	IMG-Photoautotroph, Photosynthetic	IB-IE; sI-OA-OC-OB'-OB -ID-IA; IG (sI=K02116=pfam03899-ATP_synth_I)	max 139	tel	tlr0526	138	tlr0525		tll0385		tlr0435		tlr0434		tlr0433	179	tlr0431		tlr0430		tlr0429
																		482		315		503		185	tlr0432	(Th_el2OP) 138		99		252		152
	Bacteria	Cyanobacteria	?	Chroococcales	?	Synechococcus	Sy_JA3OP	Synechococcus sp. JA-3-3Ab	Isolated from a hot spring microbial mat.	'CP000239.1:complement(1110127..1111450) Synechococcus sp. JA-3-3Ab'	IMG-Photoautotroph, Photosynthetic, Nitrogen fixation	IB; IE; sI-OA-OC-OB'-OB -ID-IA-IG (sI=K02116=pfam03899-ATP_synth_I)	max 1691	cya	CYA_1542		CYA_0420		CYA_2112		CYA_2113		CYA_2114		CYA_2115		CYA_2117		CYA_2119		CYA_2120
																									CYA_2116	(Sy_J32OP)
	Bacteria	Cyanobacteria	?	Chroococcales	?	Synechococcus	Sy_JA2OP	Synechococcus sp. JA-2-3B'a(2-13)	Isolated from a hot spring microbial mat.	'CP000240.1:1447574..1448896 Synechococcus sp. JA-2-3B''a(2-13)'	IMG-Photoautotroph, Photosynthetic, Nitrogen fixation	IB; IE; sI-OA-OC-OB'-OB -ID-IA-IG (sI=K02116=pfam03899-ATP_synth_I)	max 449	cyb	CYB_2222		CYB_2502		CYB_2672		CYB_2673		CYB_2674		CYB_2675		CYB_2677		CYB_2679		CYB_2680
																									CYB_2676	(Sy_J22OP)
	Bacteria	Cyanobacteria	?	?	?	?	Ac_marOP	Acaryochloris marina	Marine cyanobacterium. Acaryochloris marina was first isolated as an epiphyte of algae. Strains of A. marina been isolated from a variety of habitats and locations, usually associated with algae but also as free-living organisms. This cyanobacterium produces an atypical photosynthetic pigment, chlorophyll d, as the major reactive agent. The oxygenic photosynthesis based on this pigment may have e…	'CP000828.1:complement(1409149..1410649) Acaryochloris marina MBIC11017'	IMG-Photosynthetic	IB-IE; sI-OA-OC-OB'-OB -ID-IA-IG (sI=K02116=pfam03899-ATP_synth_I)	4429	amr	AM1_5327	138	AM1_5328	484	AM1_0897	317	AM1_0896	505	AM1_0895	185	AM1_0894	186	AM1_0892	81	AM1_0891	240	AM1_0890	150
												IB-IE-I-X-R-OA-OC-OB-IA-IG (missing ID) (I=K02116=pfam09527-ATPase_gene1) (X=Na(+)/H(+) antiporter, putative)	N/A		AM1_D0158	(Ac_ma2OP) 131	AM1_D0157	(Ac_ma2OP) 456	AM1_D0167	(Ac_ma2OP) 292	AM1_D0165	(Ac_ma2OP) 513			AM1_0893	(Ac_ma2OP) 142	AM1_D0163	(Ac_ma2OP) 95	AM1_D0162	(Ac_ma2OP) 234	AM1_D0159	(Ac_ma2OP) 105
																									AM1_D0164	(Ac_ma3OP) 263					AM1_D0161	(Ac_ma3OP)
	Bacteria	Cyanobacteria	?	Chroococcales	?	Cyanothece	Cy_511OP	Cyanothece sp. ATCC 51142	Cyanothece are unicellular nitrogen-fixing phototrophic bacteria. These bacteria have a distinct diurnal cycle where photosynthesis occurs during the day and nitrogen-fixation occurs at night.	'CP000806.1:4102879..4104367 Cyanothece sp. ATCC 51142'	IMG-Photoheterotroph, Nitrogen fixation	IB-IE; sI-OA-OC-OB'-OB -ID-IA-IG (sI=K02116=pfam03899-ATP_synth_I)	1668	cyt	cce_2812	136	cce_2813	483	cce_4489	314	cce_4488	503	cce_4487	185	cce_4486	184	cce_4484	81	cce_4483	251	cce_4482	140
												IB-IE-I-R-OA-OC-OB-X-IA; IG (missing ID) (I=K02116=pfam09527-ATPase_gene1) (X=two hypotheticals)	157		cce_1511	(Cy_512OP) 133	cce_1512	(Cy_512OP) 479	cce_1345	(Cy_512OP) 349	cce_1503	(Cy_512OP) 502			cce_4485	(Cy_512OP) 143	cce_1507	(Cy_512OP) 92	cce_1508	(Cy_512OP) 230	cce_1510	(Cy_512OP) 106
																									cce_1506	(Cy_513OP) 244					cce_1511	(Cy_513OP)
	Bacteria	Cyanobacteria	?	Chroococcales	?	Cyanothece	Cy_880OP	Cyanothece sp. PCC 8801	Cyanothece are unicellular nitrogen-fixing phototrophic bacteria. These bacteria have a distinct diurnal cycle where photosynthesis occurs during the day and nitrogen-fixation occurs at night.	'CP001287.1:complement(2484826..2486304) Cyanothece sp. PCC 8801'	IMG-Metabolism? Nitrogen fixation	IB-IE; sI-OA-OC-OB'-OB -ID-IA-IG (sI=K02116=pfam03899-ATP_synth_I)	934	cyp	PCC8801_3656	136	PCC8801_3657		PCC8801_2721		PCC8801_2720		PCC8801_2719		PCC8801_2718	178	PCC8801_2716		PCC8801_2715		PCC8801_2714
																		483		314		503		185	PCC8801_2717	(Cy_882OP) 143		81		251		139
	Bacteria	Cyanobacteria	?	?	?	?	un_cyaOP	uncultured cyanobacterium	Cyanobacteria, also called 'blue-green algae', is a phylum of bacteria that are photosynthetic.	CP001842.1:complement(3507..4983) cyanobacterium UCYN-A'	IMG-Metabolism? Nitrogen fixation	IB-IE; sI-OA-OC-OB'-OB -ID-IA-IG (sI=K02116=pfam03899-ATP_synth_I)	124	cyu	UCYN_02640	136	UCYN_02650		UCYN_01310		UCYN_01320		UCYN_01330		UCYN_01350	178	UCYN_01370		UCYN_01380		UCYN_01390
																		482		314		503		185	UCYN_01360	(un_cy2OP) 143		81		248		140
assembly, not in RDP	Bacteria	Cyanobacteria	?	Oscillatoriales	?	Lyngbya	Ly_810OP	Lyngbya sp. PCC 8106	Lyngbya, an oscillatoriacean cyanophyte can form surficial mats in intertidal zones and salt marshes.		IMG-Metabolism? Nitrogen fixation	IB-IE; sI-OA-OC-OB'-OB -ID-IA-IG (sI=K02116=pfam03899-ATP_synth_I)	2768	can't find organism abbreviation…	L8106_28371		L8106_28366		L8106_14485		L8106_14490		L8106_14495		L8106_14500		L8106_14510		L8106_14515		L8106_14520
																									L8106_14505	(Ly_812OP)
assembly, not in RDP	Bacteria	Cyanobacteria	?	Oscillatoriales	?	Microcoleus	Mi_chtOP	Microcoleus chthonoplastes	Microcoleus chthonoplastes is a filamentous cyanobacterium frequently found in microbial mats.		IMG-Metabolism?	sI-OA-OC-OB'-OB -ID-IA-IG (missing IB-IE) (sI=K02116=pfam03899-ATP_synth_I)	N/A	can't find organism abbreviation…	not found by pfam search in IMG		MC7420_6521	229 (missing N-term and C-term, includes Na_H exchanger domain...)	MC7420_6072		MC7420_6151		MC7420_6167		MC7420_6099		MC7420_6230		MC7420_6184		MC7420_6040
																									MC7420_6246	(Mi_ch2OP)
methanogenesis	Kingdom	Phylum	Class	Order	Family	Genus	Abbreviation	Species name	Comments	RDP 16S sequence	IMG	Locus organization		KEGG organism abbreviation
	Archaea	Euryarchaeota	Methanobacteria	Methanobacteriales	Methanobacteriaceae	Methanobrevibacter	Me_rumMe	Methanobrevibacter ruminantium	a dominant ruminant methanogen. It can be used as an indicator of fecal pollution from domesticated ruminants in environmental water samples.	'AY196666.1:<1..>1260 Methanobrevibacter ruminantium (T); M1'	IMG-Methanogen, Lithotroph	http://www.pggrc.co.nz/		mru
	Archaea	Euryarchaeota	Methanobacteria	Methanobacteriales	Methanobacteriaceae	Methanobrevibacter	Me_smiMe	Methanobrevibacter smithii	Human gut methanogen. Methanobrevibacter smithii can be isolated from anoxic environments such as anaerobic digesters, anaerobic soil and sediment, and the gastrointestinal tracts of humans, ruminants and other animals. This organism is the dominant archaeal symbiont found in the human gut.	CP000678.1:complement(333483..334957) Methanobrevibacter smithii ATCC 35061; ATCC 35061; PS; DSMZ 861'	IMG-Methanogen, Lithotroph			msi
	Archaea	Euryarchaeota	Methanobacteria	Methanobacteriales	Methanobacteriaceae	Methanosphaera	Me_staMe	Methanosphaera stadtmanae	Methanogen that uses methanol and hydrogen to produce methane. This organism produces methane from methanol and hydrogen unlike most methanogens that use carbon dioxide and hydrogen.	'CP000102.1:408655..410144 Methanosphaera stadtmanae (T); DSM 3091'	IMG-Methanogen, Methanol reducer, Lithotroph	Fricke06		mst
	Archaea	Euryarchaeota	Methanobacteria	Methanobacteriales	Methanobacteriaceae	Methanothermobacter	Me_thrMe	Methanothermobacter thermoautotrophicus	Thermophilic anaerobic methane-producing archaeon	'AE000666.1:1602210..1603688 Methanothermobacter thermautotrophicus str. Delta H; MTH'	IMG-Methanogen, Lithoautotroph, Autotroph, Lithotroph			mth
	Archaea	Euryarchaeota	Methanobacteria	Methanobacteriales	Methanobacteriaceae	Methanothermobacter	Me_mabMe	Methanothermobacter marburgensis	Named for the German city of Marburg and found in sewage. A species of thermophilic methanogenic archaea.	'CP001710.1:319677..321172 Methanothermobacter marburgensis str. Marburg'	IMG-Methanogen, Autotroph, Lithoautotroph, Lithotroph			mmg
	Archaea	Euryarchaeota	Methanococci	Methanococcales	Methanocaldococcaceae	Methanocaldococcus	Me_vulMe	Methanocaldococcus vulcanius	Hydrothermal vent methanogen (hyperthermophilic)	'AF051404.1:1..1424 Methanocaldococcus vulcanius (T); M7'	IMG-Metabolism? Autotroph, Piezophile			mvu
	Archaea	Euryarchaeota	Methanococci	Methanococcales	Methanocaldococcaceae	Methanocaldococcus	Me_fevMe	Methanocaldococcus fervens	Hyperthermophilic methanogen	'AF056938.1:<1..>1398 Methanocaldococcus fervens (T); AG86; DSM4213'	IMG-Methanogen, Autotroph, Lithotroph			mfe
	Archaea	Euryarchaeota	Methanococci	Methanococcales	Methanocaldococcaceae	Methanocaldococcus	Me_janMe	Methanocaldococcus jannaschii	This organism is an obligately anaerobic methane-producing archeon and was the first representative of the archaeal domain to be completely sequenced. It was isolated in 1982 from a deep-sea hydrothermal vent. Motility is by means of tufts of polar flagella. The cells require a pH of 5.2-7 with 1.0-5.0% NaCl, optimal conditions are pH 6.0 and 3% NaCl. M. jannaschii fixes carbon dioxide to methane…	'L77117.1:complement(157985..159459) Methanocaldococcus jannaschii (T); DSM 2661'	IMG-Methanogen, Lithotroph, Piezophile			mja
	Archaea	Euryarchaeota	Methanococci	Methanococcales	Methanocaldococcaceae	Methanocaldococcus	Me_406Me	Methanocaldococcus sp. FS406-22	Methanocaldococcus is a genus of thermophilic methanogens primarily isolated from hydrothermal marine environments. These organisms are anaerobic and have temperature optima between 80 and 90oC.	'CP001901.1:99804..101277 Methanocaldococcus sp. FS406-22'	IMG-Methanogen, Nitrogen fixation, Lithotroph, Piezophile			mfs
	Archaea	Euryarchaeota	Methanococci	Methanococcales	Methanocaldococcaceae	Methanocaldococcus	Me_infMe	Methanocaldococcus infernus	Hyperthermophilic methanogen	'CP002009.1:898894..900371 Methanocaldococcus infernus ME'	IMG-Methanogen, Autotroph, Lithotroph			mif
	Archaea	Euryarchaeota	Methanococci	Methanococcales	Methanococcaceae	Methanococcus	Me_aeoMe	Methanococcus aeolicus	Anaerobic methane-producing archeon, this organism is a methanogen, able to use hydrogen or formate to reduce CO2.	'DQ195164.1:<1..>1394 Methanococcus aeolicus (T); Nankai-3'	IMG-Methanogen, Lithotroph			mae
	Archaea	Euryarchaeota	Methanococci	Methanococcales	Methanococcaceae	Methanococcus	Me_vanMe	Methanococcus vannielii	This type species of Methanococcus was isolated from a San Francisco Bay mud flat. Unlike other members of the genus which tend to be thermophilic, this species grows only between 20oC - 40oC.	'CP000742.1:155..1619 Methanococcus vannielii SB'	IMG-Methanogen, Lithotroph			mvn
	Archaea	Euryarchaeota	Methanococci	Methanococcales	Methanococcaceae	Methanococcus	Me_marMe	Methanococcus maripaludis	Methanococcus maripaludis is an obligately anaerobic, mesophilic, methane-producing archaeon. Motility is by means of polar tufts of flagella. Growth occurs at 20-45oC with a pH of 6.5-8. Growth on hydrogen and carbon dioxide results in the production of methane as a waste product. M. maripaludis stands out among methanogenic archaea as an ideal model species because of fast reproducible growth a…	'BX950229.1:complement(3402..4793) Methanococcus maripaludis; S2'	IMG-Methanogen, Hydrogenotrophic, Nitrogen fixation, Chemolithoautotroph, Lithotroph			mmp
	Archaea	Euryarchaeota	Methanococci	Methanococcales	Methanococcaceae	Methanococcus	Me_volMe	Methanococcus voltae	Methane-producing archaeon	'CP002057.1:complement(1534651..1536117) Methanococcus voltae A3'	IMG-Methanogen, Lithotroph			mvo
in progress	Archaea	Euryarchaeota	Methanococci	Methanococcales	Methanococcaceae	Methanothermococcus	Me_thlMe	Methanothermococcus thermolithotrophicus	Nitrogen-fixing, thermophilic methanogen, identified in high-temperature petroleum reservoir sediment.	'M59128.1:1..1452 Methanothermococcus thermolithotrophicus (T)'	IMG-Methanogen, Lithotroph			can't find organism abbreviation…
	Archaea	Euryarchaeota	Methanomicrobia	Methanocellales	Methanocellaceae	Methanocella	un_metMe	Uncultured methanogenic archaeon RC-I (Methanocella arvoryzae)	A large portion of the methane that is emitted in rice fields is produced by methanogenic archaea. Rice Cluster I (RC-I) methanogens in the rice rhizosphere play a key role in this methane production.	'AM114193.2:2083318..2084792 uncultured methanogenic archaeon RC-I'	IMG-Methanogen, Lithotroph			rci
	Archaea	Euryarchaeota	Methanomicrobia	Methanocellales	Methanocellaceae	Methanocella	Me_palMe	Methanocella paludicola	Rice field methanogen. Methanocella paludicola belongs to the Rice Cluster I (RC-I), a 16S rRNA and mcrA gene sequences-defined euryarchaeal lineage within Methanosarcinales and Methanomicrobiales. The RC-I group plays a key role in releasing methane from rice fields, which accounts for 10 to 25% of the global methane emissions.	'AP011532.1:106585..108054 Methanocella paludicola SANAE'	IMG-Sulfur reducer			mpd
	Archaea	Euryarchaeota	Methanomicrobia	Methanomicrobiales	Methanocorpusculaceae	Methanocorpusculum	Me_labMe	Methanocorpusculum labreanum	Methanogen isolated from surface sediment from the LaBrea Tar Pits in Los Angeles, California. It fixes carbon dioxide, produces methane and is involved in biomethanation processes (wastewater treatment, sewage, landfills).	'CP000559.1:403632..405096 Methanocorpusculum labreanum Z'	IMG-Methanogen, Lithotroph			mla
	Archaea	Euryarchaeota	Methanomicrobia	Methanomicrobiales	Methanomicrobiaceae	Methanoculleus	Me_masMe	Methanoculleus marisnigri	Methanogen present in marine and freshwater sediments. This organism can use hydrogen, formate, and secondary alcohols, such as propanol and butanol, for methanogenesis.	'CP000562.1:complement(1822651..1824115) Methanoculleus marisnigri JR1'	IMG-Methanogen, Lithotroph, Sulfur reducer (NADPH dependent sulfur reduction to hydrogen sulfide)			mem
in progress	Archaea	Euryarchaeota	Methanomicrobia	Methanomicrobiales	Methanomicrobiaceae	Methanogenium	Me_friMe	Methanogenium frigidum	Psychrophilic, H2-using marine archaeon, methanogen isolated from Ace Lake, Vestfold Hills, Antarctica at a depth of 24 meters	AF009219.1:<1..>732 Methanogenium frigidum; OCM 469'	not in IMG			can't find organism abbreviation…
	Archaea	Euryarchaeota	Methanomicrobia	Methanomicrobiales	Methanomicrobiaceae	Methanoplanus	Me_petMe	Methanoplanus petrolearius	Methanoplanus petrolearius was first isolated from an offshore oil well. This organism is a methanogen, producing methane from hydrogen and carbon dioxide.	'CP002117.1:740158..741625 Methanoplanus petrolearius DSM 11571'	IMG-Methanogen, Sulfur reducer, Nitrogen fixation			mpi
	Archaea	Euryarchaeota	Methanomicrobia	Methanomicrobiales	Genera incertae sedis	Methanosphaerula	CMe_paMe	Candidatus Methanosphaerula palustris	Wetlands mesophilic methanogenic bacterium, isolated from an organically rich wetland in central New York State, which is highly sensitive to the concentration of sulfur in the soil.	'EU156000.1:<1..1465 Methanosphaerula palustris (T); E1-9c'	IMG-Methanogen, Sulfur reducer, Nitrogen fixation			mpl
	Archaea	Euryarchaeota	Methanomicrobia	Methanomicrobiales	Methanospirillaceae	Methanospirillum	Me_hunMe	Methanospirillum hungatei	This organsim is a methanogenic archaeon that has been isolated from bovine rumens, anaerobic sludge digestors and mud. It is structurally unusual in that each cell has an inner cell wall and a sheathed filament enclodes numerous individual cells which are separated by spacer plugs.	'CP000254.1:39814..41279 Methanospirillum hungatei JF-1'	IMG-Methanogen, Sulfur reducer, Lithotroph			mhu
	Archaea	Euryarchaeota	Methanomicrobia	Methanomicrobiales	Genera incertae sedis	Mehtanoregula	CMe_boMe	Candidatus Methanoregula boonei	Acidophilic methanogen. Candidatus Methanoregula boonei was isolated from an acidic peat bog in New York State. This organism is acidophilic with an optimum pH of 5 and pH range between 4 and 6.	'CP000780.1:complement(2250513..2251978) Candidatus Methanoregula boonei 6A8'	IMG-Methanogen, Nitrogen fixation, Lithotroph			mbn
	Archaea	Euryarchaeota	Methanomicrobia	Methanosarcinales	Methanosaetaceae	Methanosaeta	Me_thpMe	Methanosaeta thermophila	Produces methane from acetate, and may be useful as a producer of biofuels.	'AB071701.1:<1..>1403 Methanosaeta thermophila (T); PT'	IMG-Methanogen, Sulfur reducer, Acetotrophic, Lithotroph			mtp
	Archaea	Euryarchaeota	Methanomicrobia	Methanosarcinales	Methanosarcinaceae	Methanococcoides	Me_burMe	Methanococcoides burtonii	Psychrotolerant methanogenic archeon. Motility is via a single monotrichous flagellum. Growth occurs at a temperature between 1.7-29.5oC with optimal growth at 23.4oC. In addition this organism requires 0.1-0.5 M NaCl and either magnesium sulfate or magnesium chloride at a concentration greater than 0.01 M for growth.	'CP000300.1:complement(1022125..1023600) Methanococcoides burtonii (T); DSM 6242'	IMG-Methanogen, Sulfur reducer, Lithotroph			mbu
	Archaea	Euryarchaeota	Methanomicrobia	Methanosarcinales	Methanosarcinaceae	Methanohalophilus	Me_mahMe	Methanohalophilus mahii	Halophilic methanogen	'CP001994.1:561038..562512 Methanohalophilus mahii DSM 5219'	IMG-Methanogen, Sulfur reducer, Methylotroph			mmh
in progress	Archaea	Euryarchaeota	Methanomicrobia	Methanosarcinales	Methanosarcinaceae	Methanosarcina	Me_theMe	Methanosarcina thermophila	Anaerobic thermophilic methane-producing archeon first isolated from anaerobic sludge. It can form large irregularly shaped aggregates of cells. This organism is able to catabolize methanol, methylamines, and acetate. In addition, Methanosarcina thermophila is able to degrade chlorinated compounds, such as carbon tetrachloride and chloroform.	'M59140.2:<1..>1427 Methanosarcina thermophila (T)'	not in IMG			can't find organism abbreviation…
	Archaea	Euryarchaeota	Methanomicrobia	Methanosarcinales	Methanosarcinaceae	Methanosarcina	Me_barMe	Methanosarcina barkeri	This organism is a strictly anaerobic, non-motile, methane-producing archaeon. Cells occur in irregular aggregates. M. barkeri has been found in marine mud, rumens of ungulates, lagoons polluted with animal waste and sludge from anaerobic sewage digestors.	'CP000099.1:complement(1141481..1142958) Methanosarcina barkeri str. Fusaro'	IMG-Methanogen, Sulfur reducer, Lithotroph	IB-IE-I-R-OA-OC-OB-IA-IG (missing ID) (I=K02116=pfam09527-ATPase_gene1)	N/A	mba	Mbar_A3105	139	Mbar_A3106	474	Mbar_A3098	301	Mbar_A3099	571			Mbar_A3100	413	Mbar_A3101	91	Mbar_A3102	229	Mbar_A3104	113
																															Mbar_A3103	(Me_ba2Me)
	Archaea	Euryarchaeota	Methanomicrobia	Methanosarcinales	Methanosarcinaceae	Methanosarcina	Me_mazMe	Methanosarcina mazei	mesophilic anaerobe. This organism is a strictly anaerobic, non-motile, methane-producing archaeon. This organism can also aggregate forming large irregular shaped clumps of cells. Occasionally these aggregates can grow to 1000 microns or more in diameter. These clumps of cells can give rise to cysts, which give rise to individual cells. Growth occurs at pH 5.5-8.0, with optimum growth at pH 6.8-…	AE008384.1:complement(235306..236779) Methanosarcina mazei Go1'	IMG-Methanogen, Nitrogen fixation, Lithotroph			mma
	Archaea	Euryarchaeota	Methanomicrobia	Methanosarcinales	Methanosarcinaceae	Methanosarcina	Me_aceMe	Methanosarcina acetivorans	Anaerobic methane-producing mesophilic archeon	'AE010299.1:1073041..1074470 Methanosarcina acetivorans C2A'	IMG-Methanogen, Nitrogen fixation, Lithotroph	IB-IE-I-R-OA-OC-OB-IA-IG (missing ID) (I=K02116=pfam09527-ATPase_gene1)	N/A	mac	MA2440	134	MA2441	484	MA2433	298	MA2434	533			MA2435	329	MA2436	91	MA2437	229	MA2439	113
																															MA2438	(Me_ac2Me)
	Archaea	Euryarchaeota	Methanomicrobia	Methanosarcinales	Methanosarcinaceae	Mathanohalobium	Me_eveMe	Methanohalobium evestigatum	This is a species of extremely halophilic, methylotrophic, methanogenic, anaerobic bacteria.	'CP002069.1:48670..50146 Methanohalobium evestigatum Z-7303'	IMG-Methanogen, Autotroph, Lithotroph			mev
	Archaea	Euryarchaeota	Methanopyri	Methanopyrales	Methanopyraceae	Methanopyrus	Me_kanMe	Methanopyrus kandleri	Thermophilic methanogenic archaeon. It grows chemolithoautotrophically at 80-110ºC in a hydrogen-carbon dioxide atmosphere. Cells require 0.2-4% NaCl, optimal 2% NaCl at a pH between 5.5 and 7, optimal 6.5. Comparative genome studies place Methanopyrus kandleri within a monophyletic (single taxon) group of archaeal methanogens, revealing that this species does not represent a deep-branching speci…	'AE009439.1:complement(516778..518289) Methanopyrus kandleri (T); AV19'	IMG-Methanogen, Lithrotroph	Slesarev02		mka
	Archaea	Euryarchaeota	Methanobacteria	Methanobacteriales	Methanothermaceae	Methanothermus	Me_ferMe	Methanothermus fervidus	Thermophilic methanogen, isolated from a solfataric hot spring in Iceland.	CP002278.1:complement(26992..28471) Methanothermus fervidus DSM 2088'	IMG-Methanogen			mfv
sulfate reducers/chemoautotrophs	Kingdom	Phylum	Class	Order	Family	Genus	Abbreviation	Species name	Comments	RDP 16S sequence	IMG	Locus organization		KEGG organism abbreviation
	Bacteria	Firmicutes	Clostridia	Clostridiales	Peptococcaceae	Candidatus Desulforudis	CDe_auSR	Candidatus Desulforudis audaxviator	gram positive sulfate reducing bacteria	'CP000860.1:142711..144409 Candidatus Desulforudis audaxviator MP104C'	IMG-sulfate/sulfur reducer (Dissimilatory sulfate reduction)	I-sI-OA-OC-OB-ID-IA-IG-IB-IE (I=pfam09527-ATPase_gene1; sI=pfam03899-ATP_synth_I)	N/A	dau	Daud_2136	137	Daud_2137	472	Daud_2138	295	Daud_2139	507	Daud_2140	182	Daud_2141	163	Daud_2142	76	Daud_2143	257	Daud_2145
																															Daud_2144	(CDe_a2SR)
	Bacteria	Proteobacteria	Deltaproteobacteria	Desulfarculales	Desulfarculaceae	Desulfarculus	De_baaSR	Desulfarculus baarsii	sulfate-reducing bacterium	'AF418174.1:<1..>1522 Desulfarculus baarsii (T); DSM 2075'	IMG-sulfate reducer (Dissimilatory sulfate reduction)	I-sI-OA-OC; OB'-OB-ID-IA-IG-IB-IE (I=K02116=pfam09527-ATPase_gene1; sI=pfam03899-ATP_synth_I)	2434	dbr	Deba_0289	137	Deba_0288		Deba_0287		Deba_0286		Deba_0285		Deba_0284	221	Deba_2727		Deba_2726		Deba_2724	95
																		469		292		504		183	Deba_0283	(De_br2SR) 144		121		229	Deba_2725	(De_br2SR)
	Bacteria	Proteobacteria	Deltaproteobacteria	Desulfobacterales	Desulfobacteracea	Desulfobacterium	De_autSR	Desulfobacterium autotrophicum	Marine sulfate-reducing anaerobe.	'CP001087.1:2549011..2550557 Desulfobacterium autotrophicum HRM2'	IMG-sulfate/sulfur reducer (Dissimilatory sulfate reduction)	I-sI-OA-OC; OB'-OB-ID-IA-IG-IB-IE (I=K02116=pfam09527-ATPase_gene1; sI=pfam03899-ATP_synth_I)	1731	dat	HRM2_35160	135	HRM2_35170	472	HRM2_35180	298	HRM2_35190	504	HRM2_35200	183	HRM2_35210	200	HRM2_17810	89	HRM2_17820	229	HRM2_17840	79
																															HRM2_17830	(De_au2SR)
											(IMG only picks up two genes: HRM2_13360 = atpR and HRM2_17830, not found in the KEGG list)	IB-IE-I-R-OA-OC-OB-IA-IG (missing ID) (I=K02116=pfam09527-ATPase_gene1)	N/A		HRM2_13380	(De_au2SR) 129	HRM2_13390	(De_au2SR) 459	HRM2_13310	(De_au2SR) 296	HRM2_13320	(De_au2SR) 517			HRM2_35220	(De_au2SR) 141	HRM2_13340	(De_au2SR) 92	HRM2_13350	(De_au2SR) 238	HRM2_13370	(De_au3SR) 99
																									HRM2_13330	(De_au3SR) 261					HRM2_13360	(De_au4SR)
	Bacteria	Proteobacteria	Deltaproteobacteria	Desulfobacterales	Desulfobulbaceae	Desulfubulbus	De_proSR	Desulfobulbus propionicus	Sulfate-reducing bacterium	'AY548789.1:<1..>1533 Desulfobulbus propionicus (T); DSM 2032'	IMG-sulfate reducer (Dissimilatory sulfate reduction)	I-sI-OA-OC; OB'-OB-ID-IA-IG-IB-IE (I=K02116=pfam09527-ATPase_gene1; sI=pfam03899-ATP_synth_I)	301	dpr	Despr_2651	138	Despr_2652	473	Despr_2653	292	Despr_2654	507	Despr_2655	182	Despr_2656	242	Despr_2962	86	Despr_2961	240	Despr_2959	81
																															Despr_2960	(De_pr2SR)
												IB-IE-I-R-OA-OC-OB-IA-IG (missing ID) (I=K02116=pfam09527-ATPase_gene1)	N/A		Despr_1264	(De_pr2SR) 130	Despr_1263	(De_pr2SR) 464	Despr_1271	(De_pr2SR) 292	Despr_1270	(De_pr2SR) 503			Despr_2657	(De_pr2SR) 143	Despr_1268	(De_pr2SR) 92	Despr_1267	(De_pr2SR) 231	Despr_1265	(De_pr3SR)
																									Despr_1269	(De_pr3SR) 261					Despr_1266	(De_pr4SR)
	Bacteria	Proteobacteria	Deltaproteobacteria	Desulfobacterales	Desulfobulbaceae	Desulfotalea	De_psySR	Desulfotalea psychrophila	Marine sulfate-reducing anerobe	'AF099062.1:<1..>1492 Desulfotalea psychrophila (T); LSv54'	IMG-sulfate reducer (Dissimilatory sulfate reduction)	I-sI-OA-OC; OB'-OB-ID-IA-IG-IB-IE (I=pfam09527-ATPase_gene1; sI=pfam03899-ATP_synth_I)	12	dps	DP0835	138	DP0834		DP0833		DP0832		DP0831		DP0830	242	DP0816		DP0815		DP0813
																		471		290		507		181	DP0829	(De_ps2SR) 143		83		240	DP0814	(De_ps2SR)
	Bacteria	Proteobacteria	Deltaproteobacteria	Desulfovibrionales	Desulfohalobiaceae	Desulfohalobium	De_retSR	Desulfohalobium retbaense DSM 5692	Halophilic, sulfate-reducing bacterium	'CP001734.1:complement(1976777..1978319) Desulfohalobium retbaense DSM 5692'	IMG-sulfate/sulfur reducer (Dissimilatory sulfate reduction)	I-sI-OA-OC; OB'-OB-ID-IA-IG-IB-IE (I=K02116=pfam09527-ATPase_gene1; sI=pfam03899-ATP_synth_I)	121	drt	Dret_2211	138	Dret_2212		Dret_2213		Dret_2214		Dret_2215		Dret_2216	192	Dret_2086		Dret_2087		Dret_2089	102
																		468		289		504		179	Dret_2217	(De_re2SR) 140		106		226	Dret_2088	(De_re2SR)
assembly	Bacteria	Proteobacteria	Deltaproteobacteria	Desulfovibrionales	Desulfohalobiaceae	Desulfonatronospira	De_thiSR	Desulfonatronospira thiodismutans	Alkaliphilic sulfate-reducing bacterium	'EU296537.1:<1..>1528 Desulfonatronospira thiodismutans (T); ASO3-1'	IMG-sulfate/sulfur reducer (Dissimilatory sulfate reduction)	I-sI-OA-OC; OB'-OB-ID-IA-IG-IB-IE (I=K02116=pfam09527-ATPase_gene1; sI=pfam03899-ATP_synth_I)	2711	can't find organism abbreviation…											DthioDRAFT_0088	187					DthioDRAFT_2804	88
															DthioDRAFT_0083	142	DthioDRAFT_0084	469	DthioDRAFT_0085	291	DthioDRAFT_0086	502	DthioDRAFT_0087	183	DthioDRAFT_0089	(De_th2SR) 140	DthioDRAFT_2801	106	DthioDRAFT_2802	226	DthioDRAFT_2803	(De_th2SR)
	Bacteria	Proteobacteria	Deltaproteobacteria	Desulfovibrionales	Desulfomicrobiaceae	Desulfomicrobium	De_bacSR	Desulfomicrobium baculatum DSM 4028	Sulfate-reducing bacterium	'CP001629.1:308767..310308 Desulfomicrobium baculatum DSM 4028'	IMG-sulfate/sulfur reducer (Dissimilatory sulfate reduction)	I-sI(?)-OA-OC; OB'-OB-ID-IA-IG-IB-IE (I=K02116=pfam09527-ATPase_gene1; sI(?) no pfam domains)	564	dba	Dbac_3367	142	Dbac_3366	469	Dbac_3365	290	Dbac_3364	502	Dbac_3363	184	Dbac_3362	189	Dbac_2794	107	Dbac_2795	234	Dbac_2797	88
																															Dbac_2796	(De_ba2SR)
												IB-IE-I-R-OA-OC-OB-IA-IG (missing ID) (I=K02116=pfam09527-ATPase_gene1)	N/A		Dbac_0951	(De_ba2SR) 135	Dbac_0952	(De_ba2SR) 509	Dbac_0944	(De_ba2SR) 295	Dbac_0945	(De_ba2SR) 585			Dbac_3361	(De_ba2SR) 140	Dbac_0947	(De_ba2SR) 93	Dbac_0948	(De_ba2SR) 231	Dbac_0950	(De_ba3SR) 111
																									Dbac_0946	(De_ba3SR) 278					Dbac_0949	(De_ba4SR)
assembly	Bacteria	Proteobacteria	Deltaproteobacteria	Desulfovibrionales	Desulfovibrionaceae	Desulfovibrio	De_pigSR	Desulfovibrio piger	sulfate-reducing bacteria (SRB)	'AF192152.1:1..1542 Desulfovibrio piger (T); ATCC29098'	IMG-sulfate/sulfur reducer (Dissimilatory sulfate reduction)	I-sI(?)-OA-OC; OB'-OB-ID-IA-IG-IB-IE (I=pfam09527-ATPase_gene1; sI(?) no pfam domains)	51	can't find organism abbreviation…											DESPIG_02015	181					DESPIG_02071
															DESPIG_02010	133	DESPIG_02011	473	DESPIG_02012	286	DESPIG_02013	502	DESPIG_02014	183	DESPIG_02016	(De_pi2SR) 139	DESPIG_02068	107	DESPIG_02069	218	DESPIG_02070	(De_pi2SR)
in progress	Bacteria	Proteobacteria	Deltaproteobacteria	Desulfovibrionales	Desulfovibrionaceae	Desulfovibrio	De_magSR	Desulfovibrio magneticus	a sulfate-reducing delta proteobacterium which synthesizes intracellular magnetite particles	'D43944.2:1..1540 Desulfovibrio magneticus (T); RS-1'	IMG-sulfate/sulfur reducer (Dissimilatory sulfate reduction)	I-sI-OA-OC; OB'-OB-ID-IA-IG-IB-IE(2) (I=K02116=pfam09527-ATPase_gene1; sI=pfam03899-ATP_synth_I)	3731	dma	DMR_04820	134	DMR_04810		DMR_04800		DMR_04790		DMR_04780		DMR_04770	179	DMR_42170		DMR_42160		DMR_42140	91
															DMR_04830	(De_ma2SR) 143		470		293		502		183	DMR_04760	(De_ma2SR) 139		113		238	DMR_42150	(De_ma2SR)
	Bacteria	Proteobacteria	Deltaproteobacteria	Desulfovibrionales	Desulfovibrionaceae	Desulfovibrio	De_vulSR	Desulfovibrio vulgaris	A ubiquitous sulfate reducing bacteria	'CP000527.1:340179..341720 Desulfovibrio vulgaris DP4'	IMG-sulfate/sulfur reducer (Dissimilatory sulfate reduction)	I-sI-OA-OC; OB'-OB-ID-IA-IG-IB-IE (I=K02116=pfam09527-ATPase_gene1; sI=pfam03899-ATP_synth_I)	122	dvl	Dvul_2196	134	Dvul_2195		Dvul_2194		Dvul_2193		Dvul_2192		Dvul_2191	188	Dvul_2067		Dvul_2066		Dvul_2064	93
									Heidelberg04			Desulfovibrio vulgaris subsp. vulgaris str. Hildenborough						470		291		502		183	Dvul_2190	(De_vu2SR) 138		109		233	Dvul_2065	(De_vu2SR)
	Bacteria	Proteobacteria	Deltaproteobacteria	Desulfovibrionales	Desulfovibrionaceae	Desulfovibrio	De_desSR	Desulfovibrio desulfuricans	sulfate-reducing bacterium which reduce sulfate to sulfide found in soil, freshwater, saltwater and the intestinal tract of animals	'CP001358.1:459161..460698 Desulfovibrio desulfuricans subsp. desulfuricans str. ATCC 27774'	IMG-sulfate/sulfur reducer (Dissimilatory sulfate reduction)	I-sI(?)-OA-OC; OB'-OB-ID-IA-IG-IB-IE (I=K02116=pfam09527-ATPase_gene1; sI(?) no pfam domains)	62	dds	Ddes_2189	134	Ddes_2188		Ddes_2187		Ddes_2186		Ddes_2185		Ddes_2184	193	Ddes_2255		Ddes_2254		Ddes_2252	119
																		473		294		502		183	Ddes_2183	(De_de2SR) 139		107		234	Ddes_2253	(De_de2SR)
	Bacteria	Proteobacteria	Deltaproteobacteria	Desulfovibrionales	Desulfovibrionaceae	Desulfovibrio	De_salSR	Desulfovibrio salexigens	sulfate-reducing bacteria which reduce sulfate to sulfide found in soil, freshwater, saltwater and the intestinal tract of animals	'CP001649.1:65072..66614 Desulfovibrio salexigens DSM 2638'	IMG-sulfate/sulfur reducer (Dissimilatory sulfate reduction)	I-sI-OA-OC; OB'-OB-ID-IA-IG-IB-IE (I=K02116=pfam09527-ATPase_gene1; sI=pfam03899-ATP_synth_I)	265	dsa	Desal_3453	142	Desal_3454	467	Desal_3455	292	Desal_3456	502	Desal_3457	183	Desal_3458	184	Desal_3724	107	Desal_3725	228	Desal_3727	90
																															Desal_3726	(De_sa2SR)
												IB-IE-I-R-OA-OC-OB-IA-IG (missing ID) (I=K02116=pfam09527-ATPase_gene1)	N/A		Desal_2237	(De_sa2SR) 126	Desal_2238	(De_sa2SR) 457	Desal_2230	(De_sa2SR) 286	Desal_2231	(De_sa2SR) 508			Desal_3459	(De_sa2SR) 138	Desal_2233	(De_sa2SR) 92	Desal_2234	(De_sa2SR) 222	Desal_2236	(De_sa3SR) 124
																									Desal_2232	(De_sa3SR) 243					Desal_2235	(De_sa4SR)
assembly, not in RDP	Bacteria	Proteobacteria	Deltaproteobacteria	Desulfovibrionales	Desulfovibrionaceae	Desulfovibrio	De_101SR	Desulfovibrio sp. FW1012B	sulfate-reducing bacteria which reduce sulfate to sulfide and are found in soil, freshwater, saltwater and the intestinal tract of animals. These organisms grow anaerobically and utilize a wide variety of electron acceptors, including sulfate, sulfur, nitrate, and nitrite, as well as others. A number of toxic metals are reduced, including uranium (VI), chromium (VI) and iron (III), making these o…	Desulfovibrio sp. H0407_2.3jLac	IMG sulfur reducer	I-sI-OA-OC; OB'-OB-ID-IA-IG-IB-IE(2) (I=K02116=pfam09527-ATPase_gene1; sI=pfam03899-ATP_synth_I)	1745	can't find organism abbreviation…	DFW101DRAFT_3048		DFW101DRAFT_3046		DFW101DRAFT_3045		DFW101DRAFT_3044		DFW101DRAFT_3043		DFW101DRAFT_3042		DFW101DRAFT_1292		DFW101DRAFT_1293		DFW101DRAFT_1295
										Desulfovibrio sp. ND132					DFW101DRAFT_3047	(De_102SR)									DFW101DRAFT_3041	(De_102SR)					DFW101DRAFT_1294	(De_102SR)
assembly	Bacteria	Proteobacteria	Deltaproteobacteria	Desulfuromonadales	Desulfuromonadaceae	Desulfuromonas	De_aceSR	Desulfuromonas acetoxidans	Sulfur-reducing organsim that can produce electricity in marine sediment battery	'AY187305.1:<1..>1498 Desulfuromonas acetoxidans'	IMG-Syntrophic	I-sI-OA-OC; OB'-OB-ID-IA-IG-IB-IE (I=pfam09527-ATPase_gene1; sI=pfam03899-ATP_synth_I)	13	can't find organism abbreviation…	Dace_1460		Dace_1461		Dace_1462		Dace_1463		Dace_1464		Dace_1465		Dace_1443		Dace_1444		Dace_1446
																															Dace_1445	De_ac2SR
												IB-IE-I-R-OA-OC-OB-IA-IG (missing ID) (I=K02116=pfam09527-ATPase_gene1)	N/A		Dace_2594	De_ac2SR	Dace_2593	De_ac2SR	Dace_2601	De_ac2SR	Dace_2600	De_ac2SR			Dace_1466	De_ac2SR	Dace_2598	De_ac2SR	Dace_2597	De_ac2SR	Dace_2595	De_ac3SR
																									Dace_2599	De_ac3SR					Dace_2596	De_ac4SR
	Archaea	Crenarchaeota	Thermoprotei	Thermoproteales	Thermoproteaceae	Caldivirga	Ca_maqSR	Caldivirga maquilingensis	Caldivirga maquilingensis was isolated from an acidic hot spring in the Philippines. It is a microaerophilic heterotroph and is able to use sulfur, thiosulfate, and sulfate as electron acceptors.	'CP000852.1:complement(129290..130825) Caldivirga maquilingensis IC-167'	IMG-sulfate/sulfur reducer (Dissimilatory sulfate reduction)			cma
	Archaea	Crenarchaeota	Thermoprotei	Thermoproteales	Thermoproteaceae	Pyrobaculum	Py_islSR	Pyrobaculum islandicum	Pyrobaculum islandicum was isolated from water from a geothermal power plant in Iceland. This organism is able to grow lithotrophically and organotrophically using hydrogen or organic matter as the electron donors and sulfur, sulfite, and thiosulfate as electron acceptors.	'CP000504.1:1593027..1594522 Pyrobaculum islandicum DSM 4184'	IMG-Metabolism?			pis
	Archaea	Euryarchaeota	Archaeoglobi	Archaeoglobales	Archaeoglobaceae	Archaeoglobus	Ar_fulSR	Archaeoglobus fulgidus	Hyperthermophilic anaerobic sulfate-reducing archaeon. High-temperature sulfate reduction by Archaeoglobus species contributes to deep subsurface oil-well 'souring' by iron sulfide, which causes corrosion of iron and steel in oil-and gas-processing systems. This bacterium is the first sulfur-metabolizing organism to have its genome sequence determined. Growth by sulfate reduction is restricted to…	'AE000782.1:complement(1788987..1790478) Archaeoglobus fulgidus DSM 4304'	IMG-sulfate reducer (Dissimilatory sulfate reduction)			afu
	Archaea	Euryarchaeota	Archaeoglobi	Archaeoglobales	Archaeoglobaceae	Archaeoglobus	Ar_proSR	Archaeoglobus profundus	This organism was isolated from a deep sea hydrothermal vent in the Guaymas Basin in the Gulf of California.	'CP001857.1:complement(1049930..1051439) Archaeoglobus profundus DSM 5631'	IMG-sulfate reducer (Dissimilatory sulfate reduction)			apo
sulfur reducers	Bacteria	Proteobacteria	Epsilonproteobacteria	Campylobacterales	Campylobacteraceae	Sulfurospirillum	Su_deSfR	Sulfurospirillum deleyianum	Sulfurospirillum deleyianum can be isolated from freshwater pond sediment and is able to reduce elemental sulfur as an electron acceptor.	'CP001816.1:complement(1695058..1696554) Sulfurospirillum deleyianum DSM 6946'	IMG-sulfur reducer	I; OA; OC; OB'-OB-ID-IA-IG-IB-IE (I=pfam09527-ATPase_gene1)	max 617	sdl	Sdel_0516	131	Sdel_0515		Sdel_0514		Sdel_0513		Sdel_0512		Sdel_0511	171	Sdel_0601		Sdel_1134		Sdel_0848
																		465		294		501		176	Sdel_0510	(Su_d2SfR) 140		100		225
	Bacteria	Proteobacteria	Epsilonproteobacteria	Nautiliales	Nautiliaceae	Nautilia	Na_prSfR	Nautilia profundicola	Thermophilic sulfur-reducing bacterium. The Nautilia genus belongs to the epsilon proteobacteria. Nautilia can be isolated from the epidermis of the hydrothermal vent worm Alvinella pompejana and from hydrothermal vent chimneys. These organisms grow chemoautotrophically on hydrogen, sulfur, and CO2. Nautilia profundicola is a thermophilic, hydrogen-oxidizing, sulfur-reducing chemoautotroph that u…	CP001279.1:139776..141273 Nautilia profundicola AmH'	IMG-sulfur reducer?	I; OA; OC; OB'-OB-ID-IA-IG-IB-IE (I=pfam09527-ATPase_gene1)	max 1149	nam	NAMH_0323	126	NAMH_0322		NAMH_0321		NAMH_0320		NAMH_0319		NAMH_0318	167	NAMH_1032		NAMH_1473		NAMH_1146
																		468		292		499		171	NAMH_0317	(Na_p2SfR) 141		101		227
	Archaea	Crenarchaeota	Thermoprotei	Desulfurococcales	Desulfurococcaceae	Ignicoccus	Ig_hoSfR	Ignicoccus hospitalis	Ignicoccus hospitalis, an anaerobic, hyperthermophilic, chemoautolithotroph, uses hydrogen to reduce elemental sulfur and produce hydrogen sulfide. This organism is also moderately halophilic and acidophilic. Ignicoccus hospitalis is the host organism for Nanoarchaeum equitans.	'CP000816.1:728379..729800 Ignicoccus hospitalis KIN4/I'	IMG-sulfur reducer			iho
	Archaea	Crenarchaeota	Thermoprotei	Desulfurococcales	Desulfurococcaceae	Staphylothermus	St_maSfR	Staphylothermus marinus	This organism was isolated from hydrothermal marine sediment from Vulcano Island in Italy. Staphylothermus marinus is heterotrophic and requires sulfur, which is reduced to H2S, for growth.	'X99560.1:<1..>1442 Staphylothermus marinus (T); F1 - DSM 3639'	IMG-heterotroph			smr
	Archaea	Crenarchaeota	Thermoprotei	Desulfurococcales	Pyrodictiaceae	Hyperthermus	Hy_buSfR	Hyperthermus butylicus	This bacterium is an extreme hyperthermophilic, anaerobic, peptide-fermenting, sulfur-reducing archaeon. H. butylicus grows optimally at 95-106°C, with a NaCl concentration of 17 g/l and a pH of 7.0.	'CP000493.1:complement(1664038..1665353) Hyperthermus butylicus (T); DSM 5456'	IMG-sulfur reducer			hbu
arsenate reducers	Bacteria	Firmicutes	?	Bacillales	Bacillaceae	Bacillus	Ba_selAR	Bacillus selenitireducens	Arsenate- and selenate-reducing bacterium	'AF064704.1:<1..>1449 Bacillus selenitireducens (T); MLS10'	IMG-Respiratory arsenate reductase (&nitrate reducer)	I-sI-OA-OC-OB-ID-IA-IG-IB-IE (I=pfam09527-ATPase_gene1; sI=K02116=pfam03899-ATP_synth_I)	N/A	bse	Bsel_3151	134	Bsel_3152	472	Bsel_3153	294	Bsel_3154	501	Bsel_3155	184	Bsel_3156	165	Bsel_3157	73	Bsel_3158	241	Bsel_3160	79
																															Bsel_3159	(Ba_se2AR)
	Bacteria	Firmicutes	Clostridia	Clostridiales	Clostridiaceae	Alkaliphilus	Al_oreAR	Alkaliphilus oremlandii	Arsenate-reducing bacterium	'DQ250645.1:<1..>1314 Alkaliphilus oremlandii (T); OhILAs'	IMG-Nitrogen fixation	I-sI-OA-OC-OB-ID-IA-IG-IB-IE (I=pfam09527-ATPase_gene1; sI=pfam03899-ATP_synth_I)	N/A	aoe	Clos_2559	134	Clos_2560	464	Clos_2561	289	Clos_2562	505	Clos_2563	180	Clos_2564	167	Clos_2565	88	Clos_2566	231	Clos_2568	75
																															Clos_2567	(Al_or2AR)
	Archaea	Crenarchaeota	Thermoprotei	Thermoproteales	Thermoproteaceae	Pyrobaculum	Py_arsAR	Pyrobaculum arsenaticum	Pyrobaculum arsenaticum is able to grow both chemolithoautotrophically, using hydrogen as the electron donor, to reduce arsenate, thiosulfate, or elemental sulfur, and organotrophically, using arsenate and thiosulfate as electron acceptors. Pyrobaculum arsenaticum may play an important role in the cycling of arsenic and sulfur in hyperthermal environments.	CP000660.1:complement(623326..625532) Pyrobaculum arsenaticum DSM 13514'	IMG-sulfate reducer (Dissimilatory sulfate reduction) (&nitrate reducer)			pas
iron oxidisers	Kingdom	Phylum	Class	Order	Family	Genus	Abbreviation	Species name	Comments	RDP 16S sequence	IMG	Locus organization		KEGG organism abbreviation
in progress	Bacteria	Firmicutes	Clostridia	Clostridiales	Clostridiales Family XVII. Incertae Sedis	Sulfobacillus	Su_aciFO	Sulfobacillus acidophilus	Thermophilic iron- sufide-oxidizing bacterium. Sulfobacillus acidophilus was first isolated from a coal spoil heap in the United Kingdom. This orgainism is an acidophilic sulfur- and iron-oxidizing bacterium capable of autotrophic growth on iron and sulfur.	'AB089842.1:1..1525 Sulfobacillus acidophilus (T); DSM 10332'	IMG-Iron oxidizer, Sulphide oxidizer	I-sI(?)-OA-OC-OB-ID-IA-IG-IB-IE (I=pfam09527-ATPase_gene1; sI(?) no pfam domains)	N/A	sap	Sulac_2827		Sulac_2828		Sulac_2829		Sulac_2830		Sulac_2831		Sulac_2832		Sulac_2833		Sulac_2834		Sulac_2836
																															Sulac_2835	(Su_ac2FO)
	Bacteria	Actinobacteria	Acidimicrobidae (subclass)	Acidimicrobiales; Acidimicrobineae(suborder)	Acidimicrobiaceae	Acidimicrobium	Ac_ferFO	Acidimicrobium ferrooxidans	Iron-oxidizing thermophilic bacterium, able to oxidize ferric iron to ferrous iron.	'U75647.1:1..1465 Acidimicrobium ferrooxidans (T); ICP (DSM 10331)'	IMG-Iron oxidizer	I(?)-sI(?)-OA-OC-OB-ID-IA-IG-IB-IE (I(?) and sI(?) no pfam domains)	N/A	afo	Afer_1794	130	Afer_1795	471	Afer_1796	296	Afer_1797	504	Afer_1798	288	Afer_1799	173	Afer_1800	91	Afer_1801	257	Afer_1803
																															Afer_1802	(Ac_fe2FO)
assembly (also see anoxygenic photosynthesis)	Bacteria	Chlorobi	Chlorobia	Chlorobiales	Chlorobiaceae; Chlorobium/Pelodictyon group	Chlorobium	Ch_ferAP	Chlorobium ferrooxidans	Iron-oxidizing phototroph. This organism has only been grown in coculture with a chemoheterotrophic bacterium (Geobacillus) that is theorized to provide trace nutrients. Chlorobium ferrooxidans is able to grow phototrophically using ferrous iron as the sole electron donor.	'Y18253.1:1..1804 Chlorobium ferrooxidans; Kofox'	IMG-Photoautotroph, Photosynthetic	I-sI(?)-OA-OC-OB-ID; IA-IG; IB-IE (I=pfam09527-ATPase_gene1; sI(?) no pfam domains)	max 1078	can't find organism abbreviation…	CferDRAFT_0520		CferDRAFT_0519		CferDRAFT_1527		CferDRAFT_1528		CferDRAFT_0448		CferDRAFT_0447		CferDRAFT_0446		CferDRAFT_0445		CferDRAFT_0443
																															CferDRAFT_0444	(Ch_fe2AP)
	Bacteria	Proteobacteria	Alphaproteobacteria	Rhizobiales	Bradyrhizobiaceae	Rhodopseudomonas	Rh_palFO	Rhodopseudomonas palustris	Phototrophic Fe(II)-oxidizing strain. This organism has a diverse metabolism and is capable of growth using light, inorganic, or organic compounds as energy sources and carbon dioxide or organic compounds as carbon sources. Commonly found in soil and water environments this bacterium is also capable of degrading a wide range of toxic organic compounds, and may be of use in bioremediation of pollu…	'CP001096.1:complement(5293887..5295368) Rhodopseudomonas palustris TIE-1'	IMG-Iron oxidizer	I-OA-OC-OB'-OB; ID-IA-IG-IB-IE (I=K02116=pfam09527-ATPase_gene1)	736	rpt	Rpal_0170	135	Rpal_0171	476	Rpal_0172	291	Rpal_0173	510	Rpal_0174	186	Rpal_0911	163	Rpal_0913	75	Rpal_0914	248	Rpal_0915	129
												IB-IE-I-R-OA-OC-OB-IA-IG (missing ID) (I=K02116=pfam09527-ATPase_gene1)	N/A		Rpal_1056	(Rh_pa2FO) 139	Rpal_1057	(Rh_pa2FO) 474	Rpal_1049	(Rh_pa2FO) 290	Rpal_1050	(Rh_pa2FO) 517			Rpal_0912	(Rh_pa2FO) 185	Rpal_1052	(Rh_pa2FO) 81	Rpal_1053	232	Rpal_1055	(Rh_pa2FO) 106
																									Rpal_1051	(Rh_pa3FO) 248					Rpal_1054	(Rh_pa3FO)
assembly	Bacteria	Proteobacteria	Betaproteobacteria	Burkholderiales	Comamonadaceae	Acidovorax	Ac_delFO	Acidovorax delafieldii	Freshwater iron-oxidizing bacterium (formerly Pseudomonas delafieldii)	'HM625980.1:<1..>1269 Acidovorax delafieldii; 2AN'	IMG-Iron oxidizer (&nitrate reducer)	sI-OA-OC-OB-ID-IA-IG-IB-IE (sI=K02116=pfam03899-ATP_synth_I)	N/A	can't find organism abbreviation…	AcdelDRAFT_2317		AcdelDRAFT_2316		AcdelDRAFT_2315		AcdelDRAFT_2314		AcdelDRAFT_2313		AcdelDRAFT_2312		AcdelDRAFT_2311		AcdelDRAFT_2310		AcdelDRAFT_2309
	Bacteria	Proteobacteria	Betaproteobacteria	Burkholderiales	Comamonadaceae	Acidovorax	Ac_abrFO	Acidovorax ebreus TPSY (Diaphorobacter sp.)	able to anaerobically oxidize iron and uranium when coupled with the reduction of nitrate. This organism may be important for the remediation of uranium in contaminated environments.	'CP001392.1:1151266..1152782 Acidovorax ebreus TPSY'	IMG-Iron oxidizer, Uranium oxidizer	sI-OA-OC-OB-ID-IA-IG-IB-IE (sI=K02116=pfam03899-ATP_synth_I)	N/A	dia	Dtpsy_0304	138	Dtpsy_0303	468	Dtpsy_0302	288	Dtpsy_0301	519	Dtpsy_0300	180	Dtpsy_0299	156	Dtpsy_0298	82	Dtpsy_0297	287	Dtpsy_0296	163
	Bacteria	Proteobacteria	Betaproteobacteria	Burkholderiales	?	?	Le_choFO	Leptothrix cholodnii	Iron-oxidizing and manganese-oxidizing, sheathed freshwater bacterium common in organic rich aquatic environments. Iron oxides and manganese oxides often coat the sheathes of these organisms.	'CP001013.1:324492..326011 Leptothrix cholodnii SP-6'	IMG-Iron oxidizer, Heterotroph, nitrogen fixation	sI-OA-OC-OB-ID-IA-IG-IB-IE (sI=K02116=pfam03899-ATP_synth_I)	N/A	lch	Lcho_3525	125	Lcho_3526	474	Lcho_3527	293	Lcho_3528	512	Lcho_3529	177	Lcho_3530	156	Lcho_3531	82	Lcho_3532	298	Lcho_3533	165
	Bacteria	Proteobacteria	Betaproteobacteria	Hydrogenophilales	Hydrogenophilaceae	Thiobacillus	Th_denFO	Thiobacillus denitrificans	Iron- and sulfur-oxidizing bacterium. This organism was originally isolated from a biofilm obtained from a municipal wastewater treatment facility. It has subsequently been found in soil, mud, both freshwater and marine sediment, and industrial wastewater. It is a member of the beta proteobacteria and an obligate chemolithoautotroph.	'CP000116.1:478097..479599 Thiobacillus denitrificans ATCC 25259'	IMG-Iron oxidizer, Sulfur oxidizer	sI-OA-OC-OB-ID-IA-IG-IB-IE; IE (sI=K02116=pfam03899-ATP_synth_I)	N/A	tbd	Tbd_2796	140	Tbd_2797		Tbd_2798		Tbd_2799		Tbd_2800		Tbd_2801		Tbd_2802		Tbd_2803		Tbd_2804
															Tbd_1742	(Th_de2FO) 141		459		290		513		178		156		79		280		130
	Bacteria	Proteobacteria	Betaproteobacteria	Gallionellales	Gallionellaceae	Sideroxydans	Si_litFO	Sideroxydans lithotrophicus	Iron-oxidizing bacterium. Sideroxydans lithotrophicus ES-1 is part of a comparative study on iron-oxidizing bacteria and will provide information on the production and regulation of proteins involved in the coupling of iron oxidation to electron transport.	'CP001965.1:357388..358915 Sideroxydans lithotrophicus ES-1'	IMG-Iron oxidizer	sI-OA-OC-OB-ID-IA-IG-IB-IE (sI=pfam03899-ATP_synth_I)	N/A	slt	Slit_2980	141	Slit_2981	473	Slit_2982	288	Slit_2983	513	Slit_2984	177	Slit_2985	156	Slit_2986	79	Slit_2987	287	Slit_2988
	Bacteria	Proteobacteria	Betaproteobacteria	Gallionellales	Gallionellaceae	Gallionella	Ga_capFO	Gallionella capsiferriformans	iron-oxidizing freshwater bacterium (FeOB) isolated from iron contaminated groundwater (also called Gallionella ferruginea subsp. capsiferriformans)	'CP002159.1:214049..215572 Gallionella capsiferriformans ES-2'	IMG-Iron oxidizer	sI-OA-OC-OB-ID-IA-IG-IB-IE (sI=K02116=pfam03899-ATP_synth_I)	N/A	gca	Galf_2932	142	Galf_2933	465	Galf_2934	288	Galf_2935	513	Galf_2936	177	Galf_2937	156	Galf_2938	90	Galf_2939	266	Galf_2940
assembly, not in RDP	Bacteria	Proteobacteria	Betaproteobacteria	Neisseriales	Neisseriaceae	?	Lu_nitFO	Lutiella nitroferrum	able to anaerobically oxidize iron and uranium when coupled with the reduction of nitrate. This organism may be important for the remediation of uranium in contaminated environments.		not in IMG, but close species available (Pseudogulbenkiania ferrooxidans)	sI-OA-OC-OB-ID-IA-IG-IB-IE (sI=K02116=pfam03899-ATP_synth_I)	N/A	can't find organism abbreviation…
	Bacteria	Proteobacteria	Gammaproteobacteria	Acidithiobacillales	Acidithiobacillaceae	Acidithiobacillus	At_ferFO	Acidithiobacillus ferrooxidans	Acidophilic iron-oxidizing bacterium used for bioremediation and recovery of important metals. Acidithiobacillus ferrooxidans, formerly Thiobacillus ferrooxidans, is able to grow at a pH range of 1.3 to 4.0. This organism is often identified in acid mine drainage and as a member of microbial consortia involved in bioleaching. Bioleaching is an increasingly important method of recovering important…	'CP001219.1:333233..334702 Acidithiobacillus ferrooxidans ATCC 23270'	IMG-Iron oxidizer	sI-OA-OC-OB-ID-IA-IG-IB-IE; IE; IE; IG(?) (sI=pfam03899-ATP_synth_I)	max 1664	afr	AFE_3202	141	AFE_3203		AFE_3204	288	AFE_3205		AFE_3206		AFE_3207		AFE_3208		AFE_3209		AFE_3210
									Valdés08						AFE_2423	163			AFE_2047	(At_fe2FO) 103
															AFE_0758	171		469				514		179		159		84		249
in progress	Bacteria	Proteobacteria	Gammaproteobacteria	Acidithiobacillales	Acidithiobacillaceae	Acidithiobacillus	At_feiFO	Acidithiobacillus ferrivorans	Iron- and sulfur-oxidizing acidophilic bacterium. This organism is an acidophilic bacterium able to grow at a pH as low as 1.9 (optimum pH of 2.5). This bacterium is able to grow using sulfur and ferrous iron as electron donors.	'AF376020.2:<1..>1478 Acidithiobacillus ferrivorans; NO-37'	IMG-Iron oxidizer, Sulfur oxidizer	sI-OA-OC-OB-ID-IA-IG-IB-IE; IE (sI=pfam03899-ATP_synth_I)	1582	afi	Acife_3189		Acife_3190		Acife_3191		Acife_3192		Acife_3193		Acife_3194		Acife_3195		Acife_3196
															Acife_1606																Acife_3197
	Bacteria	Proteobacteria	Gammaproteobacteria	Alteromonadales	Alteromonadaceae	Marinobacter	Ma_aquFO	Marinobacter aquaeolei (Marinobacter hydrocarbonoclasticus)	a moderately halophilic, hydrocarbon-degrading bacterium isolated from an oil well off the coast of Vietnam. Marinobacter aquaeolei is also able to oxidize iron. The availability of iron is considered important to the cycling of carbon in the ocean and iron deficiency is believed to limit primary productivity. Marinobacter aquaeolei, as well as other members of this genus, may play a significant …	'CP000514.1:798762..800294 Marinobacter hydrocarbonoclasticus VT8'	IMG-Iron oxidizer, Heterotroph, Hydrocarbon degrading, Oil degrading	sI-OA-OC-OB-ID-IA-IG-IB-IE (sI=K02116=pfam03899-ATP_synth_I)	N/A	maq	Maqu_3874	140	Maqu_3875	464	Maqu_3876	287	Maqu_3877	514	Maqu_3878	178	Maqu_3879	156	Maqu_3880	73	Maqu_3881	284	Maqu_3882	136
assembly	Bacteria	Proteobacteria	Zetaproteobacteria	Mariprofundales	Mariprofundaceae	Mariprofundus	Ma_ferFO	Mariprofundus ferrooxydans	Iron-oxidizing bacterium. Mariprofundus ferrooxydans forms a filamentous oxide structure as it grows. Based on evidence from light microscopy, it appears that the cells grow at the termini of the filaments, which are probably the primary locations for Fe oxidation.	'EF493243.1:1..1528 Mariprofundus ferrooxydans; PV-1'	IMG-Iron oxidizer	sI-OA-OC-OB-ID-IA-IG-IB-IE; IE; OB (sI=pfam03899-ATP_synth_I)	max 1800	can't find organism abbreviation…	SPV1_13829		SPV1_13824		SPV1_13819		SPV1_13814		SPV1_13809		SPV1_13804		SPV1_13799		SPV1_13794		SPV1_13789
															SPV1_05068	(Ma_fe2FO)									SPV1_14074
	Archaea	Crenarchaeota	Thermoprotei	Sulfolobales	Sulfolobaceae	Metallosphaera	Me_sedFO	Metallosphaera sedula	able to leach metals from sulfidic ores making it a potential bioleaching agent. The rate of oxidation of iron pyrite for this organism is increased under conditions of thermal and chemical stress. The genome sequence will provide information on the production and regulation of enzymes involved in the biooxidation of metals.	'CP000682.1:1705274..1706771 Metallosphaera sedula DSM 5348'	IMG-Iron oxidizer, Sulfur reducer			mse
	Archaea	Euryarchaeota	Archaeoglobi	Archaeoglobales	Archaeoglobaceae	Ferroglobus	Fe_plaFO	Ferroglobus placidus	Iron-oxidizing hyperthermophilic archaeon.	'CP001899.1:1403988..1405498 Ferroglobus placidus DSM 10642'	IMG-Iron oxidizer			fpl
	Archaea	Euryarchaeota	Thermoplasmata	Thermoplasmatales	Ferroplasmaceae	Ferroplasma	Fe_aciFO	Ferroplasma acidarmanus	acidophilic iron-oxidizing archaeon. This archeon grows at low pH in metal-rich solutions and this iron-oxidizing organism is capable of growth at pH 0. Acid mine drainage contains high concentrations of toxic metal species such as arsenic, which are removed from the cytoplasm by a set of metal efflux pumps, and detoxified by metal reducing enzymes (such as mercury reductases). Further protection…	'AF145441.1:<1..>849 Ferroplasma acidarmanus; fer1'	IMG_Metabolism?			can't find organism abbreviation…
	Archaea	Euryarchaeota	?	?	?	?	Ac_booFO	Aciduliprofundum boonei	Aciduliprofundum boonei is commonly identified in 16S rDNA clone libraries of hydrothermal vent samples. The 16S sequence of this organism is often the dominant clone type in these libraries. Aciduliprofundum boonei is an obligate thermoacidophile growing at pH between 3.3 - 5.8 with an optimum temperature of 70oC. This organism is a chemoorganotroph, using iron and sulfur as electron donors.	'CP001941.1:1422348..1423820 Aciduliprofundum boonei T469'	IMG-Sulfur reducer			abi
sulfur oxidisers	Kingdom	Phylum	Class	Order	Family	Genus	Abbreviation	Species name	Comments	RDP 16S sequence	IMG	Locus organization		KEGG organism abbreviation
	Bacteria	Aquificae	?	Aquificales	Aquificaceae	Hydrogenobaculum	Hy_Y04SO	Hydrogenobaculum sp. Y04AAS1	Hydrogenobaculum spp. are often isolated from geothermal environments and can be a major component of the hot spring microbial mat communities. These organisms use hydrogen and reduced sulfur compounds as electron donors and play a role in the cycling of sulfur compounds in the geothermal environment. Hydrogenobaculum sp. YO4AAS1 was isolated from Obsidian Pool, an acidic hot spring in Yellowston…	'CP001130.1:complement(789720..791268) Hydrogenobaculum sp. Y04AAS1'	IMG-Metabolism?	I; OA-X-OC; OB'-OB-ID-IA; IG; IB; IE (I=pfam09527-ATPase_gene1, X= Rossman fold)	max 966	hya	HY04AAS1_1087	136	HY04AAS1_1021		HY04AAS1_1557		HY04AAS1_1014		HY04AAS1_1015		HY04AAS1_1016	160	HY04AAS1_0879		HY04AAS1_0877		HY04AAS1_0120
																		470		292		502		182	HY04AAS1_1017	(Hy_Y02SO) 142		115		217		73
	Bacteria	Deinococcus-Thermus	Deinococci	Thermales	Thermaceae	Thermus	Th_scoSO	Thermus scotoductus	thermophilic, facultatively mixotrophic sulfur-oxidizing bacterium	'AF032127.1:1..1469 Thermus scotoductus (T); Se - 1'	IMG-Sulfur oxidizer, Iron reducer			tsc
in progress	Bacteria	Proteobacteria	Epsilonproteobacteria	Campylobacterales	Campylobacteraceae	Arcobacter	CAr_suSO	Candidatus Arcobacter sulfidicus	Candidatus Arcobacter sulfidicus was isolated from sulfidic sediments in Woods Hole, Massachusetts. This organism oxidizes sulfur, producing filamentous sulfur formations.	'AY035822.1:<1..>1431 Candidatus Arcobacter sulfidicus'	not in IMG (other Arcobacter species are available, but they are nitrogen fixers, and one chlorate reducer)			can't find organism abbreviation…
	Bacteria	Proteobacteria	Epsilonproteobacteria	Campylobacterales	Helicobacteraceae	Sulfuricurvum	Su_kujSO	Sulfuricurvum kujiense	This is a facultatively anaerobic, chemolithoautotrophic, sulfur-oxidizing bacterium, isolated from an underground crude-oil storage cavity at Kuji in Iwate, Japan.	'CP002355.1:657238..658737 Sulfuricurvum kujiense DSM 16994'	IMG-Sulfide oxidizer	I; OA; OC; OB'-OB-ID-IA-IG-IB-IE (I=pfam09527-ATPase_gene1)	max 640	sku	Sulku_0760	129	Sulku_0759		Sulku_0758		Sulku_0757		Sulku_0756		Sulku_0755	171	Sulku_0338		Sulku_0819		Sulku_0979
																		466		295		505		178	Sulku_0754	(Su_ku2SO) 140		125		225
	Bacteria	Proteobacteria	Epsilonproteobacteria	Campylobacterales	Helicobacteraceae	Sulfurimonas	Su_denSO	Sulfurimonas denitrificans	Sulfur-oxidizing bacterium. Sulfurimonas denitrificans, formerly Thiomicrospira denitrificans, is a denitrifying chemolithoautotroph that uses sulfide or thiosulfate and nitrate or nitrite as the electron donor and acceptor. This organism has been identified in hydrothermal vent areas and from oilfields and may play a role in the cycling of sulfur in these environments.	'CP000153.1:453120..454567 Sulfurimonas denitrificans (T); DSM 1251'	IMG- Sulfur oxidizer, Carbon dioxide fixation, Desulfurylates coal, Nitrate reducer	I; OA; OC; OB'-OB-ID-IA-IG-IB-IE (I=pfam09527-ATPase_gene1)	max 972	tdn	Suden_1402	130	Suden_1403		Suden_1404		Suden_1405		Suden_1406		Suden_1407	169	Suden_0429		Suden_1339		Suden_1108
												genes are called "Tmden_..." in IMG						468		295		505		177	Suden_1408	(Su_de2SO) 140		104		224
	Bacteria	Proteobacteria	Epsilonproteobacteria	Campylobacterales	Helicobacteraceae	Sulfurimonas	Su_autSO	Sulfurimonas autotrophica	Sulfurimonas autotrophica is a mesophilic, sulfur- and thiosulfate-oxidizing bacterium isolated from deep-sea sediments at the Hatoma Knoll in the Mid-Okinawa Trough hydrothermal field.	'CP002205.1:696465..697971 Sulfurimonas autotrophica DSM 16294'	IMG-Sulfur oxidizer	I; OA; OC; OB'-OB-ID-IA-IG-IB-IE (I=pfam09527-ATPase_gene1)	max 1001	sua	Saut_0777		Saut_0776		Saut_0775		Saut_0774		Saut_0773		Saut_0772		Saut_1779		Saut_1434		Saut_1220
																									Saut_0771	(Su_au2SO)
assembly	Bacteria	Proteobacteria	Gammaproteobacteria	Acidithiobacillales	Acidithiobacillaceae	Acidithiobacillus	Ac_calSO	Acidithiobacillus caldus	Acidithiobacillus caldus (formerly Thiobacillus caldus) is a moderately thermophilic, acidophilic, sulphur-oxidizing bacterium.	'Z29975.1:1..1460 Acidithiobacillus caldus (T); DSM 8584'	IMG-Sulfur oxidizer	sI(?)-OA-OC-OB-ID-IA-IG-IB-IE; IE (sI(?) no pfam domains)	1661	acu	Atc_0034		Atc_0033		Atc_0032		Atc_0031		Atc_0030		Atc_0029		Atc_0028		Atc_0027		Atc_0026
															Atc_1696	(Ac_ca2SO)
in progress	Bacteria	Proteobacteria	Gammaproteobacteria	Chromatiales	Ectothiorhodospiraceae	Thioalkalivibrio	Th_thiSO	Thioalkalivibrio thiocyanoxidans	Alkaliphilic sulfur-oxidizing bacterium. This bacterium can be isolated from soda lakes and are part of the microbial community of hypersaline soda lakes. These organisms have a pH optimum of 10 and are able to oxidize sulfide sulfur and thiocyanate.	'AF302081.1:<1..>1394 Thioalkalivibrio thiocyanoxidans (T); ARh 2'	IMG-Sulfur oxidizer	sI-OA-OC-OB-ID-IA-IG-IB-IE (sI=K02116=pfam03899-ATP_synth_I)	N/A	can't find organism abbreviation…	Thith_3460		Thith_3459		Thith_3458		Thith_3457		Thith_3456		Thith_3455		Thith_3454		Thith_3453		Thith_3452
in progress	Bacteria	Proteobacteria	Gammaproteobacteria	Thiotrichales	Piscirickettsiaceae	Thioalkalimicrobium	Th_aerSO	Thioalkalimicrobium aerophilum	Alkaliphilic sulfur-oxidizing bacterium. Thioalkalimicrobium aerophilum is a sulfur-oxidizing bacterium isolated from highly alkaline soda lakes. These organisms have a pH optimum of 10 and are able to oxidize hydrogen sulfide.	'AF126548.1:<1..>1434 Thioalkalimicrobium aerophilum (T); AL3'	IMG-Sulfur oxidizer(?)	I-sI-OA-OC-OB-ID-IA-IG-IB-IE (I=K02116=pfam09527-ATPase_gene1; sI=K02116=pfam03899-ATP_synth_I)	N/A	can't find organism abbreviation…	Thiae_2024		Thiae_2025		Thiae_2026		Thiae_2027		Thiae_2028		Thiae_2029		Thiae_2030		Thiae_2031		Thiae_2033
																															Thiae_2032	(Th_ae2SO)
in progress	Bacteria	Proteobacteria	Gammaproteobacteria	Thiotrichales	Piscirickettsiaceae	Thioalkalimicrobium	Th_cycSO	Thioalkalimicrobium cyclicum	Alkaliphilic sulfur-oxidizing bacterium. This organism is a sulfur-oxidizing bacterium isolated from highly alkaline soda lakes. These bacteria have a pH optimum of 10 and are able to oxidize sulfide, thiosulfate and tetrathionate.	'AF329082.1:<1..>1500 Thioalkalimicrobium cyclicum (T); ALM1 (T)'	IMG-Sulfur oxidizer	I-sI-OA-OC-OB-ID-IA-IG-IB-IE (I=K02116=pfam09527-ATPase_gene1; sI=K02116=pfam03899-ATP_synth_I)	N/A	tcy	Thicy_1606		Thicy_1607		Thicy_1608		Thicy_1609		Thicy_1610		Thicy_1611		Thicy_1612		Thicy_1613		Thicy_1615
																															Thicy_1614	(Th_cy2SO)
	Bacteria	Proteobacteria	Gammaproteobacteria	Thiotrichales	Piscirickettsiaceae	Thiomicrospira	Th_cruSO	Thiomicrospira crunogena	Sulfur-oxidizing bacterium. Thiomicrospira crunogena is a chemoautotroph commonly isolated from deep sea and shallow-water hydrothermal vents. This organism uses the oxidation of reduced sulfur compounds (thiosulfate, sulfide and sulfur) to generate the energy necessary to fix carbon and plays an important role in the cycling of sulfur in the marine environment.	'CP000109.2:complement(1635964..1637454) Thiomicrospira crunogena XCL-2'	IMG-Sulfur oxidizer, Carbon dioxide fixation, Desulfurylates coal	I-sI-OA-OC-OB-ID-IA-IG-IB-IE (I=K02116=pfam09527-ATPase_gene1; sI=K02116=pfam03899-ATP_synth_I)	N/A	tcx	Tcr_2164	144	Tcr_2165	459	Tcr_2166	287	Tcr_2167	513	Tcr_2168	178	Tcr_2169	156	Tcr_2170	94	Tcr_2171	270	Tcr_2173
																															Tcr_2172	(Th_cr2SO)
assembly, not in RDP, picked other random Beggiatoa from the database	Bacteria	Proteobacteria	Gammaproteobacteria	Thiotrichales	Thiotrichaceae	Beggiatoa	Be_PSSO	Beggiatoa sp. PS	With cell diameters ranging from 10 to 750 microns, Beggiatoa and other closely related sulfur oxidizing, multi-cellular bacteria include species that are the largest known free-living prokaryotes. They have been found all over the world in high densities, both in shallow marine and deep-sea surficial sediments, and on vent chimney structures where biogenic or thermogenic sulfide concentrations a…	'AY580013.1:<1..>1463 Beggiatoa sp. ''Carmel Canyon'''	IMG-Suflur oxidizer	sI-X-OA-OC-OB-ID-IA; IG; IB (split into 2 ORFs); IE (sI=K02116=pfam03899-ATP_synth_I; X=52 aa hypothetical)	max 1701	can't find organism abbreviation…	BGP_2403		BGP_2492&BGP_2491		BGP_1963		BGP_0784		BGP_0785		BGP_0786		BGP_0787		BGP_0788		BGP_0790
	Bacteria	Proteobacteria	Gammaproteobacteria	?	?	?	Ca_okuSO	Calyptogena okutanii thioautotrophic gill symbiont (Candidatus Vesicomyosocius okutanii HA)	The bivalve Calyptogena okutanii depends on sulfur-oxidizing symbiotic bacteria housed in its gill tissues for its sole nutritional support. The symbiont is transmitted vertically between generations via the clam's eggs. This anaerobic symbiosis oxidizes hydrogen sulfide as an energy source and fixes carbon dioxide into organic compounds.	'AP009247.1:complement(948395..949941) Candidatus Vesicomyosocius okutanii HA'	IMG-Sulfur oxidizer (also annotated as Sulfate reducer (Dissimilatory sulfate reduction))	sI-OA-OC-OB-ID-IA-IG-IB-IE (sI=K02116=pfam03899-ATP_synth_I)	N/A	vok	COSY_0944	138	COSY_0945	459	COSY_0946	288	COSY_0947	513	COSY_0948	183	COSY_0949	157	COSY_0950	77	COSY_0951	284	COSY_0952	116
	Archaea	Crenarchaeota	Thermoprotei	Sulfolobales	Sulfolobaceae	Sulfolobus	Su_aciSO	Sulfolobus acidocaldarius	This organsim is an extreme thermoacidophilic, sulfur-oxidizing archaeon commonly found in hot springs growing at very high temperatures. Cells are coccoid with irregular lobes 0.8-1.0 µm in diameter. This obligate aerobe is immotile and grows at a temperature of 55-85°C with optimal growth at 70-75°C. The pH for growth is 1-6 with an optimum pH 2-3.	'CP000077.1:complement(1107140..1108619) Sulfolobus acidocaldarius DSM 639'	IMG-Sulfur oxidizer			sai
iron reducers	Kingdom	Phylum	Class	Order	Family	Genus	Abbreviation	Species name	Comments	RDP 16S sequence	IMG	Locus organization		KEGG organism abbreviation
in progress	Bacteria	Acidobacteria	Holophagae	Holophagales	Holophagaceae	Geothrix	Ge_ferFR	Geothrix fermentans	Iron-reducing anaerobe from a petroleum-contaminated aquifer. Geothrix fermentans releases one or more extracellular compounds which act as electron shuttles or iron chelators, allowing it to reduce insoluble iron. Other iron-reducing microorganisms, like the Geobacteraceae, require direct contact to reduce iron.	'U41563.1:<1..>1448 Geothrix fermentans (T); H5'	IMG-Metabolsim? Chemoorganotroph	I-sI(?)-OA-OC; OB'-OB-ID-IA-IG-IB-IE (I=pfam09527-ATPase_gene1; sI(?) no pfam domains)	1243	can't find organism abbreviation…	G398DRAFT_00909		G398DRAFT_00910		G398DRAFT_00911		G398DRAFT_00912		G398DRAFT_00913		G398DRAFT_00914		G398DRAFT_02159		G398DRAFT_02160		G398DRAFT_02162
																									G398DRAFT_00915	(Ge_fe2FR)					G398DRAFT_02161	(Ge_fe2FR)
assembly	Bacteria	Firmicutes	Clostridia	Clostridiales	Veillonellaceae	Thermosinus	Th_carFR	Thermosinus carboxydivorans	Thermosinus carboxydivorans was isolated from a hot spring in Yellowstone National Park. This organism is able to oxidize carbon monoxide producing hydrogen and carbon dioxide. Thermosinus carboxydivorans is also able to reduce iron and selenite.	'AY519200.1:complement(<1..>936) Thermosinus carboxydivorans; Nor1'	IMG-Metabolism? Carbon monoxide oxidizer, Chemolithotroph, Carboxydotroph	I-sI-OA-OC-OB-ID-IA-IG-IB-IE (I=pfam09527-ATPase_gene1; sI=pfam03899-ATP_synth_I)	N/A	can't find organism abbreviation…	TcarDRAFT_1468		TcarDRAFT_1467		TcarDRAFT_1466		TcarDRAFT_1465		TcarDRAFT_1464		TcarDRAFT_1463		TcarDRAFT_1462		TcarDRAFT_1461		TcarDRAFT_1459
																															TcarDRAFT_1460	(Th_ca2FR)
	Bacteria	Firmicutes	Clostridia	Clostridiales	Clostridiaceae	Alkaliphilus	Al_metFR	Alkaliphilus metalliredigens	An alkiphilic, moderately halophilic metal-reducing bacterium isolated from borax leachate ponds	'CP000724.1:11329..12849 Alkaliphilus metalliredigens QYMF'	IMG-Metabolism? Metal Reducer	I-sI-OA-OC(2)-OB-ID-IA-IG-IB-IE (I=pfam09527-ATPase_gene1; sI=pfam03899-ATP_synth_I)	N/A	amt	Amet_0354	134	Amet_0353	464	Amet_0352	289	Amet_0351	505	Amet_0350	180	Amet_0349	168	Amet_0348	88	Amet_0346	232	Amet_0344
																											Amet_0347	(Al_me2FR) 184			Amet_0345	(Al_me2FR)
	Bacteria	Firmicutes	Clostridia	Thermoanaerobacterales	Thermoanaerobacteraceae	Thermoanaerobacter	Th_X51FR	Thermoanaerobacter sp. X513	Thermophilic organism isolated from a subsurface sample taken from Piceance Basin, Colorado. It can use a variety of electron donors, including glucose, acetate, hydrogen and xylose while reducing iron, chromium and uranium at 60 degrees.	'CP002210.1:43928..45454 Thermoanaerobacter sp. X513'	IMG-Metabolism?	Thermoanaerobacter sp. X561		thx
	Bacteria	Aquificae	?	Aquificales	Hydrogenothermaceae	Sulfurihydrogenibium	Su_azoFR	Sulfurihydrogenibium azorense	A thermophilic hydrogen-oxidizing microaerophile bacterium that is able to use hydrogen and sulfur compounds as electron donors. This organism is also able to use ferric iron and arsenate as electron acceptors. Sulfurihydrogenibium azorense Az-Fu1. This strain was isolated from a terrestrial hot spring in the Azores, where it was living at temperatures between 65oC and 70oC. This is the first pur…	'AF528192.1:<1..>1447 Sulfurihydrogenibium azorense (T); Az-Fu1; Fc8A70'	IMG-Sulfur oxidizer	I; OA-X-OC; OB'-OB-ID-IA-IG-IB; IE (I=pfam09527-ATPase_gene1, X= Rossman fold)	max 1016	saf	SULAZ_0834	134	SULAZ_0460		SULAZ_0459		SULAZ_0458		SULAZ_0457		SULAZ_0456	178	SULAZ_0538		SULAZ_0540		SULAZ_1472
																		474		292		504		182	SULAZ_0455	(Su_az2FR) 146		114		209		74
	Bacteria	Proteobacteria	Alphaproteobacteria	Rhodospirillales	Acetobacteraceae	Acidiphilium	Ac_cryFR	Acidiphilium cryptum	iron-reducing acidophile	'CP000697.1:complement(2011416..2012899) Acidiphilium cryptum JF-5'	IMG-Iron reducer	OA-OC-OB'-OB; ID-IA-IG-IB-IE (no I or sI)	1280	acr	Acry_1682	137	Acry_1681		Acry_1680		Acry_1679		Acry_1678		Acry_0394	173	Acry_0396		Acry_0397
																		476		296		510		197	Acry_0395	(Ac_cr2FR) 189		77		251
	Bacteria	Proteobacteria	Betaproteobacteria	Burkholderiales	Comamonadaceae	Albidiferax	Rh_ferFR	Rhodoferax ferrireducens	Electricity-generating, iron-reducing bacterium. Rhodoferax ferrireducens is distinct from other members of this genus in that it is not photosynthetic, and can couple the oxidation of organic molecules to the reduction of iron by using insoluble Fe(III) as an electron acceptor. In addition, this organism is able to generate electricity in microbial fuel cells. The genome sequence will provide in…	'CP000267.1:complement(4112640..4114170) Rhodoferax ferrireducens (T); DSM 15236'	IMG-Iron reducer	sI-OA-OC-OB-ID-IA-IG-IB-IE (sI=K02116=pfam03899-ATP_synth_I)	N/A		Rfer_0105	138	Rfer_0106	474	Rfer_0107	298	Rfer_0108	517	Rfer_0109	176	Rfer_0110	156	Rfer_0111	81	Rfer_0112	296	Rfer_0113	160
									Finneran03			IB-IE-I-R-OA-OC-OB-IA-IG (missing ID) (I=K02116=pfam09527-ATPase_gene1)	N/A		Rfer_1162	(Rh_fe2FR) 129	Rfer_1161	(Rh_fe2FR) 518	Rfer_1169	(Rh_fe2FR) 293	Rfer_1168	(Rh_fe2FR) 534			Rfer_1167	(Rh_fe2FR) 326	Rfer_1166	(Rh_fe2FR) 93	Rfer_1165	(Rh_fe2FR) 231	Rfer_1163	(Rh_fe2FR) 112
														rfr																	Rfer_1164	(Rh_fe3FR)
	Bacteria	Proteobacteria	Deltaproteobacteria	Desulfuromonadales	Pelobacteraceae	Pelobacter	Pe_carFR	Pelobacter carbinolicus	Iron- and sulfur-reducing anaerobe isolated from sediment and sludge. Pelobacter carbinolicus can ferment ethanol in the presence of hydrogen-utilizing bacteria via interspecies hydrogen transfer. The utilization of hydrogen reduces the hydrogen partial pressure making ethanol fermentation by Pelobacter carbinolicus energetically favorable. Pelobacter carbinolicus is also able to grow using iron …	'CP000142.2:complement(2750635..2752105) Pelobacter carbinolicus (T); DSM 2380'	IMG-Iron reducer	OB'-OB-ID-IA-IG-IB-IE-OA-OC (no I or sI)	N/A	pca	Pcar_0950	138	Pcar_0949	468	Pcar_0948	288	Pcar_0947	502	Pcar_0946	179	Pcar_0945	191	Pcar_0952	88	Pcar_0951	234
												I-sI-OA-OC; OB'-OB-ID-IA-IG-IB-IE (I=pfam09527-ATPase_gene1; sI=pfam03899-ATP_synth_I)	3113		Pcar_3130	(Pe_ca2FR) 138	Pcar_3131	(Pe_ca2FR) 468	Pcar_3132	(Pe_ca2FR) 288	Pcar_3133	(Pe_ca2FR) 502	Pcar_3134	(Pe_ca2FR) 179	Pcar_0944	(Pe_ca2FR) 141	Pcar_0016	(Pe_ca2FR) 88	Pcar_0015	(Pe_ca2FR) 234	Pcar_0013
												IB-IE-I-R-OA-OC-OB-IA-IG (missing ID) (I=K02116=pfam09527-ATPase_gene1)	N/A		Pcar_2990	(Pe_ca3FR) 126	Pcar_2989	(Pe_ca3FR) 474	Pcar_2997	(Pe_ca3FR) 302	Pcar_2996	(Pe_ca3FR) 522			Pcar_3135	(Pe_ca3FR) 191	Pcar_2994	(Pe_ca3FR) 94	Pcar_2993	(Pe_ca3FR) 239	Pcar_0014	(Pe_ca2FR)
																									Pcar_3136	(Pe_ca4FR) 141					Pcar_2991	(Pe_ca3FR)
																									Pcar_2995	(Pe_ca5FR) 259					Pcar_2992	(Pe_ca4FR)
	Bacteria	Proteobacteria	Deltaproteobacteria	Desulfuromonadales	Geobacteraceae	Geobacter	Ge_metFR	Geobacter metallireducens	Anaerobic motile microbe capable of reducing iron and uranium	'L07834.1:1..1546 Geobacter metallireducens (T); GS-15'	IMG-Metabolism? Chemolithotroph	I-sI-OA-OC; OB'-OB-ID-IA-IG-IB-IE (I=pfam09527-ATPase_gene1; sI=pfam03899-ATP_synth_I)	44	gme	Gmet_3405	138	Gmet_3406		Gmet_3407		Gmet_3408		Gmet_3409		Gmet_3410	206	Gmet_3360		Gmet_3359		Gmet_3357
									Bond02									470		287		503		180	Gmet_3411	(Ge_me2FR) 141		91		229	Gmet_3358	(Ge_me2FR)
	Bacteria	Proteobacteria	Deltaproteobacteria	Desulfuromonadales	Geobacteraceae	Geobacter	Ge_sulFR	Geobacter sulfurreducens	Metal-reducing microorganism. It oxidizes acetate to carbon dioxide and water while reducing compounds such as sulfur, fumarate, and various metals such as iron oxides (Fe(III)). Contains a large number of cytochrome c-type oxidases which contribute to the flexibility of this organism's electron transport network. Some of these proteins are important intermediates in electron transfer to the inso…	'U13928.1:<1..>1408 Geobacter sulfurreducens (T); PCA'	IMG-Sulfur reducer, Toxic metal reducer, Chemolithotroph	I-sI-OA-OC; OB'-OB-ID-IA-IG-IB-IE (I=pfam09527-ATPase_gene1; sI=pfam03899-ATP_synth_I)	218	gsu	GSU0114	138	GSU0113		GSU0112		GSU0111		GSU0110		GSU0109	164	GSU0333		GSU0334		GSU0336
																		470		287		503		180	GSU0108	(Ge_su2FR) 141		91		229	GSU0335	(Ge_su2FR)
	Bacteria	Proteobacteria	Deltaproteobacteria	Desulfuromonadales	Geobacteraceae	Geobacter	Ge_bemFR	Geobacter bemidjiensis	Metal-reducing microorganism	'AY187307.1:<1..>1354 Geobacter bemidjiensis (T); Bem'	IMG-Sulfur reducer, Iron reducer, Chemolithotroph	I-sI-OA-OC; OB'-OB-ID-IA-IG-IB-IE (I=pfam09527-ATPase_gene1; sI=pfam03899-ATP_synth_I)	16	gbm	Gbem_3949	138	Gbem_3950		Gbem_3951		Gbem_3952		Gbem_3953		Gbem_3954	199	Gbem_3932		Gbem_3931		Gbem_3929
																		470		287		502		180	Gbem_3955	(Ge_be2FR) 141		91		229	Gbem_3930	(Ge_be2FR)
	Bacteria	Proteobacteria	Deltaproteobacteria	Desulfuromonadales	Geobacteraceae	Geobacter	Ge_uraFR	Geobacter uraniireducens	Iron- and uranium-reducing bacterium, isolated from an in situ uranium bioremediation study site	'EF527427.1:<1..>1359 Geobacter uraniireducens (T); Rf4'	IMG-Sulfur reducer, Iron reducer, Uranium reducer	I-sI-OA-OC; OB'-OB-ID-IA-IG-IB-IE (I=pfam09527-ATPase_gene1; sI=pfam03899-ATP_synth_I)	8	gur	Gura_4264	138	Gura_4263		Gura_4262		Gura_4261		Gura_4260		Gura_4259	205	Gura_4249		Gura_4248		Gura_4246
																		470		287		502		180	Gura_4258	(Ge_ur2FR) 136		91		229	Gura_4247	(Ge_ur2FR)
	Bacteria	Proteobacteria	Deltaproteobacteria	Desulfuromonadales	Geobacteraceae	Geobacter	Ge_FRCFR	Geobacter sp. FRC-32	Iron- and uranium-reducing bacterium	'CP001390.1:2111707..2113250 Geobacter sp. FRC-32'	IMG-Iron reducer, Uranium reducer	I-sI-OA-OC; OB'-OB-ID-IA-IG-IB-IE (I=pfam09527-ATPase_gene1; sI=pfam03899-ATP_synth_I)	4	geo	Geob_0446	138	Geob_0447		Geob_0448		Geob_0449		Geob_0450		Geob_0451	205	Geob_0457		Geob_0458		Geob_0460
									Geobacter sp. M18	Geobacter sp. M21								470		287		502		180	Geob_0452	(Ge_FR2FR) 141		91		229	Geob_0459	(Ge_FR2FR)
	Bacteria	Proteobacteria	Gammaproteobacteria	Alteromonadales	Ferrimonadaceae	Ferrimonas	Fe_balFR	Ferrimonas balearica	Iron-reducing bacterium	'CP002209.1:39347..40888 Ferrimonas balearica DSM 9799'	IMG-Iron reducer, Chemoorganotroph	sI-OA-OC-OB-ID-IA-IG-IB-IE (sI=K02116=pfam03899-ATP_synth_I)	N/A	fbl	Fbal_3785	141	Fbal_3786	460	Fbal_3787	287	Fbal_3788	513	Fbal_3789	177	Fbal_3790	156	Fbal_3791	72	Fbal_3792	273	Fbal_3793	127
	Bacteria	Proteobacteria	Gammaproteobacteria	Alteromonadales	Shewanellaceae	Shewanella	Sh_loiFR	Shewanella loihica	psychrotolerant deep sea bacterium. This organism is able to reduce iron, manganese and uranium and may be useful for bioremediation at low temperatures. This genus includes species that inhabit a wide range of environments and are capable of utilizing a wide variety of electron acceptors during anaerobic respiration including some insoluble metal oxides while using very few carbon sources such a…	'DQ286387.2:<1..>1537 Shewanella loihica (T); PV-4; ATCC BAA-1088'	IMG-Iron reducer, Uranium reducer	sI-OA-OC-OB-ID-IA-IG-IB-IE (sI=K02116=pfam03899-ATP_synth_I)	N/A	slo	Shew_3844	142	Shew_3845	458	Shew_3846	286	Shew_3847	513	Shew_3848	177	Shew_3849	156	Shew_3850	83	Shew_3851	264	Shew_3852	128
														MEDIAN		137		470		291		508		181		170		81		254		114
														AVERAGE		131.988		472.422		295.446		513.036		182.352		177.204		85.7758		267.777		112.341
												R2		TOTAL SEQUENCES		221 (R2)		215 (R2)		215 (R2)		215 (R2)		189 (R2)		298 (R2)		214 (R2)		215 (R2)		276 (R2)
														LENGTH AFTER TRIMMING		138 (R2)		458 (R2)		291 (R2)		502 (R2)		180 (R2)		161 (R2)		77 (R2)		232 (R2)		98 (R2)
														best model (AIC)		WAG+I+G		WAG+I+G		WAG+I+G		WAG+I+G		WAG+G		WAG+G		Blosum62+G		Blosum62+I+G		Blosum62+G
														alpha (+I+G)		2.82		0.81		1.26		1		3.15		2.48		1.12		1.43		9.34
														p-inv (+I+G)		0.01		0.12		0.01		0.09		0		0		0.01		0.02		0
																ATPF1E		ATPF1B		ATPF1G		ATPF1A		ATPF1D		ATPF0B		ATPF0C		ATPF0A		ATPI
