# Supplementary material for: Evolution of the F0F1 ATP Synthase Complex in Light of the Patchy Distribution of Different Bioenergetic Pathways across Prokaryotes
Source: PLoS Comput Biol. 2014 Sep 4;10(9):e1003821. doi: 10.1371/journal.pcbi.1003821 (PMC4154653; doi:10.1371/journal.pcbi.1003821)
Supplement: Dataset S1 — Masked alignments are provided for all the sequence datasets used to construct the trees presented in the manuscript. Each file is for one dataset and is named based on the corresponding ATPF0F1 subunit. The files are in nexus format, which can be viewed either as simple text, or with a variety of programs that support nexus files (e.g. McClade). The last row of each alignment, entitled “mask” has an “I” for each position which was included in the final trimmed alignment, used in the phylogenetic analysis. Gaps in the alignment which are not marked with “I” were manually removed in McClade. (ZIP) [file pcbi.1003821.s009.zip]

Archive with 9 entries (9 files):
- Dataset S1/ATPF0A.R2.masked.nxs
- Dataset S1/ATPF0B.R2.masked.nxs
- Dataset S1/ATPF0C.R2.masked.nxs
- Dataset S1/ATPF1A.R2.masked.nxs
- Dataset S1/ATPF1B.R2.masked.nxs
- Dataset S1/ATPF1D.R2.masked.nxs
- Dataset S1/ATPF1E.R2.masked.nxs
- Dataset S1/ATPF1G.R2.masked.nxs
- Dataset S1/ATPI.R2.masked.nxs
