# Supplementary material for: Evolution of the F0F1 ATP Synthase Complex in Light of the Patchy Distribution of Different Bioenergetic Pathways across Prokaryotes
Source: PLoS Comput Biol. 2014 Sep 4;10(9):e1003821. doi: 10.1371/journal.pcbi.1003821 (PMC4154653; doi:10.1371/journal.pcbi.1003821)
Supplement: Dataset S1 — Masked alignments are provided for all the sequence datasets used to construct the trees presented in the manuscript. Each file is for one dataset and is named based on the corresponding ATPF0F1 subunit. The files are in nexus format, which can be viewed either as simple text, or with a variety of programs that support nexus files (e.g. McClade). The last row of each alignment, entitled “mask” has an “I” for each position which was included in the final trimmed alignment, used in the phylogenetic analysis. Gaps in the alignment which are not marked with “I” were manually removed in McClade. (ZIP) [file pcbi.1003821.s009.zip › Dataset S1/ATPF0A.R2.masked.nxs]

#NEXUS 
[MacClade 4.08 registered to Joel Dacks, The Natural History Museum]


BEGIN DATA;
	DIMENSIONS  NTAX=216 NCHAR=776;
	FORMAT DATATYPE=PROTEIN  SYMBOLS = " 1 2 3 4"  MISSING=? GAP=- ;
MATRIX
[                    10        20        30        40        50        60        70        80        90        100       110       120       130       140       150       160       170       180       190       200       210       220       230       240       250       260       270       280       290       300       310       320       330       340       350       360       370       380       390       400       410       420       430       440       450       460       470       480       490       500       510       520       530       540       550       560       570       580       590       600       610       620       630       640       650       660       670       680       690       700       710       720       730       740       750       760       770    ]
[                    .         .         .         .         .         .         .         .         .         .         .         .         .         .         .         .         .         .         .         .         .         .         .         .         .         .         .         .         .         .         .         .         .         .         .         .         .         .         .         .         .         .         .         .         .         .         .         .         .         .         .         .         .         .         .         .         .         .         .         .         .         .         .         .         .         .         .         .         .         .         .         .         .         .         .         .         .      ]

My_agaHe    -------------------------------------------------------MTTVKNEAESN-IFQNWINGGYADWN-------------------------------------------------------------------------------------------------------------------------------------------------------------------------QKQLLSLIT---VVLICLVFSLYVFIKIKKYAKEDKA------P-SGIILVMEGYVNYI-DNAFDDNTD---KRI---P---------------------------------------------------------K---ARFYVFGLATFLIIGNLLGLI----------------------------------G--LE---------------------------------------------------------PV---------TTSYSIALTFG-LMSWLGIYVTGLI-YQKWRFFAKYKN---------------------------------------PIEVIG-QFSPLISISFRIFGNIIGGSIIMVMI--------Y-------SLFGYIWTKMIPSSP-----PLPLLAVI----------FTPVLHLYFDVF-----SAFIQALVFCSLTTIWWAQEA----EV--E----E--KSVKID--EKSNVSSNQIKVKQLKVA----QNIY------   [271]
My_ferHe    -----------------------------------------------------MEKLTQNLWKWNM-----------------------------------------------------------------------------------------------------------------------------------------------------------------------------------------PQMFSLFI---LILVIFIISLTTFILVKKTSRLDKA------P-IGFLIVMESYVTFL-DSSFEENTE---GAL---P---------------------------------------------------------K---AKFYIFALFTFLLLGNLLGLL----------------------------------G--LK---------------------------------------------------------PI---------ATSYSITFALA-FISFAGIYVVGLI-YQKFRFFSRFLS---------------------------------------PIELVG-QFAPLISLGFRIFGNITGGGVIVFLL--------Y-------SFTGWIWTQIPGLLG-----EWFFIGSL----------ITPFLHMYFDMF-----GAIIQALVFCTLTTVYWSKEA----VT--N----E--NKKQQDAQEKAESEKSVANVENKAVAWSNSSSVY------   [264]
Ur_parHe    ------------------------------------------------------MENYSPLDIMIA----------------------------------------------------------------------------------------------------------------------------------------------------------------------------------------LPHIAAIIM---VTLIIGTVSLIYFSMVKKLTV-HDV------P-NRFVIIIGMIVDYF-RGLVVDTMG---AKH---V---------------------------------------------------------K---LAPYVLFTFCYIFTANLVSLF----------------------------------G--FK---------------------------------------------------------EA---------TTASAVPLAMA-LGTVIGGQIVALK-YQKASFFLKFAFKIKGF--------------------------PIMI---NPLEIVS-KLTPIISLTFRLWGNISAAAILLNIT--------YWAFAGFTNVV-----------P------WVGVSLI------AAVVILPILIGYFTCF-----AGTIQAFVFTLLTSINWGLEI----KE--G----E--EHHAHLAHKKAEKLAAKKLAELDTQNQIQNNEAQVVL---   [275]
Ac_laiHe    -----------------------------------------------------------------------MMIEQVIRYL-------------------------------------------------------------------------------------------------------------------------------------------------------------------------LTIPYYIWS---SFIIVLVVLICSLIIRHKVSK---LKIGDN-P-GKVMTGIITFVQFM-NNYAKNNIG---KHW---K---------------------------------------------------------M---LAPIILSLAIFIFLSNISG-L-FL----------------------------------LD---------------------------------------------------------TP---------TKYATVTLAFA-IVSVITIQSVGLR-SKGLK-HFKTLM--GPM-------------------WWF---SPVMI----PLNILS-DLTPLISMTMRLFGNIASGAAVLTLI----------------YAV------------------SGPATVI----------AGPVAHAIFDIG-----FGVIQTIVFVLLTTVFSSNKI----EE--S----D--LEIKGGI---------------------------------   [233]
Pi_staHe    MASSILHIKDSYYFEVPSKLWKASYGSRKEFPDVWVSLDPDYQKWEAEKLLEKLSEMGLKLDDPHA-LEHEWEHWQHADHANHGKPFFIFLEEKFAALEADFASHKEATEAAGEREVSAAESKVERLIAEGAKPADQKAAKAAVETAKEAVASTQKLTIGEYLKSDDVKTDTPAAQALVEFAKLRSTEEFSTKWLELRSYKARVAEYKADTQVSEWDASKLAGYNKAISGKILIPQPFGELRNFYETNTGFCVSRFMII---EIVICAILIVAFRWLAQNIQP-GGA------PKGRLWNLLETFVVFI-RDQVAAPAF---GGD---HGHDDHGHDDHGHDNHGHAKADHGHGHDAHKHHDAHHGHAPAAHGHAVAHAKPVSDTIR---FTPLLCTIFFFVLTCNLFG-M-LP-------------------------------W--AG---------------------------------------------------------AP---------TGSFSVTIGLA-AVTLFTGMVMGIK-KFGALGYLMNQIPSMDL-----------------PLPIAIFLKPGIF----FIEVIG-LLIKHLVLAIRLLANMFAGHVVLLGI--------M-------GVAFGAQAAASYITPEGFQGTWWIAAFF--------AVFGSALLSLLELF-----VAFLQAYIFTFLSALFIAGAV----HK--H-----------------------------------------------   [549]
Ba_fraHe    ------------------------------------------------MKQLRNIVAGMLVLIGGMLPATTFAQEPVPGDT---------------------TATLQQEIIVGKDTINQEANQVDVKGIVFGHIGDSYEWHITNIGKTSICIPLPIIVYSETSGWHAFLSSRLEENGGKYEGFYIAPAGSKYEGKVVERNATGEEVRPWD----------------------------------------ISITKVTLS---LFINSAILLAIILSVAHWYRK---REQGAYAP-GGFIGFMEMFIMMVHDDVIKSCVG-PNYKK-----------------------------------------------------------------FAPYLLTAFFFIFINNIMG-L-IP----------------------------IFPG--GA---------------------------------------------------------NV---------TGNIAITLVLA-LFTFVIVNIFGTK------HYWKDIFWPDVP-------------------WWLKVPIPMMP----FIEFFG-VFTKPFALMIRLFANMLSGHMAMLVL--------T-------CLIFISASMGPAING------SLTVASV----------LFNIFMNLLEVL-----VAFIQAYVFTMLSAVFIGLAQ----EG--G----K--KEEVKE----------------------------------   [383]
Rh_balHe    ---------------------------------------------MLPFLAAAGHDPTDHAIPHAL-HDSPLLKIPFGGED----------------------------------------------TNVPALGIRDGYYE-------------------------------------------------------------------------------------------------------------FFLTNHLMM---TAVVGLLLIITGVLCSRKISIFHGEGLGRYQTRGRLSQLFETICAFI-RDEVAYPNL-HGLTD---K-------------------------------------------------------------YIHYIWTVFFFILFANILG-V-IP------------------------------FG--YMLQLITGNDAFSHWGG------------------------------------------SA---------TGNLSLTSMLA-LTSLIAIIFIGIR-ETSAKDFFNHF---NPI-----------GWDGGILMLPI---ALMLY----VLEWLS-LLVKCFVLAMRLFGTMMAGHLVLAAF--------V-------GLIFAAGEASKGMGY------AVSVPVV----------LVATSLTLLELF-----VCCLQAFIFTFLTVLFIAAMA----TH--E----H--DEHLDDDPHAMTDANQMDPDKIFDPSRISPAVGASHPAGV   [349]
Su_aciFO    ------------------------------------------------------MNFSLTAFQWPP----------------------------------------------------------------------------------------------------------------------------------------------------------------------------------------------FFT---GLISMAVVLAFGLAASRRATA--GV------P-AGAQNFMETAMETF-QDLVNQMAP----PELAPN-------------------------------------------------------------LSLLALTLFLLLVVANLLGLLPLP-------------------------------G--FGGDWLH----------------------------------------------------SP---------TASLSIPAGLA-AAMFLLIQWAGIK-YKGFGGWVYGWV-WKPF--------------------------PVVG---LVINALE-QLVMPVSLAFRLFGNILAGELVLRMT----------------THL-----------P------HGIGGIL-------TTFGVGTLWLVFSVV-----ISLIQALIFTILTVAYMSIQA----SN--E----H------------------------------------------   [230]
Fl_psyHe    -----------------------------------------------------MVISKRPLRFILTVVIASLPLFSFANNVPDSTKVPTKAIQVISDTTKVVAKAIATTNEIVSKEDAAIEERAEFIQHHLLDSHDFTFFSYGKESGHEVHVGFPLPVILWDNGFQFFMSSEFHHGEKVAESNGNYYMIGHHDGMVYKTDLAGSESHIKPLD--------------------------------------LSITKNIVM---IFVVALLMFVMFRNLGKSYGKNGGI------A-TGAGRFFEPIILYVRDEIAIPNIG---EKH-YKK-------------------------------------------------------------YMSHLLTVFFFIWFLNMFG-L-TP------------------------------LG--VNV-------------------------------------------------------------------TGNIAITAALA-IVTYLITTLTANK------NYWAHIFWMPGV------------------PPLM---RIILA----PIELLG-TIIKPFSLTIRLYANMVAGHIVLMSI--------I-------AMMYTFNNVAGSGFS------F----------------VLAFILSILEIL-----VAGLQAYIFTMLTALYFGSAN----EE--H----HHDEDAHH-----------------------------------   [389]
Fl_traHe    ---------------------------------------------MINPTRMRNTLLFALLISLIN-VNTLFAVAGDSEEG---------------------------------GQINTKEEINEYIQHHLQDSHDFIFWTSGKTGTHYGFPLPVILWSDGVHVFSSSKFDHGHEVAESNGKYFALYHGKVYETNAEGDIELDEAGHPTNPKPLD-----------------------------------LSITKNVVG---MLLASLLLFLGFNSLARSYRT-RSI------P-KGIGRILEPLVIYVRDEIARPNIG-PKYER-----------------------------------------------------------------YMFYLLTVFFYIWILNLMG-L-TP------------------------------LG--F----------------------------------------------------------NV---------TGNIAITVGLA-LITFVVVQFSGNK------NYWKHIFWMPGV------------------PIPM---KIILM----PIEVLG-MFTKPFALLIRLFANITAGHFVVMSL--------I-------ALMITMKSAFGLVAS--------TGMAF----------ALAFFITIIELL-----VAFLQAYIFTMLSALFIGMAV----EE--E--------HH-------------------------------------   [362]
Sa_rubHe    ------------------------------------------------MIGRVRPLRIVALLVLGMSLALPAAPAKAADGE---------------------------------------LTLEGIVNNTILGHAEDGYYLNLKPFAQVELPRIMLVRTADGALTLEAYGSTKGLLQNGPYGLAAHGDEGEGHAGPITASAELAEAIEAKEHLHSTAVRTSGEVVAD-----------------------LSISRHLIF---GLLAMLIVLGVFIALAQRYKK---EHDRPEAPKGVFQNMMEVLVVFVRDEIAKPNIP---DGK-WRT-------------------------------------------------------------FLPYLLTAFFFILVANILG-L-VP-----------------------------FAG-------------------------------------------------------------AA---------TSNIAVTGVMA-IMTFSIVLLYGSS-DY----YKELLT--GPP-------------------DAPVLIRIILV----PIEIIG-LVMRHLALAIRLFANMMGGSLIIFSL--------I-------GLVFMMNVIMGEAAA------WSTTVIS---------IGFTVFILLLKLL-----VAFIQAYVFTILSALFIGMAV----EE--H----HPDGEEAAEPDVGLDGRVEDRLDAVEDKMEDRVQPTTA-----   [412]
Ge_aurHe    ---------------------------------------------MPHTRMQSMIRSLSRLARLAS-VALTLVVAPLPAFA------------------------QEHGADTHGAPAASGPVDIITPHITDGHHLELPYWKAPFYKEIELPHWEPIHIGGLAVD--------------------------------------------------------------------------------------MSPTKHVVF---MIAAALVVAIVLITAASKSRA---QHATSGRS-KGFAGAMEALALYM-RNEVVLPNV-GHHGE---A-------------------------------------------------------------FVPFALTLFFFILTCNLFG-M-IP-------------------------------Y--GS---------------------------------------------------------TA---------TGNISVTFTLA-VITAIVVELAGIR-ANGFGYLSTIFYWNKDL------------------PLPM---RVIMFFVMSPVEMVG-KISKPFALTIRLFANMTAGHIVLLAL--------I-------GLIFAFQSWALAGVP------V----------------LMAVAISMLELF-----VSFLQAFIFTLLACVFIGQIR----EA--H----H------------------------------------------   [328]
Le_intHe    ----------------------------------------MPFQIFASGESAHEAFDLNEVIVHHL-MDNAEFPFNIGGVK-------------------------------------------VFEGESDFDSSKETIFTDHETGKRFHFVGGFD----------------------------------------------------------------------------------------------MHITKRVTM---MWIVALLLFLIFIPAAKIIARNPLQ------VQSRFANTVEVFVNFL-RKDIVDESM-HGHGH---G-------------------------------------------------------------YYHYILTLFFFILFCNLMG-L-VPSVGELIAVAGDATGMVHLDHHNPPWIAKVWSG--I----------------------------------------------------------TV---------TGDISVTMTLA-LLTMFLIYAAGFI-YQGPKFIWHSVPNGVPL-----------------------LLYIIMW----PLEFIVSPMAKTFALTVRLLANMTAGHVIILAL--------M-------GFIFQFQSWGIVPVS-----------VI----------GSG-LIYVLEIF-----VAFLQAYIFVLLTSLFVGLSM----HR--H-----------------------------------------------   [328]
Cy_hutHe    ----------------------------MYMLHLKFITYCVTCAPIQREMATKINKLLLLILLSVL-SIAGFASSEAHNVQEEDLDQVSV----------------------------------FKPGEMIMHHIADSHEWHFF--STES---FHGTIPL--------------PIIVY--SAGKGLSVFSSSKFAHHGVYNGYKLHHERIFAVDAAGNEDTSVKIYD----------------------LSITKNVAS---LMISAILLIAVFTAVAKGYVK----NKGKA-P-SGVQSFFEPIVGYV-RDEIAVKMI---GPK-YER-------------------------------------------------------------FMPYLLTVFFFIWFNNLLG-L-MP-------------------------------G--GA---------------------------------------------------------NL---------TGNITVTLVLA-GITFIITT------INGNGYYWKHVLWTPGV------------------PLPL---RIIIL----PIEIIG-LITKPFSLMIRLFANITAGHIIILSF--------I-------GLIFIFKSLFLVA-P------L----SV----------AFGLFMTFLELF-----VALIQAFVFTLLTAMYFGSAV----EE--H-------AHDDYDHGH-------------------------------   [376]
Ch_thaAP    -------------------------------------------MIYLHNKRKGMLKRLSALIVIGL-LMNLPAVFASGGEH----------------------AEAAHGDAAHAEAAHGGGAHHDPEKLDAIHHVIDGHEFDFEPFGIVHLPKIEVGGFD------------------------------------------------------------------------------------------ISLTRHVVM---MWIAAAILLLIMFGVGNQYKK---MTKNQA-P-KGMANLMEVLVDFI-RLDVAKQNI---GHG-YER-------------------------------------------------------------FMPFLLTIFFFILVCNLIG-L-VP-------------------------------Y--SA---------------------------------------------------------TA---------TGNINVTATLA-IFTFLVTQASAIR-AHGIGGFLAHLT--GGT------------------HPLM---WIIMV----PVEFIG-LFTKPFALTVRLFANMTAGHIVIISL--------L-------GLIFVFKTYMIAPVS------V----------------AFALFIYLLEIL-----VAFLQAYIFTLLSALFIGMAV----AH--E----D--HGDEAHGHA-PSH---------------------------   [333]
Ch_ferAP    ---------------------------------------MKRFNVKQATAFFRVIALVLPLLFCVN-SFASASPEESAPAV----------------------HSAAPAVPGSEPAATHAPEEEEKAGDVIMHHILNNNVFAFPPFGEVELPTLPKVAGID-----------------------------------------------------------------------------------------ISITKHVVM---LWLVSGALLIVFSIVGGKYKN---MNARQA-P-KGVANTMEALIDFVRLDVAKSNIG---PGY--EK-------------------------------------------------------------HLPYLITVFMFILFCNLFG-L-IP-------------------------------Y--GA---------------------------------------------------------TA---------TGNINVTLTLA-VFTFIITQIAALK-AHGFVGFVKHLT--AGT------------------HWAL---WIIIV----PIEIIG-LFTKPFALTVRLFANMTAGHIIILSL--------I-------FISFILKSYIVAAAV-----------SV----------PFAIFIYLLELF-----VAFLQAFIFTMLSALFIGLAT----AH--E-------GHEEHEAGVAHH----------------------------   [338]
Pr_aesAP    ---------------------------------------MKRVNVFRSGVFSRLFALLLPFLLGIN-GLVYASAEAPAEAV-------------------------------HAEAAAHAEGGHESAGDVIMHHILDTGVMSFEPFGEVHLPQIVIGGFD------------------------------------------------------------------------------------------ISITRHVVM---MWIASAILLVVFLLVGNRYKT---MTSRQA-P-GGMANAMEALVEFIRLDVAKSNIG---AGY--EK-------------------------------------------------------------HLPYLLTVFAFILLLNLLG-L-VP-------------------------------Y--GA---------------------------------------------------------TA---------TGNINVTLTLA-VFTFFITQVASLK-AHGIKGYLAHLT--AGT------------------HWAL---WIIMI----PIEIIG-LFTKPFALTVRLFANMTAGHIVILSL--------I-------FISFILKSYIVAMFV-----------SV----------PFSIFIYLLEIF-----VAFLQAFIFTMLSALFIGLAT----AH--E-------GHEGEAAH--------------------------------   [324]
Pe_lutAP    ---------------------------------------MKRVKVIQIKGFFRVMALLAPLLLNAY-LPVQASEEHAAPVA----------------AVVAAHAEAAVDPALEPAHAEPAGHEDEKAGDVIMHHILNSHSFSFEPFGTIHLPTLPPVFGID-----------------------------------------------------------------------------------------ISITKHVVM---LWIVSAILLVLFSFVGAAYRK---ITPKTA-P-SGVANTMEALVEFIRLDVAKSNIG---HGY--EA-------------------------------------------------------------HLPYLLTVFMFILLCNILG-L-IP-------------------------------Y--GA---------------------------------------------------------TA---------TGNINVTLTLA-VFTFFITQAASLK-AHGLKGYLTHLT--AGT------------------HWSL---WIIMI----PIEVIG-LFTKPFALTVRLFANMTAGHIVILSL--------I-------FISFILKSYVVAAAV-----------SV----------PFSIFIYLLEIF-----VAFLQAFIFTMLSALFIGLAT----AH--E----G--GEAEAAHH--------------------------------   [341]
Ch_phbAP    ---------------------------------------MKREKVIQAQSFLKVLALLVPLLLNAY-VPASASDHAAGGVH---------AAAVHADSAMPAADGGVLLHGTEGAANEAVAHEEEKAGDVIMHHILDSHVFAFEPFGEIHLPRLPLLFGID-----------------------------------------------------------------------------------------ISITKHVVM---LWIVSVILLVVFAAVGGTYKKMTARQA----P-GGLANAMEALVEFIRLDVAKSNIG---HGY--EK-------------------------------------------------------------HLPYLLTVFMFILLCNLLG-L-IP-------------------------------Y--GA---------------------------------------------------------TA---------TGNINVTLTLA-VFTFFITQTASLK-AHGLKGYLQHLT--AGT------------------HWSL---WIIMI----PIEVIG-LFTKPFALTVRLFANMTAGHIVILSL--------I-------FISFILKSYIVAAAV-----------SV----------PFSIFIYLLEIF-----VAFLQAFIFTMLSALFIGLAT----VH--EGGDAE--VAHH------------------------------------   [348]
Ch_chlAP    ---------------------------------------MERSSIFQPKRFVKVFAVLLPLLFNGY-SVSGANPTEAPVAQ---------------HTEVTANAAESAHVAEAGAAHGAEGHGEEKAGDVIMHHILDSNVIAFDPFGEVDLPKIVVAGFD------------------------------------------------------------------------------------------ISITKHVVM---LWVVSAIVIALFAAANGQYKTGSAMRA----P-KGIANALEALVDFIRLDVAKANIG---KGY--EK-------------------------------------------------------------YLPYLLTVFFFILVCNLLG-L-VP-------------------------------Y--GA---------------------------------------------------------TA---------TGNINVTLTLA-TFTFFLTQAAALK-AHGIKGYLAHLT--GGT------------------HPAL---WIIMI----PIEFIG-LFTKPVALTIRLFANMTAGHIVILSL--------I-------FISFILKSYIVAVVM-----------SV----------PFSIFIYLLELF-----VAFLQAFIFTMLSALFIGLAS----AH--E----G--GHDEHEASAAHH----------------------------   [345]
Pe_phaAP    ---------------------------------------MKRVNVIQAKAFLKVIALLVPLLLNAN-GPAFALTEQASTPP--------------------HDSVASVSAPTAEAAVAAHAHGEEKAGDVIMHHILDNDVFSFEPFGEVHLPKIPPIAGVD-----------------------------------------------------------------------------------------ISITKHVVM---LWVVSAILLILFSLVGSKYKK---MTARQA-P-TGLVNAMEALVEFIRIDVAKANIG---VGY--EK-------------------------------------------------------------YLNYLLTVFFFVLLCNLLG-L-VP-------------------------------Y--GA---------------------------------------------------------TA---------TGNINVTLTLA-TFTFFITQVAALK-AHGIKGYLAHLT--GGT------------------HPAL---WIIMI----PIEFIG-LFTKPVALTIRLFANMTAGHIVILSL--------I-------FISFILQSYIVAVVM-----------SV----------PFSIFIYLLELF-----VAFLQAFIFTMLSSLFIGLAS----AH--E-------GHEEHEAGVAHH----------------------------   [340]
Ch_phaAP    ---------------------------------------MKQERTSKVKGLIKVIALVVPFLLNVN-AFASPAESAGVTHD-----------------SIAAVARTEGAHAGEAPHGEAAGHGEEKAGDVIMHHILDSNVYSFEPFGEIVLPKIVVGGFD------------------------------------------------------------------------------------------ISITKHVVT---LWVVSAIVLIVFTIIGSKYKT---MSPKTA-P-KGFVNAMEALVEFIRLDVAKANIG---PGY--EK-------------------------------------------------------------YLPYLLTVFMFVLLCNVLG-L-VP-------------------------------Y--GA---------------------------------------------------------TA---------TGNINVTLTLA-TFTFVLTQIAALK-AHGIKGYLAHLT--GGT------------------HPAL---WIIMI----PIEFIG-LFTKPVALTIRLFANMTAGHIVILSL--------I-------FISFILKSYIVAVAM-----------SV----------PFSIFIYLLEIF-----VAFLQAYIFTMLSALFIGLAS----AH--E-------EHADHEAGAAHH----------------------------   [342]
Ch_tepAP    -----------------------------------------MRKKAISRILALVVPVLLSLNSQAF-ATSVQDESPVTGSA-------------VEAVHTVPSTVAAPVAGHAEAAAGQAAKAEEKPGDLIMHHILDNSTFSFEPFGEVHLPHLEVAGFD------------------------------------------------------------------------------------------ISITKHVVM---IWLAAILLVVIASAAGASVKK---MSANQA-P-KGVANVFESLVDFI-SNDVAKPNI---GHG-YEK-------------------------------------------------------------FLPYLLTVFFFILVCNLLG-L-IP-------------------------------Y--GA---------------------------------------------------------TA---------TGNINVTLTLS-VFTFVITQFSAFK-AQGVKGYLQHLT--AGT------------------HWAL---WIIMV----PIEILG-QFTKPFALTIRLFANMTAGHIIILSL--------F-------FISFILKSYIVAVAV-----------SI----------PFAIFIYLLELF-----VAFLQAYVFTMLSALFIGLAT----AH--S----D--SHDGHELEATARHGDGLTV---------------------   [352]
Ch_parAP    --------------------------------------------MRVKANSKILALIVPVLLSLNSLVCANPVQEDMSAHE------SLPAAAAPAEVHAPVEVHNAAGTHVETAHESAVEGHEEKAGDVIMHHVQDSNVLAFEPFGEIELPHLQLGSLD------------------------------------------------------------------------------------------ISITKHVVM---MWVAAVILILVGAAAGAGVKK---ISVKQA-P-SGIANVMEALVDFIRLDVAKSNIG---HGY--EK-------------------------------------------------------------HLPYLISVFFFILVCNLLG-L-IP-------------------------------Y--GA---------------------------------------------------------TA---------TGNINVTLALS-IFTFFITQIAAFK-ELGVGGYVKHLT--AGT------------------HWSL---WIIMI----PIEIIG-QFTKPVALTIRLFANMTAGHIIILSL--------I-------FISFILESYIVAAAV-----------SV----------PFAIFIYLLEIF-----VAFLQAFVFTMLSALFIGLAT----AH-------E--SHDSHELEASGHH---------------------------   [350]
St_coeHe    -----------------------------------------------------MSADPTQVLAFET-DCHIFDGCGFPSPG-------------------------------------------------LHSFLFEPLWGDHDSN--------------------------------------------------------------------------------------------------------LYFNKPMLL---ALLGSIVIVGFFWAAFRKPKV---V------P-GKLQMVAEAGYDFIRRGVVYETIG---KKE-GEK-------------------------------------------------------------YVPLVVSLFFFVWMMNLWS-I-IP-------------------------------V--AQF--------------------------------------------------------PV---------TSIIAYPAVLA-AIVYVTWITLTFK-RQGFVGFFKNVT--GYD----------------KSLGPV---LPLAM----LIEFFSNILIRPFTHAVRLFANMFAGHTLLLLF--------T---IASWYLL---NGVGIAYAG------V----SF----------IMTVVMTAFELF-----IQALQAYVFVLLTCTYIQGAM----AE--H----H------------------------------------------   [273]
Ac_ferFO    ------------------------------------------------------MMLAAISFPPIA-EVLNWRPIAFSGTA-------------------------------------------------------------------------------------------------------------------------------------------------------------------------FMFNKIAVL---TLASAAITLVLFGLAGRRAQL---V------P-RGVQNVVEAGVDFV-RSTIVLDVM-GPEGL---S-------------------------------------------------------------WLPWLVGMFFFILFNNLFE-V-VP-------------------------------F--IQ---------------------------------------------------------MP--------ATARTSVTIPLA-VISYVTFLAVGIK-RQGFAGYFRSAL--VPR----------------GVPGVL---LILLV----PIEFLSTFLVRPFALAVRLFGNMLAGHLLLITF--------A---VISEALFVKSIALVAL--P------L----PA----------AMLVVVTGYEIF-----VGFLQAFIFTILTAVYIGEAM-----G--V----A--GH--------------------------------------   [257]
Sa_eryHe    ---------------------------------------------------MGALVLAEGGTFVPP-GADSFVLPPIFGGV----------------------------------------------------------------------------------------------------------------------------------------------------------------------------TKPMVL---VVLSALIVGAYFVIATRNLKL---V------P-GKGQFVAESIYDFSRNSIARQQIG---AKD-FRP-------------------------------------------------------------FVPLIFALFTFILVNNIYG-I-IP-------------------------------L--IQ---------------------------------------------------------FP--------TMSRIGFPIALF-IVAYLVIHAVGFK-RHGFLGYLKHVM--FPP----------------GVPKPI---YILLS----PIEFFQKFIAQPVALAIRVFAAMFAGHLILLVF--------T---IGGQFLLMEASAALKPVSV------V----AF----------AFAIALTFVEAL-----IQVLQAYIFALLVANFIGAAM----AQ--E----H------------------------------------------   [259]
Sa_er2He    -------------------------------------------------MGTRMSAAGGEFQPPGA------ESLDLPPIL-------------------------------------------------------------------------------------------------------------------------------------------------------------------------LGVTKPMLL---CVLSVAVVAAFFLVSTKRLKL---V------P-GRFQFAVESVYDLARNGIAREQIG---AKD-FRR-------------------------------------------------------------FVPLVLALFTFVLVNNIFG-I-IP-------------------------------L--IQ---------------------------------------------------------FP----T----MARIGFPAALAVLVVYPVYHYVGFR-RHGFTGYLKKAL--FPP----------------GVPKPV---YVLVT----PIEFVLKFFFDPVSLALRVFGAMLAGHLMLLVF--------T---LGGEYLLLEAGAMLKPVSV------L----AF----------AMAIAMTLLEAF-----IQVLQAYIFALLSASYIGRAL----AE--D----H------------------------------------------   [260]
Co_dipHe    ----------------------------------------------------MKGEFHAPSLDHEF-FPDPIWFADVANGW-------------------------------------------------------------------------------------------------------------------------------------------------------------------------FTIDRLMFV---RLLMALVLVIFFAVAMRSPKL---V------P-SGLQNVAEYLLDFVRIHIAEDILG---KKE-GNR-------------------------------------------------------------FLPILSTIFFVVLFCNLPS-V-IP-------------------------------F--LNI--------------------------------------------------------SP---------NARIGMPLVLA-LFGYIAFIYAGAK-RYGFFKYVKSSV--VIP----------------NLPPVL---HLLVV----PLEFFSTFVLRPATLTLRLMANMLAGHIILVLL--------F-------SATNFFFWQLNGWTA------LSAVTLV-----------AGIAFTLFEML-----VIFLQAYIFALLSAVYIELAL-----H--A----D--EH--------------------------------------   [261]
Cl_micHe    ----------------------------------------------------------------------------------------------------------------------------------------------------------------------------------------------------------------------------------------------------------------MLI---RLLVMAVLVVLFVVGTRKLAL---V------P-GRGQNLVEMGVDFVRVNIAEDILG---KKD-GRR-------------------------------------------------------------FLPIIMTIFFLVLGMDLTG-V-VP-------------------------------F--LNI--------------------------------------------------------AG---------TSVIGLPLLLA-LVAYVTFIYAGIK-DRGVM-FFKNTL--FPA----------------GAPKPV---YLLLT----PIEFLSTFIIRPVALTLRLLMNMLVGHLLLVLC--------F---SATWFFLFEAQGALKILGA------G----TL----------VLGFAFTLFELL-----VAVLQAYIFALLTAVYIQMAV----AE--E----H------------------------------------------   [226]
Ma_ferFO    ---------------------------------------------------------------------------------------------------------------------------------------------------------------------------------------------------------------------------------------------------------MQIHLDTMLL---TTLIAVGLISFSLWLRGKLVE--GA------P-TGIQNFMESVIEFI-NQTVKDNFS---VNN---P------------------------------------------------------------LIAPLAMTIFVFILLCNSLD-I-LP--------AYLMH---HVA-----GLF----G--LH----TFRQ-------------------------------------------------VP---------TNDLNLPAAMA-VSVFLLVLYYEFK-LK-PGHFLKELL-LQPF---AALLLDSKNPIVKLLGVIL---IPLNL----TLKLIE-EFAKPLSLSFRLFGNMFAGEVIFLLI------ASL-------LLVGSVDDLSSVGGV------VSGAMGL----------LVGLGWSLFHMF-----IGLLQAFIFMILSVVYLSIAH----QPVEH-----------------------------------------------   [262]
Ne_menHe    ------------------------------------------MAGETITAADYIKHHLQSLTSLSD-VTQGQGLKNIADFS-------------------------------------------------------------------------------------------------------------------------------------------------------------------------FINLDAVFF---AVLLGVIGSFLLWRGAKKATA--GV------P-GRFQAAVEFLFEFV-DDMCKSIIH----NE---K---------------------------------------------------------SRKAVAPLGLTLFVWIFLMNAMD-M-LP----------------------VDLLPMVWQG--ITGNHHALLRV------------------------------------------------VP---------TADLNTTLALA-VGVLLICIYYNIK-IKGLGGWFHELF-SAPF------------------GAKL---APANF----LLNLVE-FLSKTVSHGMRLFGNMYAGELVFLLI--------A--------LLGGAWAASGSVEV------MDPILFV-------FHIIAGLAWAIFHIL-----VITLQAFIFMALAFVYIGQAH----DA--H-----------------------------------------------   [288]
Le_choFO    ------------------------------------------------------MAAEEHVAEHAP-TAGEYISHHLTHLT------------------------------------------SRAQGGIADFSLADP----------------------------------------------------------------------------------------------------------------VLKLDSLFW---SILLGVLGSFFLWRVARSVTS--GV------P-GRMQAAVEFLVEMV-DTQAKGIIH----NE---Q---------------------------------------------------------SRKVVAPLALTAFVWIFLMNAMD-L-LP----------------LDLIPRIWEVIYGAAG--HDPHHAYMRV-------------------------------------------------VP---------TADLSVTLGMS-ITVLLACLYYSVK-MKGLGGWVGELF-SAPF---------------HAHGPAAILLAPINF----TLQIIE-FLAKTISHGMRLFGNMFAGELVFMLI----------------ALMGAVGFGSFGGIA------LWVGQII-----------AGTAWAIFHIL-----IITLQAFIFMMLTLVYVGQAH----DK--H-----------------------------------------------   [298]
Rh_ferFR    -------------------------------------------------------MAAEHAEVHAQ-TAGEYIQHHLHHLQ---------------------------------------------KNFSFENVEQHSIVDFS-----------------------------------------------------------------------------------------------------------VFNFDSLIY---SILLGAMACYFLWRAASKATS--GV------P-GRFQAAVEILSEMV-DTQAKGVIH----NA---T---------------------------------------------------------SRKLVAPLALTVFVWIFLMNAMD-M-LP----------------VDAIPALWHTAGPAMG--Y---MNYMRV-------------------------------------------------VP---------TADLSTTLGMS-VSVLLVCLVYNVK-IKGLGGWIHELL-SAPF----------------GDKFFL---YPVNL----LMQLIE-FAAKTVSHGMRLFGNMFAGELIFMLI--------A-------LMGGTWAWQFNPLSG------WFWLGFG--------HVIAGTAWSIFHIL-----VITLQAFIFMMLTLIYVGQAH----SS--H-----------------------------------------------   [296]
Ac_delFO    -----------------------------------------------MAAEAHAPTASEYIVHHLQ-HLQNINQTKIVDFS-------------------------------------------------------------------------------------------------------------------------------------------------------------------------VVNYDSVIV---GLILGFATLLLLWAAARKATS--GV------P-GRFQAAVEILVEMV-DNQAKANIH----NA---E---------------------------------------------------------SRKFIAPLGLTVFVWIFLMNFMD-M-LP----------------VDLLPAIWAQIYGAAG--HDPHHAYLRV-------------------------------------------------VP---------TADLSTTLGLA-FAVLVLRFWYSVK-VKGAGGWAHELV-SAPF---GTSKNPIFAL-------IL---GVVNL----LMQIIE-YVANTVSHGMRLFGNMYAGELVFMLI----------------ALMGGAAALSLSGTL------LPLGHVI-----------AGTIWTLFHIL-----VITLQAFIFMMLALIYLGQAH----NA--H-----------------------------------------------   [292]
Ac_abrFO    ----------------------------------------------------------MAADAHAP-TASEYIVHHLQHLQ----------------------------------------------------NIKQKSIIDFS----------------------------------------------------------------------------------------------------------VVNLDSVAV---SVILGVLGLFVMWLAARTATS--GV------P-GRFQAAVEMLVEMV-DNQAKANIH----NA---Q---------------------------------------------------------SRKFIAPLALTVFVWIFLMNAMD-L-LP----------------VDLLPVLWQ---GATG--DS--HAYLRV-------------------------------------------------VP---------TADLSTTLGLS-SAVLILCFVYSIK-IKGMGGWAHELV-TAPF---GTSKNPVFAL-------IL---GVVNL----LMQIIE-YVAKTVSHGMRLFGNMYAGELVFMLI----------------ALMGGAAAMSLSGVL------LPVGHII-----------AGSIWAIFHIL-----IITLQAFIFMMLTLIYLGQAH----EA--H-----------------------------------------------   [287]
Bo_perHe    -----------------------------------------------MAAPSGASPQSEYIQHHLV-HLNNIGEKQSVIAQ---------------------------------------------FN--------------------------------------------------------------------------------------------------------------------------VINYDSLFW---SILMGLLVVFCLWLAARRATA--GV------P-GRFQGFIEMIVDMV-DDQAKSIVT----NA---K---------------------------------------------------------SRLFVAPLALTVFLWIILMNALD-L-LP--------VDLLPSIWRMT------------G--LGAEHGDPLYYHRI---------------------------------------------LP---------TADLNVPMGMS-LGVLLLMFYYGIK-IKHPGGFVKELF-TAPF-----HAHGLASL-------VL---APFNL----LLNLIE-YAAKSVSLGMRLFGNMFAGELIFMLI--------A-------LLGGAWTGFNGASIG------LGIGHVL----------AGS-VWAIFHIL-----IVLLQAFIFMMLTLVYIGQAH----EG--H-----------------------------------------------   [293]
Bu_383He    ------------------------------------------------MAASEGTRGPDPSEYIAH-HLQNFSTSHQTSIF---------------------------------------------------------------DIH-------------------------------------------------------------------------------------------------------VWNLDTLFW---SIVCGIVTILVLRLAARKATS--GV------P-GRFQCAIEMLVEMV-EDQSKAIVH---GNR---T------------------------------------------------------------FIAPLALTVFVWVALMNSLD-F-LP--------------------VDLPGRVIGLLG--LSDVISHHRI-------------------------------------------------VP---------TADLNGTLGIA-LGVFVLMIYYSIK-IKGAGGFVHELL-SAPF-----GAHPL-----------L---WIPNL----ALNIVE-YLAKTVSLGMRLFGNMYAGELLFLLI--------A--------LLGSMWS-FGGDAT------F--LGFV-------GHVIAGSVWAIFHIL-----IVLLQAFIFMMLTLVYLGQAH----DK--H-----------------------------------------------   [283]
Po_necHe    --------------------------------------------------MSSEVNQAHGAAEQMT--PTAYISEHLQNLN--------------------------------------------------NTGGPQSSIIDFS----------------------------------------------------------------------------------------------------------IINLDTIFW---ASFMGFLTVFILLIVARRATP--GV------P-GRFQCFVEMIVEMA-ETQSKSIVH----GD---R-----------------------------------------------------------SYIAPLALFVFFWIILLNTLD-L-VP--------------------------VDWVLG--VNHFIESFGVHVPHHKV------------------------------------------VP---------TTDLNATMGMS-MSVLLLVFFYSFK-VKGLGGFLHELI-SAPF----------------GAKWYL---APFNL----ALNIIE-YLAKGVSLGMRLFGNMYAGELVFLLI----------------ALLGSVWTFNLDLSL------FGLVGHV----------IAGSAWAIFHIL-----VILLQAFIFMMLILVYIGQAH----SH--H-----------------------------------------------   [291]
Cu_pinHe    ------------------------------------------------------MSEAIQGAEHAL-TPSGYIAEHLQNLN----------------------------------SVGGKQAS---VVDFS-----------------------------------------------------------------------------------------------------------------------VLNYDTVFW---SVLCGAIAVIFLLIAARRVHA--GV------P-GRFQAFVEMIVEMV-DDQAKGIIH---GDR---S------------------------------------------------------------WIAPLALMVFCWITMMNAID-L-IP---------------------VDWVT-----G--LNNLLGIFHIHLPHHRA------------------------------------------VA---------TADLNGTLGMS-CSVLVLMIYYSFK-IKGAGGFMHELF-SAPF----------------GAKWYL---APFNL----ILNIIE-FLAKAVSLGMRLFGNMYAGELVFLLI----------------ALLGSIWTFSADLSA------LGFVGHV----------VAGTVWAIFHIL-----IVLLQAFIFMMLTLVYIGQAH----DH--H-----------------------------------------------   [288]
Ga_capFO    -----------------------------------------------------------MSTEHAL-TPSSYITHHLTFST-----------------------------------------------------SGQGFW--------------------------------------------------------------------------------------------------------------SLHMDTLIV---SGLLGLLTFGFLYWVVRGVTA--GV------P-TKRQAAVELLVEFI-DDQVKGIFH---GDR---S-----------------------------------------------------------KFIAPLALTVFVWVLMMNAMD-F-LP--------IDVMA---WIY----KHVF----G--QD----EWRA-------------------------------------------------VP---------TSDINTTFALA-LSVWFLMIFFSIK-VKGLGGWIHELF-CAPF----------------GSNPLI---WPANF----LFNLIE-YVSKPLSHALRLFGNMYAGEIIFLLL--------G---------M------------------WAATGLV----GTIFGALLGAGWAIFHIL-----IVVLQAFIFMMLTVVYLAMAH----ES--H-----------------------------------------------   [266]
Ac_calSO    ---------------------------------------------------MAQGDIAQHLTNWHV---------------------------------------------------------------------GHGFW--------------------------------------------------------------------------------------------------------------TFDLDTIFM---GWALAAVLVITSMVVGRKLVS--GA------P-TGMQAWLEGVVEFI-DNLVTDSFP---VRD--PL-------------------------------------------------------------IAPVALTVFLWILLMNSMD-V-IP--------A-YLP---GIV----AHWF----G--LP----EFRI-------------------------------------------------TP---------TVNLNTTLGVA-IAVFLLSLFTSLR-VKGFA-YFKTYL-THPF------------------GPWL---FPLNI----VMTLIE-EITKPLSLGLRLFGNMFAGELVFLLL----------------VLL-----------P------WWGETLL------------GVVWSGFESL-----IIILQAFIFTVLTVVYLGMAN----MQ--E----H------------------------------------------   [249]
At_ferFO    ---------------------------------------------------MASGDIAHHLVNWSI---------------------------------------------------------------------GEGFW--------------------------------------------------------------------------------------------------------------TFNLDTIVM---GWVLAAILVITAMVVGSRLQA--SA------P-SGMQNWLEGVVDFI-DDLVQGSFP---VKD--PL-------------------------------------------------------------IAPVAMTVFLWILLMNSMD-L-IP--------A-YLP---GMV----AHWF----G--IA----EFRI-------------------------------------------------TP---------TVNLNTTLGVA-VAVFLLMIATNLR-VKGFS-YFKTYL-THPF------------------GIFL---APINI----IMSLIE-EITKPLSLGLRLFGNMFAGELVFLLL----------------AML-----------P------WWG--GL----------VMGEVWSLFESL-----IIILQAFIFTVLTVVYLGMAN----MQ--D----H------------------------------------------   [249]
At_feiFO    ---------------------------------------------------MASGDIAHHLVNWSI---------------------------------------------------------------------GKGFW--------------------------------------------------------------------------------------------------------------TFNLDTIVM---GWVMAAILVITAMVVGSRLQT--ST------P-SGMQNWLEGAVDFI-DDLVQGSFP---VKD--PL-------------------------------------------------------------IAPVAITVFLWILLMNSLD-V-IP--------A-YLP---GMV----AHWF----G--IA----EFRI-------------------------------------------------TP---------TVNLNTTLGVA-IAIFLLMVATNLR-VKGFS-YFKTYL-THPF------------------GIWL---APMNI----IMSLIE-EITKPLSLGLRLFGNMFAGELVFLLL----------------GML-----------P------WWGELVM------------GTVWSLFESL-----IIILQAFIFTVLTVVYLGMAN----MQ--D----H------------------------------------------   [249]
Ha_neaAP    ----------------------------------------------------------MATENTGG-GSVEYIQHHLTNLS---------------------------------------------VG--------QGFW--------------------------------------------------------------------------------------------------------------QLNIDTLIF---SFLLGGLILFVAMKIGQNLRT--ET------P-GRFQNAVEGVLEFV-DNQVKDSFG---GKA---P-----------------------------------------------------------ALIAPLALTILIWVWLMNFMD-L-IP--------IDLIP---AIA-----HGL----G--VN----YLKV-------------------------------------------------VP---------TTDLNTPLAMA-LVVFMLTVYYNLK-VKGFGGYIKMFL-FHPF------------------GKFF---IPVNI----VMTLIE-ELAKPISLGLRLFGNMFAGELVFMLI--------A--------LLTLGATVSASLLI------WFPLQVV-----------LDLAWLIFHIL-----VISLQAFIFMVLTIVYLGMAH----IDADS----H------------------------------------------   [273]
Th_cruSO    ------------------------------------------------------------MSAEKM-GTVEYIQHHLTNNH---------------------------------------------IG--------EGFW--------------------------------------------------------------------------------------------------------------TFNLDTIVV---SFLLGALIVFVAARLGRQLES--GT------P-GGFQNFVESILDFV-ATNVRDAFP---GHN---P------------------------------------------------------------IIAPLALTIFLWVWLMNFMD-L-IP--------VDLLPYLYQLI-----TGD----P--HA----YLKV-------------------------------------------------VP---------TTDLNTTLAMA-FTVFALILYYNIK-VKGVVGFIKMFL-FHPF------------------GKFF---VPVNV----VMTLIE-EVSKPLSLALRLFGNMFAGELVFLLI--------A--------LIGGTLAVGAAALF------WAPLQAV-----------LDLGWLIFHLL-----VITLQAFIFMVLTIVYLGMAH----ED--H-----------------------------------------------   [270]
Th_aerSO    --------------------------------------------------MSAEKPSSVEYIQHHL----------------------------------------------------------------QNNYVGSGFW--------------------------------------------------------------------------------------------------------------TFHLDTIIV---SAMLGMLIIGVAAYVGRRLET--GV------P-GGLQNFIESILDFV-DKTVRESFP---YRN--PL-------------------------------------------------------------IVPLALTIFLWVWLMNFMD-L-IP--------IDLFPYLFQIV-----TGN----P--DA----YLKI-------------------------------------------------VP---------TTDLNTTLALA-LVVFALVIYYNVK-FKGFVGYMKVFL-FHPF------------------GKFL---IPVNI----VMTFIE-EIAKPISLALRLFGNIFAGELVFMLI--------A--------LIGGTMAVGAAALF------WAPLQAI-----------LDLGWAIFHIL-----IITLQAFIFMVLTIVYLSMAH----DE--A----H------------------------------------------   [271]
Th_cycSO    --------------------------------------------------MSAEKPSSVEYIQHHL----------------------------------------------------------------QNNYVGSGFW--------------------------------------------------------------------------------------------------------------TFHLDTIIV---SAMLGMLIIGVAAYVGRRLET--GV------P-GGLQNFIESILDFV-DKTVRESFP---YRN--PL-------------------------------------------------------------IVPLALTIFLWVWLMNFMD-L-IP--------IDLFPYLFQIV-----TNN----P--DA----YLKI-------------------------------------------------VP---------TTDLNTTLALA-LVVFALVIYYNVK-FKGFFGYMKVFL-FHPF------------------GKFL---IPVNI----VMTFIE-EIAKPISLALRLFGNIFAGELVFMLI--------A--------LIGGTMAVGAAALF------WAPLQAI-----------LDLGWAIFHIL-----IITLQAFIFMVLTIVYLSMAH----DE--A----H------------------------------------------   [271]
Beg_PSSO    ------------------------------------------------------------------------------------------------------------------------------------------------------------------------------------------------------------------------------------------------------------------M---HFFLAVLLGWIAKKVGDNLNM--EN------P-KGLQNFLEVILEFV-ERQVKDAFV---GYN---P------------------------------------------------------------LIGPLAFTLFVWIFLMNLMD-L-LP--------VDLLP---WVA-----THL----G--IH----YLKV-------------------------------------------------VP---------TANLDTPLALA-ASVFVLIIFYNIK-TKGLFGFVKMFL-FHPF----QAGNIFAKI-------LL---MPVNI----MMTTVE-ELAKPVSMGLRLFGNMFAGELIFILI----------------ALL-----------P------WWIQ-WV----------PGS-AWAVFHII-----IITLQAFIFMLLTIVYLSIANQSMDEG--H-----------------------------------------------   [232]
Ni_halAP    -------------------------------------------------------------MSAES-NPVEYINHHLTNLC---------------------------------------------IG----QCESMGFW--------------------------------------------------------------------------------------------------------------SLKLDTLFI---SLGLAALLVYASYRVGRNLNL--SE------P-SGMQNVLEAVVEFV-DQQVKDIFP---GRN---P------------------------------------------------------------LIGPLAITIFLWVILMNAMD-L-IP--------VDLLP---KLA-----EVM----G--IH----SLKV-------------------------------------------------VP---------TTELDTTFALA-LTVFALIVYYNIK-IKGPFGYLKQFL-FHPF------------------GKYL---VPVNI----VMTTIE-EVAKPVSLGLRLFGNMFAGELIFLLI--------A-------LLS--LAGFGAAWLP-----------QI----------MLDTLWAIFHIL-----VITLQAFIFMLLTIVYLGMAH----TEEEH-----------------------------------------------   [267]
Ni_oceAP    -------------------------------------------------------------MSAES-NPVEYINHHLTNLC---------------------------------------------IG----QCESMGFW--------------------------------------------------------------------------------------------------------------SLKLDTLFI---SLGLAALLVYASYRVGRHLHL--SE------P-GGMQNVLEVVVEFV-DQQVKDIFP---GRN---P------------------------------------------------------------LIGPLAITVFLWVFLMNAMD-L-IP--------VDLLP---KLA-----EVM----G--IH----GFKA-------------------------------------------------VP---------TTEIDTTFALA-LTVFALIIYYNVK-IKGPLGYIKQFL-FHPF------------------GKYL---VPINI----IMTTIE-EVAKPVSLGLRLFGNMFAGELVFLLI--------A-------LLS--LAGFGAAWLP-----------QV----------ILGTLWAIFHIL-----VITIQAFIFMLLTIVYLAMAH----TEEEH-----------------------------------------------   [267]
Ni_watAP    ---------------------------------------------------MSAESNPVEYINHHL-TNLCIGQCESMGFW-------------------------------------------------------------------------------------------------------------------------------------------------------------------------SLKLDTLFI---SLGLAALLVYASYRVGRHLHL--SE------P-GGMQNVLEAVVEFV-DQQVKDIFP---GRN--PL-------------------------------------------------------------VGPLAITVFLWVFLMNAMD-L-IP--------VDLLP---KLA-----EVM----G--IH----GFKA-------------------------------------------------VP---------TTEIDTTFALA-LTVFALIIYYNVK-IKGPLGYIKQFL-FHPF------------------GKYL---VPINI----IMTTIE-EVAKPVSLGLRLFGNMFAGELVFLLI--------A-------LLS--LAGFGAAWLP-----------QV----------ILGTLWAIFHIL-----VITIQAFIFMLLTIVYLAMAH----TEEEH-----------------------------------------------   [267]
Ch_vioHe    -------------------------------------------------------MASNATDYIKH-HLTFWNSDPSAGFW-------------------------------------------------------------------------------------------------------------------------------------------------------------------------SLHVDTFSI---SLVLGFLFAAVFAMVARRASI--EA------P-GRLQLFVEMIVELV-QTQVREVFH---GKS---K------------------------------------------------------------MIAPLALTIFCWVFLMNFMD-L-FP--------VDLFP---MAAQWIGYTFF----G--LEPHHVYFRV-------------------------------------------------VP---------SADVNATFAMS-LSVLILIVGFSIK-AKGLGGWGKELL-TAPF----HSSNPVGAI-------IL---APLNF----AFQLVE-LAAKPISLSLRLFGNLYAGELIFILI----------------ALL-----------P------WGLQWVL----------GAP--WAIFHIL-----IITLQAFVFMMLTIVYLSLAV----EA--H-----------------------------------------------   [270]
Th_HLEAP    -------------------------------------------------------MAAEYANASEY-IKHHLGHLTLGDKE--------------------------------------------------------TFW--------------------------------------------------------------------------------------------------------------AIHVDTMFF---SILLGAVFLFIFIRAARRMTA--GV------P-GGLQNFVEILVEFV-DQQVKDSFH---GRS---K------------------------------------------------------------VIAPLALTLFVWIFLMNIVK-L-LP--------YDLLP---YLG-----YML----G--LE----YLRI-------------------------------------------------NP---------TSDVNATLGMS-IAVFFLIIFYSFY-IKGVTGFSKEIF-LKPF------------------GIWF---LPFNF----VLKVVE-EIAKPVSLALRLFGNMYAGGLIFTLI----------------ALL-----------P------WWIQWTL----------GLS--WSLFKLL-----IITLQAFIFMVLTIVYLSMAH----ED--H-----------------------------------------------   [257]
Ca_okuSO    ------------------------------------------------MSSTNEVITSGSYIKHHL-QNLTYGQFPDGYWG---------------------------------------------FAHTSEQAKEMGFL--------------------------------------------------------------------------------------------------------------AVHLDTLSI---SFVLGMLFLSFFYRIGKKMTY--DT------P-SGAQNFIESVISYI-NENVRGSFN---GQN---P------------------------------------------------------------MVAPLALTTFIWIVLMNAMD-L-VP--------VDWLP---YIA-----QKIGVWFG--ADLHHVFFKV-------------------------------------------------VP---------TTDLNATLGMS-IGIFILIIYYSIK-EKGMGGFVAELT-FHPF------------------GKMM---LPFNL----FLEGVN-LIAKPVSLALRLFGNMYAGEMIFILI----------------ALL-----------P------FWIQWSL----------SLP--WAIFHIL-----IVLLQAFIFMTLVIVYMDMAH----QK--E----Y------------------------------------------   [284]
Th_K90AP    ------------------------------------------------MASESELPTMEEHIAHHL-TNLTFGLHPENGLS---------------------------------------------FATTSTQAAEMGFW--------------------------------------------------------------------------------------------------------------AIHVDSMLW---SIGLGLLFILTFRAAAKKVTA--GV------P-GGWQNFVEMTMDFV-NDNVRGSFK---HKN--DM-------------------------------------------------------------VAPLALTIFVWIFLLNLMD-L-VP--------VDLLP---HIA-----YLL----G--IP----YFKI-------------------------------------------------VP---------TTDINVTAGLA-LGVFVLIIYYSLK-IKGPVGFIKELT-GIPF----QTNIVFLKP-------IF---WVINF----ALEFIN-LLAKPASLALRLFGNLYAAEMIFILI----------------GVMYSAGLILGLAGG-----------------------VLHVGWAIFHIL-----VVPLQAFIFMVLTVVYLDMAY----SE--D----H------------------------------------------   [289]
Th_thiSO    ------------------------------------------------MASGSELPTMEEHIAHHL-SNLTFGYHPETGLG---------------------------------------------FAMTSAEADAMGFW--------------------------------------------------------------------------------------------------------------AIHVDSMLW---SIGLGLLFILAFRAAAKRATA--GV------P-GGWQNFVEWIVEFV-DENVRGSFK---HKN--DM-------------------------------------------------------------VAPLALTIFIWVFLLNLMD-L-VP--------VDLVP---HLA-----YLA----G--VP----YMKI-------------------------------------------------VP---------TTDVNVTVGLA-LGVFILILYYSLK-IKGPVGFIKELT-GIPF----QTKITVIKP-------IF---WVINF----VLETIN-LIAKPVSLALRLFGNLYAAEMIFILI----------------GVMYSAGLVLGLVGG-----------------------VLHVGWAIFHIL-----VVPLQAFIFMVLTVVYIDMAY----SE--D----H------------------------------------------   [289]
Al_vinAP    -------------------------------------------------MASSETLTSQEYIQHHL-TNLTLGWHPEHGLG---------------------------------------------FAHNSAEAAEMGFW--------------------------------------------------------------------------------------------------------------AINVDTMFF---SILLGSLFLWFFKGVAERVSA--GV------P-GTAQNFVEWIVDFV-EENVRGSFS---HKN--DM-------------------------------------------------------------VAPLALTIFSWVFLMNLMD-L-VP--------VDLIP---HLF-----AQLFAVFG--ADPHHVYLKV-------------------------------------------------VP---------TTDPNATFGMA-LTVFLLVLYYSIK-MKGIGGFLGELT-LQPF------------------GKWG---LPANL----ILEGIS-LISKPISLALRLFGNMYAGEMIFILI----------------ALLYGGGMVLAGTAG-----------------------VLQFVWAVFHIL-----IITLQAFIFMVLTIVYLDMAH----QE--H----H------------------------------------------   [289]
Th_denFO    --------------------------------------------------MATEYASSGEYIKHHL-QNLTYGQHADGTWG---------------------------------------------FAHGAEEAKAMGFW--------------------------------------------------------------------------------------------------------------AINVDSMLF---SIGLGVLFLFLFRLAAKKATV--GV------P-TGLQNFVEWVIEFI-DTSVRGSFS---HQN--AL-------------------------------------------------------------VAPLALTVFMWVFLMNLMD-L-LP--------VDWLP---YVA-----TMA----G--IP----YLKV-------------------------------------------------VP---------STDPNVTFGLS-LSIFFLVLYYSVK-MKGAGGFFSELA-FQPF------------------PKFL---FPVNL----LLEGVG-LIAKPISLALRLFGNMYAGEMIFILI----------------ALMFGGGWVLALFGG-----------------------ALQWAWAVFHIL-----IITLQAFIFMTLTIVYLDMAH----AE--H----H------------------------------------------   [280]
Si_litFO    --------------------------------------------------MSTEVQTSAEYIHHHL-QNLTYGHLPDGSWG---------------------------------------------VAHTSEEAKAMGFW--------------------------------------------------------------------------------------------------------------ALNLDTFFM---SLLLGMAFLLMFRMAAKSIAT--GA------P-SGLQNFCEWAIEFV-DTSVRGSFS---AKN--NL-------------------------------------------------------------VAPLALTIFFWVFSMNLMD-L-IP--------VDYVP---HLM-----GAL----G--VP----FFKV-------------------------------------------------VP---------STDPNATFGMA-IGVFLLVLYYSIK-MKGIGGFLGELT-LQPF------------------GKWG---LPVNL----LLEGVN-LIAKPISLALRLFGNMYAGEMIFILI----------------ALMGGAWAGFSVGHA------TLYGSQV----------LLSLGWAIFHIL-----IVTLQAFIFMTLTVVYLDMAH----QE--H----H------------------------------------------   [287]
Al_ehrAP    --------------------------------------------------------------MSGN-TALDYIQHHLTNLA---------------------------------------------VG--------EGYW--------------------------------------------------------------------------------------------------------------TFHVDSLIM---SFSLGALFCYLFWLGARRATA--GV------P-SGLQNFVELMVEFV-DQTTRETFQ---GKS---R------------------------------------------------------------LIAPLALTIFCWIFLMNLMD-L-VP--------IDMVP---SLM-----YAA----G--VD----YFKI-------------------------------------------------LP---------TVDLNVTFALS-ISVFFLIIAYSFK-GKGAGGFAKELL-FHPF------------------GPWL---LPFNL----ILNIIE-LIAKPISLSLRLFGNMYAAELIFILI----------------SLL-----------P------WWIQWAL----------GTP--WAIFHIL-----VIPLQAFIFMMLTVVYLSMAN----EH--E--------EH-------------------------------------   [255]
Ha_halAP    -------------------------------------------------MSADSEFDATDYIQHHLTNLRLDLTEGTIDSE------------------------------------------------------ATGFW--------------------------------------------------------------------------------------------------------------TLHIDTLIM---SFGLGALFCYVFWLAARQATP--GV------P-GGLQNFVEAMIEFI-DKTVKETFH---AKS--KV-------------------------------------------------------------IAPLALTIFCWVFLSNLMD-L-VP--------IDMVP---SIM-----MAV----G--VD----YWKI-------------------------------------------------LP---------SVDLNFTFGLS-LSVLALIIIYGVM-GQGVGGWLKSWV-THPL------------------GPWL---APANL----ILNIVE-FIAKPVSLSLRLFGNLYAAELVFILI----------------SLL-----------P------WWIQWAL----------GTP--WAIFHIL-----VVPLQAFIFMMLTVVYLAMAY----EE--H-----------------------------------------------   [266]
Ma_aquFO    ----------------------------------------------------MAADTPVEYIKHHL-TNLTYGKLPEGYER---------------------------------------------ADGSVVQEATWTFARTGQEATDMGFM--------------------------------------------------------------------------------------------------AIHVDTLGW---SIAMGILFLGLFRFVANRVTE--GT------P-SGLQNLIEMTFEFV-QGIVRDVFH---GKN---P------------------------------------------------------------LIAPLALTIFVWILLMNILK-L-IP--------IDYIP---SI-----AHAL----G--LE----YFKI-------------------------------------------------VP---------TTDPNATFGMS-IGVFLLILFYSFK-VKGVSGFSKELA-FNPF-----------------NHWIM---IPFNL----LLEILA-LIIKPISLALRLFGNMYAGEVVFILI----------------ALL-----------P------LWIQWTL----------NVP--WAIFHIL-----VIPLQAFIFTVLTVVYLSAAH----ED--H-----------------------------------------------   [284]
Ac_ADPHe    ------------------------------------------------MAAEEHALTSTEYIKHHL-TNLTYGKMPDGTWK---------------------------------------------LAENAKEAQEMGFS--------------------------------------------------------------------------------------------------------------AIHLDSMGW---SIGLGIIFCLVFWCAAKAAKA--DV------P-SKFQSAIEMIIEFV-DSSVRDTFH---GKS--RL-------------------------------------------------------------IAPLALTIFVWIFLMNLMD-L-IP--------VDWVP---MLAQIVGAHVF----G--MDPHHVYFKI-------------------------------------------------VP---------STDPNITLGMS-LSVFVLILFYSIR-EKGIGGFVGELA-LNPF--------NPSNPVAKA---LL---IPVNL----ILELVT-FLARPISLALRLFGNMYAGELIFILI----------------ALL-----------P------FWIQWAL----------SVP--WAIFHIL-----VITLQAFIFMMLTIVYLSMAS----EK--H-----------------------------------------------   [291]
Ph_pr2He    ---------------------------------------------------MDNVSSAHEYIEHHL---------TFLTLG-------------------------------------------------------KGFW--------------------------------------------------------------------------------------------------------------SINIDSMIM---VWMVGLLFIGVFRYVAIRGTK--GV------P-GRLQCFIEITFDFV-NNLVKEIFK---TED--KL-------------------------------------------------------------IGPLALTIFVWVFLMNSID-L-LP--------VDFVP---ALT-----RLF----G--VE----HFRD-------------------------------------------------LP---------SADVNVPVSMA-LGVFILIIGYTLK-NKGIVGFIKELT-TQPF-----------------EHPLL---YPVNF----LLELIT-LISKPISLGLRLFGNMYAGEMIFILI----------------ALM-----------P------WWMQWAL----------SVP--WALFHIL-----IVFLQAFIFMVLTIVYLAMAT----EE--H-----------------------------------------------   [255]
Es_colHe    -------------------------------------------------------MASENMTPQDY-IGHHLNNLQLDLRT---------------------------------------------FSLVDPQNPPATFW--------------------------------------------------------------------------------------------------------------TINIDSMFF---SVVLGLLFLVLFRSVAKKATS--GV------P-GKFQTAIELVIGFV-NGSVKDMYH---GKS---K------------------------------------------------------------LIAPLALTIFVWVFLMNLMD-L-LP--------IDLLP---YIA----EHVL----G--LP----ALRV-------------------------------------------------VP---------SADVNVTLSMA-LGVFILILFYSIK-MKGIGGFTKELT-LQPF-----------------NHWAF---IPVNL----ILEGVS-LLSKPVSLGLRLFGNMYAGELIFILI--------A-------GLL-----------P------WWSQWIL----------NVP--WAIFHIL-----IITLQAFIFMVLTIVYLSMAS----EE--H-----------------------------------------------   [271]
Bu_aphHe    -------------------------------------------------MILEKISDPQKYISHHL-SHLQIDLRSFKIIQ--------------------------------------------------PGALSSDYW--------------------------------------------------------------------------------------------------------------TVNVDSMFF---SLVLGSFFLSIFYMVGKKITQ--GI------P-GKLQTAIELIFEFV-NLNVKSMYQ---GKN--AL-------------------------------------------------------------IAPLSLTVFIWVFLMNLMD-L-VP--------IDFFP---FIS----EKVF----E--LP----AMRI-------------------------------------------------VP---------SADINITLSMS-LGVFFLILFYTVK-IKGYVGFLKELI-LQPF-----------------NHPVF---SIFNF----ILEFVS-LVSKPISLGLRLFGNMYAGEMIFILI--------A-------GLL-----------P------WWTQCFL----------NVP--WAIFHIL-----IISLQAFIFMVLTIVYLSMAS-------------Q--SHKD------------------------------------   [274]
Ph_proHe    ----------------------------------------------------------MAAPGEAL-TSSSYITHHLTNLA---------------------------------------------VG-------DGGFW--------------------------------------------------------------------------------------------------------------TVHIDSLFF---SVLTGLAFILVFHSVAKKATS--GV------P-SKLQCFVEMLVEFV-DNSVKETFH---GRN---P------------------------------------------------------------LIAPLGLTIFCWIMLMNIMD-L-IP--------IDFIP---YAA----EHAL----G--IP----YLKI-------------------------------------------------VP---------TADVNITMAMA-LGVFALMLYYSVK-VKGLGGFAKELA-LHPF-----------------NHPIM---IPFNL----LLEVVS-LIAKPISLGMRLFGNMFAGEVVFILI--------A-------ALM-----------P------WWAQWLG----------SVP--WAIFHIL-----IITIQAFVFMMLTIVYLAQAH----ED--N----H------------------------------------------   [262]
Vi_choHe    ----------------------------------------------------------MAAPGEAL-TPSSYITHHLTNLS---------------------------------------------TYKLGLVAEESSFW--------------------------------------------------------------------------------------------------------------NVHIDSLFF---SVLTGLIFLGVFRAVARKATA--GV------P-GKLQCAVEMVVEFV-DKNVKDTFH---GRN---P------------------------------------------------------------LIAPLALTIFCWVFLMNLMD-L-VP--------IDFLP---YPA----QHWL----G--IP----YLKV-------------------------------------------------VP---------SADVNITMAMA-LGVFALMIYYSIK-VKGLGGFAKELA-LHPF-----------------NHWIM---IPFNL----LIEVVS-LLAKPLSLGMRLFGNMFAGEVVFILC--------A-------AML-----------P------WYLQWMG----------SLP--WAIFHIL-----VILIQSFVFMMLTIVYMSMAH-----E--D----N--DH--------------------------------------   [270]
Fe_balFR    ----------------------------------------------------MADTPQEYIRHHLTNGKVCMTDDGLSFFK---------------------------------------------------ACDDAGFW--------------------------------------------------------------------------------------------------------------TWHFDSLLF---SVGLGVLFLWLFHRVGKRATT--GV------P-GKLQCFVEMMVEWV-DGTVKDTFH---GRS--KL-------------------------------------------------------------IAPLALTIFVWVFLMNLMD-L-VP--------VDFIP---HAA-----YLS----G--VE----YFKI-------------------------------------------------VP---------TTDLNITLAMA-LGVFVLMIGYSIK-VKGVSGFVKELT-LHPF-----------------NHPVM---IPFNF----VLETVT-LLAKPISLSLRLFGNLYAGELIFILI--------A-------ILY---------TSG------MVI-GSL--------GVVLHILWAIFHIL-----VIVLQAFIFMMLTIVYLSMAS----ED--H-----------------------------------------------   [273]
Sh_loiFR    ----------------------------------------------------------MAATGEAL-TPQGYIQHHLTNLH---------------------------------------------VG--------EGFW--------------------------------------------------------------------------------------------------------------TWHIDSLFF---SVGLGVLFLWLFRSVGKKATT--GV------P-GKLQCFIEMIVEFV-DGSVKETFH---GRN---P------------------------------------------------------------VIAPLALTIFVWVFMMNFMD-M-IP--------VDWLP---WAA-----GLA----G--IT----HLKV-------------------------------------------------VP---------TTDLNITFSLA-LGVFVLIIYYSIK-VKGVSGFVKELT-LQPF-----------------NHKAM---IPVNL----LLESVT-LIAKPISLALRLFGNLYAGELIFILI--------A-------LMY---------GAN------LAL-SAL--------GVTLQLGWLIFHIL-----VITLQAFIFMMLTIVYLSMAH----ED--H-----------------------------------------------   [264]
Ch_flaHe    ---------------------------------------------MLGISSFATVAVRAAEAAPKT-AEVASAQQAAPETE---------------------------------------------KAEEEHHGLPQNAPVLGGKY--------------------------------------------------------------------------------------------------------LQVTSSMVW---TWIIALGIIIFARYATRQIKE---V------P-EGAQNFWEWLVESL-RDFLESIIG----RELVKK-------------------------------------------------------------TFWFFATLFIFILFANWAG-L-IP-------------------------------G--VGTIGWGIPDAQGGLHHIS----------------------------------------KP----LFRGVNADLNMTLGMS-LLFFVLWIIWAFQ-ANGFGGMIMHIF--GPK--------------GEMKSFWGKAGMVVIFAIVGVLELIS-IAFRPVSLSFRLYGNIFAGENILESM--------S-------NIV-----------P---GLSW----LI----------PVP-F-YFMELL-----VGIAQALVFMLLTAVFTMLIC----QH--E----E--DH-----------------H--------------------   [305]
Op_terHe    --------------------------------------------------------MLRATQRAVL-LLLSLTSLPVFGAE----------------------------------------------GEGVAPAAAKLIDFGGG----------------------------------------------------------------------------------------------------------WAITNSMAT---GWAVSLLLVAFVMWLVGKPSV---M------P-SKGQALVEKLIEAL-RDLFEPIVG---KKA-FPA-------------------------------------------------------------AFPILVTLFIFILFHNWMG-L-LP-------------------------------G--VGTMGWGRGEHWWSLQHID----------------------------------------TP----WIRPHNADFNGTIALA-LISFGAWAIIVLK-YVGPRLILFDLFGNKAD--------------KKETPAWLYPILSIVFLLVGFIEVFS-IAIRPFTLSVRLFGNIFGGENLLHGT----------------GFF------------------F--------------------VFYFMELL-----VGLIQALVFTLLTSVYIGLLA----NH--G----D--DHDHEHAADEKSGHVPAAPH--------------------   [301]
Me_infHe    -------------------------------------------------------MILGFIASISE-GKAEPLVQPAAETL---------------------------------------------------------FWIGF-----------------------------------------------------------------------------------------------------------LPVTSSMIQ---TWIVMGILFLIIRLGTLRLSL---I------P-GGLQNAIEAAVEGL-EKLTRGLLE-PKVAD---W-------------------------------------------------------------AFPLVATYFIFIVFSNITD-L-LP-------------------------------G--VGSIGYGEKDPS-RALPFAIKHTSV------------------------------PLFRPP---------TSDANMTTAMA-LIFFVMSTFWAFRYHHGIKGVLSHIFGVKGG-----------------FRGWIVVPLTVLFAAVGLMEIIS-ILIRPVALAMRLYGNIYGGETVLHMM--------T-------GIL------------------W----GL----------PAVPF-YFFEFM-----VAIIQALIFTLLSIVFTGTLC--------S----HFGEEVSKES---------------------------------   [285]
Th_rosAP    -------------------------------------------------MELHISVKPETLWSLPL----------FGHLT-------------------------------------------------------------------------------------------------------------------------------------------------------------------------LRITNSFLT---MLLVMLFLIILGSIVARRAQL---I------P-GRLQSVVEMVVEFL-LGLVEGTAG---KKL-GRR-------------------------------------------------------------IFPLIGGLFIFIIVANYTG-L-LP-------------------------------G--IGTIGIWHEGKHALVAASEGATGTEHGGRTLVPLFR-----------------------PP---------SADLNMTLAMA-LISYVAFQVAGIS-AHGVWGRIKHMA--NP---------------------------PFLL----PIEIIS-ELSRIVSLSFRLFGNIFAGETLLTVMYGIANAIKI-------TVV-----------G------L----VI----------PVI-F-LYLEVL-----FGFIQALIFAVLTLIYIALAS----AH--E----H--EEEHEAEGHHRGSAHDSRAVPLGASGD-------------   [296]
Sp_theAP    -------------------------------------------------MEVHVAVAAETLWSVPI---------PGTGLT-------------------------------------------------------------------------------------------------------------------------------------------------------------------------LNITNSFLT---MLIVMAALIIVGTVIARRATL---V------P-GFAQSVFELATEFM-LGMVEGAAG---KRA-GRT-------------------------------------------------------------IFPLVGGLFIFIIVSNYSG-L-LP-------------------------------G--IGTIGLVDDHGHLETPLFR----------------------------------------PP---------SADLNMTLAMA-VVTFLVVQVAGIR-AHGVGGRIKHMA--NP---------------------------PFLF----PIEVIG-EFSRIISLAFRLFGNIFAGEVLLTVMYAMANAIKI-------TVV-----------G------L----LV----------PVI-F-LYLEVL-----FGFIQALVFALLTLIYIVLAT----AD--GHDDHA--EEAVHEAEGSQHAVTPATSGGD------------------   [279]
De_lykAP    -----------------------------------------------MPEKKKIVGMSKPVFIAVLLVILAVTIVSFLAGG---------------------------------------------IGQALFGIDFPEWLTVKQPEPHLPPAPIFHIGG-------------------------------------------------------------------------------------------FAVTNTILT---AWISIILLVLLFWAATRRMKL---I------P-GRFQAIAESVIGYL-YDFCTDIAG---EKN-GRK-------------------------------------------------------------FFPLVATIFLFVITNALMN-L-IP-------------------------------G--YNSFLINDGNHMVHLLR------------------------------------------GA---------NTDVNFPLALA-VISFVMVEYWGLK-TIGVLHYLSKFF--NFGPLINSFKNFRKEGLMGVFNGLI---AIFIG----LIELMA-EFIRIISFTFRLFGNMTGGEILLVSM--------L-------FLM-----------P------F----LL----------ALP-F-YGLELL-----VGFIQALIFAGLTLVFAHIAV----TP--H----SEEASENH-----------------------------------   [318]
De_GTAPh    -------------------------------------------------MIVILAILVVGFLSGPI-GIALFGDLGFPDWM--------------------------------------------KITTPKPELPSAELFSIGP----------------------------------------------------------------------------------------------------------VAITNTILT---AWITILVLVGLSVAATRKMKL---I------P-GRLQGALEMVLSWI-YNMCVDAAG---EKF-GRK-------------------------------------------------------------FFPLVATIFLFIIVNAWMN-L-LP-------------------------------G--YNTIFIELGNGHEAHLLR-----------------------------------------GA---------NTDINLPLALA-AITFFMVEYWGIK-TLGGFHYLSKFFNFKPL--------INAFRHKEGVIGIFNGVISIFV---GLLEFFL-EFVRIISLTFRLFGNMIGGEILILMI--------T-------FLA-----------P------F----II----------GIP-F-YGLEML-----VGFVQALVFCNLALVFSLIAV----TP--H-------GEETH-----------------------------------   [297]
De_CBDAP    -----------------------------------------------MPKKKILGMPKQVFWPVMI-VVLAILVVGFLSGP---------------------------------------------IGIALFGDLGFPDWMKITTPKPELPSAELFSIGP------------------------------------------------------------------------------------------VAITNTILT---AWITILVLVGLSVAATRKMKL---I------P-GRLQGALEMVLSWI-YNMCVDAAG---EKF-GRK-------------------------------------------------------------FFPLVATIFLFIIVNAWMN-L-LP-------------------------------G--YNTIFIELGNGHEAHLLR-----------------------------------------GA---------NTDINLPLALA-AITFFMVEYWGIK-TLGGFHYLSKFFNFKPL--------INAFRHKEGVIGIFNGVISIFV---GLLEFFL-EFVRIISLTFRLFGNMIGGEILILMI--------T-------FLA-----------P------F----II----------GIP-F-YGLEML-----VGFVQALVFCNLALVFSLIAV----TP--H-------GEETH-----------------------------------   [314]
De_BAVAP    -----------------------------------------------MPKKKILGMPKQVFWPVMI-VILAILVVGFLSGP---------------------------------------------IGIALFGDLGFPDWMKITTPKPELPSAELFSIGP------------------------------------------------------------------------------------------VAITNTILT---AWITILVLVGLSVAATRKMKL---I------P-GRLQGALEMVLSWI-YNMCVDAAG---EKF-GRK-------------------------------------------------------------FFPLVATIFLFIIVNAWMN-L-LP-------------------------------G--YNTIFIELGNGHEAHLLR-----------------------------------------GA---------NTDINLPLALA-AITFFMVEYWGIK-TLGGFHYLSKFFNFKPL--------INAFRHKEGVIGIFNGVISIFV---GLLEFFL-EFVRIISLTFRLFGNMIGGEILILMI--------T-------FLA-----------P------F----II----------GIP-F-YGLEML-----VGFVQALVFCNLALVFSLIAV-----T--P----H--GEETH-----------------------------------   [314]
De_ethAP    -----------------------------------------------MPKKKILGMPKAVFWPVMI-VILAMLVVGFLSGP---------------------------------------------IGVALFGDLGFPDWMKITTPKPELPSAEIFSIGP------------------------------------------------------------------------------------------VAITNTILT---AWVTILVLVGLSIAATRKMKL---I------P-GRLQGALEMVLSWI-YNMCVDAAG---EKF-GRK-------------------------------------------------------------FFPLVATIFLFIIVNAWMN-L-LP-------------------------------G--YNTIFIELGNGHEAHLLR-----------------------------------------GA---------NTDINLPLALA-AITFVMVEYWGIK-TLGGFHYLSKFFNFKPL--------INAFRHKEGVIGIFNGFITIFV---GLLEFFL-EFVRIISLTFRLFGNMIGGEILILMI--------T-------FLA-----------P------F----II----------GIP-F-YGLEML-----VGFVQALVFCNLALVFSLIAV----TP--H-------GEENH-----------------------------------   [314]
De_VSAPh    -----------------------------------------------MPKKKILGMPKAVFWPVMI-VILAMLVVGFLSGP---------------------------------------------IGVALFGDLGFPDWMKITTPKPELPSAEIFSIGP------------------------------------------------------------------------------------------VVITNTILT---AWVTILVLVGLSIAATRKMKL---I------P-GRLQGALEMVLSWI-YNMCVDAAG---EKF-GRK-------------------------------------------------------------FFPLVATIFLFIIVNAWMN-L-LP-------------------------------G--YNTIFIELGNGHEAHLLR-----------------------------------------GA---------NTDINLPLALA-AITFIMVEYWGIK-TLGGFHYLSKFFNFKPL--------INAFRHKEGVIGIFNGFITIFV---GLLEFFL-EFVRIISLTFRLFGNMIGGEILILMI--------T-------FLA-----------P------F----II----------GIP-F-YGLEML-----VGFVQALVFCNLALVFSLIAV-----T--P----H--GEENH-----------------------------------   [314]
He_aurAP    --------------------------------------------------------------------------------------------------------------------------------------------------------------------------------------------------------------------------------------------------------------------------MILLVVLSLAATAKLRS--GNDEALKHP-KGLQNALEYGVEVL-YNTMQGVSP--KYVA---R-------------------------------------------------------------FFVVVATIFFLVLPSNWFG-L-VPGVGSLGVCFAESELEVMHGHTPVAGAGPSEKV--IGAQKVWSDYTNKCAGTADTLVRAEASAQGIVLPATLETPEQIAQYKAVSAELDHAGKITPLFHPFLRPGSADLNMTLALA-LISFVVTEFWGFR-KQGFG-YLGKFFIFNQG--------------------------PIQF-FVGIIELVS-EFARIISFTFRLFGNIFAGEVVLLVM--------A-------FLF-----------P------A----LL----------SLP-F-YGLELF-----VGLVQAFVFAMLTMAFIDMAA----ES--H----GDHGHEEHAH---------------------------------   [309]
Ch_aggAP    -----------------------------------------------MSTRTRTILIIVGALVISI-VSRFFLYTGPPHVE---------------------------------------------VAAEVIFDGIPG----------------------------------------------------------------------------------------------------------------FPITNSFIV---TIIVDILLIAIAFAATRNLQM---V------P-RGLQNVMEFALDAL-YNLFRNINA---KYV--AT-------------------------------------------------------------AFPLVTTIFLFVLLGNWFG-L-LP-------------------------------G--VGSIGVCHEK-K-DMHGVVDQRLALTGPA----SVLAAESEEVHDTCAAQGKKLVPLFRAP---------AADLNFTFAIA-AISFVFIEYWGFR-ALG-PGYLKKFF--NLN------------------G--I---MSFVG----IIEFIS-ELVKPFALAFRLFGNIFAGEVLLVVM--------A-------FLL-----------P------L----LL----------PLP-F-YGFEVF-----VGFIQAVIFALLTYAFLNIAV----TG----------HDEEHAH---------------------------------   [308]
Ch_aurAP    -----------------------------------------------MSTRTRNILIIVGALIISI-ASRFFLYTGPPHVE---------------------------------------------VAAEVIFDGIPG----------------------------------------------------------------------------------------------------------------FPITNSFVV---AIIIDIFVIALAVAATRNLQM---V------P-RGLQNVMEFILESL-YNLFRNINA---KYV--AT-------------------------------------------------------------AFPLVATIFLFVLFGNWFG-L-LP-------------------------------G--VGSIGVCHEK-K-EEHAVVDERLALAAPAAPLSSVAAAEGEEIHDTCAAQGKKLVPLFRAP---------AADLNFTFAIA-VISFVFIEYWGFR-ALG-PGYLKKFF--NTN------------------G--I---MSFVG----IIEFIS-ELVKPFALAFRLFGNIFAGEVLLVVM--------A-------FLV-----------P------L----LL----------PLP-F-YGFEVF-----VGFIQALIFALLTYAFLNIAV----TG----------HDEEHAH---------------------------------   [312]
Ch_Y39AP    -----------------------------------------------MSTRTRNILIIVGALAISI-ASRFFLYTGEPHVE---------------------------------------------VAAEVIFDGIPG----------------------------------------------------------------------------------------------------------------FPITNSFLV---SIIIDIFVIALAFAATRNLQM---V------P-RGLQNVMEFVLESL-YNLFRNINA---RYV--AT-------------------------------------------------------------AFPLVATIFLFVLFGNWFG-L-LP-------------------------------G--VGSIGVCHEKHK-GEHAVADERVALAAPAAPLGNVLAAESEVAYDTCAAQGKKLVPLFRAP---------AADLNFTFAIA-AISFVFIEYWGFR-ALG-PGYLKKFF--NTN------------------G--I---MSFVG----IIEFIS-ELVKPFALAFRLFGNIFAGEVLLVVM--------A-------FLV-----------P------L----LL----------PLP-F-YGFEVF-----VGFIQALIFALLTYAFLNIAV----TG--H----D--EEHAH-----------------------------------   [313]
Ro_RS1AP    --------------------------------------------MRNRILTVTGILLVLGIVLYII-GVRSTKLHISVAAE---------------------------------------------PVVCLGGVRATLETCASG----------------------------------------------------------------------------------------------------------FPITNSLIT---TVIVLLIFFIVILAGTRNMQV---V------P-RGFQNTLEVLVEAF-YNFAQGV-----DRKNVAK-------------------------------------------------------------FFPFCASAFFFMLVSNITG-L-IP-------------------------------G--VGSIGVCVPTA--KEAAIVAPITDVTMAEEPAG---AADFFASWPLACEKGTTLVPFLRAP---------TADLNMTLAWA-LASVALIQFFGFQ-ALG-IGYLTKFF--NFR------------------EGFM---MALVG----ILELIS-EFVRIIAFAFRLFGNIFAGEVILVVM--------A-------FLF-----------P------Y----LL----------PAP-F-YAFELF-----VAFIQALIFAVLSLVFMSLAT----EAHGG----HHSETSAH-----------------------------------   [324]
Ro_casAP    --------------------------------------------MRNRILTVTGILLAVGIVLYII-GVRSTKLHISVAAE---------------------------------------------PVVCLGGARATLETCASG----------------------------------------------------------------------------------------------------------FPITNSLIT---TLIVLAIIIVAILAGTRGMQM---I------P-RGFQNVLEVMVEAF-YNFAQSV-----DRRNVAK-------------------------------------------------------------FFPFCASAFFFILVSNVIG-L-VP-------------------------------G--VGSIGVCVPTAEHKETAIVAPVADVTMAEEPAG---ASDFFASWPLACEKGTTLVPYLRAP---------SADLNVTLAWA-LISVGLIQYFGFQ-ALG-LGYLTKFF--NFR------------------EGFM---AALVG----ILELIS-EFVRIIAFAFRLFGNIFAGEVILVVM--------A-------FLF-----------P------Y----LL----------PAP-F-YAFELF-----VAFMQALIFSVLSLVFMSLAT----EA--H----G--GHESHGHGETAAHS--------------------------   [331]
CNi_deHe    -------------------------------------------------------MEESPLHAFEL-HDLIPL--VPAGVD---------------------------------------------IS-------------------------------I---------------------------------------------------------------------------------------------NKAVIL---MWVIVGLVAFLMISAAAARKL---V------P-GKLQNMAELIVEFI-RGIILDTMG---EAG--MK-------------------------------------------------------------YFPLIATLFLFILFANLLG-L-IP-------------------------------G--SY---------------------------------------------------------TV---------TSQIIVTAVFA-VGIYGLSLVLGFS-LHGMK-FLGILVPPGTP-------------------GWL---LPLMI----PIELIS-QLARPISLAVRLFANMTAGHVILGVL--------F-------GLA-ISGGLLIGWLP------F----------------AFTIAMNGLEVG-----IAFIQAYIFTVLSCVYLGDAV-----T--L----H--GHSEHAH---------------------------------   [249]
Sp_witHe    --------------------------------------------------MAAESGKIDPMHQFMI-EPLFGQGWSIAGHN-------------------------------------------------------------------------------------------------------------------------------------------------------------------------IAFTNSAMW---MVVTLAALLIFMIGGMKRDLV----------P-GRWQAAVESFTGFV-AGMMATNIG---PEG--KK-------------------------------------------------------------FTPYVFSLFMFILIANIMG-M-MP------------------------------TGVVGV---------------------------------------------------------HP------FTVTSHLTVTGVLA-VISFSIVLVVGFW-RHGFH-FFSLFVPHGTP-------------------GYM---IPMIF----VIELFS-FLIRPFSLGLRLFVAMTAGHILMKVL--------A-------GFVINGINAGALTVA------IVSIPSF----------ILMIGITLLELL-----VCAIQAYVFALLTSLYLNDAI----NL--H-----------------------------------------------   [261]
Rh_sphAP    ----------------------------------------------METEVEHTGLAIHPMDQFIV-RKLFCHTESASPMN---------------------------------------------------ECTTNIHW--------------------------------------------------------------------------------------------------------------YDITNVTMW---MAIAVLVIAAILVLGTRRRAI---V------P-SRSQSVAELLYGFI-HNMVEEVTG--HEGV---K-------------------------------------------------------------YFPYVMTLFLFVLCGNVLG-L-LP---------------------------LS-----F----------------------------------------------------------TT---------TSHMAVTVPLA-LMVFVGVTALGFM-RNGP-GFLKMFWVTSAP-------------------LAI---RPVLA----VIEVIS-YFVRPVSHSIRLAGNMMAGHAVIKVI--------A-------GFA-----SIAVVSP------V----VV----------GAVTAIYALELL-----VAVVQAYVFTILTCVYLRDAV----GD--A-------HH--------------------------------------   [261]
Rh_capAP    -----------------------------------------------MAEEAGTGLVFHPMEPFKI--HSMFDGEAIRWFE-------------------------------------------------------------------------------------------------------------------------------------------------------------------------FFVPTNS-T---LWMAIGVLMIALLMVVGTLRR-AIV------P-GRIQSLAELTYGFI-HKMVEDVAG--KDGL---V-------------------------------------------------------------YFPYIFTLFLFILFSNFLG-L-IP-------------------------------M--AF---------------------------------------------------------TP---------TSHIAVTGVMA-MGVFIGVTALGFM-KHGSH-FLNLFWVSAAP-------------------LPL---RPILA----VIEVIS-YFVRPVSHSIRLAGNMMAGHAVMEVF--------A-------AFA-----------P------LILFSFV-----GVIVTPLS-VLAIVAMYALEILVAFVQAYVFTILTCVYLKDAL----HP--G----H------------------------------------------   [258]
Ro_denAP    ------------------------------------------------------MADKAEGGGLVFKPMEQFEITALFGGD------------------------------------------------------VTWY---------------------------------------------------------------------------------------------------------------TPTNTALWM---GFSIIAVVLLLVVGSSKRAVV----------P-SRAQSVAELAYGFI-YKMVEDICG---KEG--LK-------------------------------------------------------------FFPYIMTLFMFIVCANFLG-L-IP-------------------------------S--SF---------------------------------------------------------TP---------TSHFAVTVVLA-LAVFVTVTILGFV-KNGTA-FLSLFWVSSAP-------------------LAL---RPVLA----IIEIIS-YFVRPVSHSIRLAGNVMAGHAVIKVF--------A-------GFA-----ALTLVSP------VAILGIT--------------AMYGLEVL-----VSFIQAYVFTILTCVYLKDAL----HP--H----H------------------------------------------   [248]
Di_shiAP    -------------------------------------------------------MATEEGTGLTFYPMDQFIVSPLFGDG-------------------------------------------------------PVHF--------------------------------------------------------------------------------------------------------------YTPTNVTLW---MALAVAAIALLLVAGTRGRAV---V------P-SRAQSIAELAYGFV-YKMVEDVTG---KDG--IK-------------------------------------------------------------YFPYIFTLFMFILVANFLG-L-IP---------------------------MS-----F----------------------------------------------------------TT---------TSHIAVTAVLA-LAVFITVTVIGFV-KNGA-GFLSLFWVASAP-------------------LAL---RPILA----VIEIIS-YFVRPVSHSIRLAGNMMAGHAVLKVF--------A-------GFA-----QVAAVAP------IAIIGVM--------------AIYGLEVL-----VSAIQAYVFTILTCVYLKDAL----HP--H----H------------------------------------------   [248]
Th_R2AAP    -------------------------------------------------MADEAHSEGTGLVFHPM---DQFIVKPLFGDG-------------------------------------------------------PIHW--------------------------------------------------------------------------------------------------------------YTITNVTLW---MALAVVGVILLLVMGTRRRAI---V------P-TRTQSIAELAYGFI-YKMVEDVTG---KDG--LK-------------------------------------------------------------YFPYVMTLFIFIVFANFLG-L-LP---------------------------MA-----F----------------------------------------------------------TP---------TSHIAVTAVMA-MAVFLGVTILGFV-KNGA-GFLGLFWVASAP-------------------LAL---RPILA----LIEVIS-YFVRPVSHSIRLAGNMMAGHAVIKVF--------A-------GFA-----AITAIAP------L----SI----------AAITAMYGLEIL-----VSFIQAYVFTILTCVYLKDAL-----H--P-------AH--------------------------------------   [251]
Ac_cryFR    --------------------------------------------------------MAQESGINALGQFQLTTGFGAFGKA-------------------------------------------------------------------------------------------------------------------------------------------------------------------------IEFTNSNEM---MLLAAVIVTSLFVVALRQRAL---V------P-GRMQGLAEISYEFV-HNMVLDTIG---EEG--KR-------------------------------------------------------------FFPFVFTLFAFILIGNILG-L-FP-------------------------------Y--FF---------------------------------------------------------AF---------TSHIAITGALA-LFVFALSTLVGFW-YHGIG-FLKFFSPPGVP-------------------GWL---LPLLI----PIEIVS-FLSRPISLSVRLFANITAGHVMWEVF--------A-------GFMLMLVSGLGAVGV------VAAIIPL----------GLNIALTALEFL-----VAFLQAYVFAILTCLYLHDAI----HM--H-----------------------------------------------   [251]
Me_radHe    -----------------------------------------------------MAVTIDPIHQFELKPLVSLGHIGHQQLA---------------------------------------------------------------------------------------------------------------------------------------------------------------------------FTQSALY---MFAAVGVIALITIVATASRSI---V------P-GRMQSLAEIFYEFI-ADTVHQATG---DGG--KR-------------------------------------------------------------FMPLVFSLFMFVLVLNLFG-M-IP-------------------------------Y--AF---------------------------------------------------------AV---------TSHLIITFGLA-ALVISTVVIFGVM-KHGTH-FFGLFVPSGVP-------------------KPL---LAILV----PIEVIS-FISRPISLSVRLFANMLAGHIAMKIF----------------AFFVVQLLLAGAWSV------LSPLPLF-----------LTIALTALEFL-----VAALQAYVFATLTAIYLNDAL----HP-GH-----------------------------------------------   [251]
Rh_palFO    -------------------------------------------------------MAADPIHQFQI--TKLFTLGHVGGQE-------------------------------------------------------------------------------------------------------------------------------------------------------------------------IAFTNSSAY---MFGTVALIAILMLVPGRQL-----V------P-GRLQSIAELSYEFV-ANMIRSTAG---KEG--LK-------------------------------------------------------------FFPLVFSLFMFIAVSNLIG-I-VP-------------------------------Y--TF---------------------------------------------------------TV---------SSHLIVTVALA-LLVFFTVLIYGFS-KNGLK-FFKLFVPSGVP-------------------IYI---LPLVV----FIEVIS-FFLKPVSHSVRLFANMLAGHIALKVF----------------ASFVAMLGALGVVGW------FGAVLPL----------GLTIALTALELL-----VAFLQAYVFAILTCIYLNDAI----HP-GH-----------------------------------------------   [248]
Br_melHe    -------------------------------------------------------MANDPIHQFQV---SRWIPIDVGGVD-------------------------------------------------------------------------------------------------------------------------------------------------------------------------LSFTNVSAF---MVATVVLASGFLYLTSSGRGL---I------P-TRLQSVSEMAYEFV-ATSLRDSAG---SKG--MK-------------------------------------------------------------FFPFVFSLFMFVLVANFIG-L-FP-------------------------------Y--FY---------------------------------------------------------TV---------TSQIIVTFALS-LLVIGTVIFYGFF-KHGFG-FLKLFVPSGVP-------------------GII---VPLVV----LIEIIS-FLSRPISLSVRLFANMLAGHITLKVF--------A-------GFVVSLSSLGALGIG------GAVLPLL-----------MTVAITALEFL-----VAFLQAYVFTVLTCMYINDAV----HP--G----H------------------------------------------   [249]
Rh_legHe    -------------------------------------------------------MSSDPTHQFLI---QKIVPIEIGGID-------------------------------------------------------------------------------------------------------------------------------------------------------------------------FSFTNASLF---MAASAAIAAGFLYFATSNRAI---V------P-GRSQSVAEIFYEFI-AKMLTEGAG---KQG--MQ-------------------------------------------------------------FFPLVFSLFMFVLTANLLG-M-FP-------------------------------Y--FF---------------------------------------------------------TV---------TSQIIVTAALA-ILVIGTVVVYGFY-KHGFK-FLNVFVPSGVP-------------------GIL---LPLVV----TIEIIS-FLSRPISLSVRLFANMLAGHITLKVF--------A-------GFVASLGALGAVGVG------GAVLPLI-----------MTVALTGLEFL-----VAFLQAYVFAVLTCMYLNDAI----HPGGH-----------------------------------------------   [250]
Az_B51AP    ---------------------------------------------------------MDPLHQFQI---NPLFQIVLGGYD-------------------------------------------------------------------------------------------------------------------------------------------------------------------------VSFTNSAFF---MVVAVAAIYALLVMGMANKSM---V------P-GRLQSLAEMFYEFV-ANLVRDNAG---HDA--KP-------------------------------------------------------------YFPFVFSIFMFVLIGNMIG-M-IP-------------------------------Y--TF---------------------------------------------------------TF---------TSHIIVTFALA-ATVFVFVTILALL-KHGLH-FFSFFMPHGAP-------------------VAL---APILI----PIEVIS-YVMRPVSLSIRLFANMMAGHTMLKVF--------A-------GFTVMMISGLGALGF------VTGLVPL----------AINVALTGFEFL-----VAFLQAYVFSILTCLYIRDAL----EL--H-----------------------------------------------   [247]
Rh_cenAP    --------------------------------------------------------MADPLHQFEI---QPIVPIQIGGLD-------------------------------------------------------------------------------------------------------------------------------------------------------------------------LSFSNSAAF---MVAAVLATTTLLMFGMRGRAI---V------P-GRLQSMAELLYEFI-AGMVKENAG---PEA--RR-------------------------------------------------------------YFPLVFSIFTFILFGNLLG-M-IP-------------------------------G--AF---------------------------------------------------------TF---------TSHIAVTFALA-MVVFLFVTILALV-RHGLH-FFSFFMPQGAP-------------------IWL---APLIV----PIEIVS-YLSRPVSLSIRLFANMMAGHTMLKVF--------A-------GFTVSMGAALGGLGY------AFGLIPV----------LLNVALIGFEIL-----VAFMQAYVFTILTCIYIRDAI----EL--H-----------------------------------------------   [248]
Ma_magAP    --------------------------------------------------------MANPIEQFKI---QPLVPLKVGSVD-------------------------------------------------------------------------------------------------------------------------------------------------------------------------ISFTNSSAM---MVLSICLITLFLTLSVRSRAL---V------P-GRWQSMAEVFYEFI-AGMLRDNVG---QEG--RK-------------------------------------------------------------YFPFIFSLFMFVLFGNLLG-M-MP---------------------------IPVIG--F----------------------------------------------------------TY---------TSHVIVTFAMA-LVVFVGVTVIGFA-RHGT-HYLRMFFPHGAP-------------------IAT---AVILI----PIELIS-YFSRPFSLAVRLFANMTVGHIILKVM--------G-------GFVVSLGAF------------YLIPGAV----------PFA-FLSAITVL--EFGIALLQAYVFTILSCIYLHDAI----HM--H-----------------------------------------------   [247]
Rh_rubAP    --------------------------------------------------------MHSPVEQFAI---KPLVSIQVAGVD-------------------------------------------------------------------------------------------------------------------------------------------------------------------------VSFTNSSLL---MLLTVGLAAAFFWNATARRTL---I------P-GRLQSAAEMLYEFV-ANMIRDNVG---KEG--MK-------------------------------------------------------------YFPYILTLFVFVFLGNMLG-M-LP------------------------------YS--F----------------------------------------------------------TF---------TSHIAVTAALA-VGIFIAVTIIGFA-RHGFH-YFRMFFPHGAP-------------------LLT---APLLI----PIELIS-YLSRPFSLSVRLFANMTVGHIMLKVL--------A-------GFV-IMLGVVGGVVP------F----------------AVVLGVTVLEFF-----IAALQAYVFTILTCIYLNDAI----NM--H-----------------------------------------------   [241]
Me_in2He    -----------------------------------------------------------------------------MSFE-------------------------------------------------------------------------------------------------------------------------------------------------------------------------KFLTESTLT---SLCIMAILVLLSMVCVRSFKI--DS------P-SYFQVIIEDLLSFI-QQSVTEAIP--KDPQ---A-------------------------------------------------------------VLPLIGTLWIYILLCNLVG-L-IP-------------------------------G--LH---------------------------------------------------------SP---------TADLSITSALA-LIVFFAVPYYGIR-AEGILAYLKEYF--VPF--------------------------FWFF----PFHVIS-EITRTLTLAVRLYGNMSSMEIGIGVL--------L-------VLA-----------G------F----LS----------PVA-F-LLLHFI-----EAILQAYIFGMLALIYIASGM-----E--A----L--------AKKS------------------------------   [213]
Ni_ha3AP    -------------------------------------------------------MEGSAMLNGVQ-----W---QIGPLI---------------------------------------------IT------------------------------------------------------------------------------------------------------------------------------ETVNT---TWGLMIALALTVVLTSRNLQL--D-------P-GPLQTALEGIVSVF-EKSVHGVLP---QYT--RE-------------------------------------------------------------VLPFIGTLWLFLLLANLSS-L-IP-------------------------------G--LH---------------------------------------------------------AP---------TRDLSATSALA-FLVFLSVHWYGIR-TQGLRNYLHHYL--SPN--------------------------PILL----PFHIIG-EITRTVALAVRLFGNMMSLEMAALLI--------L-------LVA-----------G------F----LV----------PIP-I-LMLHII-----EALVQTYIFGMLALVYIAGGI-----Q--S----Q--QMRQKKNRRN------------------------------   [230]
Di_sh2AP    -------------------------------------------------------MELTPDTNIVF-----------APWG-------------------------------------------------------------------------------------------------------------------------------------------------------------------------FGINATIVN---TWIIMAVLTGTAALVTRNLRP--DV------PPNRWRTTLEVIVGGI-VGQIAEITE---RRD--PR-------------------------------------------------------------ILYFSGTLFLFIVTANLLT-V-VP-------------------------------G--FD---------------------------------------------------------TP---------TASLSTTVALA-LSVLIAVPLFGIG-SRGLGGYLRTYL--EPS--------------------------VIML----PFNIIS-EVSRGISLAIRLYGNIMSGAVIAAIL--------L-------GVA-----------P------F----FF----------PVV-M-DMLGLL-----TGVIQAYIFAILATVYISSAT-----A--A----T--PKPPKEAP--------------------------------   [229]
De_au2SR    ---------------------------------------------------MIYSPDQIILFEWGW----------------------------------------------------------------------------------------------------------------------------------------------------------------------------------------LRINATLAG---TWVIMVLIVVFCRRITRNLTSNTTL--------SKGQNLVEVIVEAM-GDHIREITL---ERP--EP-------------------------------------------------------------FLPFVGTLFIFILCSNLLS-V-VP-------------------------------F--FI---------------------------------------------------------PP---------TGSLSTTTALA-LCVFVAVPVFGLS-NQSLKSYLGQYL--KPS--------------------------PIML----PFNIMG-EITRTFALAMRLYGNVMSGTVITFVL--------L-------IVT-----------P------L----FF----------PVV-M-QGLGLL-----TGTIQAYIFSLLALVYIASAL-----Q--N----D--KTKALKPKPKDRRTNHG-----------------------   [238]
Cy_512OP    ---------------------------------------------------MDITPDSIIYWQWQW----------------------------------------------------------------------------------------------------------------------------------------------------------------------------------------INLNATIVF---SWLVMLILVLGSWLITRNLSI--EP------PLSRWQVALEIIVEQI-RQQIRDASQ---QKA--DQ-------------------------------------------------------------FLPFIGTLFLFITMANLLT-I-FP-------------------------------V--YQ---------------------------------------------------------SP---------AGSLSTTAALA-LCVFVAVPIYGIK-NVGITNYLRHYI--QPT--------------------------PVML----PFNLIS-EISRTVSLAIRLFGNIMSTSLLVAIL--------I-------SIV-----------P------L----FF----------PAV-M-TLFGLL-----VGVIQAYVFTILAMVYIASGM-----N--L----Q--QRKTGNHHA-------------------------------   [230]
De_sa2SR    -------------------------------------------------------------MEISP-DHIIY----FSFGF-------------------------------------------------------------------------------------------------------------------------------------------------------------------------FKLNATIVY---TWLVMVLLAGFSWFVTRKVTS--SA------TISSQQNLLEVLVAGL-LSQIKDATN-QQPEK-----------------------------------------------------------------FLPLLGTLFIFILVSNLLS-A-VP-------------------------------G--FK---------------------------------------------------------PP---------TGSLSTTTAFS-LIVFFAVPYYGIK-ENGLFNYLKSYV--QPS--------------------------PFML----PFNIIG-EVSRTFALAVRLFGNILSGTMMGAIL--------L-------VIM-----------P------L----FV----------PVI-M-QMLGLL-----IGVVQAYIFTVLAAVFIAAGL-----E--V----H--G---------------------------------------   [222]
De_pr2SR    -------------------------------------------------------------MTISP-DAIIY----FYLGP-------------------------------------------------------------------------------------------------------------------------------------------------------------------------FPVNATLVF---TWAVMGILVLLSWLVTRNISS--EV------SMSHWQNFLEITVSEI-QTQIREVSN-QEARH-----------------------------------------------------------------YIPFIGTLFLFILTANVLS-V-IP-------------------------------E--FS---------------------------------------------------------PP---------TGSFSTTVALA-ICVFIAVPLYGVS-SKGWSSYLSDYV--KPT--------------------------FIML----PFNIIG-EISRTLALAVRLYGNMMSGTVIVAIL--------L-------GIT-----------P------L----FF----------PVV-M-HALGLL-----TGVIQAYIFSILAMVYIASAS-----K--S----A--KRNNHQPPSA------------------------------   [231]
De_ac2SR    ---------------------------------------------------MQLSSDAVIFWSHGW----------------------------------------------------------------------------------------------------------------------------------------------------------------------------------------FNLNLTIVT---TWVLMVVLVGGSWLLTRRLAQQDRH--------TRLQALLEMIIIAM-VDLLKDAGL---KPA--RH-------------------------------------------------------------YLPLIGTLFIFIALSNLLV-I-IP-------------------------------G--YQ---------------------------------------------------------AP---------TGSLSTTTALA-VIVFVAVPYYGIR-SQGVRDYLASYL--KPV--------------------------WIML----PFNLIG-ELSRTLALAVRLFGNMMSGAMIGAIL--------L-------MIA-----------P------L----IF----------PLL-M-NLLGLL-----TGMVQAYIFSVLAIVYIAAAI-----R--I----H--PQ--------------------------------------   [223]
Me_barMe    ---------------------------------------------------MRLSPDELIFWQYDF----------------------------------------------------------------------------------------------------------------------------------------------------------------------------------------IKLNATIVY---TWGLMLVMVIGSKTITSKLSTGLER--------SRWQNILEIIVTGI-LEQIEDVGL---DQP--RK-------------------------------------------------------------YLGFLGTLFLLIAVANLCI-I-IP-------------------------------G--YE---------------------------------------------------------PP---------TGSLSTTAALA-LCVFVAVPLFGIE-EQGVSNYLKTYT--EPT--------------------------IIML----PFNIIS-EISRTLALAIRLFGNIMSGSMIVAIL--------L-------TIT-----------P------F----IF----------PDL-M-IVLGLL-----VGMVQAYIFSVLATVYIAAAT-----R--T----S--KSRSETGQ--------------------------------   [229]
Me_aceMe    ---------------------------------------------------MRLSPDELIFWQYGF----------------------------------------------------------------------------------------------------------------------------------------------------------------------------------------IKLNATIVY---TWGLMLVMVVGSKIITDKLSPDLQR--------SRWQNMLEIIVTGI-LKQIEDVGL---ERP--QK-------------------------------------------------------------YLGFLGTLFLFIAVANLCI-I-IP-------------------------------G--YE---------------------------------------------------------PP---------TGSLSTTAALA-LCVFVAVPIFGIE-EQGLGSYLRSYT--EPT--------------------------ILML----PFNIIS-ELSRTLALAIRLFGNIMSGSMIIAIL--------L-------TIA-----------P------F----IF----------PII-M-TALGLL-----IGMVQAYIFSVLATVYITAAT-----R--T----G--KSRRETGE--------------------------------   [229]
De_ba2SR    ---------------------------------------------------MRLSPDEIIFWQYGF----------------------------------------------------------------------------------------------------------------------------------------------------------------------------------------LKLNATIAF---TWGLMLVMAIGSKIITRRLSTDLTR--------THWQNLLEIVVTGI-EKQIEEIGL---SQP--RK-------------------------------------------------------------YLDFLGTLFLFVAAASLCT-V-IP-------------------------------G--YE---------------------------------------------------------PP---------TGSLSTTVALA-LCVFVAVPFFGIQ-EQGLGDYLKSYM--KPT--------------------------IMML----PFNIIS-EVSRTLALAVRLFGNMMSGAMIIAIL--------I-------TIT-----------P------F----LF----------PIV-M-TMLGLL-----TGMVQAYIFSILAAVYIAAAI-----R--I----R--KPRPEPRATQ------------------------------   [231]
Rh_fe2FR    ---------------------------------------------------MRLSPDEIIFWQHGF----------------------------------------------------------------------------------------------------------------------------------------------------------------------------------------LKLNATIVF---TWGLMLVLAVGSKLITRKLSTGLKR--------SRWQNLLEIVVTAI-EKQIEEVGL---RDP--KK-------------------------------------------------------------YLGFLGTLFLFVATASLCT-V-IP-------------------------------G--YE---------------------------------------------------------PP---------TGSLSTTAALA-FCVFVAVPFFGIK-DQGLGGYLKSYV--EPT--------------------------VIML----PFNIIS-EISRTLALAVRLFGNMMSGAMIIGIL--------L-------TIT-----------P------F----IF----------PIV-M-TALGLL-----TGMVQAYIFSILAAVYIAAAT-----R--G----R--KPKPEPGEKH------------------------------   [231]
Pr_ae2AP    ---------------------------------------------------MHLSGDDVIVWQYGV----------------------------------------------------------------------------------------------------------------------------------------------------------------------------------------VKLNQTIVM---TWVIMVFLAGGSAFLTRRLSSGIRI--------SRWQSFLEMIVTMA-MQQIREIGL---RQP--EK-------------------------------------------------------------YLSYLATLFLFVATAVLFT-I-IP-------------------------------G--YE---------------------------------------------------------PP---------TGSLSTTAALA-LSVFVAVPLYGIE-RVGFGAYLKSYM--KPT--------------------------FIML----PFNIIS-EFSRTLALAVRLFGNMMSGVMIIGIL--------L-------GIA-----------P------L----FF----------PVL-M-SVLGLL-----TGMVQAYIFSMLATVYIAAAT-----K--S----R--DE--------------------------------------   [223]
Pe_lu2AP    ---------------------------------------------------MHLSGDEIIIWQHGF----------------------------------------------------------------------------------------------------------------------------------------------------------------------------------------VKLNLTIAT---TWALMLVLVGGSAFASRRLSNGMHR------P--RWQNVLEIIVGMA-RRQIEEVGL---RRS--MQ-------------------------------------------------------------YLPYLGTLFIFIAFSNLCT-I-IP-------------------------------G--YE---------------------------------------------------------PP---------TGSLSTTAALA-MSVFVAVPLFGIA-ESGLGGYLSTYV--KPT--------------------------PIML----PFNIIS-ELSRTLALAVRLFGNIMSGSMILAIL--------L-------TVT-----------P------F----VF----------PVL-M-SVLGLL-----TGMVQAYIFSILATVYISAAT-----R--A----R--KE--------------------------------------   [223]
Ch_te2AP    ---------------------------------------------------MHLSSDEVILWQSGF----------------------------------------------------------------------------------------------------------------------------------------------------------------------------------------LKLNLTIVT---TWALMLLLAGGSALITRRLSTGITI--------SRWQSMLEIIVTMA-HRQISEVGL---QKP--EK-------------------------------------------------------------YLPFIAALFLFIATANLCT-V-IP-------------------------------G--YE---------------------------------------------------------PP---------TGSLSTTAALA-LSVFIAVPLFGIA-ESSLVGYLKTYA--EPT--------------------------PIML----PFNIVG-ELTRTMALAVRLFGNMMSGDMILVIL--------L-------TIS-----------P------L----VF----------PVL-M-NILGLL-----TGMVQAYIFSILATVYIAAAT-----R--T----R------------------------------------------   [221]
Ch_pa2AP    ---------------------------------------------------MHLSSDEVVLWQSGF----------------------------------------------------------------------------------------------------------------------------------------------------------------------------------------LKLNLTIVT---TWAVMLLLAGGSWLITRRLSTGITI--------SRWQSVLEIIVTMA-RRQIGEVGL---QKP--EK-------------------------------------------------------------YLPFIATLFLFIATANLCT-V-IP-------------------------------G--YE---------------------------------------------------------PP---------TGSLSTTAALA-LSVFIAVPLFGIA-ESGLVGYLKTYA--EPT--------------------------PIML----PFNIVG-ELTRTMALAVRLFGNMMSGDMILVIL--------L-------TIS-----------P------L----VF----------PVL-M-NILGLL-----TGMVQAYIFSILATVYIAAAT-----R--T----R--EKSTS-----------------------------------   [226]
Pe_ca3FR    ---------------------------------------------------MEITPDIFIYWQWHD----------------------------------------------------------------------------------------------------------------------------------------------------------------------------------------FKINATIAI---TWLNMLLLVLGAWSVTRKLSDGGSL--------SRWQNLLEVLVSGM-EEQIHDMGL---APP--RE-------------------------------------------------------------FLPFLGSLFLFVLFSNILS-V-IP-------------------------------G--YV---------------------------------------------------------AP---------TGSLSTTTALA-VCVFLSVPLWGIQ-RRGLSGYLRMYI--KPS--------------------------VFML----PFNVMG-EVSRTLALAVRLFGNVMSGSMIAGIL--------L-------SIA-----------P------L----FF----------PVL-M-QLLGLI-----TGVIQAYIFAVLAAVYIAAAA-----Q--M----E--QQREAKAEVQGPSSNTQG----------------------   [239]
Ac_ma2OP    ---------------------------------------------------MHLTPDQTIFWQWGL----------------------------------------------------------------------------------------------------------------------------------------------------------------------------------------FSLNATLIF---TWLVMGVLVVGSWFVTRHLSASTQI--------SRGQNLLEVIVLGI-RDQIQEIID---QPA--DP-------------------------------------------------------------YLPFIGTLFIFIALSNLLS-V-IP-------------------------------G--YQ---------------------------------------------------------PP---------TGSLSTTTALA-LCVFFAVPLYGVQ-KKGVRGYLQQYL--QPN--------------------------PIML----PFNIIG-DFSRIVALAVRLFGNVMSGTMIVGIL--------L-------SVA-----------P------L----FF----------PVM-M-QVLGLL-----TGVIQAYIFAILAMVFIAAAS-----Q--V----D--QHNY-----QTDSEVSHG----------------------   [234]
Sy_702OP    ---------------------------------------------------MQITPDNIIFYQYQF----------------------------------------------------------------------------------------------------------------------------------------------------------------------------------------VVINATLVY---TWLTMALLVIGAAWVTKKLVVRPKL------P--PWQNFLEIVVDGI-YQHIAEVTQ---QEP--EP-------------------------------------------------------------YLAFVGTLFLFILTANLLT-V-VP-------------------------------G--YQ---------------------------------------------------------AP---------TGSLSTTTALA-IAVFIAVPIYGIR-QRGILGYLKSYL--QPT--------------------------PIML----PFQIIG-EFSRTLALAVRLFGNIMSGNLLAAIL--------L-------ALV-----------P------L----FV----------PVA-M-NLLGLV-----FGVIQAYVFAILALVYIASAA-----T--V----Q--EKKQ-----SISMEENS-----------------------   [233]
Rh_ba2He    ----------------------------------------------------------MNGVQISPDESILWQSEAWPVVK-------------------------------------------------------------------------------------------------------------------------------------------------------------------------IN--VTLAF---TWLVMALLVIGSWWITRRLTSDTKI------P--RWQNLLEVLVTGI-RDQIRDVSRHDPG-P-----------------------------------------------------------------YMPFVGTLFLFIAVANLLS-I-VP-------------------------------G--YV---------------------------------------------------------AP---------TGSLSTTAALA-TCVFVAVPVFGIA-SHGVGDYLKRYL--QPT--------------------------PLML----PFNLIG-ELSRTLALAVRLYGNMMSGAVIAAIL--------I-------SFV-----------P------L----FV----------PIV-M-QVMGLL-----TGMIQAYIFAVLAMVYIASAT----KV--A----K------------------------------------------   [228]
Ni_ha2AP    ---------------------------------------------------MTISPDNIVLWSWGP----------------------------------------------------------------------------------------------------------------------------------------------------------------------------------------VSLNGTLLY---SWIVMLLLVGGSWLITHRLSSSTDI--------SRWQNLLEVLIIGM-RDQIQEISR---QKP--GR-------------------------------------------------------------YLPFVGTLFLFIGTSNLFT-I-VP-------------------------------G--FM---------------------------------------------------------PA---------TGSLSTTTALA-ICVFLAVPLYGIT-YEGPLHYLKHYI--RPT--------------------------ILML----PFNIIG-EISRTVALAVRLYGNIMSGTVIVAIL--------I-------SLT-----------P------F----FF----------PIV-M-QLLGLL-----TGMIQAYIFAILAMVYIASAT-----S--A----H--HQEA-----NGPPEDELATSNETQERS-------------   [243]
Rh_pa2FO    --------------------------------------------------------MTSPLSSIAL----------FNLGP-------------------------------------------------------------------------------------------------------------------------------------------------------------------------IPISAGVVV---TWAIMVALVLGSILVTRRPWL---V------P-SAAQAAFELIVDTV-DGQIRDTMQ--IEPA---P-------------------------------------------------------------YRAFIGTLFVFIFVANWSS-L-VP-------------------------------G--VA---------------------------------------------------------PP---------TAQLETDAALA-VLVFLAVIWFGIR-VGGVRGYLSTFA--SPN--------------------------PIMI----PLNFIE-SLTRTFSLLVRLFGNVMSGVFVIGIV--------L-------SLA-----------G------L----LV----------PIP-L-MALDLL-----TGAVQAYIFSVLAMVFIAGAV-----N--E----G--RPDSNNSSQRMPS---------------------------   [232]
Az_B52AP    -------------------------------------------------------MTDSPLTTPVV-----F---LVGPVP---------------------------------------------VT------------------------------------------------------------------------------------------------------------------------------LPVVV---TWGLMAAMAFGSAIATRRLRV--ER------P-GPVQTVLELVVETL-RRQVAETMQ---TDA--TP-------------------------------------------------------------FLPLLGTLFLYLAVANLSG-L-VP-------------------------------G--MK---------------------------------------------------------AP---------TAFLETAAALA-LVVLLASQALGIR-RRGLWAYLKGFA--HPT--------------------------PLLL----PLNLLS-ELTRAFSLSIRLFGNVMSGEFVIAIV--------L-------SLA-----------G------L----FV----------PVP-L-MALEAL-----LGLVQAYIFTVLAAVFIGGAV-------------G--TIEKG-----------------------------------   [224]
Rh_ce2AP    -------------------------------------------------------MTESPLLTPVL----------FSIGP-------------------------------------------------------------------------------------------------------------------------------------------------------------------------VPVALPVVT---TWGLMAFLAIGSALATRRLAL---R------P-GTAQSLVELVVTTI-EQQLDETMQ---TSS--RP-------------------------------------------------------------YLPLLGTLFLYLVVANLSG-I-VP-------------------------------G--MK---------------------------------------------------------AP---------TAALETAAALA-LITFLSVQVWGVL-RRGPGGYLASFA--KPT--------------------------VLML----PLNLLA-EVTRAFSLMVRLFGNVMSGEFVIAMI--------L-------ALA-----------G------L----FV----------PVP-L-MALEIL-----LGLIQAYIFTILAAVFIGGAV-------------G--SIEKG-----------------------------------   [223]
De_ol2He    -----------------------------------------------MDELGYIHQLIVPFFGHEL----------------------------------------------------------------------------------------------------------------------------------------------------------------------------------------TFNIKVIAM---VWIVMAILIVFALFTTRNRGL---V------P-GRMQIVGELLVTQL-YALTEDALD---EKL-GRK-------------------------------------------------------------LAPMICALFMFLVMSNYMG-V-IP-------------------------------F--ME---------------------------------------------------------EP---------TKDLNVPLSLG-IMGFVIAHFFGIK-QKGLRAYVKGYM--EPF--------------------------FILL----PLNLIG-ELAKVISISFRLFGNIMGGSIIILVV--------S-------HLV-----------Y------S---LIL----------PPF-LCFFFGLF-----VGTIQAFVFTMLTIVYVSVQI--------K-----------------------------------------------   [224]
Pe_mobHe    ----------------------------------------------MTNDRLKKFTIFLFAAYIVL-GVINFFVFDMSLEG---------------------------------------------VGDRWIVYFGDGGFFG------------------------------------------------------------------------------------------------------------QLNPMTLIM---SFAVMLLLILVARSI--HFER---I------P-GRLQAAVETFFDYF-WEMVEDSVP---NPKYRRQ-------------------------------------------------------------TFVIAMSFFLYISVSNVLGGM--P-------------------------------G--INVVPVENGLNVQLFTDTWY---------------------------------------TP---------TSDLNVNLTYA-LMVLVVSHFFAAR-SKGVLKWLKSFF--EPN--------------------------PLLF----PINIIS-EIAKPISHSLRLFGNVMGGGILVLII--------S-------YML-----------K------Y---FVL----------PVF-LWGFFGWF-----IGLIQAFVFSLLTIAYIGSLL--------E-----------------------------------------------   [272]
Th_latHe    ---------------------------------------------MKISLDKRAKVLLAIFLVVYI-VVGVLNAIYLSKQN---------------------------------------------MGEAFKNVANRWVVDLPFGKGIFS----------------------------------------------------------------------------------------------------RINPLTIFM---TWGIMAAIILIALRLRKPQVV----------P-DRKQSLVESLLEFV-YNMVEDAVP---DQRFVRP-------------------------------------------------------------TFYIACTLFIFIVFSNILGGA-IP-------------------------------G--ISIEANAQGTVEKIHLFS--DTWF-----------------------------------SP---------TADINTNAFLA-VFVFIISQVFAIK-SKGIKSWAKSWF--EPI--------------------------PFMF----PMNVIG-ELSKPISHSLRLFGNIAGGALLTYLL--------A-------YMA-----------K------Y---LFL----------PVI-LWGFFGLF-----VGVIQALVFTVLAIAYISSAL--------S-----------------------------------------------   [285]
Th_afrHe    ---------------------------------------------MKKKISTGLLIFLIIYTVVGIINAIYFVPKDTAEVT------------------------------------------KGLANRWIVQFSDTKAWYT------------------------------------------------------------------------------------------------------------RINPLTLIM---SWAIIIGLIIFAVRVGKNFKV---I------P-DRKQALSESVMDFM-YEVVESVID---DPKFVKP-------------------------------------------------------------TFMIATTLFIYISIANVIGGA-IP-------------------------------G--IN-VSVVDGHV-KFTLFQ--DTWF-----------------------------------SP---------TADLNTNLTYA-LMVFVISHAFAIK-AKGFGGWLKSWM--EPT--------------------------PIML----PMNIIG-ELAKPISHSLRLFGNIGGGAILTFML--------S-------YLV-----------K------Y---LFM----------PVV-FWGYFGMF-----VGLVQALVFSMLAVAYISEKI--------S-----------------------------------------------   [280]
Th_neaHe    ------------------------------------------MAGLKITFSKKEKIFLSIFIAAYI-VVAILNIQQLKKTP---------------------------------------------MEEIFGGLGKRWIVDINGF---------------------------------------------------------------------------------------------------------RFNPMTIMV---GAGIAVLLILIAYRL-RRFEL---V------P-NRKQALIESILETF-YEIVDESIP---DKRFVKP-------------------------------------------------------------TFVIATTLFLFIAFSNVIGGA-VP-------------------------------G--INVVAAEDGSIQKITLFS--DIWP-----------------------------------AP---------TGDLNTNLTYA-VLVLIISHVFAIR-SKGFKEWLKTWF--YPN--------------------------PVMF----PINLIG-ELAKPISHSLRLFGNIGGGAILVYIL--------S-------YMT-----------K------Y---FFA----------PIV-FWGFFGIF-----VGLVQAFVFSMLAVAYISSQL--------S-----------------------------------------------   [283]
Th_marHe    ------------------------------------------MDGLKITFSKKEKIFLAVFISLYV-LVAVLNIQQLKRTP---------------------------------------------MEEIFGGLGKRWIVDING----------------------------------------------------------------------------------------------------------FRINPMTII---VGTAIAIFLIVLAYRLRKFEM---I------P-NRKQAFMESILEMF-YEIVDESIP---DKRFVKP-------------------------------------------------------------TFVVATTLFLFITISNIIGGA-VP-------------------------------G--VSVVADETGAVQKVVLFN--DTWP-----------------------------------AP---------TGDLNTNLTYA-VMVLIISHAFAIK-SKGFKEWLKSWF--YPN--------------------------PVMF----PINLIG-ELAKPISHSLRLFGNIGGGAILVYIL--------S-------YMT-----------K------Y----FF---------APII-FWGFFGIF-----VGLVQAFVFSMLAVAYISSQL--------S-----------------------------------------------   [283]
La_helHe    ------------------------------------------------------MEKSFVFKFMGL----------------------------------------------------------------------------------------------------------------------------------------------------------------------------------------NFDLTGIID---STLMALAVFLICLWLARKVEM---K------P-NKRQNVFEYLLDFT-NGIVKDNVS---DVDAQKH-------------------------------------------------------------LSLYAFVLFLFIWFMNQLGMF-ME------------------------VKVDDWVF--IK---------------------------------------------------------SP---------TADPVATMSFA-MMTLLLSFTFGVQ-RFGVGGYLKNYT--QPV--------------------------GFML----PINIVE-EFTNFLTLSLRLYGNIYAGEVLLTLI---------------------GNDLAHAGGP------FTLILAA----------PLAMIWQGFSVF-----IGSIQAYVFVTLSMVYIGKKV----TT--E-----------------------------------------------   [237]
Ba_selAR    --------------------------------------------------------MDSKFLKVDL-FGIPWMTLNIPALF---------------------------------------------------------------------------------------------------------------------------------------------------------------------------------T---TTVAMVIVFLVAFFMSRKIQM---Y------P-TGAQNALEYLVQFI-KNIISSTMD--WKQG--QH-------------------------------------------------------------FVMLGITIILYVFVANMMG---VP--------FELAT-------------EEHYVW--WN---------------------------------------------------------SP---------TSNPVLTISLA-LFVVVLTHIYGWK-LRGPKEYGKDYF--RPA--------------------------PFMA----PFKIIE-DFSNTLTLGMRLYANIFAKEMIMVML--------V-------GLGAFASVF------------WTFGAFF----------PLV-IFQAFSVF-----IGSLQAFIFAMLTMVYMAHKV----SE--D----H------------------------------------------   [241]
Ba_subHe    --------------------------------------------------------MNHGYRTIEF-LGLTF------------------------------------------------------------------------------------------------------------------------------------------------------------------------------------NLTNILM---ITVASVIVLLIAILTTRTLSI---R------P-GKAQNFMEWIVDFV-RNIIGSTMD--LKTG--AN-------------------------------------------------------------FLALGVTLLMYIFVSNMLG---LP----------------------FSITIGHELW--WK---------------------------------------------------------SP---------TADPAITLTLA-VMVVALTHYYGVK-MKGLKEYSKDYL--RPV--------------------------PFML----PMKIIE-EFANTLTLGLRLYGNIFAGEILLGLL--------A-------GLATSHYSQSVALGL------V---GTI------GAILPML-AWQAFSLF-----IGAIQAFIFTMLTMVYMSHKI----SH--D----H------------------------------------------   [244]
St_haeHe    ------------------------------------------------------MDHKNPLVSWNV----------FGFDL-------------------------------------------------------------------------------------------------------------------------------------------------------------------------VFNLASIMM---LVITAIIVFLIAIICTRNLKK---R------P-SGKQNFIEWIFDFV-RSIIESNMA-WKKGG---Q-------------------------------------------------------------FHFLAVTLILFIFVANMLG---LP--------FAIVT-------------KDHYLW--WK---------------------------------------------------------SP---------TADATVTLTLS-TMMILLTHYYGVK-MRGTKAYIGNYF--KPF-------------------------WPLAI-----INVFE-EFSSTLTLGLRLYGNIFAGELLLSLL--------A-------GLV--------VSSA------WGWIIGI----------PGLIVWQGFSIF-----VGSIQAYIFIMLSMVYMSHKV----AD--T----H------------------------------------------   [241]
CDe_auSR    ------------------------------------------------------MRAVAAEYAGHG-----E---KTVLEK---------------------------------------------IHHDLNIWGIPKHWDLGE-------------FMGFPI---------------------------------------------------------------------------------------QLNAETIFH---TWVAMAVCLLIAWVAVRRIDM--RR------P-GKMQVCFEMLFDFL-RGLINQSMS---PKK-GAG-------------------------------------------------------------LFSIVVTFFFFIAVMNVMG-V-VP-------------------------------T--YV---------------------------------------------------------KP---------TADIQTTFAFA-LITVSLIYIWGIK-YKGA-KYFKHYV--SPS--------------------------PIFL----PITIIE-DIAKPVTLAFRLFGNMKGKEIMILSL--------L-------ALI--------SGTS------WLAGGFL-----------AGTLWLLFCIF-----ISLIQAFVFTMLTIAFVSSAV----SE--D----H------------------------------------------   [257]
He_modAP    --------------------------------------------------------MRPEWHFMGM----------------------------------------------------------------------------------------------------------------------------------------------------------------------------------------TFWADTLLF---TWLVMAILIIFGYIAGRRATS--GT------P-DRIVAVWEFVIDFV-AKIVADNTD---YKK-MAG-------------------------------------------------------------LLAYLVTLIMFIFVSNMIG-L-FP---------------------------NFTFG--LGHLHTAGNLM------------------------------------------------SP---------TADLNLTLALA-TMTIILAQYYGIK-YNGTH-YFGHFF--SPH--------------------------WLFF----PIHAIE-LLTKPVTLAFRLYGNIFAGEVLIKVL--------L-------TFI-----------P--FGLVYLLGGFI----------PHV-IWLGFSVF-----VGAIQSFVFTVLTIVYISQAI-----G--A----A--DSH-------------------------------------   [240]
St_monHe    -----------------------------------------MHLSKKKNLLKWIGLMVLMLVGVNLFLSIISTVFPITFQK---------------------------------------------PHDIIEPPEIFFSIPVGRYI--------------------------------------------------------------------------------------------------------LNINQTIMN---TWVVMIIIIFILIKGTRNISV--EN------P-GFFQLVLEEYYNFI-NNSFLEGLG-KYKEK-----------------------------------------------------------------FAGFFSALFSMIAFLNVSMFL-FP---------------------FAIIWKKNEHGLIFV---------------------------------------------------------KP----FFRTATADMNTTVGLA-LVVFVIFLGAAIY-RMGVLGFIKELS--QPF--------------------------VFML----PINIIG-EFAKPINIAMRLFGNMFAGLVIMSLV--------Y-------GLA------VKDVFP------SLTNNILKGSFSFAVGWPNI-LQIYLDFF-----IGILQAFVFTVLSSVYIKQML-----I--G----E--DEEE------------------------------------   [307]
Fu_nucHe    ----------------------------------------------------------------------------------------------------------------------------------------------------------------------------------------------------------------------------------------------------------------MVT---TWFVLLFFYLFFKLGTRNLQL---I------P-GKFQSVLEGIYEFL-DGTIGQILG---VWK--KK-------------------------------------------------------------YYTFFASLFLFIFLSNIITFFPIP-------------------------WFSIKNG--IFTIYPAFR--------------------------------------------------AP---------TADLNTTIGLA-LIVTTLFISINIK-NNGVSGYLKGFA--DPT--------------------------PVML----PLNVVG-EFAKPLNISMRLFGNMFAGMVIMGLI----------------YMA----------VP------Y----FV----------PAA-LHLYFDLF-----AGLVQSFVFVTLSMVYVQGSI-----G--D----T--EYTN------------------------------------   [218]
Il_ploHe    --------------------------------------------MKKFGPVILAAIIAVFTFAMKMLGIVQFETPPLVEGP------------------------------------------KIMFYVPLPQSMHDFPFALKMAEGSYG----------------------------------------------------------------------------------------------------FPVTITIIS---TWCVMLFLILIFRWASQNLEI---M------P-GKKQAFFETVYAFF-DALIGQMLG---AWK--KK-------------------------------------------------------------YFTYISTLFLFILISNIVSFFPIP-------------------------------G--FSFEGGLLKIAPALR--------------------------------------------TP---------TADLNTTVGLA-LITTYSFMAASFR-VSGFFGFFKGLF--EPM--------------------------PLMF----PINLAG-EFAKPTNISIRLFGNMFAGMVILGLL--------Y-------KAA-----------P------A----LI----------PAP-MHLYFDLF-----SGIVQSFVFIMLTMVYIQGSI-----G--D----A--EYVD------------------------------------   [288]
Th_carFR    ---------------------------------------------------------------MGH-----G---GGHEIG----------------------------------------------G-------HKVAYFAGL----------------------------------------------------------------------------------------------------------AFNMDTLYM---TWLTMAIVIILAVLATRRLSL---V------P-SGWQNALEMVILAL-LEQIEAAMG---PKG--KK-------------------------------------------------------------LAPLLITLFLFLLVANELG-L-VP-------------------------------G--FT---------------------------------------------------------SP---------TNDLNTTLGLA-LLVIAVVHVAGAA-SKGLFNYLKHFL--EPN--------------------------ILFL----PINIIE-EVSKPVTLSFRLFGNILAGEILIIIL--------G-------ILV-----------P------Y----------------VIPTAWLAFSVF-----VGIVQAFIFTILSMSYISNAL-----K--D----D--HH--------------------------------------   [226]
Al_oreAR    ----------------------------------------------------MEGFGPKIIFEVGG----------------------------------------------------------------------------------------------------------------------------------------------------------------------------------------IIISETVVV---TWIIMAIFAITSILITRNFEK---I------P-KGMQNVVEMLVDTM-NKFTMQTMG---EKR--RS-------------------------------------------------------------FAPYMGTIFLFLLVGNLIG-L-V--------------------------------G--LR---------------------------------------------------------PP---------TADLNTTFALS-ILTFIIIHYNSVK-TSGIGGKIKGYF--EPL--------------------------PFLF----PINVLG-DVATPISLAFRLFGNVVGGLVIMSLL--------YSALGSLSGMIGL------QSIP------I----FQ-------AGIPLV-FHAYFDVF-----SGVLQSFIFVMLSMVYISNAM--------D-----------------------------------------------   [231]
Al_metFR    ---------------------------------------------------MEVGFGPRIIFNIGN----------------------------------------------------------------------------------------------------------------------------------------------------------------------------------------IPISETVVM---TWFVMAVLFAFAFVATRRFER---V------P-SGLQNVTEAIVDEM-NGLTAQTMG-ADKKG-----------------------------------------------------------------FAPYMGTLFLFLLVSNILG-I-F--------------------------------G--LR---------------------------------------------------------PP---------TADVNVTFALA-LTTFAMIHFFGAK-TKGLGTYLKGFL--EPF--------------------------AFML----PLNILS-ELSLPISLAFRLFGNIVGGFIIMALL--------Y------GGLASVSGMIGLESFP------IFAAGI-----------PVA-LHLYFDLF-----AGVLQTFIFVMLSMVFIAMAM--------D-----------------------------------------------   [232]
CSo_usHe    ---------------------------------------------------------MFNDHLAGA-GNALTGIVGMAPEA-------------------------------------------------------------------------------------------------------------------------------------------------------------------------RPWANFVTM---QLLVVAIIVVLFAILRPRLSP--DR------P-GKLQHTFELVYGFL-HEQAEEQIG--HEGH---H-------------------------------------------------------------YLAFFGTIFIFILFANLIG-V-VP-------------------------------G--FE---------------------------------------------------------AP---------TMVPSVPAGCA-IAAFFYYNIVGVQ-ANGLGRYLAHFA--GPM-------------------PLL---APLMI----PIELVS-HMARPLSLTIRLFANMYAGEQVTMVF--------L-------KLT-----------F------L----FV----------PAV-F-MGLHVF-----VSFLQAYIFMLLTMMYVAGAV----AH--E----H------------------------------------------   [233]
CKo_veHe    -----------------------------------------------MPHQLWFTAFLNQYLAGPVSAMMSVLHVPNPHPR-------------------------------------------------------------------------------------------------------------------------------------------------------------------------APISNYVAM---EILVFLLLVLFFIATRISLSW--DK------P-GVLQHIAEGMNNFV-SNQGEEMIG----HG-YET-------------------------------------------------------------YTSYIVTLGVFILSMNLIG-L-IP-------------------------------G--FE---------------------------------------------------------AP---------TAFPSVPLGCA-LVTWFFYHVHGLR-ENGVIGYLKHFL--GPV-------------------WWI---SPLLF----VIEICS-HFARIMSLTIRLYANMFAGDMVTLAF--------F-------SLV-----------P------L----GF----------PVV-F-MGLHIF-----VSLIQTYIFITLAAVYLAEAT--------A----H--GHD-------------------------------------   [245]
Ac_capHe    --------------------------------------------------------------------MARFGVHPAHPAH--------------------------------------------------------------------------------------------------------------------------------------------------------------------------PINNRLTL---QLIVAAGLILFFIYVRLRLSV--EH------P-GKSQHLAEMVFEYV-EGQAVDIMQ--HGYE---P-------------------------------------------------------------YLSYATVIGVFILLCNLMG-L-LP-------------------------------G--IE---------------------------------------------------------TP---------TASPVVPLGLA-ILTFIYYNMHGLW-KQGPISYFKHFL--GPV-------------------WWM---TPLML----PMEIVS-HLARVLSLTVRLYANMFASDLLTLVF--------F-------SLF-----------P------I----GL----------PII-F-LGLHFA-----VAVIQSYVFMLLTLIYLTQAV--------S----H--DEAEL-----------------------------------   [225]
Di_theHe    ---------------------------------------------------------------------------MEQGPE---------------------------------------------IG-------PRVVAELFG------------------I---------------------------------------------------------------------------------------PITNTFISL---QIISVVVLLLSFWLSYKPKEN---L------T-TK-QNIIETLVEMF-RRYLSGFLE---EHI-AEK-------------------------------------------------------------YFSFFATLFLFILLSNWSG-F-IP-------------------------------G--FA---------------------------------------------------------SP---------TSDINVTVGLA-IGTILYIQYAAFK-ERGI-EYLKSFV--SPS--------------------------VLFL----PINILE-QITRPVSLALRLFGNISGEHIVLGII--------S-------LLA-----------P------L----IV----------PVP-I-MALNMF-----MGFIQAFIFTSLSAAYLAAAL----EE--------------------------------------------------   [220]
Di_turHe    ---------------------------------------------------MERGPEIGPRVVGQI-------------FG-------------------------------------------------------------------------------------------------------------------------------------------------------------------------IPITNTLIS---LQIVSLFVILLAFWLSYKPKE----------TITTRQNIAETLVEMF-KRYLSGFLE---EHI-AEK-------------------------------------------------------------YFSFFATLFLFILISNWSG-F-IP-------------------------------G--FT---------------------------------------------------------SP---------TSDINVTAGLA-IGTILYIQYVAFK-ERGV-EYLKSFV--SPS--------------------------VLFL----PINILE-QITRPVSLALRLFGNISGEHIVLGII--------S-------LLA-----------P------L----IV----------PVP-I-MALNMF-----MGFIQAFIFTSLSAAYLAAAL----EE--------------------------------------------------   [220]
Gl_vioOP    -------------------------------------------------------MELALATLGNQ-----P---LIAAVE---------------------------------------------VG-------KHLTWQLGP------------------L---------------------------------------------------------------------------------------SVHGQTMIT---TWVVMLLLIGLTFIGTRKLQR---V------P-SGLQNFLEYAYDLL-ASIARNQIG---EKQ-YRS-------------------------------------------------------------WVPLIGTIFLFVLFANWLGQL--P-----------------------LRLFHIPEG-ELA---------------------------------------------------------SP---------TNDINTTVALS-LIALVSYIYAGLR-KSG-FGYFKHYF-----------------------------ESPILA----AVWVLE-FFTRPLSLSIRLFGNILAEELVVAVL--------I-------LLV-----------P------I----LV----------PVP-L-MILFLL-----TGAIQALVFSTLTASYVGEAV-----E--D----H--DDHH------------------------------------   [246]
Sy_JA3OP    ----------------------------------------------------MNLFFSAPPLVAEL------------------------------------------------------------------EVGHHLYWHLGKF---------------------------------------------------------------------------------------------------------TVHGQVLIA---SWIAIALILTVVLLGTRQLQR---E------P-AGLQNFIEYTLEFV-QSIARAQIG---EKN-FRP-------------------------------------------------------------WVPYVGTLFLFIFVSNWMGNL-FP-----------------------WKLIPLPEG-ELA---------------------------------------------------------SP---------TNDINTTAGLA-LLTSVMYFVAGIS-KRG-LSYFKKYI--EPT--------------------------PVLL----PINVLE-DFTKPLSLSFRLFGNILAEELVIAVL--------V-------LLV-----------P------L----LI----------PVP-V-MILFLF-----TGAIQALIFSTLSAAYIGEAL-----E--G----H--GGGDHHD---------------------------------   [248]
Sy_JA2OP    ----------------------------------------------------MNLSFSSPPLLAEL------------------------------------------------------------------EVGHHLYWHLGKF---------------------------------------------------------------------------------------------------------TVHGQVLIA---SWIAIALILTVVILGTRQLQR---E------P-AGLQNFVEYALEFV-QSIARAQIG---EKN-FRP-------------------------------------------------------------WVPYVGTLFLFIFVSNWMGNL-FP-----------------------WKLIPLPEG-ELA---------------------------------------------------------SP---------TNDINTTAGLA-LLTSIMYFVAGIS-KRG-LSYFKKYI--EPT--------------------------PILL----PINVLE-DFTKPLSLSFRLFGNILAEELVIAVL--------V-------LLV-----------P------L----FI----------PVP-V-MVLFLF-----TGAIQALIFSTLSAAYIGEAL-----E--G----H--GGGDHRD---------------------------------   [248]
Pr_marOP    -----------------------------------------------------------MFLNSLL-----T---NFAALE---------------------------------------------VG-------QHLYWQIGN------------------I---------------------------------------------------------------------------------------RLHGQVFLT---SWILLGALLVFISLGTKKMEN---D------P-KGLQNLLEFLWDYI-RDLARTQIG---EKV-YRD-------------------------------------------------------------WMPFIGTLFLFVFVSNWGGAL-IP-----------------------WRLIKLPSG-ELG---------------------------------------------------------AP---------TADINTTIALA-LLVSLSYFYAGLS-NKG-WRYFEYYV--HPT--------------------------PIML----PFKILE-DFTKPLSLSFRLFGNILADELVVGVL--------V-------FLV-----------P------L----IL----------PIP-V-MFLGLF-----TSAIQALIFATLAAYYIGEAV----EE--H----H------------------------------------------   [241]
Sy_931OP    ----------------------------------------------------------MALLPFTL---------PLAELE---------------------------------------------VG-------HHLYWQIGNL---------------------------------------------------------------------------------------------------------NLHGQIFLS---SWILIGALLAFVLVGTKNLSR---D------P-KGAQNLLEFLWDYI-RDLSRDQIG---EKY-YRE-------------------------------------------------------------WLPFIGTLFLFIFVSNWGGAL-IP-----------------------WKVIELPEG-ELG---------------------------------------------------------AP---------TADINTTVAMA-LLVTLAYFYAGLS-KKG-WRFFELYV--EPT--------------------------PIML----PFKIIE-EFTKPLSLSFRLFGNILADELAVGVL--------V-------YLV-----------P------L----IV----------PLP-V-MLLGLF-----TSAIQALIFATLAAFYIGEGL----HE--A----H------------------------------------------   [241]
Sy_810OP    ----------------------------------------------------------MALLPFPL---------PFAELE---------------------------------------------VG-------HHLYWQIGDL---------------------------------------------------------------------------------------------------------YLHGQVFLS---SWILIGILLVLVLAGTRNMQR---D------P-LGLQNLLEFLWNFI-RDIARDNIG---EKY-YRD-------------------------------------------------------------WLPFIGTLFLFIFISNWGGAL-IP-----------------------WKIIELPEG-ELG---------------------------------------------------------AP---------TADINTTVAMA-LLVSLAYFYAGLS-RKG-LRFFELYV--EPT--------------------------PIML----PFKIIE-EFTKPLSLSFRLFGNILADELAVGVL--------V-------YLV-----------P------L----LV----------PLP-V-MLLGLF-----TSAIQALIFATLTAFYIGEGL----HE--A----H------------------------------------------   [241]
Sy_990OP    ----------------------------------------------------------MALMPLSL---------PFAELE---------------------------------------------VG-------HHLYWQIGDL---------------------------------------------------------------------------------------------------------YLHGQVFLS---SWILIGILLAFVLVGTRGMKR---D------P-IGLQNLLEFLWDFI-RDLARDQIG---EKY-YRD-------------------------------------------------------------WLPFIGTLFLFIFVSNWGGAL-IP-----------------------WKIIELPEG-ELG---------------------------------------------------------AP---------TADINTTVAMA-LLVSLAYFYAGLS-RKG-LRFFELYV--EPT--------------------------PIML----PFKIIE-EFTKPLSLSFRLFGNILADELAVGVL--------V-------YLV-----------P------L----IV----------PLP-V-MLLGLF-----TSAIQALIFATLAAFYIGEGL----HE--A----H------------------------------------------   [241]
Sy_960OP    ----------------------------------------------------------MALLPLPL---------PFAELE---------------------------------------------VG-------HHLYWQIGDL---------------------------------------------------------------------------------------------------------YLHGQVFLS---SWILIGILLAVVLVGTRGMKR---D------P-IGLQNLLEFLWNFI-RDIARDNIG---EKY-YRD-------------------------------------------------------------WLPFIGTLFLFIFVSNWGGAL-IP-----------------------WKIFELPEG-ELG---------------------------------------------------------AP---------TADINTTVAMA-LLVSLAYFYAGLS-RKG-LRFFELYV--EPT--------------------------PIML----PFKIIE-EFTKPLSLSFRLFGNILADELAVGVL--------V-------YLV-----------P------L----IV----------PLP-V-MLLGLF-----TSAIQALIFATLASFYIGEGL----HE--A----H------------------------------------------   [241]
Sy_780OP    ---------------------------------------------------MVPSLLNLPFAELEV--------------------------------------------------------------------GQHLYWQIGNL---------------------------------------------------------------------------------------------------------NLHGQVFLS---SWVVIGLLLLLVVSGTRKMER---D------P-KGVQNLLEYLWDYL-RELAREQIG---EKA-YRD-------------------------------------------------------------WLPFVGTLFLFIFVCNWGGAL-IP-----------------------WRLVELPNG-ELG---------------------------------------------------------AP---------TADINTTVAMA-LLVSLSYFYAGLS-RKG-LRYFEYYV--EPT--------------------------PIML----PFKIIE-DFTKPLSLSFRLFGNILADELVVAVL--------A-------FLV-----------P------V----LV----------PLP-A-MFLGLF-----TSAIQALIFATLAANYIGEAV-----H--E----E--AH--------------------------------------   [242]
Sy_RCCOP    ------------------------------------------------------MLLHLPLAELEV--------------------------------------------------------------------GHHLYWQIGNL---------------------------------------------------------------------------------------------------------NIHGQVFLS---SWIVIGALLAVVVLGTRKMER---D------P-RGVQNLLEFLWDYL-RDLARDQIG---EKV-YRD-------------------------------------------------------------WLPFIGTLFLFIFVSNWGGAL-IP-----------------------WRIVHLPSG-ELG---------------------------------------------------------AP---------TADINTTVAMA-LLVSLAFFYAGLS-NKG-LKFFEYYV--EPT--------------------------PIML----PFKIIE-EFTKPLSLSFRLFGNILADELAVAVL--------A-------SLV-----------P------L----LV----------PLP-V-MLLGLF-----TSAIQALIFATLAAFYIGEAV-----H--E----E--AH--------------------------------------   [239]
Tr_eryOP    --------------------------------------------------------MLDVLNTINF--------LPLAELE----------------------------------------------------VGQHFYWELGSF---------------------------------------------------------------------------------------------------------KIHGQILLT---SWFVIALILLAAFISSLNVQR---I------P-SGMQNFMESVLEFI-RSLTKDQIG---EKD-YRP-------------------------------------------------------------WVPFIGTLFLFIFVSNWSGAL-VP-----------------------WKVIELPSG-ELA---------------------------------------------------------AP---------TSDINTTVALA-LLTSIAYFYAGIS-KKG-LGYFAGYA--EPV--------------------------PFMV----PFKIIE-DFTKPLSLSFRLFGNILADELVVGVL--------V-------LLV-----------P------L----FI----------PLP-L-MVLGLF-----LSAIQALIFATLAANYIGEAL-----E--E----H--GAEDHD----------------------------------   [249]
Ly_810OP    ------------------------------------------------------MQMLEFFNAINC--------FPLASLE----------------------------------------------------VGQHFYWELGNF---------------------------------------------------------------------------------------------------------KVHGQIFLT---SWFVIAVLMLGAILATTNIQR---I------P-SGMQNFMEFVLEFV-RNLAKDQIG---EKE-YRP-------------------------------------------------------------WVPFVGTLFLFIFVSNWSGAL-VP-----------------------WKLIELPSG-ELT---------------------------------------------------------AP---------TSDINTTIALA-LLTSGAYFYAGMS-KKGVVGYFADYA--KPV--------------------------PFLA----PFRVIE-DFTKPLSLSFRLFGNVLADELVVAVL--------V-------FLV-----------P------L----FV----------PLP-L-MVLGLF-----LGSIQALIFATLAANYIGEAL-----E--G----H--GEEHH-----------------------------------   [251]
Th_eloOP    --------------------------------------------------------MMPLIDLWTA--------LPLAKLE----------------------------------------------------VGHHFYWYIGNL---------------------------------------------------------------------------------------------------------RVHGQVFIT---TWFVMALLIAVAFVASRNIQR---V------P-SGIQNLMEYALEFI-RDLTKSQMG---EHE-YRA-------------------------------------------------------------WVPFVGTLFLFIFVCNWSGAL-VP-----------------------WKLIELPEG-ELA---------------------------------------------------------AP---------TNDINTTVALA-LLVSLAYFYAGLR-KRG-LKYFTKYI--EPT--------------------------PVLL----PIAILE-DFTKPLSLSFRLFGNILADELVVSVL--------V-------LLV-----------P------L----FV----------PLP-V-MVLGLF-----TSAIQALVFATLAATYIGEAM-----E--G----H--GGDHEAAHS-------------------------------   [252]
Ar_plaOP    ---------------------------------------------------------MQMFDVVNA-----FGSLPFAELE---------------------------------------------VG-------KHFYWNIGNL---------------------------------------------------------------------------------------------------------RIHGQVFMT---SWFVIGVLLLLSISATRNIQT---I------P-SGIQNFMEYALEFI-RDLVKNQIG---EKE-YRP-------------------------------------------------------------WVPFVGTLFLFILVSNWSGAL-VP-----------------------WRVFEIPNS-ELA---------------------------------------------------------AP---------TNDINTTVALA-LLTSLAYFYAGFS-RRG-LGYLLKYI--QPT--------------------------PILL----PINILE-DFTKPLSLSFRLFGNVVADELVVGVL--------V-------LLV-----------P------L----FV----------PIP-M-MVLGLF-----LGSIQALIFATLAANYIAEAM-----E--G----H--GEEHHE----------------------------------   [251]
Sy_eloOP    ---------------------------------------------------MGSATLPSDLMSMPT-LLELSSVLPLAELE---------------------------------------------VG-------QHFYWQIGNY---------------------------------------------------------------------------------------------------------RLHGQVFLT---SWFVIAALVVLSLLANRNLQR---I------P-SGLQNFMEYVLDFI-RNLARTQIG---EKE-YRP-------------------------------------------------------------WVPFIGTLFLFIFLSNWSGAL-IP-----------------------WKLIKLPSG-ELA---------------------------------------------------------AP---------TSDINTTVALA-LLTSLAYFYAGFS-RKG-LGYFGNYV--HPT--------------------------PVML----PFKILE-DFTKPLSLSFRLFGNILADELVVAVL--------V-------LLV-----------P------L----FV----------PLP-A-MILGLF-----TSAIQALIFATLAASYIGEAV-----E--E----H--GEEHAE----------------------------------   [261]
Mi_aerOP    --------------------------------------------------------MLDSLSVLNF--------YSLASLE----------------------------------------------------VGQHWYWHIGGL---------------------------------------------------------------------------------------------------------KIHGQVIAV---SWIVFAILIIASIAATRKIQK---V------P-SGIQNLMEYVLEFL-RDLAKNQLG---EKE-YRP-------------------------------------------------------------WLPFIGTLFLFIFVSNWLGAL-IP-----------------------WKLIELPEG-ELA---------------------------------------------------------AP---------TNDINTTVALA-LLTSLAYFYAGIS-KKG-LGYFAHYL--EPI--------------------------PVLL----PIKILE-DFTKPLSLSFRLFGNILADELVVAVL--------V-------FLV-----------P------L----VV----------PLP-L-MALGLF-----TSAIQALVFATLAGAYIHEAL-----E--S----E--HEEEHA----------------------------------   [249]
Cy_880OP    ------------------------------------------------------MTMLDGLSVVQT--------FPLASLE----------------------------------------------------VGQHWYWHIGNL---------------------------------------------------------------------------------------------------------RVHGQVILA---SWFVIGLLVIASLAATKNVQR---I------P-SGMQNFMEYVLEFL-RDLAKNQLG---EKE-YRP-------------------------------------------------------------WLPFIGTLFLFIFVSNWSGAL-IP-----------------------WHVIKLPEG-ELA---------------------------------------------------------AP---------TNDINTTVALA-LLTSLAYFYAGLS-KKG-LGYFSHYV--EPI--------------------------PVLL----PIKILE-DFTKPLSLSFRLFGNILADELVVAVL--------V-------FLV-----------P------L----FI----------PLP-I-MALGLF-----TSAIQALVFATLAGAYIHEAI----ES--E----H--EEEDH-----------------------------------   [251]
Sy_680OP    ----------------------------MQGSLSWLLRFVEGQQLSSLPRQSHRITMLAGLSVLNL--------FPLAALE----------------------------------------------------VGQQWYWEIGNL---------------------------------------------------------------------------------------------------------KLHGQTFAT---SWFVILLLVIASLAATRNVQR---V------P-SGIQNLMEYVLEFL-RDLARNQLG---EKE-YRP-------------------------------------------------------------WLPFIGTLFLFIFVSNWSGAL-LP-----------------------WKLIHIPDGAELA---------------------------------------------------------AP---------TNDINTTVALA-LLTSLAYFYAGLR-KKG-LGYFANYV--QPI--------------------------PVLL----PIKILE-DFTKPLSLSFRLFGNILADELVVAVL--------V-------LLV-----------P------L----LV----------PLP-L-MALGLF-----TSAIQALVFATLAGAYIHEAI-----E--S----E--GEEH------------------------------------   [276]
Cy_511OP    ------------------------------------------------------MTMLNGLRILDT--------LPLAALE----------------------------------------------------VGKHWYWEIGNL---------------------------------------------------------------------------------------------------------KLHGQVFMA---SWVVIALLIIASLLATRNIQR---V------P-SGMQNFMEYVLEFL-RDLARTQLG---EKH-YRP-------------------------------------------------------------WLPFIGTLFLFIFVSNWSGSL-IP-----------------------WRLIEIPEG-ELA---------------------------------------------------------AP---------TNDINTTVALA-LLTSLAYFYAGLS-KKG-LGYFANYV--QPI--------------------------PVLL----PIKILE-DFTKPLSLSFRLFGNILADELVVAVL--------V-------FLV-----------P------L----FV----------PLP-L-MALGLF-----TSAIQALVFATLAGAYIHEAI-----E--S----E--EEEEHA----------------------------------   [251]
un_cyaOP    --------------------------------------------------------MLHGLHISNT--------LSLAALE----------------------------------------------------VGKHWYWEIGNL---------------------------------------------------------------------------------------------------------RLHGQVFLA---SWFVIALLVIASLSATRNIQR---V------P-SGMQNFMEYVLEFL-RDLAKNQLG---EKH-YRQ-------------------------------------------------------------WLPFIGTLFLFIFVSNWSGAL-IP-----------------------WKLIEIPEG-ELA---------------------------------------------------------AP---------TNDINTTVALA-LLTSLAYFYAGLS-KKG-LGYFANYI--QPI--------------------------PILL----PIKILE-DFTKPLSLSFRLFGNILADELVVGVL--------V-------FLV-----------P------L----LV----------PLP-L-MALGLF-----TSAIQALVFATLAGAYIHEAI-----E--S----E--EEEEH-----------------------------------   [248]
Sy_700OP    --------------------------------------------------------MLNSLTTFSL--------FPLAELE----------------------------------------------------VGKHFYWELGGL---------------------------------------------------------------------------------------------------------KVHGQVLMT---SWFVIAVLVLASILATRNVQR---V------P-GGFQNFMEYALEFI-RDLAKNQLG---EKE-YRP-------------------------------------------------------------WVPFIGTLFLFIFIANWSGAL-VP-----------------------WKIIGLPEG-ELA---------------------------------------------------------AP---------TNDINTTVALA-LLTSLAYFYAGFK-KRG-IGYLKKYL--EPT--------------------------PILL----PINILE-DFTKPLSLSFRLFGNILADELVVGVL--------V-------FLV-----------P------L----II----------PLP-L-MALGLF-----ASAIQALIFATLAAAYIAEAM----EG--H----H------------------------------------------   [244]
Ac_marOP    ----------------------------------------------------------MPLASLEV--------------------------------------------------------------------GQHLYWQIGGL---------------------------------------------------------------------------------------------------------KVHGQVLIT---SWIVIGILVIVSVLATRKVER---I------P-SGLQNFMEYALEFV-RDLTKNQIG---EKE-YRP-------------------------------------------------------------WVPFIGTLFLFIFVSNWSGAL-FP-----------------------WKLISLPEG-ELA---------------------------------------------------------AP---------TNDINTTVALA-LCTSFVYFYAGFR-KKG-LGYFRKYI--EPT--------------------------PVLL----PIAILE-DFTKPLSLSFRLFGNILADELVVAVL--------V-------LLV-----------P------L----IV----------PLP-V-MLLGLF-----TSGIQALVFATLAGAYIHESL-----E--G----H--GEEE-EAH--------------------------------   [240]
No_punOP    ------------------------------------------------------MQMLSVLNAFNS--------FPLAELE----------------------------------------------------VGHHFYWQLGNL---------------------------------------------------------------------------------------------------------KIHGQVFLT---SWFVISILVVASIAATRNAQR---I------P-KGIQNLMEYALEFI-RDLAKNQLG---EKE-YRP-------------------------------------------------------------WVPFIGTLFLFIFVSNWSGAL-IP-----------------------WKLIKLPSG-ELA---------------------------------------------------------AP---------TNDINTTVALA-LLTSLAYFYAGFS-KRG-LGYFKKYI--EPT--------------------------PVLL----PIAILE-DFTKPLSLSFRLFGNILADELVVAVL--------V-------LLV-----------P------L----FV----------PLP-V-MALGLF-----TSAIQALVFATLAGAYIHEAM-----E--G----H--GGEEHEEH--------------------------------   [253]
No_azoOP    ------------------------------------------------------MPMLSVLNAFNA--------FPLAELE----------------------------------------------------VGQHFLWQLGSL---------------------------------------------------------------------------------------------------------KIHGQVFLT---SWFVIGILVIASLAATRNVQK---I------P-GGIQNFMEYALEFI-RDLAKNQLG---EKE-YRP-------------------------------------------------------------WVPFIGTLFLFIFVSNWSGAL-IP-----------------------WKLIKLPAG-ELA---------------------------------------------------------AP---------TNDINTTVALA-LLTSLAYFYAGFS-KKG-LGYFKKYI--EPT--------------------------PILL----PIAILE-DFTKPLSLSFRLFGNILADELVVAVL--------V-------LLV-----------P------L----FV----------PLP-V-MALGLF-----TSAIQALVFATLAGAYIHEAL-----E--G----H--GEEGHEEH--------------------------------   [253]
Mi_chtOP    ------------------------------------------------------MEIIDGLAFYNA--------FPLAELE----------------------------------------------------VGQHLYWHIGNL---------------------------------------------------------------------------------------------------------KVHGQVFIT---SWVVIAILIIASIAATRNIQR---I------P-SGLQNFMEYALEFL-RDLAKNQIG---EKE-YRP-------------------------------------------------------------WVPFVGTLFLFIFVANWSGAL-VP-----------------------WKLIELPEG-ELA---------------------------------------------------------AP---------TSDINTTVAFA-LLTSLAYFYAGLS-KKG-LGYFAGYA--QPT--------------------------PILL----PFKVLE-DFTKPLSLSFRLFGNILADELVVAVL--------V-------LLV-----------P------L----FV----------PLP-V-MALGLF-----TSAIQALIFATLAAAYIGEAM----ED--H----H------------------------------------------   [246]
No_712OP    --------------------------------------------------------MLNFLNFYSV---------PLAELE----------------------------------------------------VGKHLYWQIGNL---------------------------------------------------------------------------------------------------------KLHGQVFLT---SWFVIGVLVLASVAASSNVKR---I------P-SGIQNLLEYALEFI-RDLAKNQIG---EKE-YRP-------------------------------------------------------------WVPFVGTLFLFIFVSNWSGAL-VP-----------------------FKLIHLPEG-ELT---------------------------------------------------------AP---------TSDINTTVALA-LLTSLAYFYAGFS-KKG-LGYFGNYV--QPV--------------------------SFML----PFKIIE-DFTKPLSLSFRLFGNILADELVVGVL--------V-------LLV-----------P------L----FV----------PLP-V-MALGLF-----TSAIQALIFATLAAAYIGEAM----ED--H----HGEEHEEHH----------------------------------   [251]
An_varOP    --------------------------------------------------------MLNFLNFYSV---------PLAELE----------------------------------------------------VGKHLYWQIGNL---------------------------------------------------------------------------------------------------------KLHGQVFLT---SWFVIGVLVLASVAASSNVKR---I------P-SGIQNLLEYALEFI-RDLAKNQIG---EKE-YRP-------------------------------------------------------------WVPFVGTLFLFIFVSNWSGAL-VP-----------------------FKLIHLPEG-ELA---------------------------------------------------------AP---------TSDINTTVALA-LLTSLAYFYAGFS-KKG-LGYFGNYV--QPV--------------------------SFML----PFKIIE-DFTKPLSLSFRLFGNILADELVVGVL--------V-------LLV-----------P------L----FV----------PLP-V-MALGLF-----TSAIQALIFATLAAAYIGEAM----ED--H----HGEEHEEHH----------------------------------   [251]
Ge_ferFR    -----------------------------------------------------MEHHASLLAQWLT-QVLGLARHPWPGFA---------------------------------------------HGAALSV---------------------------------------------------------------------------------------------------------------------IERYDHLLN---AALAALLAMLITALVRKNLAR---I------P-GPLQQMFEGVVEWL-KGMINDNIA--HHGE---R-------------------------------------------------------------YLPFIGTMALFVFFNNLFG-L-LP-------------------------------A--LS---------------------------------------------------------PG---------TSNWNVTLGAA-LVVFGYYNFHGMK-EQGFVKYWAHFA--GPI-------------------WWL---APLMF----PLEILG-LLSRILSHSLRLFGNIAGEHVVAGIF--------F-------GLL-----------P------I----LL----------PIP-M-MFLGLF-----FGLIQTFVFTMLATIYLSGAV----SH--E----H------------------------------------------   [243]
Na_prSfR    --------------------------------------------------------MEGRIW--LF-----F---QFLGHD---------------------------------------------PM-----------------------------------------------------------------------------------------------------------------------------VQLVVH---TIISAVLAIAVAKLATRNLQI---V------P-NGCQNVMEATVSGI-LYIGKDVAS---EEI-ARK-------------------------------------------------------------YLALAGSLAIFIFMGNFIG-I-IP-------------------------------G--FE---------------------------------------------------------SP---------TGNVNLTLTLA-LIVFLYYHYEGIK-AQGLGHYIAHFA--GPV-------------------KWL---APLMF----PVEILS-HFSRIISLAFRLFGNIKGDDLFLLVL--------L-------MLA-----------P------Y----VF----------PLA-G-YALLTF-----SAFLQAFVFMVLTYVYLYGAV--------T-------GQEEAL----------------------------------   [227]
Su_autSO    --------------------------------------------------------MGELFTFFGL----------------------------------------------------------------------------------------------------------------------------------------------------------------------------------------ISEDKTFIFMSHMLLSAGIALILARMAMSNLQL---V------P-KGTQNLMEAYVQGV-WSMGTDVMG---KLH-ARK-------------------------------------------------------------YVALVSTLGLFIGIANIIG-I-FP-------------------------------G--FE---------------------------------------------------------AP---------TAMLEMPLALA-LTIFVYYNFVGIR-EHGLLHYLKHFL--GPV-------------------WWL---YWLMF----PIEIVS-HISRIISLSFRLFGNVKGDDMFLMVI--------L-------MLA-----------P------W----VL----------PII-P-FALLTF-----MAFLQAFIFMMLTYVYLGGSLIVDETI--------------------------------------------------   [225]
Su_kujSO    --------------------------------------------------------MGELFTFFGL----------------------------------------------------------------------------------------------------------------------------------------------------------------------------------------ISHEHSFIFLTHMLLTAAIVLVIAKMATSNLRL---V------P-TGTQNVMEAYLSGV-LAMGADVMG---KAE-ARR-------------------------------------------------------------YLPLVATIGLFVGIANVIG-V-IP-------------------------------G--FE---------------------------------------------------------AP---------SAFLDFTLALA-LVVFTYYNFEGIR-RNGLISYFKHFM--GPV-------------------WWL---AWLMF----PIEIVS-HISRIISLSFRLLGNVKGDDMFLMVL--------L-------MLA-----------P------W----IL----------PIV-P-FALLTF-----MAFLQAFIFMMLTYVYLGGAV-LLHD---D----H------------------------------------------   [225]
Su_denSO    --------------------------------------------------------MGELFTFFGL----------------------------------------------------------------------------------------------------------------------------------------------------------------------------------------ISHDKTFIYMTHMLLAAGIALMLVKMAMSNLKV---V------P-TGTQNVMEAYISGV-LKMGTDVMG---QEA-ARR-------------------------------------------------------------YLPLVATIGLFVGIANLIG-V-VP-------------------------------G--FE---------------------------------------------------------AP---------TAFLEFAFTLA-LSVFIYYNYEGIR-RQGVVKYFKHFL--GPV-------------------WWL---YWLMF----PIEIVS-HFSRLVSLSFRLFGNVKGDDMFLMVI--------L-------MLA-----------P------W----VL----------PMI-P-YALLTF-----MAFLQAFIFMMLTYVYLGSAI----AVEEH-----------------------------------------------   [224]
He_pylHe    -------------------------------------------------------MEHRVFTIANF----------------------------------------------------------------------------------------------------------------------------------------------------------------------------------------FSSNHDFITGFFVVLTAVLMFLISLGASRKMQM---V------P-MGLQNVYESIISAI-LSVAKDIIG---EEL-ARK-------------------------------------------------------------YFPLAGTIALYVFFSNMIG-I-IP-------------------------------G--FE---------------------------------------------------------SP---------TASWSFTLVLA-LIVFFYYHFEGIR-VQGFFKYFAHFA--GPV-------------------KWL---APFMF----PIEIIS-HFSRIVSLSFRLFGNIKGDDMFLLIM--------L-------LLV-----------P------W----AV----------PVA-P-FMVLFF-----MGILQAFVFMILTYVYLAGAV----LTDEG----H------------------------------------------   [226]
Su_deSfR    --------------------------------------------------------MGEIFTFLGL----------------------------------------------------------------------------------------------------------------------------------------------------------------------------------------INHSHDFIFVSHVVLVALISLGLAKLATSKMQL---V------P-SGIQNIMEAYLEAV-LNMGKGVLG---EEL-ARK-------------------------------------------------------------YLPLVATLGFMVFLSNFIG-I-IP-------------------------------G--FE---------------------------------------------------------AP---------TSNLNMTLTLA-FIVFVYYHFEGIR-VNGVIHYFGHFM--GPV-------------------KLL---APLMF----PIEIVS-HFSRLVSLSFRLFGNIKGDDLFLAVV--------L-------MLA-----------P------W----IA----------PLP-A-YVLLTF-----SGLLQTFIFMILTYVYLAGAV----LI--G----E--EH--------------------------------------   [225]
Ca_jejHe    --------------------------------------------------------MKDLFLFSSL---------LDASHT----------------------------------------------------------------------------------------------------------------------------------------------------------------------------FSYFFH---IGLVALIAVIVAMMATRSMQL---V------P-RGMQNLGEAFLEGV-LSMGRDTMG---SEKGARK-------------------------------------------------------------YLPLVATLGIIVFFSNIIG-I-IP-------------------------------G--FH---------------------------------------------------------SP---------TASLNLTLSLA-IIVFVYYHFEGIR-AQGFVKYFAHFM--GPI-------------------KLL---APLMF----PIEIVS-HLSRVVSLSFRLFGNIKGDDLFLMVI--------L-------ALV-----------P------Y----IA----------PLP-A-YVLLTF-----MAFLQAFIFMILTYVYLAGAT--VVEE--G----H------------------------------------------   [226]
Wo_sucHe    --------------------------------------------------------MNDIFTFAGL---------IDHSHD----------------------------------------------------------------------------------------------------------------------------------------------------------------------------FIIGFH---AVLTALIALFLAKMATRSLQV---V------P-GALQNVFEALLDGI-LMMARDVIG---EEK-ARK-------------------------------------------------------------YLPLTGTIAILVFFSNAIG-I-IP-------------------------------G--FE---------------------------------------------------------SP---------TSSLNYTLTLA-LIVFVYYNFEGIR-THGFIKYFAHFA--GPV-------------------KAL---APLLF----PIEIIS-HCSRVISLSFRLFGNIKGDDMFLLVM--------L-------MLA-----------P------W----IA----------PLP-A-FVILTF-----MAFLQAFIFMILTYVFLAGAV--LAEEEAG----H------------------------------------------   [227]
Su_azoFR    ----------------------------------------------------------------------------------------------------------------------------------------------------------------------------------------------------------------------------------------------------------MELQTHVVM---AVIVVIAVPILFSILAKKPSL---I------P-TPVQNIFEIYIQFI-DNLIKENMG---EKG--TK-------------------------------------------------------------YFTLIAAIGLFVFFGNLLG-M-IP-------------------------------G--FE---------------------------------------------------------SP---------TANLNTTMALA-LMVFFIYNFEGIR-EQGL-SYFKHFL--GPV-------------------PAM---APVFV----IIELLS-HLSRPVTLALRLFANMTGGELVSVVL--------I-------MLV-----------P------F----LV----------PMP-V-ILIHLI-----AVFLQTYVFVVLTTVYIAGAI----------------THAEH-----------------------------------   [209]
Aq_aeoHe    -----------------------------------------------------------------------------------------------------------------------------------------------------------------------------------------------------------------------------------------------------------MEYSHVVY---ALLAVALAIIFVLKGGKPSLK----------P-TKYQALLEGYLRFV-RNMLLENVG---ERG--LK-------------------------------------------------------------YVPLIAAIGLFVFFGNILG-M-VP-------------------------------G--FE---------------------------------------------------------AP---------TANINTNLALA-LLVFFYYHFEGFR-ENGL-AYLKHFM--GPI-------------------PLM---APFFF----VVEVIS-HIARPITLSLRLFANMKAGALLLLTL--------V-------SLV--------IKNP------FTLVVSP----------VVLIFVIAIKFL-----AIFIQTYIFMILSVVYIAGAV----------------AHEEH-----------------------------------   [216]
Hy_Y04SO    ----------------------------------------------------------------------------------------------------------------------------------------------------------------------------------------------------------------------------------------------------------MEHYEHVIT---SIVAMVVALGVVLAAGKPKIM----------P-SKLQFVIESYINFC-KSMVTENMG---EQG--LR-------------------------------------------------------------YLPLIASIGLFVFFGNVME-L-LP-------------------------------F--VD---------------------------------------------------------AP---------TGNINTTLALT-LIVFFLYHFEGFR-VNGL-GYIKHFM--GPI-------------------KAL---APFFF----IIEIMS-HLGRVVSLSLRLFANMKGGAILLISI--------I-------GVL--------IGNP------FTLAVSP----------IVLVFLITIKVL-----AIVLQAFIFMILSTIYIAGAV----------------VHEEH-----------------------------------   [217]
Ba_S5Het    --------------------------------------------------------------------MKEYLLLHSEAFP-------------------------------------------------------------------------------------------------------------------------------------------------------------------------AWLSKDVVY---TWAVMVIVLGLSWLATRKMAE---V------P-RGIQNVFETVIELL-QGAVRSSMG--ARGD---Y-------------------------------------------------------------FLPLIAGFAFYIFTSNIVG-L-LP-------------------------------G--FH---------------------------------------------------------PP---------TAGLNTTASLA-IIVFVLTHYYGVK-TQGAWNYIKHFA--GPI-------------------PAM---APLMF----PIEIVG-HLTRPVSLSLRLFGNMMGKEKVLLVL--------L-------MLV-----------P------F----FI----------PMI-I-MGLGVL-----VAVIQTVVFCLLAMIYIGSAM----EDAHH-----------------------------------------------   [223]
De_thiSR    ---------------------------------------------------------MEDLYQWMF-LREFF---HALGLN---------------------------------------------------------------------------------------------------------------------------------------------------------------------------IPQHVLY---SWFFIVILVLVGWMATRRMTL---V------P-KGVQNFFEFLIKAV-EDFVVANMG---EQG--RR-------------------------------------------------------------VFPVLFTLLIYIWVLNVSG-L-VP-------------------------------S--ID---------------------------------------------------------AA---------TANINTTACMA-LFVFVYYNYWGIR-IHGA-AYIKKFM--GPY-------------------WWF---APVML----PIEIVS-HLARPLSLALRLFGNIRAEEITIAVM--------F-------ILA-----------P------I----LG----------SLP-I-FILFLL-----LKTMQAFVFFMLTMMYLKEAF----EE--A----H------------------------------------------   [226]
De_pigSR    ---------------------------------------------------------MDQITIGGQ----------------------------------------------------------------------------------------------------------------------------------------------------------------------------------------VVEFKHVFY---SWVCMAVLFVVAYLVRRRLTL---V------P-GGMQNFFEALIDTI-ENFICNTMG---EAG--RR-------------------------------------------------------------FVPLLAGMFIYIFGMNLLG-L-IP-------------------------------G--FD---------------------------------------------------------AP---------TANLNTTVSMA-LFVLVFYNALGII-RWKA-HYVHHFT--GPS-------------------KFL---IPLMF----PLEIVS-HLSRPVSLSLRLFGNIRGEEIVMVLF--------F-------IMA-----------P------I----LG----------TIP-I-YALFLL-----GKTMQAFVFFMLTMFYIKGAI----EAPEH-----------------------------------------------   [218]
De_desSR    ----------------------------------------------------MAGGLPHPVLLSTFMGMDEITIGGQ-----------------------------------------------------------------------------------------------------------------------------------------------------------------------------VVEFKHVFY---SWVCMAILFAVAWVLRRRLTL---V------P-GGLQNFFEAMVDTI-ENFIVSTMG---ENG--RK-------------------------------------------------------------FVPLLAGIFIYIFGMNLMG-L-VP-------------------------------G--FD---------------------------------------------------------AP---------TANLNTTVCMA-LFVLVFYNAVGLI-RWKT-HYIHHFT--GPS-------------------KFL---IPLMF----PLEVVS-HLSRPVSLSLRLFGNIRGEEIVMVLF--------F-------IMA-----------P------I----LG----------TLP-I-YALFLL-----GKTMQAFVFFMLTMFYIKGAL----EAPEH-----------------------------------------------   [234]
De_vulSR    ----------------------------------------------------MAGGLPHPVLWSTL-----L---NVDTIT---------------------------------------------IG-----------GATVE-------------------------------------------------------------------------------------------------------------FKHVFY---TWCAMAILFSLGLIVRSSLKV---V------P-GALQNVFEVVIGGL-EDFVVGNIG---EDG--RK-------------------------------------------------------------VFPLLGGIFLFILFQNLLG-L-VP-------------------------------G--CD---------------------------------------------------------AP---------TANVNTNAAMA-LFVFGYYNYQGLK-RWGP-GYIKHFM--GPM-------------------TWL---TPLML----PLEIIS-HCARPLSLTLRLFGNIRGEEIVMVLF--------F-------LMA-----------P------I----VG----------TLP-V-YFLFLL-----GKVLQAFIFFMLTMVYLKGAF----EH--A----H------------------------------------------   [233]
De_magSR    ----------------------------------------------------MAGGLPHPVLLVDE-AAKSVGLYKLNDVF---------------------------------------------HA--------------------------------------------------------------------------------------------------------------------------QVIDSNVIY---AWFAMVLLIILGTLATRKLAM---V------P-SGLQNFFEVVVGGL-ESFVVENIG---EKG--RK-------------------------------------------------------------VYPFLCALFLFIITGNLIG-L-VP-------------------------------G--LD---------------------------------------------------------SP---------TNNVNTNAAMA-LTVFAYYNFWGIR-MWGA-GYIKHFM--GPF-------------------WWL---VPLML----PIEIIS-HLARPLSLTLRLFGNIRGEEIVLVLL--------F-------ALA-----------P------V----VG----------TFP-M-YFLFSL-----ADCIQAFVFFMLAMIYLKGSL----DH--A----H------------------------------------------   [238]
De_101SR    ----------------------------------------------------MAGGLPHPILLVDE-AAKSVGLYKLNDVF---------------------------------------------HA--------------------------------------------------------------------------------------------------------------------------QVIDTNVIY---AWFAMILLIILGMLATRKLAM---V------P-TGFQNFFEVVVGGL-ESFVVENIG---EKG--RK-------------------------------------------------------------VFPFLCGLFLFIITANLIG-L-VP-------------------------------G--LD---------------------------------------------------------SP---------TNNVNTNAAMA-LTVFAYYNFWGIK-MWGA-GYIKHFM--GPF-------------------WWL---VPLML----PIEIIS-HLARPLSLTLRLFGNVRGEEIVLVLL--------F-------ALA-----------P------V----VG----------TFP-M-YFLFSL-----ADCIQAFVFFMLAMIYLKGSL----EH--A----H------------------------------------------   [238]
De_salSR    ----------------------------------------------------MAGGLPHPLLIMTE---------LNNALG-------------------------------------------------------------------------------------------------------------------------------------------------------------------------THIPNHVWY---TWFGMSVLFVLGFIVSRRLSL---V------P-GGVQNLAEIIIGGL-EDFVVSNVG---EGG--RK-------------------------------------------------------------VFPFMCTLFVYILTLNLMG-L-IP-------------------------------G--FD---------------------------------------------------------AP---------TANVNTNAAMA-VCTFLYYNYIGIK-LHGA-HYIKHFM--GPI-------------------PAL---SPLMF----IIEVVS-HISRPLSLTLRLFGNIRGEEIVLVLL--------F-------LLA-----------P------V----VS----------TLP-M-YFLFML-----AKVIQAFIFFMLTMIYLKGSL----EE--A----H------------------------------------------   [228]
De_retSR    -----------------------------------------------------MAANMHPVVIVDA----------FEAVG-------------------------------------------------------------------------------------------------------------------------------------------------------------------------IHIPHHIVY---SWIAMAVLIGMGWLATRNLSL---V------P-GRVQNFFETLIGGL-EDFVVENMG---EPG--RK-------------------------------------------------------------VFPVLATLFIYILVCNLMG-L-IP-------------------------------G--TD---------------------------------------------------------AS---------TANINNNAAMA-VFVFFYYNYWGFK-LHGV-GYIKHFM--GPV-------------------LAL---APLMF----IIEIIS-HLSRPLSLAVRLFGNIKGEELVLLLL--------F-------FLL-----------P------V----IS----------TLP-I-YFLFIL-----VKSIQAFIFFMLSMVYLKGAF----EE--A----H------------------------------------------   [226]
De_bacSR    -----------------------------------------------------MAGDLHPIFLVEE-VVKAIGLVDAHGHS--------------------------------------------------------------------------------------------------------------------------------------------------------------------------LIPGQVLH---AWVVMGVLIALGILATKKLSL---V------P-KGLQNFFELLIESL-ENFVVANMG---EDG--RK-------------------------------------------------------------VFPVLATLFIFILFSNYEG-L-VP-------------------------------G--LD---------------------------------------------------------AP---------TANINTTLAMA-VFVFVYYQYWGFK-LHGF-HYIHHFT--GPV-------------------PWL---APLIF----PIEVIG-HFARMLSLSLRLFGNIKGEEIVLVLL--------F-------MLA-----------P------V----VS----------TVP-I-YFLFML-----LKVIQALVFFMLSMLYLKGAF----EE--A----H------------------------------------------   [234]
De_proSR    --------------------------------------------------MEHPILFISLILEALG-LPVPHTPVGATLLE-------------------------------------------------------------------------------------------------------------------------------------------------------------------------KICEPYMTY---TWMVMAFLIIVPKLTMGKLEM---V------P-GSGQNFWEVMVGGL-MDFCAENLG---EKG-AKM-------------------------------------------------------------LFPMMATFFFYIILSNMIG-L-IP-------------------------------G--FM---------------------------------------------------------SP---------TSSLNITLAMT-LIVWVTHHVLGFK-YHGL-HYYKHFM--GPS-------------------KVL---APFMF----LLEIIS-NFARLISLSMRLFGNILAKEVLLGVL--------F-------MLA----------GA------F----FA----------PLP-I-LCLGVL-----VSVIQAVVFVLLSLLYCAGSM----EH--A----H------------------------------------------   [240]
De_psySR    ---------------------------------------------------MEHPILFISIILEKLGLPVPHGPVGQTFLE-------------------------------------------------------------------------------------------------------------------------------------------------------------------------KMCEPYMTY---TWLVMAFLFLVSKFTLGNLEI---I------P-GKGQNFWEMIIGGM-DDFFADNMG----REMADK-------------------------------------------------------------FFPMIATFALYIAVANLIG-L-IP-------------------------------G--FM---------------------------------------------------------SP---------TASINTTLALT-LIVWATHHVIGFK-EHGL-GYYKHFI--GPM-------------------KWL---VPLML----PIELIS-NFARLLSLSIRLFGNIMAKEVLLGIL--------F-------GLA----------GM------F----FA----------PLP-I-MVLGVL-----VSLVQAMVFVLLTVVYFAQAQ----EH--A----H------------------------------------------   [240]
Ca_nitHe    --------------------------------------------------------MEHPLNIFSF---------LPHEVQ-------------------------------------------------------------------------------------------------------------------------------------------------------------------------LKFLHVFMT---TVVVIFTFILGSLASKMRSEI----------P-GRGQNLFEMLVTAI-EKMCIDIMG---EEG--RP-------------------------------------------------------------YIPLIFGIGIYVFFSNVMG-L-IP-------------------------------G--FI---------------------------------------------------------SP---------TSNLNTTAAPA-IIVFLTYHFIGIK-KHGA-HYIHHFM--GPV-------------------AWL---APLMI----IIELIG-HLSRPLSLSMRLFGNIFGEDLVIAIL--------F-------ILV-----------P------F----LV----------PLP-M-YFMGLF-----TSVLQAYVFMMLSMIYISGAI----EE--A----H------------------------------------------   [223]
De_desHe    --------------------------------------------------------MEHPLNIFSF----------LPHEV-------------------------------------------------------------------------------------------------------------------------------------------------------------------------QAKYIHVLM---AFVVVLITLVLGSIASKMRSD---I------P-GKGQNFFELLISGI-YKMAIDIMG---EEG--KP-------------------------------------------------------------YIPLIFAIGLYVFFSNVLG-L-IP-------------------------------G--FI---------------------------------------------------------SP---------TSNLNTTAAPA-IVVFLTYNYIGFK-KHGI-GYIKHFM--GPM-------------------LAL---APLMF----IIELIG-HLSRPLSLSMRLFGNIFGEDLVIAIL--------F-------MLV-----------P------Y----LV----------PLP-M-FFMGIF-----TSALQTYVFMMLSMIYISGAL----EE--A----H------------------------------------------   [223]
De_baaSR    --------------------------------------------------------MEHPLLLLTV----LLEKIGLGNFA--------------------------------------------------------------------------------------------------------------------------------------------------------------------------HAYPHVIY---SWLVMLILIVVAKLATRTIKM---V------P-TGGQNFFEAVLGGF-ENFSIDVMG---EHG--RP-------------------------------------------------------------YFPIVATLFLYILIMNWIG-L-VP-------------------------------G--ML---------------------------------------------------------SP---------TSNVNTPLSMA-LAVFVITVFVGVK-SHGL-HYIKHFT--GPF-------------------WWL---APLML----PIEIIG-FLARVISLTLRLFGNVMGEDLVMIIL--------F-------FLA----------GS------F----LA----------PLP-M-MMLGLF-----TCFVQAFIFSLLTMLYLAGAL----EE--A----H------------------------------------------   [229]
De_oleHe    --------------------------------------------------------MEHPYLFFVK-LFEALGFEHFAHTS-----------------------------------------------------------------------------------------------------------------------------------------------------------------------------VHIIY---TWVVMALLITLGVLGARNIQI---V------P-TKMQNFLEVLISGI-EEFMVSVTG---EEG--RW-------------------------------------------------------------FFPLAGTIAIFIAVSNLIG-L-VP-------------------------------G--FF---------------------------------------------------------PP---------TASINTPLACA-IVVFVFTHFIGIK-YHGP-KYIKHFL--GPV-------------------WWL---APLIF----PIEIIG-HLARVLSLTFRLFGNMMGHESVLVIL--------F-------MLG----------GA------F----FA----------PLP-I-MALGIF-----VAFVQAFVFFLLSVMYFAGAM----EH--A----H------------------------------------------   [229]
De_autSR    --------------------------------------------------------MEHPYLFFVK----LFEMIGLGHFA--------------------------------------------------------------------------------------------------------------------------------------------------------------------------HSNVHVIY---MWVVMAILIILGWLAGKNTQM---V------P-GPVQNVFEVLISGL-EEFMVDVTG---EEG--RW-------------------------------------------------------------LFPLVASIFLFVFLGNLVG-L-VP-------------------------------G--FF---------------------------------------------------------PP---------TANLNTTAALA-LTVFVFTHVIGVK-YHGA-KYYKHFI--GPV-------------------WWM---IPIIL----PIELIG-HFARILSLSFRLFGNMMGHELVLGIL--------F-------GLA----------GA------F----FA----------PLP-I-MALGIF-----VALVQAFVFFLLSVMYFTGAM----EH--A----H------------------------------------------   [229]
Ge_metFR    --------------------------------------------------------MVHPLLFLQF-FRKLLEPLHISEAG----------------------------------------------------------------------------------------------------------------------------------------------------------------------------ADAIAY---TWLIIVFLLIVSLIATKALKA---V------P-TGMQNFMEVVVGGI-ENMVEETMG---EKG--RP-------------------------------------------------------------YFPLIATLALFVLVSNLIG-L-IP-------------------------------G--FF---------------------------------------------------------PP---------TANLNTTAACA-IIVFLSTHVVGIK-KHGF-HYLQHFM--GPI-------------------WWL---APLMF----FIEIIG-HLSRPLSLSLRLFGNMNGHELVLMIF--------F-------ALA-----------P------F----LV----------PLP-M-MLMGVL-----VSFIQAFVFMLLAMIYIQGSL----EE--A----H------------------------------------------   [229]
Ge_sulFR    --------------------------------------------------------MVHPLLFLQF-FRKLLEPLHISEAG----------------------------------------------------------------------------------------------------------------------------------------------------------------------------ADAIAY---TWLIIVCLLIVSLIATKALKA---V------P-TGMQNFMEVVIGGI-ENMVEETMG---EKG--KP-------------------------------------------------------------YFPLIATLALFVLVSNLIG-L-IP-------------------------------G--FF---------------------------------------------------------PP---------TANLNTTAACA-VIVFLSTHIVGIK-KHGF-HYLQHFM--GPI-------------------WWL---APLMF----FIEIIG-HLSRPLSLSLRLFGNMNGHELVLMIF--------F-------ALA-----------P------F----LV----------PLP-M-MLMGVL-----VSFIQAFVFMLLAMIYIQGSL----EE--A----H------------------------------------------   [229]
Ge_bemFR    --------------------------------------------------------MVHPYLFLNF-FRELLHPLGFSEAG----------------------------------------------------------------------------------------------------------------------------------------------------------------------------ADAVVY---TWLIMIGLVVLSIAATKRLQA---V------P-SGLQNFMEVIVGGI-ENMLVETMG---EHG--KP-------------------------------------------------------------FFPLVATLALFILVSNLIG-L-VP-------------------------------G--FF---------------------------------------------------------PP---------TANINTTAACA-VVVFVTTHIVGVK-HHGA-GYIKHFL--GPI-------------------AWL---APMMF----FIEVIG-HLSRVISLTLRLFGNMNGHELVLIIF--------F-------GLA-----------P------F----IV----------PLP-M-MLMGVL-----VSFIQAFVFMLLAMIYIQGSL----EH--A----H------------------------------------------   [229]
Ge_uraFR    --------------------------------------------------------MVHPYLFLQF-FRKLLEPLHISEAG----------------------------------------------------------------------------------------------------------------------------------------------------------------------------ADAIAY---TWLIIALLLILSMLATKGLKT---V------P-GGLQNFMEVIIGGV-ENMVVETMG---HHG--KP-------------------------------------------------------------FFPLIATLAIFILVSNLIG-L-VP-------------------------------G--FF---------------------------------------------------------PP---------TANINTTAACA-VIVFVTTHVVGIK-EHGF-KYIKHFL--GPI-------------------LWL---APMMF----FIEVIG-HFSRVISLTLRLFGNMNGHELVLMIF--------F-------GLA-----------P------F----LV----------PLP-M-MLMGVL-----VSFIQAFVFMLLAMIYIQGSL----EE--G----H------------------------------------------   [229]
Ge_FRCFR    --------------------------------------------------------MVHPFLFLQF-FRHLLTPLGISEGG----------------------------------------------------------------------------------------------------------------------------------------------------------------------------ADAIAY---TWLIIALLLIVSILATKGLKS---V------P-GKMQNFMEVIIGGI-ENMVVETMG---EHG--KP-------------------------------------------------------------FFPLIATLALFILVSNLIG-L-IP-------------------------------G--FF---------------------------------------------------------PP---------TANINTTAACA-VIVFVTTHIVGIK-EHGV-KYIKHFL--GPI-------------------LWL---APMMF----FIEVIG-HFSRVISLTLRLFGNMNGHELVLMIF--------F-------GLA-----------P------F----LV----------PLP-M-MLMGVL-----VSFIQAFVFMLLAMIYIQGSL----EE--G----H------------------------------------------   [229]
De_aceSR    --------------------------------------------------------MTHPFLFLQW---------VEQQLH-------------------------------------------------------------------------------------------------------------------------------------------------------------------------THLGEHVTY---TWFVMLLLIALAFVISRGIKM---V------P-SGWQNLMESVVGGI-ENLITETMG---PKG--KT-------------------------------------------------------------YFPLIATFALFILVSNLVA-L-VP-------------------------------G--FY---------------------------------------------------------PP---------TANLNTNAALA-LTVFAMTHIIGVK-EHGI-AYLKHFM--GPI-------------------LAL---APLIF----IIEIIG-HLARPLSLSLRLFGNMYGHEIVLMIF--------F-------ALV-----------P------L----FL----------PIP-M-MMMGIL-----VAFIQAFVFTLLAMIYIAGAL----EE--A----H------------------------------------------   [224]
Pe_carFR    ------------------------------------------------------MTHPFVLLKWLI-AKLHFGFSAEMLEQ-------------------------------------------------------------------------------------------------------------------------------------------------------------------------HGFFQHVTH---TWLVMAILIGVGLLATHRAGL---V------P-GGMQNFMELVLVEI-RGMVRDTMG--PKGM---V-------------------------------------------------------------YFPLIATLALFLLVSNLIG-L-IP-------------------------------G--FA---------------------------------------------------------PP---------TASLNTNAALA-VGVFLVTHIVGVR-EHGI-RYFKHFM--GPV-------------------WWL---TPLIL----PIELIG-HLARPLSLSLRLFGNMYGHEIVLMIF--------F-------SLV-----------P------L----LL----------PIP-M-MLMGIL-----VAFIQTFVFMLLSMIYIAGAL----EE--A----H------------------------------------------   [234]
Pe_ca2FR    --------------------------------------------------------MTHPFLFLKW-LVEHFTQGTSLENL---------------------------------------------EH-------------YGF-------------------------------------------------------------------------------------------------------------LVHVTH---AWLIMLLLTGVALLLKRRLSE---V------P-GGLQNLVEIVLVEL-GRLADETMG---PKG--RR-------------------------------------------------------------YFPLIATLALFILFSNLIA-L-IP-------------------------------G--FA---------------------------------------------------------PP---------TANLNTNAALA-LAVFGMTHVVGVR-EHGL-KYFKHFV--GPV-------------------WWL---APLIL----PIEIIG-HLARPLSLALRLFGNMYGHEIVLVIF--------F-------TLV-----------P------L----LL----------PIP-M-MLMGIL-----VAFIQTFVFTLLAMIYIAGAL----EE--A----H------------------------------------------   [234]
_           -----------------------------------------------------------IIIIIII---------IIIIII---------------------------------------------II--------IIII--------------------------------------------------------------------------------------------------------------IIIIIIIII---IIIIIIIIIIIIIIIIIIIII---I------I-IIIIIIIIIIIIII-IIIIIIIII---III--II-------------------------------------------------------------IIIIIIIIIIIIIIIIIII-I-II-------------------------------I--II---------------------------------------------------------II---------IIIIIIIIIII-IIIIIIIIIIIII-IIII-IIIIIII--III-------------------III---IIIII----IIIIII-IIIIIIIIIIIIIIIIIIIIIIIIII--------I-------III-----------I------I----II----------III-I-IIIIII-----IIIIIIIIIIIIIIIIIIIII----II--I----I--IIIII-----------------------------------   [232]
;
END;


BEGIN CODONS;
	CODESET  * UNTITLED = Universal: all ;
END;


BEGIN ASSUMPTIONS;
	OPTIONS  DEFTYPE=unord PolyTcount=MINSTEPS ;
END;


BEGIN MacClade;
	Version 4.0  87;
	LastModified -832520982;
	FileSettings editor  '0' '0' '1' '1';
	Singles 100;
	Editor 00011001111111100100010010 '1' '12' Geneva '4' '100' '1' all;
	EditorPosition  '48' '41' '730' '1201';
	TreeWindowPosition  '46' '6' '731' '1230';
	ListWindow Characters closed Geneva '9' '50' '10' '129' '359' 000;
	ListWindow Taxa closed Geneva '9' '50' '10' '129' '490' 100000000;
	ListWindow Trees closed Geneva '9' '50' '10' '276' '490' ;
	ListWindow TypeSets closed Geneva '9' '50' '10' '276' '490' ;
	ListWindow WtSets closed Geneva '9' '50' '10' '276' '490' ;
	ListWindow ExSets closed Geneva '9' '50' '10' '276' '490' ;
	ListWindow CharSets closed Geneva '9' '50' '10' '276' '490' ;
	ListWindow TaxSets closed Geneva '9' '50' '10' '276' '490' ;
	ListWindow CharPartitions closed Geneva '9' '50' '10' '276' '490' ;
	ListWindow CharPartNames closed Geneva '9' '50' '10' '276' '490' ;
	ListWindow WtSets closed Geneva '9' '50' '10' '276' '490' ;
	ChartWindowPosition  '52' '30' '718' '1220';
	StateNamesSymbols closed Geneva '9' '10' '50' '30' '148' '220';
	WindowOrder  Data;
	OtherSymbols &/ 00 ?-;
	Correlation  '0' '0' '1000' '0' '0' 10011010;
	Salmo 00000001;
	EditorFile  '2';
	ExportHTML _ MOSS  '100' 110000;
	PrettyPrint 10;
	EditorToolsPosition  '136' '953' '115' '165';
	TreeWindowProgram 10;
	TreeWindow 0000;
	Continuous  '0' '3' 1;
	Calculations 0000001;
	SummaryMode  '0' '0' 0;
	Charts  Geneva '9' (normal) 0010;
	NexusOptions  '0' '0' '50' 001011001;
	TipLabel  '1';
	TreeFont  Geneva '9' (normal);
	TreeShape  1.0 1.0 0100;
	TraceLabels 0101;
	ChartColors  '0' '0' '65535' '9' '0' 1;
	ChartBiggestSpot 1;
	ChartPercent 10;
	ChartBarWidth  '10' 1;
	ChartVerticalAxis 10101;
	ChartMinMax  '0';
	TraceAllChangesDisplay  '1' 1;
	BarsOnBranchesDisplay  '0' '0' '60000' '10000' '10000' '10000' '10000' '60000' '65000' '65000' '65000' '6' '1' 0000101;
	ContinuousBranchLabels 0;
	AllStatesBranchLabels 1;
	IndexNotation  '2' 1;
	PrintTree  10.00 '2' '2' '2' '2' '2' '2' '2' '2' '2' '2' '2' Geneva '9' (normal) Geneva '10' (normal) Geneva '9' (normal) Geneva '9' (normal) Geneva '9' (bold ) Geneva '9' (normal) Geneva '9' (normal) '0' '0' '0' '0' '0' '0' '0' '0' '0' '0' '0' '0' '0' '0' '0' '0' '0' '0' '0' '0' '0' '0' '0' '0' '0' '0' '0' '0' '0' '0' '1' '1' '1' '1' '0' '256' '-39' '4' '-40' '0' '1' '2' '1' '8' '0' '0' '0' '2' 1000111000000000000100000111000;
	MatchChar 00 .;
	EntryInterpretation 01;
	ColorOptions 00;
	TreeTools  '0' '5' '4' '0' '10' '4' '0' 00100111111101110;
	EditorTools  '0' '0' '0' '1000' '0' '0' '6' '3' '1' 100010101110011;
	PairAlign  '2' '2' '3' '2' '1' '1' '2' '1' '3' 1010;
	BothTools  '1';
END;
