# Supplementary material for: Evolution of the F0F1 ATP Synthase Complex in Light of the Patchy Distribution of Different Bioenergetic Pathways across Prokaryotes
Source: PLoS Comput Biol. 2014 Sep 4;10(9):e1003821. doi: 10.1371/journal.pcbi.1003821 (PMC4154653; doi:10.1371/journal.pcbi.1003821)
Supplement: Dataset S1 — Masked alignments are provided for all the sequence datasets used to construct the trees presented in the manuscript. Each file is for one dataset and is named based on the corresponding ATPF0F1 subunit. The files are in nexus format, which can be viewed either as simple text, or with a variety of programs that support nexus files (e.g. McClade). The last row of each alignment, entitled “mask” has an “I” for each position which was included in the final trimmed alignment, used in the phylogenetic analysis. Gaps in the alignment which are not marked with “I” were manually removed in McClade. (ZIP) [file pcbi.1003821.s009.zip › Dataset S1/ATPF0B.R2.masked.nxs]

#NEXUS 
[MacClade 4.08 registered to Joel Dacks, The Natural History Museum]


BEGIN DATA;
	DIMENSIONS  NTAX=299 NCHAR=655;
	FORMAT DATATYPE=PROTEIN  SYMBOLS = " 1 2 3 4"  MISSING=? GAP=- ;
MATRIX
[                    10        20        30        40        50        60        70        80        90        100       110       120       130       140       150       160       170       180       190       200       210       220       230       240       250       260       270       280       290       300       310       320       330       340       350       360       370       380       390       400       410       420       430       440       450       460       470       480       490       500       510       520       530       540       550       560       570       580       590       600       610       620       630       640       650   ]
[                    .         .         .         .         .         .         .         .         .         .         .         .         .         .         .         .         .         .         .         .         .         .         .         .         .         .         .         .         .         .         .         .         .         .         .         .         .         .         .         .         .         .         .         .         .         .         .         .         .         .         .         .         .         .         .         .         .         .         .         .         .         .         .         .         .     ]

Me_in2He    -----------------------------------------------------------------------------------------------------------------------MIKQRKEAVAGMWQEAERARQEA------------------------------QK-LKA--------------------------D-YENRLLIWEEE-KKK-AREELEEELRIQRAKLIAENQKALELEKERNRVLEEKRKKEMELEAENRALQVGARFVARLLSSLASEEVERKLIGLCLEKLRSLPQETLELIRRSMEREGVEKGVVKSVFPIGEELRERLRETIKQVVEKE-LA-------IEF--DQDPQLLAGIRIIIGSWIARASIKDELEFFLQGKKEDTEVSL----------------------------------------------------------------------------------------------------------------------------------------------------------------------------------------------------------------------------------------------------   [222]
Ni_ha3AP    ----------------------------------------------------------------------------------------------------------------------------------------------------------------------------ME-LNW-ST-------------------FILEI-INFLILVW-FL-KHF-FYRPILGVIERRRSTIQQTLEEAKTIRSKAEAMEQQYQNRLREWEKEKAAALEKLHRELNAEQERQVAALRNSLEAERERAQVLLERNQNQAR---------------------RKDQEAALERTVRFASQL-LS-------RLA--GPELE-----AKLVA------LVLEDLTTLPLEQQENLRETLTNTTEPIKVASAYPLEESKRQTLQAAFHRLAGKNPNVLDFRQDPELIAGLRISIGPWVLRANLQDELSYFAEAIHGRLE---------------------------------------------------------------------------------------------------------------------------------------------------------------------   [251]
De_ol3He    -----------------------------------------------------------------------------------------------------------MRKNNGIKWWGWVTLSVLVMVAGDGTLAFAQETGG------------------------------SAGWRPVYD-------------------NVMLV-INFLILVF-LL-AKL-LKNPLKNFLKTRHDEVAKELERLETERERAANDVADTKKQVAAEGTHILEIRERIIAEGERTKLAIIENAKKESEFLIEAARRRIQGRFQEAR---------------------QAFRSELIESAMSIVSRR-LP-------QEI--GPQDQ-----ARQVD------LFFTSLDQAQSKFSSARSASR----------------------------------------------------------------------------------------------------------------------------------------------------------------------------------------------------------------------------------------------------   [209]
Rh_pa3FO    ----------------------------------------------------------------------------------------------------------------------------------------------------------------------------MT-IDW-WT-------------------LGIQA-INVIILVW-LL-ARF-FWRPVAAMIEQRRATARQIMIEAETKLGQATDALAEIERTRAGFEEERAAIIAAAHQAAEQGRISLLASAAQEAAALQASARSAIEKEKSATE---------------------QAWAERANRLAVAIAGRL-VA-------RLS--GASVS-----SAFLD------WLLREIRNLPDPVRSAVAANGIAIEAISATPIEPADQQRYRTLIGDAFGVRPQISFKVDPALIAGLELHGPHLVITNSWRADLANTLADLAHDDRSR------------------------------------------------------------------------------------------------------------------------------------------------------------------------   [248]
De_ol4He    -------------------------------------------------------------------------------------------------------------------------------------MELIYIPGM------------------------------IT-INE--T-------------------MVVVL-VSFLILVF-VL-NRI-MFRPLLDTMQQRDDRMDQLDREIDASRQEAEALNRDLREREDAARKDGFDRKKELESLAGGQAAEMMEASRQEISRMKEKVEQEVALQLEEAQ---------------------KRVQKEAEDLAAGIMEHI-LD-------RSV--TAS-------------------------------------------------------------------------------------------------------------------------------------------------------------------------------------------------------------------------------------------------------------------------------------------   [152]
Su_az2FR    ------------------------------------------------------------------------------------------------------------------------------------------MHVG------------------------------IS-LDY--T-------------------LFIQL-GLFLVFMF-VM-KKV-YFDPYLQAFEERETTVKKLLEEAEVNNRQAQEILKEVDAILSKVKEESKKILDESSKETNQIVADIIRKAQEEAEKEIEEAKKDIDRVAEIEI---------------------KALDTTIEKIAEKIVDKLTLK------------EKAA------------------------------------------------------------------------------------------------------------------------------------------------------------------------------------------------------------------------------------------------------------------------------------------   [146]
Aq_aeoHe    ------------------------------------------------------------------------------------------------------------------------------------------MDIG------------------------------VM-PNA----------T-----------ILVQL-FIFVIFLM-II-TNI-YVKPYTAVIESREELIKKNLSEAQKLREETQTYLTQAKEVLEDAKKRADQIIENARREAEAQARSIIEQTEKQTEEEIKKAVEEIRTSLEEEK---------------------KKLEKSVKEIAQEIVKKI-LR-------EAA------------------------------------------------------------------------------------------------------------------------------------------------------------------------------------------------------------------------------------------------------------------------------------------------   [144]
Di_theHe    ----------------------------------------------------------------------------------------------------------------------------------------------------------------------------MFSFNL-LT-------------------IVSSI-VNLLALAW-II-KRY-FLGAIIRIMNERREKIEAAMKEAEKKLQEAEDLRKQREAQLAQARDEAAKIIKEAVDTAEKMKRDITAKAEEEAEKIIVKAHEIATAERKRVL---------------------ETAKKEVLAFSRLIIKEF-FK-------RFL--PVEAE-----ELLIS------QFAESLDSAIANIKSDNIEEVKFISPDNVSSQLKKKIEDKLRSLLPGNWKFIFDVDPSIGLGFKLFIGEFLIDHSLDYHLSQIYETIREVENI----------------------------------------------------------------------------------------------------------------------------------------------------------------------------   [245]
Di_turHe    ----------------------------------------------------------------------------------------------------------------------------------------------------------------------------MFSFNL--L-------T-----------IFSSI-VNLLALAW-II-KRY-FLGAIIRIMNERREKIELAMKEAEKKLQEAEELRKQRESQLAQARDEAAKIVNEAIVTAEKMKRDITAKAEEEAEKIIVKAHEISMAERKRVL---------------------ETAKKEVLSLSRLIIKEF-FR-------RFL--PVEAE-----ELLIN------QFVDSLNLLIVNVKGDNIEEIRFVSPDNVSGQIKKKIEDKLRSLLPGSWKLNFELDPSIGLGFKLFIGEFLIDNSLDYHLSQIYDSIREVENI----------------------------------------------------------------------------------------------------------------------------------------------------------------------------   [245]
Il_ploHe    ------------------------------------------------------------------------------------------------------------------------------------MATQNMPAVS------------------------------ID-INM----------------------FWQ-I-INFLILMF-FF-KKY-FQKPISKMLDARKEKIANELKQAETDRKMAAEANEETQGILKAAKAEANEILLRAEKKADERKETILKEANAQREKTIKSAELEVEKMKKQAR---------------------KELQSEVTALAVSLAEKM-IN-------ERL--DSKLG-----ENLLN------DFIEEVGEDR---------------------------------------------------------------------------------------------------------------------------------------------------------------------------------------------------------------------------------------------------------------   [168]
St_monHe    ---------------------------------------------------------------------------------------------------------------------------------------MEQNNNL------------------------------IT-IDI--L-------------------MIVQI-INFLILVY-VF-HKY-FYKKIGKVIEERKKIALKELEIVKEEREKLEEQKQNYEKLRKEAKRRANDIIIKAERQADERKEQILDNATLTRDRMIMRAESEVLKLRNNIK---------------------EQLQKEMSQMATELAEKI-IK-------ENIEKNPQIV-----DKSID------KFIDEVGE-----------------------------------------------------------------------------------------------------------------------------------------------------------------------------------------------------------------------------------------------------------------   [167]
Fu_nucHe    -------------------------------------------------------------------------------------------------------------------------------------------MPI------------------------------IS-IDY--T-------F-----------FWQ-I-INFFLLLF-IV-KKY-FKEPISKIINERKQKIEAELVEATKNKKEAEQLLKDAEAQINASRKEATEIVKAAQRKAEEEAHNLIREARENRENILKTTELEITKIKNDAK---------------------EELGREVKNLAAELAEKI-IK-------EKV--DDAQE-----ISLID------KFIAEVGEDK---------------------------------------------------------------------------------------------------------------------------------------------------------------------------------------------------------------------------------------------------------------   [163]
Ge_fe2FR    ----------------------------------------------------------------------------------------------------------------VALLELANLTLRSPEGDGPVARILAQMPDP------------------------------MR-PDL--P-------A-----------VLFVI-VLLVVLYL-YL-KVV-FFKPITQVMDDRERDLSAGGDAKAQAAAELDARQKDYQARLKDLRAKAFDRRKTLADAAGQEKQRLLEEARVKALAERQAAVASLKAQQAEAK---------------------QNLLAQVDALSESMAQTL-LK-------QA-------------------------------------------------------------------------------------------------------------------------------------------------------------------------------------------------------------------------------------------------------------------------------------------------   [170]
CSo_u2He    ------------------------------------------------------------------------------------------------------------------------------------MDAMLHALGG------------------------------IL-LRA----------------------VPTFL-LVVLLHFY--L-KSM-FFKPLAKVLQARYDATEGARKLAEQSLEQAAAKTAKYETALQAAKADLYRAQESHHKTLQEREAAALAAARQSAEAAVKQARELLAADVEAAQ---------------------KSLAAESDALANQIADSI-LR-------RSA------------A-----------------------------------------------------------------------------------------------------------------------------------------------------------------------------------------------------------------------------------------------------------------------------------   [149]
Ac_ca2He    ------------------------------------------------------------------------------------------------------------------------------------MQELLRELGQ------------------------------LV-LGS----------------------VPT-M-ILFLILLG-AY-HFI-LYRPLVRVRAERYKRTKGAVERAMAAIAAADVKSQEYEAKLRAARAGIQHAREVQLQQWNAERESVLASARLLAQDRAEAARKEIAAQTEAAR---------------------RQLQSGVGRLADQIMEAV-LP-----------AVESAR-----------------------------------------------------------------------------------------------------------------------------------------------------------------------------------------------------------------------------------------------------------------------------------------   [151]
CKo_v2He    --------------------------------------------------------------------------------------------------------------------------------------MDLILKQL------------------------------GD-LLL--G-------A-----------IPTVV-M-LLLLYG-LY-HVI-LHKPLQRILAERHTRTEGAVQRARADIAAAEAKTAEYEQKLRDARMTIFKGQEERRKMAEKARAAAMADARTKAEAKVAEAKKGIHAESEAAQ---------------------VGLRAEADRLANEIVAAL-LRPLGGAYRPSA--GGQS------------------------------------------------------------------------------------------------------------------------------------------------------------------------------------------------------------------------------------------------------------------------------------------   [159]
Ca_ni2He    ---------------------------------------------------------------------------------------------------------------------------------------------M------------------------------IS-IDF----------T-----------LLLQM-IQFLIILF-VG-KKL-IYDPVSATIHSRNGKIQGLLKEAEGLRSEVAALKKEYEEKLADVKAEVADYQKKMRDEAVAVANEMVGKAKEEIDAKIASARKEIEIQVEKSK---------------------VVLSEESKALADLIVDKI-IG-------KAA------------------------------------------------------------------------------------------------------------------------------------------------------------------------------------------------------------------------------------------------------------------------------------------------   [141]
De_de2He    ----------------------------------------------------------------------------------------------------------------------------------------------------------------------------MINLDF--T-------------------LFLQV-INFLLILI-IG-KKL-IYDPVIGTIERRDSRIKELQKSAAEMLKEVERLKSEYEEKMLNVKKEISEYQNKIRQEAINEATEKVSKVKSELDKKVEDARKQIEIEKEKAK---------------------VELEAEAKKLSEMILDKI-IK-------------------------VA-------------------------------------------------------------------------------------------------------------------------------------------------------------------------------------------------------------------------------------------------------------------------------   [140]
Na_p2SfR    ---------------------------------------------------------------------------------------------------------------------------------------------M------------------------------LD-LNI--G-------V-----------MLIEA-GIFLVTLI-LL-KMW-LFDPLVKFMDEREEKLKKSLEMINANSEDSKELEEEIQRVLAEAKKEAKAIRDEARAKAQAEAAEMKAKRLAEIEAAKEELAKEIQAEKEKIL---------------------AELSTSKEEIKTLVENKI-RN-------AA-------------------------------------------------------------------------------------------------------------------------------------------------------------------------------------------------------------------------------------------------------------------------------------------------   [141]
De_pr2SR    ---------------------------------------------------------------------------------------------------------------------------------------------M------------------------------IS-IDV----------T-----------LLMHI-VNMIVLMF-VL-NAI-LYKPVLGILEKRAQKIESLNGDVAQFEQNARQRQAELDAKMREASSKAKKALDGARAQAQTAGAEKLATIRKESDSVKEKQLAELRSQMEAAR---------------------KELQGNAAGFAQAMAGKI-LG-------RSL--DA--------------------------------------------------------------------------------------------------------------------------------------------------------------------------------------------------------------------------------------------------------------------------------------------   [143]
De_ps2SR    ---------------------------------------------------------------------------------------------------------------------------------------------M------------------------------IT-MDI----------T-----------LVIQI-VNMVVLMF-LL-NKV-LYKPVKKILAERFEKLRGMRGEISKFEKNASLRQSDMNAKMTEASGKAKVALDSARADAQAAGDTKLAAIKAEADSVKEKQLAEVKSQIESAR---------------------AGLQTELSLFARDMAGKI-LG-------RSL--KA--------------------------------------------------------------------------------------------------------------------------------------------------------------------------------------------------------------------------------------------------------------------------------------------   [143]
Pr_ma2OP    --------------------------------------------------------------------------------------------------------------------------------MLAFNFFGATEGGL------------------------------FD-INA--T-------------------LPLMA-IQVVALTY-IL-NSL-FFKPVGKVVEKREKFVSDNIIEAKNKLSEVEKLEADLLTQLQSARTEAQRIVSEAENESDKLYKEALELANNEANASKEKARLEIESQTSAAR---------------------DQLSKQADDLSELIVNRLILE-------K--------------------------------------------------------------------------------------------------------------------------------------------------------------------------------------------------------------------------------------------------------------------------------------------------   [153]
Sy_RC2OP    -----------------------------------------------------------------------------------------------------------------------------MHSWLLLAEAATPKGGL------------------------------FD-LDA--T-------------------LPLMA-VQVVVLTF-VL-NAL-FFRPVGKTVEDREGYISTSRAQAKEKLAQAERLEAELKAQLLDARKQSVAVIQKAEEEVDRLFREALAVAQSEANSVREKARGEVDAEKAKAF---------------------SGIDSQAEKLSSLIVDRL-LA-------A--------------------------------------------------------------------------------------------------------------------------------------------------------------------------------------------------------------------------------------------------------------------------------------------------   [155]
Sy_992OP    ------------------------------------------------------------------------------------------------------------------------------MTWLLLAEAGVPEGGL------------------------------FD-LDA--T-------------------LPLMA-VQVVLLTF-LL-NAL-FFRPVGKVVEDREGFISTSRADAKQKLAQVERLEADLAEQLKGARQAVQSVIVDAEQEVDGLYREALAQAEAEANRTKEESRRGIEAERESAR---------------------AQLKGKVDQLSTTIIDRL-LA-------A--------------------------------------------------------------------------------------------------------------------------------------------------------------------------------------------------------------------------------------------------------------------------------------------------   [154]
Sy_812OP    ------------------------------------------------------------------------------------------------------------------------------MTWLLLAEAGVPEGGL------------------------------FD-LDA--T-------------------LPLMA-VQVVLLTF-LL-NVL-FFRPVGKVVEDREGYISTSRADAKQKLAQVEQLEADLAEQLKGARQAAQSVIVEAEQEVDRLYREALAAAEAEANRSKDESRRAIEAERESAR---------------------TQLQGQVDQLSTTIINRL-LA-------A--------------------------------------------------------------------------------------------------------------------------------------------------------------------------------------------------------------------------------------------------------------------------------------------------   [154]
Sy_962OP    ------------------------------------------------------------------------------------------------------------------------------MTWLLLAEAGVPEGGL------------------------------FD-LDA--T-------------------LPLMA-VQVVLLTF-LL-NVL-FFRPVGKVVEDREGYISTSRADAKQKLAQVERLEADLAEQLKGARQSAQAVIVEAEQEVDRLYREALAQAEAEANRTKEESRRAIEAERESAR---------------------TQLKGQVDQLSTTIINRL-LA-------A--------------------------------------------------------------------------------------------------------------------------------------------------------------------------------------------------------------------------------------------------------------------------------------------------   [154]
Sy_932OP    ------------------------------------------------------------------------------------------------------------------------------MTWLLFAEAAVPEGGL------------------------------FD-LDA--T-------------------LPLMA-IQVVLLTF-LL-NSL-FFRPVGKVVEDREGYINTSRADAKQKLEQVRRLEADLQDQLRGARQAAQSAIVDAETEVDSLYREALAAAETEANRTREQARKEIESQRESAQ---------------------AKLMAQVDQLSSQIIKRL-LA-------A--------------------------------------------------------------------------------------------------------------------------------------------------------------------------------------------------------------------------------------------------------------------------------------------------   [154]
Sy_782OP    ------------------------------------------------------------------------------------------------------------------------------MTWLLLAEAGVPEGGL------------------------------FD-LDA--T-------------------LPLMA-VQVVLLTF-LL-NSL-FFRPVGKVVEDREGYIATSRAEAKQKLEQINRLEADLQDQLRGARQAAQSAIVEAEQEVDRLYREALAEAEAEANRTREKARREIESQRESAQ---------------------AQLMSQVDQLSAQIINRL-LA-------A--------------------------------------------------------------------------------------------------------------------------------------------------------------------------------------------------------------------------------------------------------------------------------------------------   [154]
Gl_vi2OP    ---------------------------------------------------------------------------------------------------------------MDMLFDPGWAAHLLLLAAEEAAAAEAESGGL------------------------------FD-FGG--T-------------------LVLQI-VNFLLLMT-IL-SAV-FYGPISRVIEERSEYIRSNAGSAQRRFDEAKALADQYEQELRTTRLEAQQVIAAAEAEAQKIRAQQLAEAQREAQERIAQAQADLDKQKQAAL---------------------ASLSGEVEAISRTLSEKL-LS---------------------------------DSARRF-------------------------------------------------------------------------------------------------------------------------------------------------------------------------------------------------------------------------------------------------------------------   [174]
Sy_J32OP    -----------------------------------------------------------------------------------------------------------------------------MICSTLLAVEAAEKNGL------------------------------FD-LDA--T-------------------LPIIA-VQFLLLVA-VL-NSL-FYEPVTRVIDSRNDYIRTTQAEAQERLDKAMALTRQYEAEIGQARLQAQQVIAEAEAAAARIRSEKLAAAQAEIQAKLEAARRQIEQEKQTAL---------------------EQLQQQVDAIAAQITEKL-LG-------SAR------------------------------------------------------------------------------------------------------------------------------------------------------------------------------------------------------------------------------------------------------------------------------------------------   [157]
Sy_J22OP    -----------------------------------------------------------------------------------------------------------------------------MFFPTLLAVEAAEKGGL------------------------------FD-LDA--T-------------------LPLIA-IQFLLLVA-VL-NSL-FYEPVTRAIDSRNDYIRTTQAEAQERLDKAVSLTRQYESEISQARLQAQQVIAEAEAAAARIRSEKLAAVQAEIQQKLEAARLQVEQEKQAAL---------------------EQLQQQVDAIAAQITQKL-LG-------SAR------------------------------------------------------------------------------------------------------------------------------------------------------------------------------------------------------------------------------------------------------------------------------------------------   [157]
Ac_ma2OP    ---------------------------------------------------------------------------------------------------------------------------------------------M------------------------------FD-FNG----------T-----------LPLMM-FQFFLLVA-VL-NAV-FFKPLTQAIDERDGFIRTNNTEARERLAKAKSLTEQYEQELAGTRKQSQQVLADAQAEAQKIAQTQITEAQKQVQAEVMKAQAELESQKQSAF---------------------SELEKQVDTLSQQILNKL-LG-------STL--A---------------------------------------------------------------------------------------------------------------------------------------------------------------------------------------------------------------------------------------------------------------------------------------------   [142]
Th_el2OP    ---------------------------------------------------------------------------------------------------------------------------------------------M------------------------------FD-FDA----------T-----------LPLMA-VQFLILTV-IL-NAL-LYKPLGQALDNRDEYIRTNLQQAKERLQQATELAQQYEQELASTRRQAQALIEEARVEAQKIATAEIAEAQQAVQAELLKIQAEIDQQKQATL---------------------QALEGQVASLSEQLLAKL-MA----------------------------------------------------------------------------------------------------------------------------------------------------------------------------------------------------------------------------------------------------------------------------------------------------------   [138]
Sy_el2OP    ---------------------------------------------------------------------------------------------------------------------------MNAWMILAAEAVQEAEGGL------------------------------FD-LDA--T-------------------LPLMA-VQILVLVF-LL-NAV-FYKPFGKVLDDRDQFVRGGRQDAKARLAEVKALTAQYEQELAATRKQSQALIAEAQTEAGRIAAQQLAEAQREAQAQREQAQQEIDQQKAVAL---------------------QALDQQVDALSHQILDKL-LA-------RA-------------------------------------------------------------------------------------------------------------------------------------------------------------------------------------------------------------------------------------------------------------------------------------------------   [158]
Sy_702OP    -------------------------------------------------------------------------------------------------------------------------MTHWTIVLATEAVEKTAEGGL------------------------------FD-FDA--T-------------------LPVMA-IQFLVLAA-LL-NKL-FYKPIGQAIDDRSDYIRTNLVDAKERQQKAEDLAAQYEQELRDVRREAQDVIAKAQAEAQKVVADEVKSAQAEALAEREKAALEIEAQRESAF---------------------KSLEQQVDSLSQAIASKL-VG-------AKL------------------------------------------------------------------------------------------------------------------------------------------------------------------------------------------------------------------------------------------------------------------------------------------------   [161]
Sy_682OP    ---------------------------------------------------------------------------------------------------------------------------------------------M------------------------------FD-FDA----------T-----------LPLMA-LQFVVLAF-LL-NAI-FYKPMNKVLDERADYIRTNEEDARERLAKAKAITQEYEQQITDARRQSQAVIADAQAEARRLAAEKIAEAQRESQRQKETAAQEIEAQRQSAL---------------------SSLEQEVAALSNQILHKL-LG-------PEL--IK--------------------------------------------------------------------------------------------------------------------------------------------------------------------------------------------------------------------------------------------------------------------------------------------   [143]
un_cy2OP    ---------------------------------------------------------------------------------------------------------------------------------------------M------------------------------FD-FDA----------T-----------LPVMA-LQFILLVI-IL-NAT-FYKPLNEVLDKRADYIRQQEIGGKEHLEKARELAAQYEQQLSETRKKSQEVVISAQSEAKKIASEAIVIAQQEAQIKKEAVAKEIAQQRQDAL---------------------KVLEKQVDILSHQILEKL-LG-------PKL--IK--------------------------------------------------------------------------------------------------------------------------------------------------------------------------------------------------------------------------------------------------------------------------------------------   [143]
Mi_ae2OP    ---------------------------------------------------------------------------------------------------------------------------------------------M------------------------------FD-FDA----------T-----------LPVMA-LQFILLAV-IL-NAV-FYKPLSKVLDERAEYIRQTESGAKEQLAKTEALVQEYELQLSSARKQSQEIIAQAQAEAQKLASERVAAAQKEAIARKEAVAAEIAQQKEEAF---------------------RSLEGQVASLSRQILEKL-LG-------PEL--VR--------------------------------------------------------------------------------------------------------------------------------------------------------------------------------------------------------------------------------------------------------------------------------------------   [143]
Cy_882OP    ---------------------------------------------------------------------------------------------------------------------------------------------M------------------------------FD-FDA----------T-----------LPVMA-LQFILLAV-IL-NGI-FYTPLNKALDERADYIRQKETDEKERLAKAKELAQEYEKQLADARKQSQEVIAAAQADAQKIAAEALAKAQKEAQAKKEEAAVEIAQQRQAAL---------------------GVLEQQVDVLSRQILEKL-LG-------PEL--VK--------------------------------------------------------------------------------------------------------------------------------------------------------------------------------------------------------------------------------------------------------------------------------------------   [143]
Cy_512OP    ---------------------------------------------------------------------------------------------------------------------------------------------------------------------------MFD-FDA--T-------------------LPLMA-LQFVLLAI-IL-NAI-FYKPLNKALDERADYIRQNETGGQQQLAEAKELAAKYEQQLAQARKESQDIVAQAQAEAKQLATEAVAEAQKEAIAKKEAAAQEIEQQRQEAL---------------------KTLEQQVDTLSRQILEKL-LG-------PEL---------------VK-------------------------------------------------------------------------------------------------------------------------------------------------------------------------------------------------------------------------------------------------------------------------------   [143]
Ar_pl2OP    ---------------------------------------------------------------------------------------------------------------------------MIHSTILLAVEEAATESSL------------------------------FD-FDA--T-------------------LPLMA-VQFLVLAA-IL-NQI-FYKPLGNAIDSRADYIRQNKLSAKERLSKAESLAKQYELELAETRKESQQLIINAQAEAQKIAAQEMAAAQQEAQKIREAAYQEIEQNKIEAQ---------------------RSLDKQVDSISRQILDKL-LG----------------------AGMIG-------------------------------------------------------------------------------------------------------------------------------------------------------------------------------------------------------------------------------------------------------------------------------   [161]
Tr_er2OP    ---------------------------------------------------------------------------------------------------------------------------MINLTIVLAVEEVAEKGGL------------------------------FD-INA--T-------------------LPLMA-IQFLLLAF-VL-DKI-FYKPLGKAIDSRADYIRENQVKAKERLAKAKQLAEQYEQEFAQTRQKSQVVIVAAQAEAEKIAATKVAVAQKEAQVKREQAAQEIEKQKEVAL---------------------EQLEEQVDSLSRQILEKL-LG-------PEL---------------VR-------------------------------------------------------------------------------------------------------------------------------------------------------------------------------------------------------------------------------------------------------------------------------   [161]
No_az2OP    ---------------------------------------------------------------------------------------------------------------------------------------------M------------------------------FD-FDA----------T-----------LPLMA-LQFLLLAA-LL-NVI-FYKPMTKVLDDRDNYVRTNNLDAREHLAKAERLTQEYEQKLASALRQSQLTMETAQAEAKKIKAQKIAQAQQEAQAQREQAAKEIEQQKQAAM---------------------ATLEQQVDALSSQILEKL-LG-------PAL--VK--------------------------------------------------------------------------------------------------------------------------------------------------------------------------------------------------------------------------------------------------------------------------------------------   [143]
No_pu2OP    ---------------------------------------------------------------------------------------------------------------------------------------------------------------------------MFD-FDA--T-------------------LPFMA-LQFLLLAA-VL-NAI-FYKPLTKVLDDRDSYIRTNTLEARESLAKAERLATEYEQQLADARRQSQATVEAAQLEAKKITAEKIAEAQKEAQSQREQASVEIEQQKQQAF---------------------STLEQQVDALSRQILEKL-LG-------PTP---------------VR-------------------------------------------------------------------------------------------------------------------------------------------------------------------------------------------------------------------------------------------------------------------------------   [143]
Mi_ch2OP    -------------------------------------------------------------------------------------------------------------------------MIHWTILLAVEAAEEAAEGGL------------------------------FD-FDA--T-------------------LPLMA-LQFLILVV-IL-NAV-FYKPLSNAIDGRDDYIRQNRLEARERLEKAQNLAKQYEQELAETRRKSQATIAAAQADAQKIAADKMAQAQAEAQAQREQAQKEIDQQKAEAM---------------------TSLEQEVDSLSRQILEKL-VG-------PEL---------------VK-------------------------------------------------------------------------------------------------------------------------------------------------------------------------------------------------------------------------------------------------------------------------------   [163]
No_71bOP    ---------------------------------------------------------------------------------------------------------------------------MTHWITLLAVEKVAKEGGL------------------------------FD-LDA--T-------------------LPLMA-IQFLLLAL-IL-NAT-LYKPLGKAIDGRNEYVRNNQLEAQERLSKAEKLAEAYEQELAGARRQAQTIIADAQAEAQKIAAEKVAAAQKEAQAQREQAAGEIEQQKQQAL---------------------ASLEQQVDALSRQILEKL-LG-------ADL---VKQR-----------------------------------------------------------------------------------------------------------------------------------------------------------------------------------------------------------------------------------------------------------------------------------------   [163]
An_va2OP    ---------------------------------------------------------------------------------------------------------------------------MTHWITLLAVEEVAKEGGL------------------------------FD-LDA--T-------------------LPLMA-IQFLLLAL-VL-NAT-LYKPLGKAIDGRNEYVRNNQLEAQERLSKAEKLAEAYEQELAGARRQAQTIIADAQAEAQKIAAEKVAAAQKEAQAQREQAAGEIEQQKQQAL---------------------ASLEQQVDALSRQILEKL-LG-------ADL---VKQR-----------------------------------------------------------------------------------------------------------------------------------------------------------------------------------------------------------------------------------------------------------------------------------------   [163]
Ly_812OP    ----------------------------------------------------------------------------------------------------------------------------MHWTILFAVEETAKEGGL------------------------------FD-LNA--T-------------------LPLMA-VQFLLLAV-IL-NAI-FYKPLGKAIDERAEYIRENRLQAQERLDKAEKLAQQYEQELAETRKQSQNVIVTAQADARKIASEKMAEALQEAQKLREKAVQEIETEKQQAL---------------------QTLEQQVEPLSRQILEKL-LG-------PEL---------------VR-------------------------------------------------------------------------------------------------------------------------------------------------------------------------------------------------------------------------------------------------------------------------------   [160]
Ba_S2Het    ---------------------------------------------------------------------------------------------------------------------------------------------M------------------------------ID-LNV----------T-----------FFIQL-ANFLIFLV-LL-NHI-LIKPMVSMLQKRRTTMEGSAAQVQSTDELVARKKAEYEDALAQAKKEAKDYAEAERRAALAQQEALLQEARQESEALLQSGQQQIQQQMETSR---------------------KQLSGEAQSLAELISSKL-MG-------RAS------------------------------------------------------------------------------------------------------------------------------------------------------------------------------------------------------------------------------------------------------------------------------------------------   [141]
Pe_ca2FR    ---------------------------------------------------------------------------------------------------------------------------------------------M------------------------------DK-IDW----------T-----------LLVQA-GNFVLLIV-IL-QKL-LYRPLQAILDQRQTRQDNAEQRSQELEAQIAQQQQAFDEQLSQARQQAQQARSAALEQAQKQEAQLLGQAHDQAAQTLAQVRRDVAAQVEAEA---------------------GRLQTLAVQLGDEVAARL-LG-------RPL------------------------------------------------------------------------------------------------------------------------------------------------------------------------------------------------------------------------------------------------------------------------------------------------   [141]
Pe_ca4FR    ---------------------------------------------------------------------------------------------------------------------------------------------M------------------------------DK-IDW----------T-----------LLVQA-GNFVLLIV-IL-QKL-LYRPLQAILDQRQTRQDNAEQRSQELEAQIAQQQQAFDEQLSQARQQAQQARSAALEQAQKQEAQLLGQAHDQAAQTLAQVRRDVAAQVEAEA---------------------GRLQTLAVQLGDEVAARL-LG-------RPL------------------------------------------------------------------------------------------------------------------------------------------------------------------------------------------------------------------------------------------------------------------------------------------------   [141]
De_pi2SR    ---------------------------------------------------------------------------------------------------------------------------------------------M------------------------------LD-LNI----------T-----------LVFQL-VNFFIALY-VL-NLL-LIRPIREIIRKRKAVMDDMSGESESYEYQAEQRLSDYDNQLTRARQDAGQNREKAREAGAAEQASLVAEAQKRAQEIIAETRRNLQAEADASL---------------------KELRGQVATLSGQLAERV-LR-------G--------------------------------------------------------------------------------------------------------------------------------------------------------------------------------------------------------------------------------------------------------------------------------------------------   [139]
De_de2SR    ---------------------------------------------------------------------------------------------------------------------------------------------M------------------------------LD-LNI----------T-----------MAFQL-VNFLIAIY-VL-NIL-LIRPIRDIIKKRNGIMDGMAEEAESFEYQAAERLTAYEAELTRARQDAGLTREEGRAAGLEQQQTLVGEAQKNARDIIAETRESLREQAAKTL---------------------DDLRNQVSDFSSRLAAKL-IK-------G--------------------------------------------------------------------------------------------------------------------------------------------------------------------------------------------------------------------------------------------------------------------------------------------------   [139]
De_sa2SR    ---------------------------------------------------------------------------------------------------------------------------------------------M------------------------------ID-LDI----------S-----------FFIQL-ANFIITLL-VL-NLL-MFRPIREIIRRRAELMSDQLSKVENFNGQAETKVKDYEAALDSARKEGMEIRNDFKDQGAAQEQTLLAEAGKVAAATMKEARAEVAADKGAAM---------------------KVLGGEVEAFAQKVTAKV-LG----------------------------------------------------------------------------------------------------------------------------------------------------------------------------------------------------------------------------------------------------------------------------------------------------------   [138]
De_vu2SR    ---------------------------------------------------------------------------------------------------------------------------------------------M------------------------------ID-LNI----------T-----------MLFQL-VNFLVTLV-VL-NAL-LIRPVREIIKQRQDKMAGLLGESEQFSGQAEAKIKNYEAILAQARSEAASERELARAAGQAREHDIVLAANKEAQDYLLKARADVSAQVATAM---------------------DSLRSQVGALAAKATAKV-LG----------------------------------------------------------------------------------------------------------------------------------------------------------------------------------------------------------------------------------------------------------------------------------------------------------   [138]
De_ba2SR    ---------------------------------------------------------------------------------------------------------------------------------------------M------------------------------ID-LDY----------T-----------FFVQL-VNFMVILT-VL-NLI-LYRPIRGIIKKRAEVMSQKLGTIEDFAAKAEAKLESYKVALSGARVEAQQLRVTLKAEGVAVESSVLAEAGAEAAEKVAAARKEIDGQKQTAL---------------------KALRGEVSTYAKNVADKV-LS-------KA-------------------------------------------------------------------------------------------------------------------------------------------------------------------------------------------------------------------------------------------------------------------------------------------------   [140]
De_ma2SR    ---------------------------------------------------------------------------------------------------------------------------------------------M------------------------------ID-LNA----------T-----------FFVQL-VNFVLILI-LL-NVI-LIGPIRKILKKRAEFVASQMEGIESFASSADAKLKDYELSLDAARAAATAGRMAMKAEGQAKEKDLLEAAGAEAASKLQAARAEISAQSAAAK---------------------KALEGKVSGLASKAVAKV-LA-------A--------------------------------------------------------------------------------------------------------------------------------------------------------------------------------------------------------------------------------------------------------------------------------------------------   [139]
De_102SR    ---------------------------------------------------------------------------------------------------------------------------------------------M------------------------------ID-LNA----------T-----------FFVQF-VNFLLILI-LL-NVI-LIGPIRRVLKKRAEHVASQMEGIESFAVSADAKLRDYEQALDAARQAATAERTAMKAEGQAQEKTLLDAAGAEAAGTVQAARADIAAQTAAAQ---------------------KALKSSVSGLASKAVAKV-LA-------A--------------------------------------------------------------------------------------------------------------------------------------------------------------------------------------------------------------------------------------------------------------------------------------------------   [139]
De_re2SR    ---------------------------------------------------------------------------------------------------------------------------------------------M------------------------------IE-LNL----------T-----------FFIQL-VNFLIILA-VL-NLI-LLRPIRGILQQRADQMGAQVGAIDRFNTEAESKLQNYEQALEQAREKGAQVRDEFKAEGQGKEQEIIDQASHEASVELEESRQKIASEREAAA---------------------KALRKQVKAFAEQATEKI-FS-------RA-------------------------------------------------------------------------------------------------------------------------------------------------------------------------------------------------------------------------------------------------------------------------------------------------   [140]
De_th2SR    ---------------------------------------------------------------------------------------------------------------------------------------------M------------------------------ID-LDI----------T-----------FFIQL-VNFFIVLL-LL-NLI-LYKPIRGMLRKRAEIMNQKVEDVESFNSRADEKLKTYEKELEMARLKAQELRQEKKNEGLDTEKQIVQAASDEASSILQSAREKARKEKESAL---------------------TALKKQVDKFAGHAADRI-LG-------KA-------------------------------------------------------------------------------------------------------------------------------------------------------------------------------------------------------------------------------------------------------------------------------------------------   [140]
De_ac2SR    ---------------------------------------------------------------------------------------------------------------------------------------------M------------------------------IS-IDW--T-------------------ILVQF-VNFLILMA-VL-NIL-LYRPLRNIMTQRQEAIDGGHQKASELEASINEKMESYESKLQQAKLEGSQEAASLRAEAVKEESAILGEARGEADKSLAEMKNKVAGEAEEAR---------------------KTLGEETKNLANAIASKV-LG-------RDVK-----------------------------------------------------------------------------------------------------------------------------------------------------------------------------------------------------------------------------------------------------------------------------------------------   [142]
Ge_me2FR    ---------------------------------------------------------------------------------------------------------------------------------------------M------------------------------IS-LDL--A-------------------FVIQF-VNFLVLLL-VL-NIF-LYKPIRKIMADRKAQIDGAKERAAAVDKDVQEKMALYEARLREIKAKANAERETLRSGALQEEAAVIEKARKEAADSLSSIKNRVAQEAAAAK---------------------QLLAEQARALSLEISEKV-LG-------RSL------------------------------------------------------------------------------------------------------------------------------------------------------------------------------------------------------------------------------------------------------------------------------------------------   [141]
Ge_su2FR    ---------------------------------------------------------------------------------------------------------------------------------------------M------------------------------IS-LDL--A-------------------FVIQV-INFLVLMI-IL-NVF-LFKPIRKVIADRKAQIDGSRERAAVVDKEVQEKMALYEARLRDVKAKAGAEREVLRKEAQQEESAILEKARKEAADSLASIKSRVAKETVDAK---------------------EFLKEQSRSLSLEICQKV-LG-------RSL------------------------------------------------------------------------------------------------------------------------------------------------------------------------------------------------------------------------------------------------------------------------------------------------   [141]
Ge_be2FR    ---------------------------------------------------------------------------------------------------------------------------------------------M------------------------------IN-LDI--A-------------------FVFQL-VNFLVLVL-LL-NAF-LYKPIRKQLAERAAQINGAKQKSAEVDREVQEKMASYEARMREIRAGAADERGTLKKEAQQQEAAILDKARSEAGASLASIKAKVAQETEDAR---------------------RLLTASAETLSADICEKV-LG-------RSL------------------------------------------------------------------------------------------------------------------------------------------------------------------------------------------------------------------------------------------------------------------------------------------------   [141]
Ge_ur2FR    ----------------------------------------------------------------------------------------------------------------------------------------------------------------------------MS--------------------------FLFQL-VNFLLLML-VL-NLF-LFKPIRKVLADRKAEVSGAKEKSATVDKEVQEKLALYEARMREIKARATDERSVLKKEAQTEEAAILDKARKEAADTLSAIKNKVAKEAADAR---------------------QLLKEQALSLSSEICEKV-LG-------RSF------------------------------------------------------------------------------------------------------------------------------------------------------------------------------------------------------------------------------------------------------------------------------------------------   [136]
Ge_FR2FR    ---------------------------------------------------------------------------------------------------------------------------------------------M------------------------------IN-LDF--S-------------------FVFQL-VNFLLLML-VL-NIF-LFKPIRKVLAQRNAEISGAKEKSASVDKEVQEKHALYENRMREIKARATDERSGLRKEAQVEEAAIIDKARKDAADTLSAIKSKVAKESADAR---------------------QLLKEQALSLSSEICEKV-LG-------RSI------------------------------------------------------------------------------------------------------------------------------------------------------------------------------------------------------------------------------------------------------------------------------------------------   [141]
De_br2SR    -------------------------------------------------------------------------------------------------------------------------------------------MIS------------------------------II-PDA--S-------------------VFIQI-ANFVVLVV-AL-NYL-LFKPIRGVIAQRAEKMAMLGSDIAAATDGAQAKGEAMNAELAEARRQGQALKEQQKAEAHSQERSVVEAATKEMEQAVAKVRAQIAEEIGQAR---------------------EELKAQVRGFGQDLAQKI-LG-------RSI------Q-----------------------------------------------------------------------------------------------------------------------------------------------------------------------------------------------------------------------------------------------------------------------------------------   [144]
De_au2SR    ---------------------------------------------------------------------------------------------------------------------------------------------M------------------------------VS-VDG--S-------------------LFIQI-INFLFLLF-VL-NLI-LFKPIRKVLLERKEKINGLEQGIESLENQAVSQDQAYKDGLKEARTIGLKKKEAFVGEASQEEKEIIDRINKTAQSNLAQIRTQVAEETEKAR---------------------VALEAEVELFSKAIGEKI-LG-------RAC------------------------------------------------------------------------------------------------------------------------------------------------------------------------------------------------------------------------------------------------------------------------------------------------   [141]
De_ol2He    ----------------------------------------------------------------------------------------------------------------MRLDKKISAGAAMACGILLSARAASAEGGI------------------------------TVIPDG-SV-------------------IWQ-M-ANFIVLVV-VL-NFV-LYKPIRTVVARRKEKMEGLDNNIEAYTQDAADKERAFAEGIKKARTRGMDEKNALIEAAADEEKKIMEGIYQQSQMTLAQTREEITRDAARAA---------------------EALQREIDEFAAAIGSKI-LG-------RDV------A-----------------------------------------------------------------------------------------------------------------------------------------------------------------------------------------------------------------------------------------------------------------------------------------   [172]
He_pylHe    -----------------------------------------------------------------------------------------------------------------------MFVVKMVLGFLILLSPLCATGLD---------------------------------ISQ--T-------D-----------IIERS-LNFLLFVG-IL-WYF-SAKKLRSFLRSKSLEISKRLEEIQAQLKVSKENKKKLLKELEQAKEKAELIVSDANKEAYMITQKYELQTKMDVENLIKNSKALMDLEVKKIK---------------------RELVESVFKDLRESKKVS-FN-------AQD--CVNIL-----KQRL--------------------------------------------------------------------------------------------------------------------------------------------------------------------------------------------------------------------------------------------------------------------------------   [171]
Su_kujSO    ---------------------------------------------------------------------------------------------------------------------MGKIIVTVLLLSAYLFGSDAAAEGS------------------------------TD--------------------------IVQRT-VNFLIFAG-IL-IYL-LAEPIKNYFSGRSTGIADELDKVQERLRESKRLKEAAEHKVEEAERFAAELAESSKKENKILSDKILAQCEQELEIIGKQNGALMELDKRKMV---------------------REVVDELMTDVMSRSNEA-LG-------KEA--MTEIL-----KKKVA-------------------------------------------------------------------------------------------------------------------------------------------------------------------------------------------------------------------------------------------------------------------------------   [171]
Su_denSO    ------------------------------------------------------------------------------------------------------------------------MSRILVFMLMISTYALASSGNA---------------------------------ETD----------------------IVQRT-VNFLLFAG-LI-WYL-VAEPAKNYFASRSNSIADEMKKVQDKLKESASLKKEVLSKVVAAEKFATDLVVSSKKENKVLNDTIMAQCDDDIEVMIKQQAALMEFEQRKMV---------------------RSVVENILGEVLSQSDDS-FD-------KEA--MANVI-----LKKVA-------------------------------------------------------------------------------------------------------------------------------------------------------------------------------------------------------------------------------------------------------------------------------   [169]
Su_autSO    ------------------------------------------------------------------------------------------------------------------------MSRILVLMLMISTYALASEHEH---------------------------------AGT--D-------------------IVQRT-VNFLLFAG-LI-WYL-VGEPVKNFFASRSQSIADELKKVQEKLNESINLKKEALAKISEAEKFAEELAVISKKENKILNDTIIAQAESDIEAMIKKHTSKKEFEEKKMI---------------------RNVVEDVIKETLKQSGDS-FD-------RET--MANII-----LKKVA-------------------------------------------------------------------------------------------------------------------------------------------------------------------------------------------------------------------------------------------------------------------------------   [170]
Wo_sucHe    ----------------------------------------------------------------------------------------------------------------------MKGKYFIPCLLLPTMMLASGGGGE------------------------------TD--------------------------IVERT-INFVIFIA-IF-YYL-AADKIKAIFVARQESIAAELEKVQEKLKESKKAKEQAQKRFEESKRMAEDVILTAKKEVVLLTQKVEDSTKGDIENLIRQYNDSMEFEKRKAE---------------------RAIIDEILAELFESDATK-LD-------KSA--YSEIL-----LKKVA-------------------------------------------------------------------------------------------------------------------------------------------------------------------------------------------------------------------------------------------------------------------------------   [170]
Na_prSfR    ----------------------------------------------------------------------------------------------------------------------MKKALLVVFLSAVAFASEAAATGG------------------------------TD--------------------------IVART-INFLIFVA-IL-WYL-VGNKAITFFRNRKEEIASKFQEVENKLKEAKLKKEELKAKLEEAKIKATEIIEDSKKEAEHIYNSILEETKAELEMLEKHFEEAKIAEIRKAK------------------------REAIKAFLEDVLKDVHLT------------SEDAA----------------KLVLKVA------------------------------------------------------------------------------------------------------------------------------------------------------------------------------------------------------------------------------------------------------------------   [167]
Su_deSfR    -------------------------------------------------------------------------------------------------------------------------MKINYFLLLLTPIALLASGGE------------------------------GSGGTD----------------------IFPRT-VNFLIFVS-IM-YYY-VANDLKAWYVGRKNEIATKLDSIQVKLKESNSKKEIALAKVEEAKVNAKNLIETAKKEAVLLTEKIAQEADAELSNLEKAFQDRMAIEQRRMQ---------------------REIISNVLDEMFKEGSIT-LG------------DDEMV------KIVN------KKVA---------------------------------------------------------------------------------------------------------------------------------------------------------------------------------------------------------------------------------------------------------------------   [171]
Ca_jejHe    ----------------------------------------------------------------------------------------------------------------------MSKLLFIIFLLPLYAFGASNGSGE------------------------------YD--------------------------IIPRT-INFLIFVG-IL-YYF-VATPFKNFYKNRIVKISSKLDEIQKKLLESKAKKLDTMKKLEEAKASAAAALITAKKEAEILVKNIKKETQDELDLLQKHFEEQKDYEFRKME---------------------KELVSNTLNEIFSDPNMT-LK----------------Q-----SEIIE------LMMKKVS------------------------------------------------------------------------------------------------------------------------------------------------------------------------------------------------------------------------------------------------------------------   [170]
Rh_ba2He    ----------------------------------------------------------------------------------------------------------------------------------------------------------------------------MS-IDW-FT-------------------FTAQV-INFLVLVG-LL-RYF-LYAPIVRAMQAREQKVTQCLTDAETAKVEANQQRMSLEKQTQLLQERREELLTKAKADADNERQRLIAEARKEADTRREHWTSTFERDQKDLA---------------------DQTRRDIQRMGFQAARET-VQ-------QLA--DEDLQ-----KRVCQ------TFVKQLQTLGEDQLAAIATQL-ADSGNPVLVRSAKGLDSSDQNQIRDAIHR--VFENKVE-VRFESEPALIAGIEMDAGGYSLPWNAERTLKTMEANVA----------------------------------------------------------------------------------------------------------------------------------------------------------------------   [246]
De_au3SR    ----------------------------------------------------------------------------------------------------------------------------------------------------------------------------MQ-IDW-FT-------------------TGAQV-INFLILVW-LL-KKF-LYRPVMETMDRRQQRIVRTLDQAQNSQIQADLERQRYITLQQGVEKEANSQIQRARTEAENLRIDLIAAAKAEAEQARQRWQKSLALEKQIFL---------------------EQSTRLFTRQFQTLARQS-FQ-------TLA--QGSLE-----QTIIE------VFWQKLEQ-DHQNLTALTDPI--QANEPLTVTTAFAPDPGIKEKIQARVID--LFGPGTTLVFEQDKALIMGITLEAGGKKITWDQGHYLDEFTRRLDLALEHEIHLSLRQEKPC------------------------------------------------------------------------------------------------------------------------------------------------------   [261]
Di_sh3AP    ----------------------------------------------------------------------------------------------------------------------------------------------------------------------------MS-IDW-IT-------------------VAAQI-VNFLLLIW-LL-KRF-LYRPILDGIDAREAEIAARMGEAAAVRQQAEARETEYEARIAQLSSSRAELLEEARRAAEAERDALLSKARARLEEEQAERAAHRAEEAARHR---------------------ADLQRRGAEALLALTRKA-LR-------DLA--DEGLE-----RRIVL------QAAGRLADMGDDLREA------AGDARQAVALTRDPLPEEVQARLRSDLGD---VLEGVSLRFEVDPGQSPGLNLRLGGAQLGWTVDSYLNGLEATLAEAAGRPARRGGHDAA--------------------------------------------------------------------------------------------------------------------------------------------------------   [255]
Sy_703OP    ----------------------------------------------------------------------------------------------------------------------------------------------------------------------------ML-IDW-FT-------------------VFAQI-LNFVILLG-LL-RWF-LYKPILQVMAKRQAQLAEQWQTATDLQAQAHQALEQYHQEQQSLQAQRASFLAAARAAADEERQRQLLTLREDIQAQREAWEADLHQEQRAFF---------------------HTLRQQVSQQVVAIARQA-LR-------DLA--NATLE-----QQVVA------RFCEQLQHLSPAQRQQINHL--ETPPEAVFIRTAFPLDVTHQAQIKQSLAT-TLELDGTPIHFVTVPELGCGIELKLAGQEIVWGLDPYLDQLEQTLAIATR-------------------------------------------------------------------------------------------------------------------------------------------------------------------   [250]
Ni_ha2AP    ----------------------------------------------------------------------------------------------------------------------------------------------------------------------------MQ-IDW-IT-------------------VSAQI-VNFLVLVY-LL-KRF-LYQPVITAMEQRQQRIANRLQEAEQREQEAGQEAQRHREKVQSLEQQRDKLMAKAKEEAEAQRQHLLNEAREEAATARDEWLQQVEREKQEFL---------------------KALKKQTGETMVKAIRAA-LA-------DLA--DTTLE-----QQMVG------IFLARLESLDEADRQAL-----KETPGMLRITTSFELSQDLRDKVTEAVHE--HLIPNTDIHYTQSPELLCGIELNTEGRKISWTLAEYLDALESQMTTVLASAKPS---TG---------------------------------------------------------------------------------------------------------------------------------------------------------   [253]
Ac_ma3OP    ----------------------------------------------------------------------------------------------------------------------------------------------------------------------------ML-IDP-LT-------------------VVAQI-INFLILVA-LL-RRF-LYTPITQVMKKRERLIAQQLQDAAHQQEVAQQEAERWRQMQQSLEHRQASFLTQAQDAADEHRHQLLQQIRDEVDSTQAQWREAVKREQHVFL---------------------SALQQRAGQQLAATLRCI-LQ-------DLA--SANLE-----QQILE------TFITRLSHLPFSEQGVLETSLSNARGEELVISSTFPMPEDRKAQILAVLHQYAPAMESSVYQFVTIPDLICGIELKIPGYKLAWTIEQYLEQLEVKLNQVWDGMEKSWVEQG---------------------------------------------------------------------------------------------------------------------------------------------------------   [263]
Cy_513OP    ----------------------------------------------------------------------------------------------------------------------------------------------------------------------------ML-IDW-FT-------------------IVAQI-INFLILVF-LL-NRF-LYKPIVKTIKARQQEIENRWQDAEKEKKSAKNEANSYQKKQQELEEKKQEIMIQAQTKADEKYDNLVEEARQDVEQKRKTWDESLEREKAQFF---------------------DRFQEKIMQQIYKITGHV-LG-------DLA--NASLE-----QQIIN------QFIHRLENLSEKERENLANSL-NTTDNGLIIRSHFEISPESRNRLLSSLQQ-THIYQGDNVQFMTNSDLICGIELQASDYKIAWNLKDYVEALEI--------------------------------------------------------------------------------------------------------------------------------------------------------------------------   [244]
De_ac3SR    ----------------------------------------------------------------------------------------------------------------------------------------------------------------------------ML-LDT-FT-------------------IIAQL-INFLILVW-LL-KRF-LYKPLLDAIDKREQRLRDKQQEAEQREQQAQELQKQLIAQREELEQNRQQALDDIRTEAATLKQHLSEQVRRDVDNKRQVWHDQLCSEQEAES---------------------LRIHQRIENELLSSLQHM-LE-------QLA--DRSLE-----QQSLR------VFMDKLHHLDDTEKQELTTAL-ASASKPPRLVTSAPLEDQEQQWISEQLHQ--ALDCK-NVVFETQADLLCGAELLTDGHKVSWTLASQLADL---SDHLRQTHASSQPCDDNTEQDNE--------------------------------------------------------------------------------------------------------------------------------------------------   [263]
Pe_lu2AP    ----------------------------------------------------------------------------------------------------------------------------------------------------------------------------ML-FDW-FT-------------------FWAQL-LNFLILVW-LL-KRF-LYRPVLEAIDEREKKISGELRDADEGRKQAEQAIREWQEKMSRLDAQAAGMLETARKEAGEEKKRLQGEARREYDELRGRLRESLHEEQAALG---------------------RTIAGRIRAEVFRVSDSV-LN-------SLA--DSGLQ-----AQMAR------AFSGRLSEGGTEVEELLKSGGTPLVLRSGFEMGEEEKELVRKTLADRFGYKGRLDFMTEESYRGGIALEQGGRSIEWSVNSRLEAIDEASSALLDGPDDEMNEEEGHAGKDAD--------------------------------------------------------------------------------------------------------------------------------------------------------   [264]
Ch_pa2AP    ----------------------------------------------------------------------------------------------------------------------------------------------------------------------------ML-IDW-FT-------------------VVAQL-VNFLILIW-LL-KRF-LYQPVLKALDEREIKIATELEHAASVEAEASREKAEWQKKNDEFAQQRQQMMKQATDEATTRRSELLDEARQEYDALHSRLLETLKREEAERQ---------------------EEAERRVSDEIFSVAGKL-LT-------ELA--DESLE-----SRIID------KFCRKL-EAGGPEIAGQLEGQ-NGAAKQAIVRSTFPLTPEQREKVSGTITT--LLGVETPLSFEQSDKAGCGIELCVDGLCISWHFQAALDALKRAADEYRDRETDNGAADAR--------------------------------------------------------------------------------------------------------------------------------------------------------   [260]
Pr_ae2AP    ----------------------------------------------------------------------------------------------------------------------------------------------------------------------------ML-IDW-FT-------------------VIAEL-VNFLILVW-LL-KRF-LYEPVLKAIDEREKKIASELQHAADVEKEAESRLIELQRKNEAFDNAHAQMIKDAEQEAVEEKRTLLNEAHREYDALRMRLQETLKHEETSLE---------------------SRVTGRISAEVFSIARKV-LQ-------DLS--GSSLE-----AQIAD------VFCQRLRESDPEDVAAMKDAV-SRKSLNPLVRSTFPLSSSLQERIQAVVRD--VFSIDTQLRFEEGDDMVGGIELSMNGHSVSWSVRSYLDSLEKMTAELLEGAE----------------------------------------------------------------------------------------------------------------------------------------------------------------   [253]
Me_barMe    ----------------------------------------------------------------------------------------------------------------------------------------------------------------------------ML-IDW-FT-------------------VIAQV-INFLILVW-LL-KRF-LYKPILNAVDAREKRVADELKNADEKEAEAQKEKEKFKRKNEEFDQQRNDFLNKAKEEVQAERQRLFEDVREEASYLRAKQQEALRNEGQNLS---------------------QEIGRRTQQEVFFIARKV-LT-------DLT--ETSLE-----ERAVD------VFVQRLRNLKDNEKKQLASAL-STSPGQVLIRTAFDLPQAQRDSIKKTIKE--TLGIEIQPRFETAPDLVSGIELTTDGQKVAWSIADYLTSMQKSIDELLNEQPENKAKTEPQTKNNKAKTEPQTKNNKAKTGPQTKNNKPKLEKEPEAEQELEAETNKPRSKTESEVETRPETDYNKLRSKTESEAEQESEARQESEARREPDAKQESEAKQDSDAKQESEAEQKTDAKQGSEAKQESEFKHQSGTKSESVVKQEINPKPEPT   [413]
Me_aceMe    ----------------------------------------------------------------------------------------------------------------------------------------------------------------------------ML-IDW-FT-------------------VIAQV-LNFLILVW-LL-KRF-LYKPILNAIDEREKRVAAELADADAKEAEAQKEKEEFKQKNEEFDQQRAALLSRAKDEAKSERQRLLEEARKEASDLRAKQQEALRNDKQNLN---------------------RAISRRAQQEVFAIARKA-LQ-------DLA--GTDLE-----ERTVD------MFAKKLRELEGKEKEQLVSVL-ALASSPVLVRTAFDLPQAQRELIKKTIKE--TLGIEVQVCFETVPDLVSGIELTANGQKVAWSIAGYLSSLEEGIDELLQEQPRSEARTEPVLKQGETE-----------------------------------------SKSEPKATARPES----------------TSDVSEPEQKAEPE--QESESEQESESEQESEPGQKAETKI-------------------------VNPAPEPE   [329]
De_ba3SR    ----------------------------------------------------------------------------------------------------------------------------------------------------------------------------MI-IDW-FT-------------------VGAQT-LNFLVLMW-LM-KRF-LYKPILHAIEEREKRIADKLADADRRKAEARKQSDEFQQKNEEFDRQRAALLNKAMDEVKTERQRLLDEAREAADTLRARRQETLRDEAHGLR---------------------QAISRRTRQEVFAIARKT-LT-------DLA--TTSLE-----ERLVE------AFIRRLRELDGQAKEALAKAL--AGPSPALVRSAYDLPAEQHNAIHDALNE--TFAAEVQVRFETGPDLICGIELSTNGQKVAWSIEDYLSSLEMGVAELLKERTEPSAQHK-------------------------------------------------------------------------------------SEDGEEPG-------------PKEPWPVTKSQ------------------------------------   [278]
Rh_fe2FR    ----------------------------------------------------------------------------------------------------------------------------------------------------------------------------ML-IDW-FT-------------------VVAQA-LNFLILVW-LL-KRF-LYQPILDAIDAREKRIALELADADTKRADAKRERDEFQQKNEVFDQQRAALLGKAMEEAKTERQRLLDDARHAADALATKRQEALRSAQRSMS---------------------EALSHRARDEVFAIARKA-LG-------DLA--TTSLE-----ERMGE------VFTRRLREMDAKAKAALGEAL-KTASEPALVRSAFELPADQRAAIQNAINE--TFSADIPLHFATAPEVVCGIELSTNGQKVGWSITDYLASLEKGVDELLKERDKAEPQSELTRQIRKRAYEL--------------------------------------YEQQGRKEGRAVQNWDKAESEIRKENLSPAKTEPPPEAKAKPK-------------PEEPKPEIGSP------------------------------------   [326]
De_pr3SR    ----------------------------------------------------------------------------------------------------------------------------------------------------------------------------MS-VNW-MT-------------------VIAQI-CNFLILIW-LL-KRF-LYGPILRAMDKRQQHLAEIQEAARRKSAEAEEAVASYTALTADLANEKHRILSDAKIAVEQDRQVYLEHARKDVDRIKNDWILSMQREQDAFL---------------------QQGRVLIGQGACQLARRI-LH-------DLA--GADLE-----RGMVA------VFIEKLRTLSPEQQRQLRVAAGRDGAPIRIHSSFALDAGQQEQLAAMLLPLAETIGPVDFVVSDNLIAGIELDVGERHYGWSIEEYMHDLEQSLQRYIEKGLPSPDHEHA-----------------------------------------------------------------------------------------------------------------------------------------------------------   [261]
Pe_ca5FR    ----------------------------------------------------------------------------------------------------------------------------------------------------------------------------ML-IDW-FT-------------------VSAQA-INFLILVA-LL-KRF-LYGPVLRAMDRREERLASCFAEAENKRLEAQQLEENYRSLLQELEEARGVKLRQVEEEIEDQRHKLLAAARQEAAEIQSAWAASIRDERSSFF---------------------TELKKRVGSEMLNIARKS-LG-------DLA--NIELE-----QLMVE------RFNERLAQLDRNEQQQVALAA-SERGVLVR--SPFTLPPELRDRLTQGVRQ--ALGEEID-MQYQDRADMPLGIELTVGGLKLSWGVDSYFEQLERDVATLYDAQAATVSEGSP-------------------------------------------------------------------------------------------------------------------------------------------------------   [259]
Hy_Y04SO    -------------------------------------------------------------------------------------------------------------------------------------------MSN------------------------------YV-FEN----------------------IWK-A-VNVILFFA-LV-YKF-AGKQIKDMFEKAYKSFISQVEEPLSKLLSNRETVSLAKKEVEEARKKYEKALENQRILAKEQYDEILSHAKMVAENIEKMGKEIVEVEANRLK---------------------SQLISGLSSSLISKAEVK-LK-------EAF-KDEKVE-----VSYIK------SRLERLGK-----------------------------------------------------------------------------------------------------------------------------------------------------------------------------------------------------------------------------------------------------------------   [160]
Aq_ae2He    ------------------------------------------------------------------------------------------------------------------------MVRLISFLTLASTFAYAGEGHL------------------------------GH-SPG--A-------L-----------IWK-G-LNILAFLG-IV-YYF-GKKPISEAFNKFYNSIVESLVNAEREFMMAREELSKAKEELENAKKKAQEYEKLAIETAETEKKKILQHAQEVSERIKEKAKETIEIELNKAK---------------------KELALYGIQKAEEIAKDL-LQ-------KEF-KKSKVQ-----EKYIE------AQLKLLEERKNA-------------------------------------------------------------------------------------------------------------------------------------------------------------------------------------------------------------------------------------------------------------   [185]
Su_azoFR    ------------------------------------------------------------------------------------------------------------------------MKKAILMGLFIVGISFASEG--------------------------------SE-ESG--V-------L-----------IWK-A-VNTVILLA-VI-AYF-GGKHIKRFLENRRQSVADMVLQAQKAKEDSIKALEEAKKKLEEANYKLEEGIKLAKETAENERKHAIAQANEIAERIKAQAKETINIEIKRAE---------------------LKIKKYATSKALELAQNL-LN-------QKV--DPETT-----KAIVN------KTIKQLEA-----------------------------------------------------------------------------------------------------------------------------------------------------------------------------------------------------------------------------------------------------------------   [178]
De_sa3SR    ----------------------------------------------------------------------------------------------------------------------------------------------------------------------------ML-LDW-FT-------------------IFAQV-LNFFVLIA-LL-RLF-LYKPIVGAMQERKEHVAQETLALREARAESQSLNMELRRKREDLDNREAEVMAEIHAEAERLREQAMDSARGEVETMRREWLAALEREKESVA---------------------LNLRKKLIHEVSATAARI-VQ-------DLS--GSDLE-----QLILS------GFMQRIDDEARGVDCGNSEILIRTGFEHTELQEQNLKKLLDELFPSKNERIFTTDPRLGLGIELIAGDRKWEWNLSSYVTELENKILTEINS-----------------------------------------------------------------------------------------------------------------------------------------------------------------------------   [243]
He_py2He    --------------------------------------------------------------------------------------------------------------------------------------------MN------------------------------IS-VNP-YL-------------------MAVVF-VVFVLLLW-AM-NVW-VYRPLLAFMDNRQAEIKDSLAKIKTDNAQSVEIGHQIEALLKEAAEKRREIIAEAIQKATESYDAVIKQKENELNQEFEAFAKQLQNEKQALK---------------------EQLQAQMP---------V-FE-------DEL--NKRVA-----MGLGS-------------------------------------------------------------------------------------------------------------------------------------------------------------------------------------------------------------------------------------------------------------------------------   [144]
Ca_je2He    ------------------------------------------------------------------------------------------------------------------------------------------MFED------------------------------MH-PSI----------------------MLATI-AIFLAMIV-TL-NSM-LYKPLLKFMDERNDSIKNDENKVKENSQEVLCVNDELEVIHINTREEIQKIKQSAIAAAKEEAEQILRSKKEELERKMASFYADLAIQKKELQ---------------------EHLNIHLPELKQALQNNI----------KKI------------------------------------------------------------------------------------------------------------------------------------------------------------------------------------------------------------------------------------------------------------------------------------------------   [141]
Su_ku2SO    ----------------------------------------------------------------------------------------------------------------------------------------------------------------------------MLDISP--M-------------------LLGSTLIVFLVLIA-LL-NSL-LYKPLFSYMEKRDADIKKDLDQVGNNDSEIAAFHAKAEKIMSDAKLEAAALREKVIAEAKALANSKIETKRAELALEYTKFQDELSEERARLI---------------------AALQNEAPAFQSAVSAKL----------SQI------------------------------------------------------------------------------------------------------------------------------------------------------------------------------------------------------------------------------------------------------------------------------------------------   [140]
Su_de2SO    ---------------------------------------------------------------------------------------------------------------------------------------------M------------------------------LD-INP-IL-------------------LVATL-IVFLTLIA-VL-NSW-LYNPLFAYMNKRDEDIKKDLEKVGSNDDEINELESKAKSIIVSAKLEASALREKVIADAKELAESKLEAKRAELASQYLEFEQLLARTREQLS---------------------GDLKSQMP---------L-FK-------EAVKAKFSQI-----------------------------------------------------------------------------------------------------------------------------------------------------------------------------------------------------------------------------------------------------------------------------------------   [140]
Su_au2SO    ----------------------------------------------------------------------------------------------------------------------------------------------------------------------------MLDINP-IL-------------------LLATF-VVFVSLIA-VL-NSW-LYNPLLSFMQKRDDDIKKDLEKVGSNDDEINELNTKAESIIMNAKLEATALREKVIADAKELADSKLESKRAELAAEYLEFEQSLAKSKDELT---------------------SDLMSQVPVFKEAVKAKF----------SQI------------------------------------------------------------------------------------------------------------------------------------------------------------------------------------------------------------------------------------------------------------------------------------------------   [140]
Wo_su2He    --------------------------------------------------------------------------------------------------------------------------------------------MS------------------------------LS-VNPLL--------------------MLLVL-VIFLTSAY-LL-NRW-LFKPLLTFMDNRSTSIKSDLQNIQSNSSEVASLNAEADKVLSQAKAEANLIREKALESARAVAEQKISTKRDELEKKKREFMVGLEEEGVMLR---------------------NSLLSQMPLYRESLKAKL----------SQL------------------------------------------------------------------------------------------------------------------------------------------------------------------------------------------------------------------------------------------------------------------------------------------------   [141]
Su_d2SfR    ---------------------------------------------------------------------------------------------------------------------------------------------M------------------------------LDIIPA----------L-----------LLVTG-TVFLVLLI-VL-NKT-LYKPLLEFIDNRNNSINRDLENAGKNASDVVAYYQEIETILSEAKFEAAKIREAAINEANEKALKRIEQKKNELEVQTGVFFTTLESEKNEFK---------------------NSLMAQMPLFKESVHAKL----------NTI------------------------------------------------------------------------------------------------------------------------------------------------------------------------------------------------------------------------------------------------------------------------------------------------   [140]
Ma_fe2FO    -------------------------------------------------------------------------------------------------------------------------------------------------------------------------------MLK----------------------IVSVL-ILFIMLYL-LL-KRQ-VLPRILSGLERRTRQIEQEMEGARQQREVTERMREESAARLLQADQETQAMLDASGQRVVEQREQLMREWELQVESQTQQFREDVARSRRQAI---------------------QEIRAQSADLVVAETEKL-LH-------QQM--DADDT-----DTRVD------GAIESPGNDDAVPPKRHN-------------------------------------------------------------------------------------------------------------------------------------------------------------------------------------------------------------------------------------------------------   [165]
Ac_laiHe    ----------------------------------------------------------------------------------------------------------------------------MDIFKEISDAIQEGLNSI------------------------------FE-RWD--L-------V-----------LWQ-I-AATVILII-VV-RIF-LWKPITRYLEQRQEALSKELHEAAHERERVAQIRYELQTEYEVMRKEARQMKDTLMSEAQLEKERIISDARNEAKRRIQQVDRDVQQELRLQS---------------------EKIRENIKNIAFDVAEKI-VS-------HQV--TDENI-----DEVID------EMLDEKL------------------------------------------------------------------------------------------------------------------------------------------------------------------------------------------------------------------------------------------------------------------   [175]
CSo_usHe    -----------------------------------------------------------------------------------------------------------------MRRLAVYLAIAVGLFAQAPKEGARESLAEKA-------------------------DEAGN-KAH--AAEEEGSMD-----------IWK-W-ANFLILAG-GL-GYL-VGKNAGPFFAARSAGIRKDMENSLAQQKDAEARAADVDRRLANMEADIAALRGEGERAARAEAERMEQHTAAEIAKIQQHSEQEIASAGKAAR---------------------MDLKRYAAELAVELAEQK-VR-------ARM--TPETQ-----DALVQ------GFVRNLK------------------------------------------------------------------------------------------------------------------------------------------------------------------------------------------------------------------------------------------------------------------   [198]
CKo_veHe    -------------------------------------------------------------MKNSLRKFGLGLIAVAVLALAPVYAQEAQQKPEAQQSAPAAEQPKPAEEQAKPEQHVTNPNAAVGKELSEASHAAEGEEEA------------------------------GEHMEL--KHSTMVKTLAKWLGVSVETSYWIAMAFNFAIVFA-LL-GWA-MKKNLPGVFKARNESIQRGIAEARAASDDAKRRLADIEARLSKMDGEVAAIRAVTEKESAAEEVRIREAAEADVKRILESAENEIDAATKQAR---------------------RDLKSLAAGLAIDLATRK-LH---------V--DQQTD-----ESLVR------SFVAQLGKDGK--------------------------------------------------------------------------------------------------------------------------------------------------------------------------------------------------------------------------------------------------------------   [261]
Ac_capHe    -------------------------------------------------------------------------------------------------------------------------------------MQKLANAMH------------------------------LS-VET--T-------A-----------QIFED-FNSGLLLV-VI-AYF-LFKLLPGAFKNRSQRLAKDLVEAHSATEDANRRLEAIEARLSHLDADIASYRERSEQEAAEEEKRMRESLEAERKRIVSSAEREIEQAGAAAQ---------------------RELTRYTAQLALAQARRE-LK---------V--SAEMD-----QSLVA------DFGKSLAEERNGGRH----------------------------------------------------------------------------------------------------------------------------------------------------------------------------------------------------------------------------------------------------------   [173]
Th_aciHe    --------------------------------------------------------------------------------------------------------------------------------------------------------------------------------------------------------MISLE-ETLAVLLG--------ADGEARRIVQEARDEAESMIARGQ------EEFMRQRDMRISAAKQRAAALIDNAQRAAQAEAEEILNNGRARRERMRKAFE--------------------------------ENGRRVASAIALEEAEAL-LS------------GRRGA-----------------------------------------------------------------------------------------------------------------------------------------------------------------------------------------------------------------------------------------------------------------------------------------   [114]
Ac_cr2FR    --------------------------------------------------------------------------------------------------------------------MRRTTILLAATALGLTPAIAMAEGKM------------------------------PQ-MDF--SNPLTGAQV-----------VWM-A-VIMVVLYF-VL-ARW-ALPRIGGVIENRHNRIATDLETARRAKAEAEHAVRELNLAIQNARESSQGAIAEAVNAAKERARAQTAALNDRLSAQIASAEAEIDSARRTAV---------------------GALAPIARDVASSLLQRL-IG-------EAV--EPGRI-----EQAVS------ALSTQG-------------------------------------------------------------------------------------------------------------------------------------------------------------------------------------------------------------------------------------------------------------------   [189]
Sp_wi2He    ------------------------------------------------------------------------------------------------------------------------------------MPQIAQIAAT------------------------------YA-SQI----------------------FWL-L-VVFGLIYF-VI-GKG-MLPKIEATVDARDQKIASDLAAAEAARGAADETEAAYRARIEEARASALKATQDAKSAATAEAEKRVKAADEALAAKAAEADAALKAAQAKAL---------------------AEIETVAAEAAQEIVAKV-SG-------IEV--DKAAA-----AGAVK------SALAA--------------------------------------------------------------------------------------------------------------------------------------------------------------------------------------------------------------------------------------------------------------------   [163]
Rh_ru2AP    --------------------------------------------------------------------------------------------------------------------------------------MPQFDPSS------------------------------FP-SQI----------------------VWL-V-IALVAMYF-VM-SRL-AIPRLAEVLEQRQRLINDDLKQAEALKAETEAAIAAYETALAEARARAHDEIRAVTEAAAKAAEARNAEVAKALNTRIKDGEARIVQARDEAL---------------------THVREVAGAVASDIVGKL-AG-------LRV--DDAAL-----TAAVA------AAIKE--------------------------------------------------------------------------------------------------------------------------------------------------------------------------------------------------------------------------------------------------------------------   [161]
Ma_ma2AP    --------------------------------------------------------------------------------------------------------------------------------------MPQFDPTF------------------------------FA-PQL----------------------FWL-A-LTFVTLYF-VM-STV-ALPKIGAVLDERQRKIDDNLDKAAQLKAEAEAAVAAYEKALAESRAHAQSVIKEASDRLAADAETRNRELAARLADQVKSGEARIAEAKDKAL---------------------ANVRDVALDVAGATIARL-VG-------SPA--DNTRL-----EAAVA------AALKEHGK-----------------------------------------------------------------------------------------------------------------------------------------------------------------------------------------------------------------------------------------------------------------   [164]
Az_B52AP    -----------------------------------------------------------------------------------------MPNLLAKGRLARWSGVAGASLVTLTTMAGTALAAAAEHAPNAAHGGEHASGGL------------------------------PQ-LNP-AN---FPTQI-----------FWL-A-LTFGVLYH-LM-SKK-ALPRVAEVLEARQERISRDLAKAAQLKEEAEAILAQVEKSLAGARAEAQGVIAQVSAEIEANNQARQGQLNADIAERLRSAEASIATAKDQAL---------------------ANIRAESTGIVRDIAGRL-AG-------VDV--DPAQA-----DAAVA------AVLEERRG-----------------------------------------------------------------------------------------------------------------------------------------------------------------------------------------------------------------------------------------------------------------   [216]
Rh_ce2AP    --------------------------------------------------------------------------------------------------------MTQEVAPPAAAQDDAHGTAEHIAEGVAAETAEHAKGGL------------------------------PQ-LNP--D--TYPTQI-----------FWL-A-VTFGLLLF-LM-SKV-ALPRVAEVLEARQEKIADDLDRAGALKAEADAVIENYERELAEARAKAQKVLSDATLAAESETTQRLGELAADLAERARAAEARIEQARRAAL---------------------GNIRGVAAETAVAAAAKL-AG-------LDL--DPATA-----EAAVE------EALNRVRQEVV--------------------------------------------------------------------------------------------------------------------------------------------------------------------------------------------------------------------------------------------------------------   [204]
Br_me2He    ------------------------------------------------------------------------------------------------MFVSTAFAQTATESQPASTAGEHGAADAVHTETGVAHDAGHGSGVF------------------------------PP-FDS----THYASQV-----------LWL-A-ITFGLFYL-FL-SRV-VLPRIGGVIETRRDRIAQDLEQAARLKQDADNAIAAYEQELAQARSKAASIAEAAREKGKGEADAERASAEAVLESKLKEAEERIAAIKAKAM---------------------SDVGNIAEETMATIVEQL-LG-------LTA--DKASV-----SEAVK------AIRASNA------------------------------------------------------------------------------------------------------------------------------------------------------------------------------------------------------------------------------------------------------------------   [208]
Rh_le2He    --------------------------------------------------------------------------------------------------MFFVTPAYAEEAPAAATGTDAHAAPAAGEVHTETGVAEGGHARG------------------------------PF-PPF--DSTTYASQL-----------LWL-V-ITFGVFYL-LM-QKV-IAPRIGAILDQRHTRLSQDVEEAGRLKAEADAAVRTYEGELAAARAKSNAIGSAARDAAKAKAEQDRRAVEATLSEKIKAAEVRIGEIKAKAF---------------------ADVGAIAEETAAAVIDQL-IG-------GTV--AKADV-----AAAVA------AAKKEV-------------------------------------------------------------------------------------------------------------------------------------------------------------------------------------------------------------------------------------------------------------------   [207]
Me_ra2He    -------------------------------------------------------------------------------------------------MAQPNPLTTPPPGADTQVVPGHVEHTEAH------------SGAF------------------------------PP-FET----SGFLAQL-----------IWL-A-LAFGLLYY-LM-DKI-ALPRIQSILHARAERLRADLDQAQAMKAEADAAGVAFETALRDAQGKARDIAQTTRNELAAEAETKRKALEDELNAKLSASEATIRTRTEAAM---------------------GNVRTIAGEAASAIVERL-TG-------QAP--DRTSL-----DRALD------ATAH---------------------------------------------------------------------------------------------------------------------------------------------------------------------------------------------------------------------------------------------------------------------   [192]
Rh_pa2FO    ---------------------------------------------------------------------------------------------------------MAQGHGDAKGTTAHTEAGGGH------------KAPF------------------------------PP-FQQ----ETFASQL-----------VSL-A-IAFVALYL-IV-SKI-ALPRVGGVIEERQKTIDGDLAAAQKLKGEADDALKAYEAELADARARAQAIGAETREKLNAQAEAERKTLEQRLAAKLADAEKTIATTRTAAM---------------------GNVRNIASDAASAIVQQL-AG-------VTP--DSKAV-----DSAVD------ASLKG--------------------------------------------------------------------------------------------------------------------------------------------------------------------------------------------------------------------------------------------------------------------   [185]
Rh_ca2AP    -------------------------------------------------------------------------------------------------------MANETNAVEAAAAVAGHAAEAAE------------KGGM------------------------------PQ-LDF----STFPNQI-----------FWL-L-LALGAIYW-LL-KNI-AIPRIAAILADRAGTISGDLAAAEQYKLKAKDAEAAYAKALADARAQAQKIIAETRAVIQKDLDAATAKADADIAARVAQSEVKIAEIRAGAL---------------------EAVQIVATDTATAIVTAL-GG--------KA--DMGAL-----NAAVG------QRVKG--------------------------------------------------------------------------------------------------------------------------------------------------------------------------------------------------------------------------------------------------------------------   [186]
Ro_de2AP    -----------------------------------------------------------------------------------------------------------------------------MATETNGADVAASSPGM------------------------------PQ-LDF--ST--WGNQI-----------FWL-V-ITLVIIYM-VL-SKV-ALPRIAAILSERQGTITNDIATAEDFKAKAKDAEAAYEKALADARAEAQRIVAEAKADIQSDLDVAISKADAEIAAKAAESEKAIAEIRAGAA---------------------EAIQQVAKDTAQEIVAT--FG-------GKA--DAKAV-----DAAVD------GQLKG--------------------------------------------------------------------------------------------------------------------------------------------------------------------------------------------------------------------------------------------------------------------   [176]
Th_R22AP    -----------------------------------------------------------------------------------------------------------------MATEAKDVAESAP--------------GM------------------------------PQ-LDF----ATFPNQI-----------FWL-L-VTLVVIYF-VL-SRI-ALPRIGAVLAERQGTITNDVAAAEELKQKAVGAEAAYEKALADARAEAGRIVADAKADIQADLDKELAKADTKIAAKAAESEKAIAEIRATSA---------------------ESVKAVAKDTAKELVAAL-GG--------KA--DAKTI-----TAAIN------ARMKG--------------------------------------------------------------------------------------------------------------------------------------------------------------------------------------------------------------------------------------------------------------------   [174]
Rh_sp2AP    ---------------------------------------------------------------------------------------------------------------METEVHEAAGAAGHAGQAV----------GM------------------------------PQ-LNF----DYWPNQI-----------FWL-L-VTLVAIYF-LL-TRV-ALPRIGAVLAERRGTITNDLAAAEELKQKAVLAEKAYNEALAKARAEAQAIIAETRAAIQAELAVATAKADAEIAAKSAESESRISEIRAGAL---------------------QSVTEVAKDTAEALVAAL-GG--------KS--DAASV-----DAAVA------ARMKG--------------------------------------------------------------------------------------------------------------------------------------------------------------------------------------------------------------------------------------------------------------------   [180]
Di_sh2AP    -------------------------------------------------------------------------------------------------------------------------------MATEATGAVEAAPGM------------------------------PQ-LDFSTFPNQI---------------FWL-I-ITLVAIYL-IL-TKV-ALPRIGSVLAERSGTITNDLAAAEELKLAAVEAEKAYNQALADARAEAQKIVAEARAEIQADLDVATAKADAEIAAKSAEAEKAIAEIREGAM---------------------ASVTEVATDTAQALVAAL-LP-------SAK--DADVS-----AAVAE------RVKG---------------------------------------------------------------------------------------------------------------------------------------------------------------------------------------------------------------------------------------------------------------------   [174]
Ur_parHe    --------------------------------------------------------------------------------------------------------------MKLNKKHLVAILSVLSLSIIVVPLLTSCTGDI------------------------------PE-LNP-AEIINTLFPNVWV--------FIAQV-IAMCVVFS-LV-LWL-VWKPTNKMLDKRREYIAKEITDAENAKQEALQYLENAKSEHLAAQAQTLEIIAKAKSESLTLRESLEKEAREAADKIISSAKISIANERRENL---------------------ERLQSEAREAAYIAAEAL-MK-------KEL--SREDN-----DKLVD------QFIKELENNEK--------------------------------------------------------------------------------------------------------------------------------------------------------------------------------------------------------------------------------------------------------------   [205]
My_agaHe    ------------------------------------------------------------------------------------------------------------MNLFYNLSLKANTLLSAQSGGIKDELKDKFKTLF---------------------------------PTW--P-------M-----------FLATL-IAFILVVL-IL-WFL-LHKPIKKAMKARQDYIQKNIDEAKLTNDISKQKLNEANKRLAEAYSEADELIKNAKIHGESVIDEYTHKAKNKSKRIIEKAHMEIESERQKMV---------------------DDSKSNIAKAAIEISKKI-MQ-------KEV--TKESQ-----DEVIK------NFLKDK-------------------------------------------------------------------------------------------------------------------------------------------------------------------------------------------------------------------------------------------------------------------   [189]
My_ferHe    --------------------------------------------------------------------------------------------------------------------------MHTINKSLGTKIEEELNGLF---------------------------------PSV--P-------M-----------LVATL-VALAIIIL-IL-FFL-LYKPIKKSIKARQDYIQSNIDQAKATNDLSKNKLKEANDKLILAHEEANNLVKNAKIRAEKVIISYTAKAKMESKRIIEEAELDIEQQKDSLM---------------------EDSKNQIAKAATELSRQI-LK-------KEV--SKKTE-----SEIID------KFLES--------------------------------------------------------------------------------------------------------------------------------------------------------------------------------------------------------------------------------------------------------------------   [174]
Ba_S5Het    --------------------------------------------------------------------------------------------------------------------MNRRLCALLGPILILIPTMVQAAEGY------------------------------PT-FSS----------------------MFPKA-FNFFLLAA-LL-YFI-LKKYVIAFFKGRTERIESELSAARKAQEEAQRKAAEYEEKYRTVTDELAKLKETMRISALDEKEKILAESKEMADKMVANAKSAIEIEFAKAQ---------------------AEIRELVLESAFTVARDK-LK-------DTM--DSAKN-----EELVK------EYVSGIRGMK---------------------------------------------------------------------------------------------------------------------------------------------------------------------------------------------------------------------------------------------------------------   [185]
Sy_JA3OP    -------------------------------------------------------------------------------------------------------------------------MPAWLLAVAEPVTEATEGSAE------------------------------KGILDA----------I-----------LESNL-INIAIILS-LL-YIL-GRRVVGEALAKRREGILEELRQAEQRKQEAIERLAEEQQKLAQAQQEAERIRKQAEANAEARRQELLQQAEREIERLRANAERDLSAEQEQIL---------------------QELRRQIVRQALSKVEQE-LP-------QHL--NEQVH-----QRLIE------RGIQMIAR-----------------------------------------------------------------------------------------------------------------------------------------------------------------------------------------------------------------------------------------------------------------   [180]
Sy_JA2OP    ------------------------------------------------------------------------------------------------------------------MPVWSWVAGWILAVAETTELLPEAKAGE------------------------------GD-LLA--K-------I-----------LESNL-INIAIILT-LL-FIL-GRKVVGEALAKRREGILEELRQAEQRKREAIERLAEEQQKLAQAQQEAERIRKQAEANAEARRQELLEQAEREVERLRANAEKELSSEQERVF---------------------QELRRQIVRQALSKVEQE-LP-------QHL--NEEVH-----RSLIE------KGIQMIAR-----------------------------------------------------------------------------------------------------------------------------------------------------------------------------------------------------------------------------------------------------------------   [187]
Gl_vioOP    ---------------------------------------------------------------------------------------------------------------------------MDWMPLVLAAEEAESRGFS------------------------------LN-LNL----------------------LETNI-INIAIVFG-LL-IFL-ARGYFGRVLGERKSEIENGIREVENRGRQAEQELATARQNLSQAQVQAQQILASARTNAERVRAQVLDQAQIDIARVRETVDQDLRNEQQRIL---------------------TQVRLKVVGDALARLRER-LP-------GEL--DEATQ-----RRLLD------RSIQLLD------------------------------------------------------------------------------------------------------------------------------------------------------------------------------------------------------------------------------------------------------------------   [175]
Pr_marOP    ----------------------------------------------------------------------------------------------------------------------------------MNFTLLATEGFG------------------------------LN-FNL----------------------FETNI-LNWAVVIF-GL-YKF-LPSFLGKMLQKRREGILLELKDAEDRLLNATQALEKAKKDLSSAEEKASQIKADSLKRSESIRMESEKKAIEEMARIKQSAISDESSEASRAI---------------------SQLRKEAIELAIKKALDS-LP-------NRL--DQTKQ-----ENLVT------QSINNIEEN----------------------------------------------------------------------------------------------------------------------------------------------------------------------------------------------------------------------------------------------------------------   [170]
Sy_RCCOP    -------------------------------------------------------------------------------------------------------------------------------MTTSLPFVLANHGFA------------------------------LN-FNV----------------------FETNL-INLVLVIA-LL-VYF-LKGFLGGILERRREAILADLKDAEERLVTASKALEEGQRELAQAKSTAEKILAEAKQRADLIREDGEKRTIEEMARIKQDANANLNAEAARVI---------------------EALRAETARTAIDKALAA-LP-------KRL--NDAKR-----AELID------RSIEALG------------------------------------------------------------------------------------------------------------------------------------------------------------------------------------------------------------------------------------------------------------------   [171]
Sy_960OP    --------------------------------------------------------------------------------------------------------------------------------------------MT------------------------------LN-LNP----------------------LETNL-VNLVIVIG-LL-FWF-LRGFLGGILERRRAAILQELQDAESRLKTATENLSQAQSELAAAQQKAEKIRADGQARAAGIRAEGEKRTISVMAAIKAGADADAEADAARIK---------------------DSLRREAALAAIDKALAV-LP-------ARL--DASAQ-----AKLID------STIKNLENA----------------------------------------------------------------------------------------------------------------------------------------------------------------------------------------------------------------------------------------------------------------   [160]
Sy_810OP    --------------------------------------------------------------------------------------------------------------------------------------------MT------------------------------LN-FNP----------------------LETNL-VNLAIVIG-VL-VWF-LRGFLGGILDRRRQAILQELQDAETRLKTATEELSKAQSDLAAAQQKADKIRVDGEARAAAIRSDGEQRTIAAMAAVKQGAAADADAEAARIK---------------------DILRREAALAAIDKVLSD-LP-------SRL--DDQAQ-----ARLID------STITNLENA----------------------------------------------------------------------------------------------------------------------------------------------------------------------------------------------------------------------------------------------------------------   [160]
Sy_990OP    --------------------------------------------------------------------------------------------------------------------------------------------MN------------------------------LN-FNP----------------------LETNL-VNLAIVIG-VL-FWF-LRGFLGGILERRRSAILQDLQDAEARLKTASEELTKAQSELAAAQQKAEQIRIDGQKRAAAIRAEGEKRTISVMAAIKQGAAADADAEASRIK---------------------DALRREAAMAAIDKVLTD-LP-------GRL--DDAAQ-----SRLID------STIRNLENA----------------------------------------------------------------------------------------------------------------------------------------------------------------------------------------------------------------------------------------------------------------   [160]
Sy_931OP    -------------------------------------------------------------------------------------------------------------------------------MTLLFPLIASEGGFG------------------------------IN-LNL----------------------FETNL-INLVIVIG-VL-YWF-LKGFLGGMLERRRETILKDLQDAEKRLKTATIELSKAQEELSAAQQKAEKIRLDGQARAEAIRADGEKRTIQAMAALKQDALADLTAEGARLT---------------------EQLRREAALSAIDKALAE-LP-------NRL--DSKAQ-----AKLID------SSISNLEDV----------------------------------------------------------------------------------------------------------------------------------------------------------------------------------------------------------------------------------------------------------------   [173]
Sy_780OP    ---------------------------------------------------------------------------------------------------------------------------------MPLPLFASEGGFG------------------------------LN-LNL----------------------FETNL-INLVIVIG-VL-YWF-LKGFLGGILERRRQAILKDLEDSEGRLRQATTDLARAQEDLAAAQQKAEKIRSDGKARAEAIRKDGEMRTINAMAAVKQDALADLNAEGARLT---------------------EQLRREAALAAIDKVMTE-LP-------GRL--DQAGQ-----SRLID------ASISNLEDA----------------------------------------------------------------------------------------------------------------------------------------------------------------------------------------------------------------------------------------------------------------   [171]
Sy_eloOP    ---------------------------------------------------------------------------------------------------------------------------MDSMSSWILLAHAETSGFG------------------------------LN-LDL----------------------FETNL-INLAIIIG-LL-VYA-GRGFLGNLLSNRRAAIEAEIREVEEKLASSAQALSQAQTQLKEAEAEAARLLVEAKARAAAVRQEILDKAAADVERLKATAAQDVSTEQQRVL---------------------DELRRYAVAQALSRVETQ-LS-------QQL--DEAAQ-----QRLID------RSLATL-------------------------------------------------------------------------------------------------------------------------------------------------------------------------------------------------------------------------------------------------------------------   [174]
Sy_700OP    --------------------------------------------------------------------------------------------------------------------MGIISYLATA------------SEGG------------------------------FH-LNF--D-------I-----------LETNI-INLAIIIG-VL-YVY-GSKFIGNILETRKSKIVADLEDAENRAKKAQEALTKAQKDLEQAQAQAAKIREDAKVAAEKTKQDILAKGRDEVEKLKASAVKELSTEQAKVI---------------------TELKRRVAELALAKVEAQ-LR-------SDL--DESAQ-----AKLVD------RSIAQLGGGA---------------------------------------------------------------------------------------------------------------------------------------------------------------------------------------------------------------------------------------------------------------   [175]
Mi_aerOP    --------------------------------------------------------------------------------------------------------------------------MIIDTILLLATEAKEAAAEG------------------------------FG-INT-DI-------------------LGTNL-FNLSILLG-LI-IFY-GRKVLGQILGERQSKIAEALAEAENRKNIAATALAEEQKKLALAKQEAEKIIDNSRSRAKAVTADIAAQAELDIQRMRESAAKDLSAEQDRVL---------------------VELRQRITALALANVESQ-LS-------TGL--EESVQ-----QTLID------RSLANLGGK----------------------------------------------------------------------------------------------------------------------------------------------------------------------------------------------------------------------------------------------------------------   [180]
Th_eloOP    ---------------------------------------------------------------------------------------------------------------------------MSVMDALFLLATEEVGHFG------------------------------IN-TNL----------------------LETNV-INLAILIG-VL-VYF-GRGVLGKTLGDRQKQIATAIAEAEERQKVAAARLAEAQQKLTQAKQEAQRIREDALTRAKAVKEEIIAQAKREIERLQETASQDTSAATERAI---------------------AEIRERIAAMALAEAENQ-LK-------ARLSQNPDLQ-----RTLID------RSIALLGGK----------------------------------------------------------------------------------------------------------------------------------------------------------------------------------------------------------------------------------------------------------------   [179]
Ac_marOP    --------------------------------------------------------------------------------------------------------------------MGMFNWLASAGMTGFPQLA---EAGG------------------------------YS-LNF--D-------I-----------LEANL-VNLVIVIG-LL-IYF-GRGFLGESLVKRREAIETAISEAEANQEKAAATLAEEQEKLAQAQAEAKKILANAQTNASKAKEQILAEAKTEIQRIKDAGSQDTSASQERAI---------------------AEIRQRVTAMALEKVEAD-LK-------NQLGNNESAQ-----RKLVD------QSIALLGGNS---------------------------------------------------------------------------------------------------------------------------------------------------------------------------------------------------------------------------------------------------------------   [186]
Ar_plaOP    -----------------------------------------------------------------------------------------------------------------------------MNLVLLATEASHEGGFG------------------------------LN-FNL----------------------FETNL-INLGIIIG-LL-VYY-GRGFLNKILSERRSQIEQAIKEAEQRLQDAEKALAEQQENLAQAKVEAERIKASAVERAQVIREQIAARAKADVEQMKLTANQDLEAERSRAI---------------------AQLRALAVSQALEQAEVQ-IR-------ERL--DENSQ-----HQLVD------RSLALLGGGS---------------------------------------------------------------------------------------------------------------------------------------------------------------------------------------------------------------------------------------------------------------   [176]
Mi_chtOP    ------------------------------------------------------------------------------------------------------------------------------------MLATAERGLG------------------------------LN-LDI----------------------LETNV-INLVIIIG-VL-IYF-GRSFLGNTLSERRSSIEDAISDAEKQKKDAAAALADAQQKLAQAQAEAEKIRAKAEENANVARESILAASAKDVERMKASAVQDLNSERERAI---------------------AQLRQQVVALAMERVESQ-LK-------SQL--DESAQ-----HTLVD------RSIERVGAR----------------------------------------------------------------------------------------------------------------------------------------------------------------------------------------------------------------------------------------------------------------   [168]
Tr_eryOP    ----------------------------------------------------------------------------------------------------------------------------MVNVLLLATEASAEKGFG------------------------------LN-LDL----------------------LDTNL-INLGILIA-VL-LYF-APGFIGKILSERRATIEQAIKEAEQRQQEAATALAEQQQNLTQAQAEAEKILALAETRAQEVKQRIELQAEQDIERMKTAANQEMDSEKDKAI---------------------AQLRSILASKALAKVESQ-LQ-------ETL--DENAQ-----QQLID------SSIGRLGGQL---------------------------------------------------------------------------------------------------------------------------------------------------------------------------------------------------------------------------------------------------------------   [177]
Ly_810OP    ------------------------------------------------------------------------------------------------------------------------------METVVLLATEAASEGE------------------------------FG-FNF--D-------I-----------LDSNL-INLAILIG-VL-IYF-GRGFLGKILSERRANIEQAITDAEQRQKQAAETLAKQQQKLTQAQAEAERIRAEAQERAKALKAQIEAQAIQDVERMKAAASQEMDGERDRAI---------------------ASLRAQAVAMALERSEAR-LK-------EQL--DHSAQ-----EQLID------RSLALL-------------------------------------------------------------------------------------------------------------------------------------------------------------------------------------------------------------------------------------------------------------------   [173]
Sy_680OP    ---------------------------------------------------------------------------------------------------------------------------MLNTLFILAAEAHEAGEGG------------------------------FG-INL-DF-------------------LEANL-FNLAILLG-II-IYY-APKTLGKILGDRRQKIADAIEEAETRQRKSAQILAEEEKKLAQAKAEAARIVQEAGQRAEVAKQEIATQTEADLRRMQEAAAQDLGAEQERVI---------------------AELKRRIAEQAVAKAEAD-LR-------DRL--NEDTQ-----DRLIE------RSIAQLGGR----------------------------------------------------------------------------------------------------------------------------------------------------------------------------------------------------------------------------------------------------------------   [179]
Cy_880OP    ---------------------------------------------------------------------------------------------------------------------------MIDSLLILATEAHGAGEGG------------------------------FG-LDL-NL-------------------LETNL-INLAILVG-LL-VFY-GGKVLGNILTERRSQIAEAIQEAEERQRKAAEALATEQEKLTQAQAEAERIRQAAKERAANLSAEIAEKSRQDVERLRETAASDLSSEQERVI---------------------AQLKKQIAQMAVEKAETQ-LK-------ARI--DDGIQ-----ERLID------RSIAQLGG-----------------------------------------------------------------------------------------------------------------------------------------------------------------------------------------------------------------------------------------------------------------   [178]
un_cyaOP    --------------------------------------------------------------------------------------------------------------------------MIDSLLLVAESHAESGPLIG------------------------------FH-FDF----------------------LESNI-FNLAILVG-IL-VFY-GSKIIKDTLAERHNSIALSIQEAEKKQQQAITSLAQEEKRLAQAQIEAERIHKAAQERAVAIKAEILAQNEKDIARLKETAAADLSSEQERVI---------------------AQLKKQIAEQAIVKAEEQ-LK-------SKV--DNNVQ-----QTLIN------RNIDRLGGS----------------------------------------------------------------------------------------------------------------------------------------------------------------------------------------------------------------------------------------------------------------   [178]
Cy_511OP    ---------------------------------------------------------------------------------------------------------------------MTSITGMIDPFLLLATESHAEGEAL------------------------------IG-FHF--D-------F-----------LESNI-LNLAILVG-VL-VFY-GRKVVGNILSERRNQIAQAIQEAEEKQRTAAQALAKEKENLAQAQKEAARIHEAAIERAKTLRAEIAAQSERDIARLKETAAADLSSEQERVM---------------------AQLKKQIAEQAIVKAESQ-LK-------AQV--DNNTQ-----QRLID------RSIARLGG-----------------------------------------------------------------------------------------------------------------------------------------------------------------------------------------------------------------------------------------------------------------   [184]
No_712OP    --------------------------------------------------------------------------------------------------------------------MGTFLLLMAEASAVGGELAEGGAEGG------------------------------FG-LNT--N-------I-----------LDTNL-INLAIIIT-VL-FVF-GRKVLGNTLKTRRENIETAIKNAEQRAADAAKQLKEAQQKLEQAQAEAERIKKSAQDNAQTAGQAIIAQAAVDIERLQEAGAADLNAELDRAI---------------------AQLRQRVVALALQKVESE-LQ-------GGI--SEDAQ-----KTLID------RSIAQLGGGV---------------------------------------------------------------------------------------------------------------------------------------------------------------------------------------------------------------------------------------------------------------   [187]
An_varOP    --------------------------------------------------------------------------------------------------------------------MGTFLLLMAEASAVGGELAEGGAEGG------------------------------FG-LNT--N-------I-----------LDTNL-INLAIIIT-VL-FVF-GRKVLGNTLKTRRENIETAIKNAEQRAADAAKQLKEAQQKLEQAQAEAERIKKSAQDNAQTAGQAILAQAAVDIERLQEAGAADLNAELDRAI---------------------AQLRQRVVALALQKVESE-LQ-------GGI--ADDAQ-----KILID------RSIAQLGGEV---------------------------------------------------------------------------------------------------------------------------------------------------------------------------------------------------------------------------------------------------------------   [187]
No_punOP    -----------------------------------------------------------------------------------------------------------------MGIMGTFLLLAAEANAVHSELAEGAAEGG------------------------------FG-LNL--D-------I-----------FETNL-INLAILVG-IL-FYF-GRKVLSNILNERQSNIATAIQEAEGRLKEAKTALSQAQEQLKQSQAEAERIRQSAVENAQKAKEALLAKAVQDVERLKQTAAADLNTETERAI---------------------AQLRQRVATLALQKVESQ-LK-------GGI--ADDAQ-----QSLID------RSIAQLGGNV---------------------------------------------------------------------------------------------------------------------------------------------------------------------------------------------------------------------------------------------------------------   [190]
No_azoOP    -------------------------------------------------------------------------------------------------------------------------MGNMGNFLLLATEHSEMAEGG------------------------------FG-LNL--D-------I-----------LETNL-INLVLLIG-IL-FYF-GRKVLTNILNERRSNIESVIQDAECRLKQAQTALAQVQEQLNQAQAEAQRITQVAEEKAQAAREAILARATLDVERLKETAAADLNAETERAI---------------------SQLRQQVVAMALKKAEAQ-LQ-------TGI--ADDAQ-----QILIE------RSIAQMGA-----------------------------------------------------------------------------------------------------------------------------------------------------------------------------------------------------------------------------------------------------------------   [180]
Rh_balHe    ---------------------------------------------------------------------------MQPSSHWCSFCCAAARSNLMKRLLAISSLTLLASLVLLVVSPARSLAAQDEVTVVDALADAADSEDGDHDHDHEGDDHGHDEAAGDEHGHG---DGDHA-ATP--LLSFDGGSA-----------IWN-L-IIFLCVLA-IL-SKF-VWPAVLGGLQAREEKIREDLESAEKASAEAKQMLSDYQLKLDEAASQVQTMLADARRDAEANGQKIVDAAKVEAAAQRERALSDIENAKKVAM---------------------AEMAGQTSKLAMQVARSV-VG-------REL--SADDH-----ADLIR------QSMERLPSQN---------------------------------------------------------------------------------------------------------------------------------------------------------------------------------------------------------------------------------------------------------------   [261]
De_oleHe    -------------------------------------------------------------------------------------------------------MRLFGMCESVKKKAAVIVVVSLMAFCCAGFAVAAEHGAE------------------------------AAPKGW-VA-------T-----------DTFRV-MNFAVLAI-AL-FLL-LRKPVAGALNNRIAGIREELARLEAQKEEARKALEAYNERLKMLDKEAEKIIEDYKKQGEAAKARIMESAQASAAKLEEQARRNIDNEFESAR---------------------QKLRLDIFEQAVARAEAL-VT-------EKI--TPDDQ-----HRLVE------EYLDKAVL-----------------------------------------------------------------------------------------------------------------------------------------------------------------------------------------------------------------------------------------------------------------   [200]
De_autSR    ----------------------------------------------------------------------------------------------------------MKFASRWEGKGSAIFSFAAIILLGFAGAALASSGGG---------------------------------HEA--AAPKGWVIT-----------DTYKV-MNFVVLAA-AL-FYI-AKKPVKEFFSSRTAGIKEELKTLEQKKTESERILAEYAQKISALDQEAGQIVADYVAQGEAAKKRILAEAEAQAIKLEEMAKRNIEQEFKNAK---------------------EGLRQEIVEKALAKAEVL-VK-------ESI--SKEDQ-----DRLVD------DYLTKVVA-----------------------------------------------------------------------------------------------------------------------------------------------------------------------------------------------------------------------------------------------------------------   [200]
Ca_nitHe    --------------------------------------------------------------------------------------------------------------------MVKRLILILTLILPPAVFASEGHGGG------------------------------SN-LVM-GF-------------------VWR-V-VVFVVFAF-IL-YKL-LKDPLLNSLDKRTDDIKNALDEAIKARDEAQKELNEYKGKLASMNKELEEMKEKAFKAAEAEKAKIIAEAENTVERLKEFSESLIASDLIRAK---------------------TELKNYAFTLAKKVAEEK-LK-------SSF--DMSKH-----EVVIN------NYIKKIGEVS---------------------------------------------------------------------------------------------------------------------------------------------------------------------------------------------------------------------------------------------------------------   [186]
De_desHe    ---------------------------------------------------------------------------------------------------------------------MKRLFFVLNFILITTLVYANEGEHG------------------------------VN-LVK--D-------F-----------TWR-F-ITFIVFAF-IL-IKL-LKNPVKNLLVNRTDEIKKAIEEAERAKAEAEKELNNYKSKLSSMEKELEEMKKRAMDAVEKEKELILEDAEKNIEKLKKFAENLIESEVVKAK---------------------EELKALTVDLAIKLAEER-LN-------STL--DKETK-----EKIAE------KYIKMLEVQN---------------------------------------------------------------------------------------------------------------------------------------------------------------------------------------------------------------------------------------------------------------   [185]
De_baaSR    ------------------------------------------------------------------------------------------------------MKSGVKIRVLALLGALMLVLSLASWSMASDGAAGAETVEQ------------------------------VE-AHV-GDENMEAQGHGHGVTEGQLHDFILRC-VNFGLLVI-IL-LVL-VRKPVKNALAARSEGIATELDELARRKEEAARELAEMERRLRDAQGEREAIVAEFRAQGEREAQRIVEGAKAMAQRIKDQAQFTIEQETNQAK---------------------LELRREIADLSATVAGDI-LR-------EQI--TADDR-----ARLVS------EYLTKVEQEVQ--------------------------------------------------------------------------------------------------------------------------------------------------------------------------------------------------------------------------------------------------------------   [221]
De_retSR    ------------------------------------------------------------------------------------------------------------MRRLRSIGVIATALVFMAVAAWASEQGGGEAAHG------------------------------GSWMNL----------------------FWR-T-VNFVIFVA-II-YKL-AGKRIREFFTGRRHRIATELKDLETRKADTEKRLAEVEQSIADLDKKREDILAEYKQQGEALKESIVAKAHERAEQIQAQAEKTAQQELRQAV---------------------KDVRAEIAEAVASAAEKS-IA-------DKL--NKEDH-----KKLVQ------DYLTKVVLN----------------------------------------------------------------------------------------------------------------------------------------------------------------------------------------------------------------------------------------------------------------   [192]
De_magSR    ----------------------------------------------------------------------------------------------------------------------------MFGLAAVAYASGDAGGAE------------------------------AHGLNW-KD-------------------FLFRV-VNFVLVFG-VI-AKL-AGKKIVGFFRGRGEAIENQLSELESRKAEAAKRLAEIEASISNLSDEKARIEDEYRRQGEALRDSIVAAAEAKAAQIKEQAVTAAAAEARVAM---------------------QELRAQLADSVVAAAKAS-LE-------KKL--TAKDQ-----DKLVD------EYLTKVVFN----------------------------------------------------------------------------------------------------------------------------------------------------------------------------------------------------------------------------------------------------------------   [179]
De_101SR    ----------------------------------------------------------------------------------------------------------MKRHHRIATVVLVVLVLGVAALAYAQGDAEHGAEAA------------------------------HG-LNW--K-------D-----------FMFRV-VNFLLVFG-VI-AKL-AGKKIVGFFRGRTQQIENQLTDLDVRKADAARRLAEIEASISNLAEEKAKIEQEYRRQGEALRDSIIAAAEAKAEQIRGQATATAEAEARVAV---------------------EKIRAELAESVVASAKTM-LQ-------KKL--SAKDQ-----EKLVD------EYLTKVVFN----------------------------------------------------------------------------------------------------------------------------------------------------------------------------------------------------------------------------------------------------------------   [196]
De_thiSR    -------------------------------------------------------------------------------------------------------------------MNTKTKLLILGAVLLAAALFNLADPLT------------------------------LP-DDARDQ-------------------IWR-V-INFIIFLT-II-YYA-GGKKLFEFFPSRSNEIETEIKDLETRRQEAEKKLQDVEKSISNLEQERAQILEQAKTQGETLKQQIVAKAESQAEQIKEQAKVSAQQEAKLAL---------------------QEIRAELAEKVVESTEAM-IK-------KKL--KAEDH-----KALIN------DSLTRVVLN----------------------------------------------------------------------------------------------------------------------------------------------------------------------------------------------------------------------------------------------------------------   [187]
De_bacSR    ------------------------------------------------------------------------------------------------------------------MKKFKTVGLVTAALVLCAAIAFASDGEG------------------------------GG-HNKLLD-------------------LLFRV-INFGIVAF-LV-YKF-AGKRIADMLSGRSKQIETDLADLDERKEDAEKRLLEVEASIANLEAEKAKILEDAKAQGEAMRQAIVDKAEVQAAQIRAQAEVSAAQEAKLAI---------------------DAIREELAEKITAAAEDL-VK-------KQL--KKKDH-----EDLVN------EYLKKVVLN----------------------------------------------------------------------------------------------------------------------------------------------------------------------------------------------------------------------------------------------------------------   [189]
De_salSR    --------------------------------------------------------------------------------------------------------------------MIMATTALSVLLAAGAAYASGGEGAH------------------------------EI-PWA--N-------F-----------GWR-V-LNLILVLG-IL-YKF-AGEKIASLFKGRQAGIKQELNDLQSRKEAAEKKLRDVESSIANLEQEKDSILSEARSQGEAMKAAIIQKAEQTAEQIKAQAKVSAEQEVNVAL---------------------DEMRAEMADKVIEAAEKI-VK-------SKL--TKAQH-----ETLVD------EYLTKVV--L---------------------------------------------------------------------------------------------------------------------------------------------------------------------------------------------------------------------------------------------------------------   [184]
De_vulSR    ------------------------------------------------------------------------------------------------------------------MKGLKITAAAGAMTLFFASMAYASGDSG------------------------------HG-PDW-GN-------------------FAFRV-VNFVIFAG-II-WKA-AGKKIVGFFTGRRQGIEQELNDLETRKTEAKKQLAEVERRIANLESERQAILADYRAQGENIKAAIIDKAEKSASLITEQAKRTADNEIKAAI---------------------DAMRAQMADEIIVAAEKL-LA-------EKL--TANEH-----EKLID------KYLTKVVLN----------------------------------------------------------------------------------------------------------------------------------------------------------------------------------------------------------------------------------------------------------------   [188]
De_pigSR    ------------------------------------------------------------------------------------------------------------------------MVPVLALTLLFAVGAQASEGHD------------------------------APRWGD----------------------FGWRV-LNFIIFAG-IL-WYF-VGGLARKFFSGRRARISQDLQDLEARRAEAQKRLDEVEKRISNLESERKALLDESLAQAESVKQAVVEEAKRQAEQIVQQARRTAENEGRAML---------------------AEVRAAIADEIVDAAEKV-LA-------EKL--TAAEH-----EKLIT------NSLNKVVLH----------------------------------------------------------------------------------------------------------------------------------------------------------------------------------------------------------------------------------------------------------------   [181]
De_desSR    ------------------------------------------------------------------------------------------------------------MSKWKHAGYILPLVLAFAAIVLIPVGAFASEGHE------------------------------APRWGD----------------------FGWRV-LNFVIFAG-IL-WYF-VGGLAKRFFKNRRETIGGALDNLEERRARAKEQLAAVESRIARLNEEREAILAESRKQAENLKAGIVEEAHRQAAQIVEQARMTAENEGRTVL---------------------AEVRAVIADEIVDAAEKA-LS-------GKL--NADAH-----DKLIA------NSLKKVVLH----------------------------------------------------------------------------------------------------------------------------------------------------------------------------------------------------------------------------------------------------------------   [193]
Pe_carFR    ---------------------------------------------------------------------------------------------------------------MSRHSRRMRILCLCATTLLMAGSALASEAGG------------------------------HADGQL-KD-------------------FLYRL-LDFGITFG-AL-YFL-LRGPLKRALSARRQRVAEALEQARQMQASAERRFAACRQQLADADAQIAQLTADLKAESALQCQRIEEQARKMADDIRSEATRSAAREIEAAR---------------------KQLHQEAVRLAMELAEQR-LK-------QQI--APQDQ-----ARLVD------EYLRKTGE-----------------------------------------------------------------------------------------------------------------------------------------------------------------------------------------------------------------------------------------------------------------   [191]
Pe_ca3FR    ---------------------------------------------------------------------------------------------------------------MSRHSRRMRILCLCATTLLMAGSALASEAGG------------------------------HADGQL--K-------D-----------FLYRL-LDFGITFG-AL-YFL-LRGPLKRALSARRQRVAEALEQARQMQASAERRFAACRQQLADADAQIAQLTADLKAESALQCQRIEEQARKMADDIRSEATRSAAREIEAAR---------------------KQLHQEAVRLAMELAEQR-LK-------QQI--APQDQ-----ARLVD------EYLRKTGE-----------------------------------------------------------------------------------------------------------------------------------------------------------------------------------------------------------------------------------------------------------------   [191]
De_aceSR    ------------------------------------------------------------------------------------------------------------MFVDKFLTKRTLTVAAGAALVIAGAGIAFASGEG------------------------------HE-AAH-HVDSGVLLKD-----------FLYRV-FNFSVTVG-IL-VYF-VAKPLKNALAGRREGIEQALKASQEAAESAESKYAEYDSKLTQAESEIADIQLAIKEEAESEKQRIISEAKEMAEKIKAEAQKSADNEVAKAR---------------------LTLQQEAVTMAVGIAEDI-LK-------KAV--NKEDQ-----ARLVE------EYKTKVGELH---------------------------------------------------------------------------------------------------------------------------------------------------------------------------------------------------------------------------------------------------------------   [203]
Ge_metFR    --------------------------------------------------------------------------------------------------------MANACKKKRLLKSVMMPAAVCAAVIGLSALGFAAEGGE------------------------------GA-HHV--DTGKQMKDF-----------MWR-V-IDFAALLGVII-WAL-KKANAKGALADRTANIEKALREAEEARAAAEKKFAEYSGKLEKANLEIDDIYAAIRKEAELEKERIIAEAKLTADKIREQAAATASQEVLKAK---------------------AELRGEAARLAVQMAEQS-LR-------ENI--KKDDQ-----DRLVN------DYLTKVENLH---------------------------------------------------------------------------------------------------------------------------------------------------------------------------------------------------------------------------------------------------------------   [206]
Ge_sulFR    --------------------------------------------------------------------------------------------------------MAYAFKKNGLLKPFVSTAAICLLVAGTVVLCHASGGGE--------------------GAHHVDT---GK-QMK--D-------F-----------MWR-V-IDFIALAGVIV-WAL-KKANAKGALADRSANVEKALREAEEARTAAEKKFAEYSEKLEKANQEIDGIYAAIRKEGELEKERIIAEARITAEKIREQATATATQEVLKAR---------------------AELRDEAARLAVQMAEQA-LR-------EAI--KKDDQ-----DRLVS------EYLTKVE-NLH--------------------------------------------------------------------------------------------------------------------------------------------------------------------------------------------------------------------------------------------------------------   [206]
Ge_bemFR    ----------------------------------------------------------------------------------------------------------------MHKKSFVTTLSVCVMILGLAALGFAQEAAE------------------------------GG-AHH-ANSGAQMKDF-----------MWR-T-IDFALLVAIAV-WAL-KKADVKGSLAARRSGIEKTLQEAVAAKEAAEKKFAEYSQRLDQANKEIEVISANMKREGELEKERIIAEANDAAARIKAQAEASAAQEVLKAK---------------------AELRAEAAKLAVELAEQK-IV-------KNI--AKGDQ-----DKLVG------EYISKVVTLH---------------------------------------------------------------------------------------------------------------------------------------------------------------------------------------------------------------------------------------------------------------   [199]
Ge_uraFR    ---------------------------------------------------------------------------------------------------------MTSTRKSVLTSSSTITVTTCLLLVGLAAAGYASEGGE------------------------------GA-HHV--DTAKQMKDF-----------AWR-C-LDFAVLLAIVV-WAL-KKANVKGSLAERQSNIEKMLKEAVEAKEQAEKKFLEYNEKLEQANKEIEAMSAAMKQEGELEKVRIIAEAKAAAEKVKEQAQQAAHQEILKAR---------------------IELRDEAARLAVEIAEKK-IK-------ENI--TKNDQ-----DKLVG------DYISKVVTLH---------------------------------------------------------------------------------------------------------------------------------------------------------------------------------------------------------------------------------------------------------------   [205]
Ge_FRCFR    ---------------------------------------------------------------------------------------------------------MRSMRKYITPTPAKVTLAICVLLVALAALGFASEGGE--------------------GAHQVDT---GK-QMK--D-------F-----------AWR-C-LDFAALFALLA-WAL-KKANVKGALADRRTGIEKMLKEAVEAKEQAEKKFAEYSEKLEKANREIEDISAAMKQEGELEKARIIAEAKAAAQKIKEQAEQTAQQEVLKAK---------------------AELREEAARLAVEIAEKK-LK-------ENI--NKGDQ-----DKLVG------NYISKVV-TLH--------------------------------------------------------------------------------------------------------------------------------------------------------------------------------------------------------------------------------------------------------------   [205]
Sp_witHe    ----------------------------------------------------------------------------------------------------------MSVNASTLVADNLADAASLEGLPENVSAGHAAAGTE------------------------------EH-HVD--PTALGMTAT-----------AWV-S-LAMVIVILLLL-WKK-VPSVIGASLDKKIASIRANLDEAAALRADAEKLKAEYEAKAKAAAKEAEEMLAHARSEAEAIVSQARVDATALIERRGKMAEDKIAAAERGAV---------------------AEVRAKAASAAAAAAGAL-IA-------ERN--NAKAD-----KALID------GAIDALGNARF--------------------------------------------------------------------------------------------------------------------------------------------------------------------------------------------------------------------------------------------------------------   [205]
Ac_cryFR    --------------------------------------------------------------------------------------------------------------------------------------MEYEALTG------------------------------TL-WDK--G-------T-----------FWV-T-VAVLIFLA-FF-GRK-IVGAITTMLDQRSAAIQHELDEASRLRAEAEAMLKDAESRREAALAQAKDMLAMAGREAERLAADLLAEAEASARRREQMARERISAAEAAAI---------------------AEVRDAAAALAARAAEQI-LK-------ETI--DEAHD-----RGLID------QAIGGLPAALRQKAA----------------------------------------------------------------------------------------------------------------------------------------------------------------------------------------------------------------------------------------------------------   [173]
Ma_magAP    ----------------------------------------------------------------------------------------------------------------------------MISVAYAADAAHAAAHGA------------------------------FY-TEP--H-------------------FWV-D-VAFILVVA-LA-FKP-VSRAIAAALDARSAKIKSRLDEAHKLREEAQEMLATYQRKQRDAMKEAEEIIAHAKAEAERLAKQAAKDLEVSMKRREQMAMDRIAQAEAQAV---------------------REVQNLAVDVAIGAAQKV-IG-------ESL--SAAQT-----GSLVD------NAIKDLPGKLH--------------------------------------------------------------------------------------------------------------------------------------------------------------------------------------------------------------------------------------------------------------   [178]
Rh_rubAP    ------------------------------------------------------------------------------------------------------------------------MISLALAAETAEHGGEAASHGG------------------------------LF-ADP--A-------------------FWV-S-IAFLMVVG-FV-YIK-AKNKILGALDGRGAAVKAKLDEARKLRDDAQALLAEYQRRQRDAMKEADEIIRHAKDEAARLRAKAEADLEASIRRREQQAVDRIAQAEAQAL---------------------AQVRNEAVDVAVSAARSL-MA-------GSL--AKADQ-----NRLID------AAIADLPGKLH--------------------------------------------------------------------------------------------------------------------------------------------------------------------------------------------------------------------------------------------------------------   [182]
Az_B51AP    -----------------------------------------------------------------------------------------------------------------------------------------------------------------------------M-NAP--E-------------------FWV-A-IAFVIFAA-LV-WKK-ASAAIGTLLDGRAERIRGELDEAERLHKDAQALLNGYQSRLADAQKEAEAVMAHAREEAARLRTQAATDLEASLKRREAQAMDRIAQAEAAAL---------------------AEVRNLTVDVAIGASQRV-LA-------GGL--PAAQA-----DKLIE------QSIGELPKHLH--------------------------------------------------------------------------------------------------------------------------------------------------------------------------------------------------------------------------------------------------------------   [159]
Rh_cenAP    ----------------------------------------------------------------------------------------------------------------------------------------------------------------------------ML-QNP--T-------------------FWV-L-VAFVLFVA-AV-WRI-AANTIGKALDDRAERIREEIEQAQKLREDAQAALAQYQRKQRDALKEAENIIAAAREEADRIRRRAATDLEASLRRREAQAMEKIAQAEAQAV---------------------QQVRDLAVDIAVAATERI-LV-------QNM--DATRD-----EVLVG------NAIAELPAKLH--------------------------------------------------------------------------------------------------------------------------------------------------------------------------------------------------------------------------------------------------------------   [160]
Rh_capAP    -----------------------------------------------------------------------------------------------------------------------MKKLTFLLVALAANPAFASEGPF------------------------------VSLRNA----------------------HFVIL-VAFLIFVG-VL-IKFKVPSMLLGMLDKRAEGIKADLDEAKALRDEAQKILASYERKAREVQGQADEIVAAAKRDAQLAAEQAKADLKEAIARRLKGAEDRIASAEAAAL---------------------KDVKDRAVQVAVAAAAEV-LA-------NQM--SASDK-----SGMID------AAITEVETRLN--------------------------------------------------------------------------------------------------------------------------------------------------------------------------------------------------------------------------------------------------------------   [185]
Rh_sphAP    ----------------------------------------------------------------------------------------------------------------------MKKLSILAA--LAASPAMAATGPF------------------------------FS-LSN--T-------N-----------FIV-T-LAFLIFMGILV-YAK-VPGRILGMLDRRAVQIRSELEEARALREEARTILASYDRKQKEVQEQAARIVASARDEAQAAAEQAKADLKASIARRLAAAEDQIASAEAGAV---------------------RAIREQAISVAVAAASDV-LA-------RQM--TPAAT-----SASID------ESIKEVEARFH--------------------------------------------------------------------------------------------------------------------------------------------------------------------------------------------------------------------------------------------------------------   [184]
Di_shiAP    ----------------------------------------------------------------------------------------------------------------------MKKLLLPALLTFSATPALAAKGPF------------------------------FS-LAN--T-------D-----------FIV-L-ISFIAFIGVLV-YFK-IPGILSGMLDKRAEGIKAELEEAKALREEAQTLLASYERKQREVQAQADAIVATAKEDAEAAAAQAKVDLEASIARRLATAEDQLASAQAAAI---------------------KEVKDKAVTVAIAAAADV-IS-------SKL--GKAEL-----NALNA------DAIKEVKAKLH--------------------------------------------------------------------------------------------------------------------------------------------------------------------------------------------------------------------------------------------------------------   [186]
Ro_denAP    --------------------------------------------------------------------------------------------------------------------MRNLSRLSVLALAMLAANPAFAAGGG------------------------------ISLKNT----------------------DFVVL-LGLLVFIG-IL-VYFKVPGMIGKMLDSRAEGIEAELNEARALREEAQSLLASYERKQREVQEQADRIVEAAKEEATIAAEQARADLEVSLARRMAAAEDQIASAQAAAI---------------------KEVRDQSVSIAIAAAQDV-IA-------KQL--TAADA-----NALID------GAITEVEAKLH--------------------------------------------------------------------------------------------------------------------------------------------------------------------------------------------------------------------------------------------------------------   [188]
Th_R2AAP    -----------------------------------------------------------------------------------------------------------------------MRLLFTAALTLGATPAFAAGDVF------------------------------FS-LKN--T-------D-----------FVV-L-LAFLLFIGVLF-YFK-VPSLLSGMLDGRATGIQADLDEAKALREEAQTLLASYERKQKEVQAQADRIVEAAKADASAAADQAREDIKTSVARRLSAAEDQIASAQASAV---------------------KEVRDTAVTVAIAAATDV-IA-------KQT--TAADQ-----NSLID------EAIATVGAKLH--------------------------------------------------------------------------------------------------------------------------------------------------------------------------------------------------------------------------------------------------------------   [185]
Br_melHe    -------------------------------------------------------------------------------------------------------------------------------------------------------------------------------MDA--T-------------------FWA-F-IALVIFVA-IV-VYMKVPGMIGRTLDERADRIKKELEEARTLREEAQQLLAEYHRKRKEAEKEAGDIVASAEREAKALLEEAKRATEEYVARRNKLAEQKIATAETDAI---------------------NAVRASAVDLAVAAAGSI-LA-------EKV--DAKAA-----GNLFN------DALAQVKSHLN--------------------------------------------------------------------------------------------------------------------------------------------------------------------------------------------------------------------------------------------------------------   [159]
Rh_legHe    ----------------------------------------------------------------------------------------------------------------------------------------------------------------------------ME-FLD--A-------T-----------FFA-F-VGLVLFLALVV-YLK-VPGMMAKSLDDRADQIRNELAEAKRLREEAQHLLVEYQRKRKEAEAEAAHIVAAAEREAEMLTAEAMKKTEEFVANRTALSEQKIKQAEVEAM---------------------KAVRSAAVDLAIAAAETV-LA-------KRA--DAKVQ-----SELFG------NAVGQVKTRLN--------------------------------------------------------------------------------------------------------------------------------------------------------------------------------------------------------------------------------------------------------------   [162]
Me_radHe    ----------------------------------------------------------------------------------------------------------------------------------------------------------------------------ML-LEA--E-------------------FWV-A-VAFFIFMG-IA-WKVGAFSAMTKGLDGRANRVRHELDEAKRLREEAAAVLADYKRRRAEAEKEAEAIVAGAREEAERAAEEGHRKLDDFLARRTKAAETKIAQAEAQAE---------------------AQVRAAAAEAAVKVSETI-LR-------ERM--QGDAA-----QNLIR------ASLGEVRTRMRS-------------------------------------------------------------------------------------------------------------------------------------------------------------------------------------------------------------------------------------------------------------   [162]
Rh_palFO    -----------------------------------------------------------------------------------------------------------------------------------------------------------------------MA---IF-GEA--E-------------------TWV-A-IAFVILLG-VFAYLG-VHRTVLQALDKRRDRIKAELDEARKLKDEAAKLLADYRARRASAEREAQAIVDSAKADAERIAAEAKAKLEDFVARRTKTAESKIALAEAQAL---------------------ADVRAAAAEAAVAAASRI-LS-------ESV--KGNLA-----DELLS------KGIQEVRGKLN--------------------------------------------------------------------------------------------------------------------------------------------------------------------------------------------------------------------------------------------------------------   [163]
Hy_Y02SO    -----------------------------------------------------------------------------------------------------------------------------------------MSIGI------------------------------IP-NET----------------------LFVEI-VLFLVFVA-IV-NYM-VLKPYLGIAKERQDQADKTLKEAQALAKEREMLLKEAQEILEKAKKEAQEILEEAIKKANDEKQRILKEAEEKAELEYRTQIEKIKQELEEQK---------------------KVLEASLDSLVESLVEKVIKG----------------------------------------------------------------------------------------------------------------------------------------------------------------------------------------------------------------------------------------------------------------------------------------------------------   [142]
Ba_fraHe    -----------------------------------------------------------------------------------------------------------------------------------------MSLLL------------------------------PD-SG---L-------I-----------FWM-L-LSFGIVFA-VL-AKY-GFPVIIKMVEGRKTYIDESLEVAREANAQLSRLKEEGEAIVAAANKEQGRIMKEAMQEREKIIYEARKQAEIAAQKELDEVKRQIQIEKDEAI---------------------RDIRRQVALLSVDIAEKV-IR-------KNL-DDKQEQ-----MGMID------RMLDEVLTKN---------------------------------------------------------------------------------------------------------------------------------------------------------------------------------------------------------------------------------------------------------------   [165]
Pi_staHe    MQVHRLIAAGLLALGCLVTPSMVLAWDDAKADDSKPAVAAEEAKPADAPAAETPAAEASSEAPAKEPAKEEHGTDEKPADAPAKTAPAAADHKEGEHKEGDHKAGDHAATDHAAEGHAADGHGHGDEHDLSHSNATASLEKP------------------------------DE-FRF--E-------L-----------AVGTF-LVFCVLLA-IL-TKF-AWGPIVSGLDKREQGIADMIENARIANEQAAAKLREHEARLSAAAEETRALLTQARVDAEAAREKIVGEAQAAAARERDRAVADIATAKSVAL---------------------KEIAEKSVETALALAGNI-VR-------REI--KPEDH-----ETLIT------EALNKFPTLN---------------------------------------------------------------------------------------------------------------------------------------------------------------------------------------------------------------------------------------------------------------   [303]
Ge_ferFR    -----------------------------------------------------------------MTTLIRLSLAAALALSPVGLSAQAHDTHAAPAAEKHEAPAAGHEAQPAEGHAPEAHGTETHGAEAAGHDAHGGAHHG------------------------------PA-MKL-FGKEYGNLGA-----------FLVQL-LNFAIYAA-AL-FFL-LKGALSAMFKSRKEELETLLAQAERDKAEGEAQMKEMEAKMAGLEGELAGILAKAETDAEAEKQRVLEAAKAEAGQILAQAQAEIGFQKRQAE---------------------QELRALVAELAVEGAAKR-LE-------AKV--QGPEA-----AKAID------RAIQQIGGVQ---------------------------------------------------------------------------------------------------------------------------------------------------------------------------------------------------------------------------------------------------------------   [246]
De_proSR    ---------------------------------------------------------MRTCITTVVRSVLLAILIGALPPAIAAA---TETPAAAPHQEVKADTHAAAPAAAGHEVAADTHGAKADAHGDAGHGEAHGGSLS------------------------------PE-KLK--D-------L-----------FWR-A-VNFLALVV-IL-VKF-GAKPIMSGLSGRQQQIREELEDLTARRDEAERAYKDFEVKLAGMEKEMELIVERAIAQAQVEKERILADAEKAAEDIKRQAEAAVQAELEDAK---------------------RILREEIAEQAAAMAEEL-IV-------KNL--TPADQ-----VAITE------QYLERVGAVQ---------------------------------------------------------------------------------------------------------------------------------------------------------------------------------------------------------------------------------------------------------------   [242]
De_psySR    ---------------------------------------------------------MKENIKRVL-PFLLVLLFAFAPLALASAPVDAPAPADAPADALPSAKVISAPADAGVIEAVELEHATVTGAHDVAVAHV-ADSLS------------------------------HE-KLM--D-------L-----------FWR-V-LNFAVLMA-IL-IKF-GAKPIANALSGRQQRVKSEVEDLEARRIVAEKEFRQFEAKLANVEKDIDSIVDKAVAQAEIEKAKILERAEQAAADIQKSAEQAIQNEIANAK---------------------RSLKNDAADQAAVMAEEL-IV-------KHL--TADDQ-----VKIVE------DYLAKVGAV----------------------------------------------------------------------------------------------------------------------------------------------------------------------------------------------------------------------------------------------------------------   [242]
CNi_deHe    --------------------------------------------------------------------------------------------------------------------------------------MPQFESHF------------------------------FS-SLI----------------------FWE-V-LSFGILFF-LL-YKY-AFPGLLGMLEEREKKIKDSLDQAERHRSEAERRLKEYEAKLATAAKDAEALLAQAKERAQRLMEENEQRMTADAERIKGDATREIETERRKAI---------------------QDIRSQTTDLAMMVAEKV-VG-------RAL--TEGDH-----RRLAD------EALDALAKSYQSRN-----------------------------------------------------------------------------------------------------------------------------------------------------------------------------------------------------------------------------------------------------------   [170]
Pe_mobHe    ---------------------------------------------------------------------------------------------------------------------------------------------M------------------------------IS-FNL--T-------S-----------IVN-L-VGFLAFMF-LM-YRL-LYKPYFDMTDKRKKEVEKNLNEAEKLRLEAQLKKEELDKQLSEADEKRREILSEADEQAKSIIKAAQGEAQEQRKFILDKAEKEAEEIKESAA---------------------RELQSRIVSLAVTISSMI-LK-------EQI--DKKKN-----EELIR------RAINSLKDKGEL-------------------------------------------------------------------------------------------------------------------------------------------------------------------------------------------------------------------------------------------------------------   [163]
Op_terHe    ---------------------------------------------------------------------------------------------------------------------MLPLFLAAAEAHVAEPGLVAELVEK------------------------------FG-LDP-KY-------------------ILIQT-FSFLIVLG-IL-YRF-AIKPTIAAMEERAEKVGAGLKYAEEMQAKLAAAQQESAAIVKKSQVEASRIVDEARRTAKDYLDKQTQEAAAKASETIAKAQQAIELEHRKML---------------------ADARTEIARLVVITTERV-LA-------QKL--SDSDR-----AAYNA------SATRELTNV----------------------------------------------------------------------------------------------------------------------------------------------------------------------------------------------------------------------------------------------------------------   [185]
He_aurAP    -----------------------------------------------------------------------------------------------------------------------------------------MDKLG------------------------------VD-LPL----------------------LISQI-VNFCLLAF-LL-NTF-LYKPVLNALQARSERIRESLDNAEKVKQQLARVDADYEAKLQEARREGQTIISQAQERARAQEAELLVVARNNAAKIEEEARGKVEQERQQVL---------------------RGLQGQLASLVTETASNV-LG-------REL--QTKGH-----DELIN------KSIDQLGRLN---------------------------------------------------------------------------------------------------------------------------------------------------------------------------------------------------------------------------------------------------------------   [164]
Ch_aggAP    -----------------------------------------------------------------------------------------------------------------------------------------MEALG------------------------------IN-LNL----------------------FLAQL-VNFLLLIF-IL-RAL-LYRPVMNLLNERTKRIEESVRDAEKVREQLANAKRDYEAELAKARQEAARIVAQAQERAKQQEAEIIAQARREAERLKEEARVQAEQERARLL---------------------SEAKSQIADLVTLTASRV-LG-------AEL--QARGH-----DALIA------ESLAALDRRN---------------------------------------------------------------------------------------------------------------------------------------------------------------------------------------------------------------------------------------------------------------   [164]
Ch_aurAP    -----------------------------------------------------------------------------------------------------------------------------------------MEALG------------------------------IN-PTL----------------------FIAQL-INFLLLIF-IL-RAL-LYRPVMNLLNERTRRIEESVRDAEKVREQLANARRDYEAEIARARQEAAKIVAQAQERAKQQEAEIIAQARREAERLKEEARAQAEQERIRML---------------------SEAKSQIADLVTLTASRV-LG-------AEL--QARGH-----DALIA------ESLAALDRRN---------------------------------------------------------------------------------------------------------------------------------------------------------------------------------------------------------------------------------------------------------------   [164]
Ch_Y39AP    -----------------------------------------------------------------------------------------------------------------------------------------MEALG---------------------------------INP--T-------L-----------FIAQL-INFLLLIF-IL-RAL-LYRPIMNLLNERTKRIEESVRDAEKVREQLANARRDYEAEIAKARQEAARIVAQAQERAKQQEAEIIAQARREAERLKEEARLQAEQERARML---------------------SEAKSQIAELVTLTASRV-LG-------AEL--QARGH-----DALIA------ESLAALDRRN---------------------------------------------------------------------------------------------------------------------------------------------------------------------------------------------------------------------------------------------------------------   [164]
Ro_RS1AP    -----------------------------------------------------------------------------------------------------------------------------------------MEKLG---------------------------------INW-GL-------------------LIAQL-INVIFVVW-LL-TTF-LYRPILNMLNQRTSRIQEGLQDAEKVKEQLANAKRDYDAELAKARQEAAAILAQAQERARAQAAEIIAQAHRDAEKIKSDALAQAEQERLRML---------------------GELKDRMAELVVLTAERV-LG-------EEL---KTNH-----DRLIE------ESLAELGKYN---------------------------------------------------------------------------------------------------------------------------------------------------------------------------------------------------------------------------------------------------------------   [163]
Ro_casAP    -----------------------------------------------------------------------------------------------------------------------------------------MEKLG---------------------------------INW--G-------L-----------LIAQL-INVVFVVW-LL-TTF-LYRPILNMLNQRTNRIQEGLQDAERVREQLANAKRDYDAELAKARQEAASILAQAQERARAQAAEIIAQAHRDAEKIKSDTLAQAEQERQRML---------------------GELKDRMAELVVLTAERV-LN-------AEL---KANH-----DRLIE------ESLAELGKYN---------------------------------------------------------------------------------------------------------------------------------------------------------------------------------------------------------------------------------------------------------------   [163]
Ch_flaHe    -------------------------------------------------------------------------------------------------------------------MTFLLPLAAEGGIIENLQKSAQETAEV------------------------------FG-VNA-WA-------------------LFSQI-ISFSIVAF-LL-HKL-AYKPILNVLEERRKKIAEGLANAEKIKVQLAESEARVQEILTKANVDAQRLIDEARASAQVVADRRTQQAIAEAEQIIAKAREATGIEREKIM---------------------AELKREVGRLVIDTTSRV-TG-------KVL--TQADQ-----KRINE------EASREVAA-----------------------------------------------------------------------------------------------------------------------------------------------------------------------------------------------------------------------------------------------------------------   [186]
Me_infHe    -----------------------------------------------------------------------------------------------------------------------------------------MHQLG---------------------------------IEW--N-------K-----------LIAQI-INFVIVLW-VL-NRF-AFKPVLKILEERRKKIAESLQNAEKIKQELAEAEEARKEILRKANEQASFIVAEAQKVASYQGEKKIQEAVEEAKRVLKKAEESAKLEREKAK---------------------EEMRREILNLVIEITSKV-VG-------KTL--TLDDQ-----ERLKN------EVLSKLPQKEGHEAYSRN-------------------------------------------------------------------------------------------------------------------------------------------------------------------------------------------------------------------------------------------------------   [172]
Le_intHe    -----------------------------------------------------------------------------------------------------------------------------------MVLLAAKGLSL------------------------------LD-VNP-GL-------V-----------VWT-L-VTFLVVVL-VL-KKF-AWDVILKALDERAETVQNDIKKASELRLEAEALLKDYEARLNSAKDEANAIVAEAKSDALKLKNKLLEETNGEVKAQKDQAVKEIELAKAKAL---------------------GQLQAQIVEMTITVAAKV-LE-------KQL--KSEDY-----KAFIE------TELDKLGKLSA--------------------------------------------------------------------------------------------------------------------------------------------------------------------------------------------------------------------------------------------------------------   [173]
Th_neaHe    -------------------------------------------------------------------------------------------------------------------------------------------MGF------------------------------LE-INW--T-------S-----------AAM-L-MLFVLMVY-FL-NKF-LYTPFIEMAEKRKKKVESDLKSAEELKKEAEKMKEEAEKQLLEARQRADEIVESARREAETIVEDAREKAKKEAQSIIDSAKAQIEVEYKRAL---------------------EQIQERAAELSVVMATKL-LQ-------RVF-QDERAK-----REYLI------KILKEEIEKS---------------------------------------------------------------------------------------------------------------------------------------------------------------------------------------------------------------------------------------------------------------   [164]
Th_marHe    -------------------------------------------------------------------------------------------------------------------------------------------MGF------------------------------LE-INW--T-------S-----------AAM-L-MLFVLMVY-FL-NKF-LYTPFIEMAEKRRKKVEEDLKSAEQLKEEAEKMRSEAERFLSEARQRADEIVESARKEAEAIVEEAREKAKKEAQNIVESAKTQIEVEYKKAL---------------------EQVQERAAELSVILATKL-LQ-------KVF-QDERAR-----REYLV------KILKEEIEKS---------------------------------------------------------------------------------------------------------------------------------------------------------------------------------------------------------------------------------------------------------------   [164]
Th_afrHe    -------------------------------------------------------------------------------------------------------------------------------------------MDM------------------------------FE-INL--T-------S-----------VVQ-L-MSFLLLLY-FL-KKF-LYDKYFEVMDARKEKIEGEIAKAEQLRKEAEELKNEATEELRKIRSEADSIIKKAKDEAENIISDAKKKAEDEASKIIAAAKDEIERQRAEMI---------------------KEVEQRVGEIAVALAMKV-LK-------GTL--DEKAK-----REYLV------KVL-KGSEK----------------------------------------------------------------------------------------------------------------------------------------------------------------------------------------------------------------------------------------------------------------   [161]
Th_latHe    -------------------------------------------------------------------------------------------------------------------------------------------MGF------------------------------VE-LNL--T-------G-----------IIQ-L-LNFLILLF-VL-YKF-LYKPFLQIADKRREKIQSDLASAEKELKEAQEMKKQAHDALESARKSADGIISEARQKSEEIINQAKVKAREEAEKVLNSARNEIEREKKQAL---------------------QEIEKRAGEIAVTLALKI-LQ-------GVL--DEKAK-----REYLI------NILNKEKEK----------------------------------------------------------------------------------------------------------------------------------------------------------------------------------------------------------------------------------------------------------------   [162]
Ma_ferFO    ----------------------------------------------------------------------------------------------------------------------------------------------------------------------------MS-IDL--T-------------------FIAQI-IVFILMVV-VL-WKL-LYAPLNEAMEARTKKIESGLAAAEAGVAAQANAEALITAQLNEAKSKAHEIIAAAEKRAVEVNEEALNKSRREAEQILDNAREEVGAELERAR---------------------QSLRQEIAGIAMQAAEKV-VE-------AEL--DAKRH-----AKMIE------AIIEEGLGAA---------------------------------------------------------------------------------------------------------------------------------------------------------------------------------------------------------------------------------------------------------------   [160]
Bu_aphHe    ----------------------------------------------------------------------------------------------------------------------------------------------------------------------------MN-LNA--T-------------------ILGQA-ISFVLFVW-FC-MKY-IWPPIILAIETRQKEIKESLTNAKKARDELYILEKKIHQNIIDAKQKASNILNSANKQKVSILEDARNQALEESKKIILNTQSEINIAITHAR---------------------KNLHKEVVDLSISMAEKI-IK-------KNI--SKDDN-----QELLD------ELVTSLSQVKN--------------------------------------------------------------------------------------------------------------------------------------------------------------------------------------------------------------------------------------------------------------   [161]
Ca_okuSO    ----------------------------------------------------------------------------------------------------------------------------------------------------------------------------MN-INL--T-------------------MFGQL-IMFAMFTW-FC-MKF-IWPPIVMAMEERQKRIEGGLLAAERGRFEKAEAQIKAKEIINQSKSLAAEIIANATRQALNMVEDAKYIALKEAGKVKEQAQAQLEQDTICVR---------------------NELKNQVSDLVIQGVNAV-LD-------KEV--DVKLH-----QQMLG------KLSESLS------------------------------------------------------------------------------------------------------------------------------------------------------------------------------------------------------------------------------------------------------------------   [157]
Ac_calSO    -------------------------------------------------------------------------------------------------------------------------------------------MNP------------------------------VA-ING--T-------L-----------IIQ-L-ITFAILVV-LL-YKY-LYGPLRKIMDERRAKISDGLAAAERGKEELALAQKRAEQILRDAKDKAAEIIASAERRAVEMREEAQVKAREEADRIIAGARAEIEVETNRAR---------------------EVLRGQVVELVVDGTRRI-LH-------REI--DSNAH-----RDILD------RVVGEL-------------------------------------------------------------------------------------------------------------------------------------------------------------------------------------------------------------------------------------------------------------------   [159]
At_ferFO    -------------------------------------------------------------------------------------------------------------------------------------------MNP------------------------------VG-ING--T-------L-----------IVQ-L-VTFVILVA-LL-YKY-MYGPLRKVMDDRRAKIADGLAAAERGKEEMALAQKRATELLREAKDKAAEIIANAERRGVELREEAQGKAREEADRIIASARAEIDVETNRAR---------------------EVLRGQVVELVVNGTQRI-LH-------REI--DDQTH-----RDIID------RMVGQL-------------------------------------------------------------------------------------------------------------------------------------------------------------------------------------------------------------------------------------------------------------------   [159]
At_feiFO    -------------------------------------------------------------------------------------------------------------------------------------------MNP------------------------------VG-ING--T-------L-----------IIQ-L-ITFVILVA-LL-YKY-MYGPLRRVMDDRRAKIADGLAAAERGKEEMALAQKRATELLREAKEKAAEIIANAERRGVELREEAQGKAREEADRIIAGARAEIDVETNRAR---------------------EVLRGQVVDLVVDGTQRI-LH-------REI--DDKTH-----RDIID------RMVGQL-------------------------------------------------------------------------------------------------------------------------------------------------------------------------------------------------------------------------------------------------------------------   [159]
Beg_PSSO    ----------------------------------------------------------------------------------------------------------------------------------------------------------------------------MS-ITV--T-------------------LFGQI-LTFAALVI-FV-WQF-LWGPMTKMMEERRAKIADGLAAADRGKHDLELAEHRAAQIIRDAKQDATDFIASGNKRATEIIEEAKQQARVEGKRQLDVALSEIEQEINRAR---------------------EDLRKQVVNLALKTAEKI-LE-------REV--DVKTH-----DVFID------DMMKKI-------------------------------------------------------------------------------------------------------------------------------------------------------------------------------------------------------------------------------------------------------------------   [156]
Al_ehrAP    ------------------------------------------------------------------------------------------------------------------------------------------------------------------------------------------------------------M-ISFALFVW-FT-MKY-VWPPIQTAMADRQKQIADGLAAGERGQKELDQAKSEVDKMLREAREQASQVIAQANKRQSELVEQAREEARQEAERVLAQARSEIDTEISQAR---------------------DALRKEVVNLAVAGSSRI-LK-------REI--DAKAH-----KDLID------DLVKQL-------------------------------------------------------------------------------------------------------------------------------------------------------------------------------------------------------------------------------------------------------------------   [146]
Ha_halAP    ------------------------------------------------------------------------------------------------------------------------------------------------------------------------------------------------------------M-ISFALFVW-FT-MKF-VWPPIQQALADRQKQIADGLAAGERGKEELDKAQAEVEAMLRDAREQASQIINQANKRQAEMIEEARAEARSEADRILASAREEIDQEIQRAR---------------------EDLRKQVSTIAVQASSQI-LK-------REV--DAKAH-----KDLID------ELATQI-------------------------------------------------------------------------------------------------------------------------------------------------------------------------------------------------------------------------------------------------------------------   [146]
Ph_pr2He    ----------------------------------------------------------------------------------------------------------------------------------------------------------------------------MN-LNA--T-------------------MLGQA-ISFVIFVW-LC-MKY-VWPPLTALIDERQREIAEGLSQMDLAAKELELAKANGEQLMVEAKQSASNLVEQGNKRRNQIIDDAKLEGDTEKARIIAQGQSELESERNRLR---------------------QELRQEMSDLVSKARKN--------------------------------------------------------------------------------------------------------------------------------------------------------------------------------------------------------------------------------------------------------------------------------------------------------------   [134]
Al_vinAP    ----------------------------------------------------------------------------------------------------------------------------------------------------------------------------MN-INL--T-------------------LFAQM-ITFAVFVG-FC-MKY-IWPPIVKALAERKAKIAEGLAAAERGHQEKALGEQRALELMKEAKTNAAEIVGQAQKRATDIVEEAKSDARSEGERLLAAAKAEVERETNRAR---------------------EELREKVATLAIAAAEKI-LQ-------KEI--DVAAH-----RSIVD------DFAKQL-------------------------------------------------------------------------------------------------------------------------------------------------------------------------------------------------------------------------------------------------------------------   [156]
Th_cruSO    ----------------------------------------------------------------------------------------------------------------------------------------------------------------------------MS-INA--T-------------------LLIQI-IAFVLLIW-FV-NKV-LWGPLSKLMEDRQKKIADGLSAAEKGKHELELAEQRAKEVLKEAKAQAQNVLSQAEKRGSEIVEDAKIKATEEADRIKAAAQAELEQEVSRAR---------------------EDLRKEVSTLVVSGAEKI-LN-------KEV--DAAAH-----NDMLE------TLVKSI-------------------------------------------------------------------------------------------------------------------------------------------------------------------------------------------------------------------------------------------------------------------   [156]
Th_aerSO    ----------------------------------------------------------------------------------------------------------------------------------------------------------------------------MN-INA--T-------------------VIIQI-ISFVLLIW-FV-NKV-LWGPMSKLLEDRQKRIADGLSAAEKGKHELELAEKRAKEVLKDAKLQAQNVLSQAEKRSTEIVEDAKVKAAEEAERIKAAAQADIEQEISRAR---------------------EQLRKEVAALVVSGAEKI-LH-------KEV--DAKAH-----NEMLD------ALVKQI-------------------------------------------------------------------------------------------------------------------------------------------------------------------------------------------------------------------------------------------------------------------   [156]
Th_cycSO    ----------------------------------------------------------------------------------------------------------------------------------------------------------------------------MN-INA--T-------------------VIIQI-ISFVLLIW-FV-NKV-LWGPMSKLLEDRQKRIADGLSAAEKGKHELELAEKRAKDVLKDAKLQAQNVLSQAEKRSTEIVEDAKVKAAEEAERIKAAAQADIEQEISRAR---------------------EQLRKEVAALVVTGAEKI-LH-------KEV--DAKAH-----NEMLD------ALVKQI-------------------------------------------------------------------------------------------------------------------------------------------------------------------------------------------------------------------------------------------------------------------   [156]
Ni_oceAP    ----------------------------------------------------------------------------------------------------------------------------------------------------------------------------MN-VTV--T-------------------LIGQM-VAFGILVW-FV-NRF-LWGPLTNLMEERKKRVADGLAAAERGKHERELAEKRAKETLHEAKEKAAEIITQAQKRAGEIIEEAKEAAQAEGERLKVSANAEIQQEMNRAR---------------------EDLRGQVVSIAVAGASKI-LK-------REL--DEKAN-----EALVK------ELVAQI-------------------------------------------------------------------------------------------------------------------------------------------------------------------------------------------------------------------------------------------------------------------   [156]
Ni_watAP    ----------------------------------------------------------------------------------------------------------------------------------------------------------------------------MN-VTV--T-------------------LIGQM-VAFGILIW-FV-NRF-LWGPLTNLMEERKKRVADGLAAAERGKHERELAEKRAKETLHEAKEKAAEIITQAQKRAGEIIEEAKEAAQAEGERLKISANAEIQQEMNRAR---------------------EDLRSQVVSIAVAGASKI-LK-------REL--DEKAN-----EALVK------ELVAQI-------------------------------------------------------------------------------------------------------------------------------------------------------------------------------------------------------------------------------------------------------------------   [156]
Ni_halAP    ----------------------------------------------------------------------------------------------------------------------------------------------------------------------------MN-VTA--T-------------------LIGQM-VAFGILIW-FV-NRY-LWGPLTRLMEERKKRVADGLAAAERGKHEQELAEKRAKETLHEAKEKAAEIISQAQKRANEIVEEAKESAHAEGERLKAAANAEIQQEMNRAR---------------------EDLRGQVVSIAVAGASKI-LK-------REL--DEEAN-----QALVK------ELVGQI-------------------------------------------------------------------------------------------------------------------------------------------------------------------------------------------------------------------------------------------------------------------   [156]
Th_HLEAP    ----------------------------------------------------------------------------------------------------------------------------------------------------------------------------MN-INL--T-------------------LLGQM-ITFGLLVW-VT-MKF-VWPPIIQAMQERQKKIADGLAAAERGKHEQQLAEEKAKQVLHEAKQQAAEIVAQAQKRANEIVEASKDTARVEGERIKASAQTEIEQEVHRAR---------------------EELRKQVGAIAVVGAERI-LK-------KEI--DPKAH-----DQVIQ------DLVAQI-------------------------------------------------------------------------------------------------------------------------------------------------------------------------------------------------------------------------------------------------------------------   [156]
Th_K90AP    ----------------------------------------------------------------------------------------------------------------------------------------------------------------------------MN-INL--T-------------------IIGQL-LAFAVFVW-FT-MRY-VWPPMSAALEERRKKIADGLAAAERGEKEQELAQERATAVIKEAKQQANEIMASAQKRATELVEESKTTAREEGERIKEQAHSEIEQEINRAK---------------------EELRKQVSQLAVAGAEQI-LA-------KEI--DAKAH-----GDLLK------KLAAKL-------------------------------------------------------------------------------------------------------------------------------------------------------------------------------------------------------------------------------------------------------------------   [156]
Th_thiSO    ----------------------------------------------------------------------------------------------------------------------------------------------------------------------------MN-INL--T-------------------IIGQL-LAFSVFVW-FT-MRF-VWPPLSGALETRRKKIADGLAAAERGQNEQRLAEERAKDVIKQAKQQANEILAAAQKRANEVVEESKTTAREEGERIKEAAQADIEQELNRAR---------------------EELRKQLSRLVVQGAEQI-LA-------KEI--DAKAH-----GNLLK------DLASRL-------------------------------------------------------------------------------------------------------------------------------------------------------------------------------------------------------------------------------------------------------------------   [156]
Ha_neaAP    ----------------------------------------------------------------------------------------------------------------------------------------------------------------------------MN-INI--T-------------------LVAQI-IAFVVLVW-LV-SKY-LWTPLSALMEARRQKIADGLSASERGKHELKLAQERSAEMLRETKEKANDIVAQANSRANQILEDARVNAKAEAERIVAQASAEIDREVNRAK---------------------EVLRTQVSAIAVTGAERI-LK-------REV--TNKDH-----EVALA------DLIAHI-------------------------------------------------------------------------------------------------------------------------------------------------------------------------------------------------------------------------------------------------------------------   [156]
Ac_ADPHe    ----------------------------------------------------------------------------------------------------------------------------------------------------------------------------MN-INL--T-------------------LIGQA-IAFAIFVA-FC-MKF-VWPPLINAISERQRKIADGLNAAEKAKADLADAQAQVKQELDAAKAQAAQLIEQANRRAAQLIEEARTQATAEGERIRQQSKETVDQEINAAR---------------------EELRQQVAALAVDGAEKI-LN-------QQV--DQQAH-----AAMLE------QLAAKL-------------------------------------------------------------------------------------------------------------------------------------------------------------------------------------------------------------------------------------------------------------------   [156]
Ma_aquFO    ----------------------------------------------------------------------------------------------------------------------------------------------------------------------------MN-INL--T-------------------LIGQS-IAFAIFVW-FC-VKY-VWPPITAAMEARQKKIADGLSAADRASLDLELAQEKATKELQKAKEEAAALIDQANKRAAQIVEASKEDARKEGEKLIEQARAEIQQERVQAR---------------------DALRAEVATLAVAGAEKI-LE-------TSV--DAKAH-----SEMLE------KLAAEL-------------------------------------------------------------------------------------------------------------------------------------------------------------------------------------------------------------------------------------------------------------------   [156]
Ph_proHe    ----------------------------------------------------------------------------------------------------------------------------------------------------------------------------MN-MNA--T-------------------LLGQA-IAFFFFVT-FC-MKY-VWPPLMEAIEERQAKIADGLVAADRAAKDLNLAQANASEQLKEAKHAASELIEQANKRRAQIVDEAKAEAQAEREKILAQGLAEIESERNRAR---------------------DELRKQVATLAVIGAEKI-LE-------RSI--DKDVH-----AELLN------KVTAEL-------------------------------------------------------------------------------------------------------------------------------------------------------------------------------------------------------------------------------------------------------------------   [156]
Vi_choHe    ----------------------------------------------------------------------------------------------------------------------------------------------------------------------------MN-MNA--T-------------------LLGQA-ISFGMFVW-FC-MKY-VWPPIIKAIEDRQKKIADGLQAAERAKKDLDLAQANASDQLKEAKRTATELIEQANKRKAQIIDEAREEAQAERQKILTQAEAEIEAERNRAR---------------------DELRKQVATLAIAGAEKI-LE-------RSI--DKDTH-----KDILD------NITAKL-------------------------------------------------------------------------------------------------------------------------------------------------------------------------------------------------------------------------------------------------------------------   [156]
Es_colHe    ----------------------------------------------------------------------------------------------------------------------------------------------------------------------------MN-LNA--T-------------------ILGQA-IAFVLFVL-FC-MKY-VWPPLMAAIEKRQKEIADGLASAERAHKDLDLAKASATDQLKKAKAEAQVIIEQANKRRSQILDEAKAEAEQERTKIVAQAQAEIEAERKRAR---------------------EELRKQVAILAVAGAEKI-IE-------RSV--DEAAN-----SDIVD------KLVAEL-------------------------------------------------------------------------------------------------------------------------------------------------------------------------------------------------------------------------------------------------------------------   [156]
Fe_balFR    ----------------------------------------------------------------------------------------------------------------------------------------------------------------------------MS-INA--T-------------------LIGQA-IAFIIFVW-FC-MKF-VWPPLLAAIEERQKKIADGLANAERASKDLDLAQLKATDQIKEGKQQAAEIIEQANKRGAQIVEEAKAEAEAVRAKIIAQGHAEIEAERNRAR---------------------DQLRAQVATLAVAGAEKI-LQ-------RSI--DADAH-----SDIVE------KLAAEL-------------------------------------------------------------------------------------------------------------------------------------------------------------------------------------------------------------------------------------------------------------------   [156]
Sh_loiFR    ----------------------------------------------------------------------------------------------------------------------------------------------------------------------------MN-INV--T-------------------LIGQT-VAFIIFVW-FC-MKF-VWPPLMNAIEERQKRIADGLADADRAVKDLELAQAKATDQLKEAKATANEIIEQANKRKAQIVDEAKAEADAERAKIIAQGKAEIEAERNRVK---------------------EDLRKQVAALAIAGAEKI-LE-------RSI--DEAAH-----SDIVN------KLVAEI-------------------------------------------------------------------------------------------------------------------------------------------------------------------------------------------------------------------------------------------------------------------   [156]
Ne_menHe    ----------------------------------------------------------------------------------------------------------------------------------------------------------------------------MN-INA--T-------------------LFAQI-IVFFGLVW-FT-MKF-VWPPIAKALDERAAKVAEGLAAAERGKSDFEQAEKKVAELLAEGRNQVSEMVANAEKRAAKIVEEAKEQASSEAARIAAQAKADVEQELFRAR---------------------ESLREQVAVLAVKGAESI-LR-------SEV--DASKH-----AKLLD------TLKQEL-------------------------------------------------------------------------------------------------------------------------------------------------------------------------------------------------------------------------------------------------------------------   [156]
Bo_perHe    ----------------------------------------------------------------------------------------------------------------------------------------------------------------------------MN-LNA--T-------------------IFFQM-LVFFVLGW-FT-MKF-VWPPLTKAIDERRQKIADGLAAAEKGKADLAQAQARVSLIEASAKSETHARIIEAEKQAASMIEQARREAEAERARIVAQAAQDAAQEVQRAR---------------------EALRDDVAALAVKGAEQI-LK-------REV--DARAH-----AELLN------QLKAQL-------------------------------------------------------------------------------------------------------------------------------------------------------------------------------------------------------------------------------------------------------------------   [156]
Le_choFO    ----------------------------------------------------------------------------------------------------------------------------------------------------------------------------MN-LNA--T-------------------LFAQI-VVFGILWW-FT-MTF-VWPPITKALDERAKKVADGLAAADKAKLELATANKRVEEQLVQSRNENAKLLADAEKRAQAIVDEAKKRAEEEGSKIVAAAKAEADQQSIQAR---------------------EVLREQVAALAVKGAEQI-LK-------REV--NAGVH-----AELLT------RLKTEL-------------------------------------------------------------------------------------------------------------------------------------------------------------------------------------------------------------------------------------------------------------------   [156]
Rh_ferFR    ----------------------------------------------------------------------------------------------------------------------------------------------------------------------------MN-INS--T-------------------LFLQA-IVFAILVW-FT-MKF-VWPPITKALDERAQKIADGLAAADKAKSELSSANKRVEAELALSRTETTARLADADRRGQSIVEEAKSKATEEANKIIAAAKVEAEQQSNKAR---------------------EVLREQVAALAVKGAEQI-LR-------KEV--NASVH-----ADLLG------RLKLEL-------------------------------------------------------------------------------------------------------------------------------------------------------------------------------------------------------------------------------------------------------------------   [156]
Ac_delFO    ----------------------------------------------------------------------------------------------------------------------------------------------------------------------------MS-INA--T-------------------LFVQA-IVFLILVW-FT-MKF-VWPPIAKALDERAQKIADGLAAADRAKSELTAANQRVEKELSQARNETASRLADADRRAQAIIEEAKARATEEGNKIVAAARAEAEQQTVQAR---------------------ESLREQVAALAVKGAEQI-LR-------KEV--NAGVH-----ADLLN------RLKTEL-------------------------------------------------------------------------------------------------------------------------------------------------------------------------------------------------------------------------------------------------------------------   [156]
Ac_abrFO    ----------------------------------------------------------------------------------------------------------------------------------------------------------------------------MS-INA--T-------------------LFVQA-IVFLILVL-FT-MKF-VWPPIAKALDERAQKIADGLAAADRAKTELAAADQRVKQELAAASNETATRLADAERRAQAIIEEAKARANDEGNKIVAAARAEAEQQAIQAR---------------------EALREQVAALAVKGAEQI-LR-------KEV--NAGVH-----ADLLN------RLKTEL-------------------------------------------------------------------------------------------------------------------------------------------------------------------------------------------------------------------------------------------------------------------   [156]
Po_necHe    ----------------------------------------------------------------------------------------------------------------------------------------------------------------------------MN-LNA--T-------------------LFAQM-IVFFVLWW-VV-ARF-VWPPLVKALDERSSKIADGLAAAERGKEALALASNEAEQELNKARQEGVQRVAEAEKRAQMSAEEIRANAQAEAARVISQAQQDAAQQVTRAR---------------------EVLRAEVAVLAVKGAEQI-LR-------REV--DAKAH-----GQLLD------QLKAEL-------------------------------------------------------------------------------------------------------------------------------------------------------------------------------------------------------------------------------------------------------------------   [156]
Bu_383He    ----------------------------------------------------------------------------------------------------------------------------------------------------------------------------MN-LNA--T-------------------LFAQM-VVFLVLAW-FT-MKF-VWPPLINALDERSKKIADGLAAAEKGKAELDAAHKRVDQELAQARNDGQQRIADAEKRAQAVAEEIKSNAQAEAARIIAQAKAEAEQQIVKAR---------------------EALRGEVATLAVKGAEQI-LK-------REV--DQTAH-----AQLLN------QLKAEL-------------------------------------------------------------------------------------------------------------------------------------------------------------------------------------------------------------------------------------------------------------------   [156]
Cu_pinHe    ----------------------------------------------------------------------------------------------------------------------------------------------------------------------------MN-LNA--T-------------------FFAQM-VVFFILWW-VV-AKF-IWPPLVKALDERAKKIADGLAAAEKGKAELELANKRVDQAMAEARTEGAQRVADAEKRAQLTAEEIKQNAQAEAARIIAQAKAEAEQQVTRAR---------------------ESLRDQVAVLAVKGAEQI-LK-------REV--NAQVH-----SDLLN------QLKAEL-------------------------------------------------------------------------------------------------------------------------------------------------------------------------------------------------------------------------------------------------------------------   [156]
Si_litFO    ----------------------------------------------------------------------------------------------------------------------------------------------------------------------------MN-INA--T-------------------LLAQT-IMFVLFVW-FC-MKF-VWTPIVAALDARKKQIADGLADAERAKQDLELASKRSAEILREAKEKAGEIVANGEKRASEIVEEAKGQAKLEGDRIIAGAKAEIDQEVFRAK---------------------EQLRTQVSAIALAGAGKI-LG-------REI--DAKAH-----NDLLD------KLVAEI-------------------------------------------------------------------------------------------------------------------------------------------------------------------------------------------------------------------------------------------------------------------   [156]
Ga_capFO    ----------------------------------------------------------------------------------------------------------------------------------------------------------------------------MD-ITF--T-------------------LIAQA-LTFAILIW-FT-AKF-IWPPLMSAIESRQKTIADGLAAAERGKHDLDLAAKRSAELLREAKEKAADILASGDKRATEIIEAAKLQAKVEADRIIAGATAEIEQEAFRAK---------------------EQLRSQVSAIALAGAAKI-LG-------REV--DSKAH-----NDLLD------KLVAEM-------------------------------------------------------------------------------------------------------------------------------------------------------------------------------------------------------------------------------------------------------------------   [156]
Ch_vioHe    --------------------------------------------------------------------------------------------------------------------------------------------------------------------------------------------------------------------------MKF-VWPPLTNMMDERAKRIADGLAAAERGKQDLEAAEKRVADEIRKAKQQATEIVVAAEKRANQIVDEAKEAARTEGARIVADAKAETEQEVLRAK---------------------EALRAHVADLAVAGAEKI-LR-------KEI--DAAKH-----ADLLA------SIKAEF-------------------------------------------------------------------------------------------------------------------------------------------------------------------------------------------------------------------------------------------------------------------   [135]
Th_denFO    ----------------------------------------------------------------------------------------------------------------------------------------------------------------------------MN-FNA--T-------------------LIGQS-ITFIFFVW-FS-MKF-VWPPIMNALETRKKQIADGLAAADRGKHELELAAKKAGDNMRDAKAQAAEVIAQAEKRAAQIVEEAKLAAKEEGDRQLAAAQANIEQEANRAR---------------------EGLREQVAALAVAGAEKI-LR-------REV--NAQTH-----ADLLS------QLKAEL-------------------------------------------------------------------------------------------------------------------------------------------------------------------------------------------------------------------------------------------------------------------   [156]
Rh_ce3AP    ----------------------------------------------------------------------------------------------------------------------------------------------------------------------------MA-IDG-WT-------------------VALQA-VNFLILVL-LL-RHF-LYRPVLAMIDRRKAEATRLLDDAALRVEAAKAERQKAETLRADLEAQADALLADSRARAGKELEELRTRARREADGILAEGRKALAEERRAAE---------------------ADLRGKAAGLAVEIAGRL-LA-------AAT--PGARV-----EPFLD------RVCTRLTALPEPERQVLAGQAADGGIRIVTAVPLDEAGRAHCRDRAHTLLGPDIALTFADDPELLAGVELHFAHTVIRDSWRDLLGRIGLELDGHDDAHRIA-------------------------------------------------------------------------------------------------------------------------------------------------------------------   [253]
Ac_ferFO    --------------------------------------------------------------------------------------------------------------------------------MLEAVVTQSPNPIL------------------------------PS-TGE--I-------------------VWS-V-ISFVILLV-VL-AKV-AYPPVARMMAQRSDRIRADLEAADAARREAEALRAERERELQGAREDARRILDDARRTAEALRQEASERARAEAEAIRAQVEAQLAAERVQLL---------------------RSLRSEVADLAVELAGKI-VA-------REL--EQSSF-----DPLIE------AFLREAEPAD---------------------------------------------------------------------------------------------------------------------------------------------------------------------------------------------------------------------------------------------------------------   [173]
Ge_aurHe    -----------------------------------------------------------------------------------------------------------------------------------------MNLLE------------------------------PK-AG---L-------M-----------FWT-L-IIFALLFV-VL-AKF-AFKPLFAAVEAREKALEDAIEGAKRDRAEAEAALAQQRAQLEAARTEAQGIIAESRATAEKMRTDLLAQTKHQQEEMIEQARRAIEGEKASAI---------------------AELRREAVDLAIAGASRV-IE-------QNL--DSAGN-----RQIVE------SFLASLDGKAAR-------------------------------------------------------------------------------------------------------------------------------------------------------------------------------------------------------------------------------------------------------------   [166]
De_lykAP    -----------------------------------------------------------------------------------------------------------------------------------------MDKLG------------------------------ID-LAS----------------------FIAQL-VNFGILLG-LL-YLV-AYKPILRMMDGRAARIKESLEQAEETKKQAEAAEVEFKRQIAEASKQGQAVIERASRTADEIRQKAQEEARTEAEALITRAKADIRRERDEVI---------------------DELRKEFADLTVLAAGKV-IG-------KSL--DKEAH-----RDLIN------QVLEESTQLRKN-------------------------------------------------------------------------------------------------------------------------------------------------------------------------------------------------------------------------------------------------------------   [166]
De_CBDAP    ----------------------------------------------------------------------------------------------------------------------------------------MEKLAE------------------------------LG-INI-PS-------------------FIAQI-VNFGLLLG-LL-YLF-AYKPILAKLDERSTRIKESMERTDQVKEQAQKAEEEFKKKIGEASQQGQLVIERAVKTGDEIRQKAIEEAKAEAEAMLSRARTEIRQERDEVV---------------------DQLRKEFAELTILAAGKV-ID-------QSL--DKKAH-----QALID------SVLENSTDLRKN-------------------------------------------------------------------------------------------------------------------------------------------------------------------------------------------------------------------------------------------------------------   [169]
De_BAVAP    ----------------------------------------------------------------------------------------------------------------------------------------MEKLAE------------------------------LG-INI--P-------S-----------FIAQI-VNFGLLLG-LL-YLF-AYKPILAKLDERSTRIKESMERTDQVKEQAQKAEEEFKKKIGEASQQGQLVIERAVKTGDEIRQKAIEEAKAEAEAMLSRARTEIRQERDEVV---------------------DQLRKEFAELTILAAGKV-ID-------QSL--DKKAH-----QALID------SVLENSTDLRKN-------------------------------------------------------------------------------------------------------------------------------------------------------------------------------------------------------------------------------------------------------------   [169]
De_GTAPh    ----------------------------------------------------------------------------------------------------------------------------------------MEKLAE------------------------------LG-INI--P-------S-----------FIAQI-VNFGLLLG-LL-YLF-AYKPILAKLDERSTRIKESMERTDQVKEQAQKAEEEFKKKIGEASQQGQLVIERAVKTGDEIRQKAIEEAKAEAEAMLSRARTEIRQERDEVV---------------------DQLRKEFAELTILAAGKV-ID-------QSL--DKKAH-----QALID------SVLENSTDLRKN-------------------------------------------------------------------------------------------------------------------------------------------------------------------------------------------------------------------------------------------------------------   [169]
De_ethAP    ----------------------------------------------------------------------------------------------------------------------------------------MEKLAE------------------------------LG-INI-PS-------------------FIAQV-VNFGLLLG-LL-YLF-AYKPILAKLDERSARIKESMERTDQVKEQAQRAEEEFKKKIGEASQQGQLVIERAVKTGDEIRQKAIEEARAEAEAMLSRARTEIRQERDEVV---------------------DQLRKEFAELTILAAGKV-ID-------QSL--DKKAH-----QALID------SVLENSTNLRKN-------------------------------------------------------------------------------------------------------------------------------------------------------------------------------------------------------------------------------------------------------------   [169]
De_VSAPh    ----------------------------------------------------------------------------------------------------------------------------------------MEKLAE------------------------------LG-INI--P-------S-----------FIAQV-VNFGLLLG-LL-YLF-AYKPILAKLDERSARIKESMERTDQVKEQAQRAEEEFKKKIGEASQQGQLVIERAVKTGDEIRQKAIEEARAEAEAMLSRARTEIRQERDEVV---------------------DQLRKEFAELTILAAGKV-ID-------QSL--DKKAH-----QALID------SVLESSTNLRKN-------------------------------------------------------------------------------------------------------------------------------------------------------------------------------------------------------------------------------------------------------------   [169]
Su_aciFO    -------------------------------------------------------------------------------------------------------------------------------------------MSS------------------------------TS-LTA-GN-------------------MLAAV-LQWVILLI-LL-RAY-VYKPILQAMQKRRETIAKQISDADSLRNEAEQLRQEAQQLINQARDEAKAILANARREGDEQAKKIIDAAQREASYRQRAAIEEIEHEKEVAL---------------------AQIRHQVADLVVAATERL-LE-------RNV--NRDDQ-----HLYLE------EILQDAGQLQ---------------------------------------------------------------------------------------------------------------------------------------------------------------------------------------------------------------------------------------------------------------   [164]
La_helHe    ---------------------------------------------------------------------------------------------------------------------------------MTIQTLFAASHHI------------------------------YL-GNA----------------------LWY-L-ICFAILLL-LI-KHF-AWGPVSDMMEKRRQKVINDLDSAASDRKKAETLANEREAALKNSRQEATQILSDAKANAQKTGKEIVASANEDAAAIRKKANEEAAKAKSDAL---------------------DSARDQVADISLAIAEKV-IA-------KNL--SAEDQ-----KDLVD------QFIKELDD-----------------------------------------------------------------------------------------------------------------------------------------------------------------------------------------------------------------------------------------------------------------   [169]
St_haeHe    ----------------------------------------------------------------------------------------------------------------------------MPVNALTNSFVLGAAGGG---------------------------------VEW-GT-------------------VIVTV-ITFAILLA-LL-KKF-AWGPLKEVMDKRERDINRDIDEAEEAKLNAQKLEEENKKTLKQTQDEVQRILEDARVQARKQHEEIIHEANIRANGMIETAQSEINSEKERAL---------------------ADINNQVSELSVLIASKV-LK-------KEI--SEQDQ-----KELVD------KYLKEAGDK----------------------------------------------------------------------------------------------------------------------------------------------------------------------------------------------------------------------------------------------------------------   [176]
Ba_subHe    -------------------------------------------------------------------------------------------------------------------------------------MSQLPLELG------------------------------LS-FNG-GD-------------------ILFQL-LAMLILLA-LL-KKY-ALGPLLNIMKQREDHIAGEITSAEEKNKEAQQLIEEQRVLLKEARQESQTLIENAKKLGEKQKEEIIQAARAESERLKEAARTEIVKEKEQAV---------------------SALREQVASLSVMIASKV-IE-------KEL--DEQAQ-----EKLIQ------DYLKEVGESR---------------------------------------------------------------------------------------------------------------------------------------------------------------------------------------------------------------------------------------------------------------   [170]
Ba_selAR    ------------------------------------------------------------------------------------------------------------------------------------------MFDI------------------------------YE-IEW--L-------N-----------AVYQI-LAFLFLMW-LL-KRY-AFGPIMDMMEKREKHVADQIKSAEKNRDEAEQYLKEQREAIQTARQEAKEIVENAKKMSDQQAADIVASARTEAERLKETAKAEINSEKEQAV---------------------SALREQVSTLSVLVASKV-IE-------KEL--DEKEQ-----EKLIQ------ETLKEVGGDL---------------------------------------------------------------------------------------------------------------------------------------------------------------------------------------------------------------------------------------------------------------   [165]
Th_carFR    ----------------------------------------------------------------------------------------------------------------------------------------------------------------------------MVELNA--T-------------------LIAQI-INFLILVA-IL-TKV-AYKPLMQALADRQARIAESIAAADRERAAAEELRREYQQQLAEARTQAQAIVEKAMKLAEQTKEQILEEARAEHARLLKEAQAEIARERERAL---------------------AQMKNEVVSLSIAAATKI-IG-------QNL--DEKAN-----AKLVE------DFIDKLDRQKIGGMPC---------------------------------------------------------------------------------------------------------------------------------------------------------------------------------------------------------------------------------------------------------   [167]
CDe_auSR    -------------------------------------------------------------------------------------------------------------------------------------------MVD------------------------------LS-FNA--T-------------------VFMQM-FHFLLMLV-VL-RLF-AYRPLMNVIEQRQAYIADEIEAAEKQKAAAAELRSQLEADLAKAREEAKAIVARATKASDEQAQAIMEQARTEAQRLKEEALAEIGREREKAI---------------------AQLKDEVASLAVLVAAKV-VK-------DGL--TIDAQ-----HNLVQ------NAIKEVGQLQ---------------------------------------------------------------------------------------------------------------------------------------------------------------------------------------------------------------------------------------------------------------   [163]
Al_oreAR    ------------------------------------------------------------------------------------------------------------------------------------------MLGL------------------------------VS-FDA--T-------------------FFFQL-ANTLIMFL-IL-KHF-LFQPVTEFMDKRTKAIEESIAEAELKNKESNELKAQYESKLTEIKKERTQIIDEAVRNAQKRGDEIVSAAGVEARRTIEKATAEIEREKQKMM---------------------NELKGEISQLAIAAAQKV-IE-------KDL--DQSAH-----QQMIQ------QFIDKAGETQWQN------------------------------------------------------------------------------------------------------------------------------------------------------------------------------------------------------------------------------------------------------------   [167]
Al_metFR    ------------------------------------------------------------------------------------------------------------------------------------------MQGL------------------------------VE-FVL--S-------N-----------FIFTL-INLWIMYW-VL-KKF-LFKPTTEYMEGRKKSIADSIQEAEMKNKEADESKAQYDMKLQDIKKERSQIIDEATKRAEKRGDEIIKAAEDEAEKVIERAMTEIQREKQKSL---------------------NEMKNEISQLAIAAATKV-IE-------KDL--DEGTH-----HKMIQ------QFIDEVGETKWQN------------------------------------------------------------------------------------------------------------------------------------------------------------------------------------------------------------------------------------------------------------   [168]
Co_dipHe    ----------------------------------------------------------------------------------------------------------------------MTNVIKYLAEGEALPLEDHPSVLL------------------------------PASYDI----------------------VWS-L-VVFIIVLI-LF-WKF-VRPKYQEVLTEREDRIKGGIQRAEAAQAEAKAALEKYNAQLAEARAEAAEIREEARAKGKQIEAEMKAKATEESNRIIESGEKQLAAQREQVV---------------------TELRREMGQNSISLAERL-LG-------DQL-SDDVKR-----SGTID------KFLAELDTVSPAGK-----------------------------------------------------------------------------------------------------------------------------------------------------------------------------------------------------------------------------------------------------------   [188]
Cl_micHe    ----------------------------------------------------------------------------------------------------------------------------------MAAGEEAPSILL------------------------------PAVYDI----------------------VWS-A-VVFVVLLV-VI-WKY-ALPRVYAMLDGRTEAIAGGIEKAERAQAEADAAKAELTAQLVEARAEAGRIREQARVDASVIAAEIKEQATADAARITASGTQQIEAERQQAV---------------------VSLRSEVGSLAIDLASGV-IG-------QSL-ADDQRS-----TALVD------RFLADLEASETAGRTGSAS------------------------------------------------------------------------------------------------------------------------------------------------------------------------------------------------------------------------------------------------------   [181]
Sa_eryHe    -------------------------------------------------------------------------------------------------------------------------------------MLAAEGGHN------------------------------PIIPEP-VE-------------------IVVGL-VAFLLLLF-VL-WKY-AVPRFEKVYEERSKRIEGGIEKAEAAQAEAQRTLEQYRSQLAEARAEAARIRDDARAEGQQIVEEMRAQAQAESERIVSAGQSALAAQRAQIV---------------------AELRADLGRQAVDLAGRV-VG-------ESL-EDEARR-----RGTVD------RFLDELEAASAPASKA---------------------------------------------------------------------------------------------------------------------------------------------------------------------------------------------------------------------------------------------------------   [178]
St_coeHe    ------------------------------------------------------------------------------------------------------------------------------MSPMLQIAAEEMENPL------------------------------IP-PIP--E-------------------LVIGL-IAFVIVFG-FL-AKK-LLPNINKVLEERREAIEGGIEKAEAAQTEAQSVLEQYKAQLAEARHEAARLRQEAQEQGATLIAEMRAEGQRQREEIIAAGHAQIQADRKAAA---------------------SALRQDVGKLATELAGKL-VG-------ESL-EDHARQ-----SRVID------RFLDELDDKATTAEATR--------------------------------------------------------------------------------------------------------------------------------------------------------------------------------------------------------------------------------------------------------   [184]
Cy_hutHe    --------------------------------------------------------------------------------------------------------------------------------------MALLSLIT------------------------------PD-FGL----------------------FFWQT-VIFLVTLY-LL-SKF-AWGPIMSAMKEREDSITDALSAADKARADIEKLQATNEALLAEARIERDKILADAHKAATTMMEDAKVKASTEGNRLMEAARVSIQTEKNAAL---------------------HEVKNYAATLAVEIAEKI-LR-------KEL-NNAEEQ-----KKLVS------EYIKEVNLN----------------------------------------------------------------------------------------------------------------------------------------------------------------------------------------------------------------------------------------------------------------   [167]
Fl_psyHe    ---------------------------------------------------------------------------------------------------------------------------------------MEQLLGQ------------------------------FS-LGL----------------------FILQI-ILFVGLIL-LL-KKF-AWKPILDAVNEREDGIKNALLSAENARTEMQNLQADNQRILQEARLERDNMLKDAREIKEKMIADSKTEAQAQGIKMIEQAKAAIESEKNAAM---------------------AELKSQVSNLSIEIAEKL-LK-------DEL-SNKDAQ-----TKLVE------KMLGDVKLN----------------------------------------------------------------------------------------------------------------------------------------------------------------------------------------------------------------------------------------------------------------   [166]
Fl_traHe    ---------------------------------------------------------------------------------------------------------------------------------------MEQLVND------------------------------FS-PGL----------------------FFMQL-FIFGVLLL-LL-SKF-AWKPILNSLKAREGSIADALQSAENAKEEMAKLQADNQKLLQEARLERDKLLKEATDIANKIKEEAKSDAAKQADKMISDAKNVIEVEKNAAL---------------------KEVTTKVAELSLEIAEKL-IR-------KNL-SDDKAQ-----KALAE------DFMKDLKLN----------------------------------------------------------------------------------------------------------------------------------------------------------------------------------------------------------------------------------------------------------------   [166]
He_modAP    --------------------------------------------------------------------------------------------------------------------------------------MLESVLHA------------------------------LH-LNE--T-------------------FLAML-ISFLILVF-IL-QQV-AFKPILKALDERRQKVEESISRAENDLEEANRMRAENAAELAKARQEAHDLIARATKVGEEKAQEIVAAAQAEANRLKEKAVADIQREKEKAL---------------------EELRSHVVNLSILAAEKV-IR-------KNL--DEPTQ-----RQLVD------EVINEVGKLPC--------------------------------------------------------------------------------------------------------------------------------------------------------------------------------------------------------------------------------------------------------------   [169]
Th_rosAP    ---------------------------------------------------------------------------------------------------------------------------------------MEQLGIS------------------------------GE--NL----------------------VVQ-L-IAFLLFLA-VF-WRF-ALGPITRMIDQRQERIREGLEAAERMKRELAETQARNEEILAEARREAQRIVASARESAEQLIARAREEAQQQAQQLIQQAQEAIEAERQRVW---------------------AELRREVADLAILAATRI-IR-------QEL--DRDRH-----LALIE------QALAELDGARR--------------------------------------------------------------------------------------------------------------------------------------------------------------------------------------------------------------------------------------------------------------   [165]
Sp_theAP    ---------------------------------------------------------------------------------------------------------------------------------------MEDLG--------------------------------IN-PAN----------------------LIIQL-IAFVAFVA-IF-WKL-ALGPITNMLDERRRRIQEGMEAAERMQRELEATRAQNEEVLNQARREAQQILAQARENSEQMLARAQEQARAEAEQMIEKARATIQAEQQQAW---------------------QQLRQDVADLAIAAATKI-VR-------REL--DRADQ-----ARLIQ------ETLAEAGNGRARE------------------------------------------------------------------------------------------------------------------------------------------------------------------------------------------------------------------------------------------------------------   [167]
Sa_rubHe    ------------------------------------------------------------------------------------------------MSQGPRGGGPLSASTVLPERPRPAVKFRRPVCPLPMTALFAQSLVT------------------------------PS-VGL----------I-----------FWK-T-VAFLIFLY-IL-YRF-GWGPITESLEEREEEIEHSIQRAEEALEEAKAIQAENEEARREAEQKAQQILREARDSAEELREEEKAKTRREIQEMKEQAQAEIEREKQAAL---------------------QELRDEVADLAIEAAQKI-IE-------NDL--DADRH-----RQLVD------DALDDFPTN----------------------------------------------------------------------------------------------------------------------------------------------------------------------------------------------------------------------------------------------------------------   [204]
Ch_thaAP    ---------------------------------------------------------------------------------------------------------------------------------MLTTGMFLLEGSL------------------------------LS-PNP-GL-------I-----------FWT-A-VTFLLLLL-LL-KKL-AWGPILSALEEREKSIQSAIDRANSAKDDAEKLLSKNKDAMNKAEVEADRIIKEGKEYAEKMRNEIVTKAQEEAKKIAAQAKAEIEQEKQQAL---------------------NALRDEVATLAVKGAEKI-IR-------MNL--DAEKH-----KAVVE------GMLEDLSTKRN--------------------------------------------------------------------------------------------------------------------------------------------------------------------------------------------------------------------------------------------------------------   [175]
Pr_aesAP    ---------------------------------------------------------------------------------------------------------------------------------MLTSGIVILSGGL------------------------------LD-PNP-GL-------I-----------FWT-A-VTFVIVLL-IL-KKF-AWGPILGALEEREKAIQSSIDRAHTAKDEAEAALRKNKELLTKADAEAEKILREGKEYGEKLRADIVEKAHSEATKMISSAKEEIEQEKRRAL---------------------DELRNEVADLAVQGAEKI-LM-------ANL--DADKQ-----KAIVS------SMIQDLSKHRN--------------------------------------------------------------------------------------------------------------------------------------------------------------------------------------------------------------------------------------------------------------   [175]
Ch_tepAP    ---------------------------------------------------------------------------------------------------------------------------------MLTSGIILLEGGL------------------------------LN-PNP-GL-------I-----------FWT-A-LTFLIVLV-IL-RKT-AWGPILSMLEERAKSIQSAIDRAHTAKDEAEAILKKNRDLLAKADAEADKIIREAKEVADKLRADLTEKAHDESRKIIASAKEEIEQEKRRAL---------------------DVLRNEVADMAVKGAEKI-IR-------TTL--DADKQ-----KAVVN------DMIKEMAASRN--------------------------------------------------------------------------------------------------------------------------------------------------------------------------------------------------------------------------------------------------------------   [175]
Ch_parAP    -------------------------------------------------------------------------------------------------------------------------------MLTSGIILLSGGLLS------------------------------PN-PGL--I-------------------FWT-A-VTFVIVLV-IL-KKI-AWGPIVSMLEEREKGIQSAIDRAHTAKEEAESILKKNKEMLAKADAEADKIIREGKEYADKVRSELTEKAQVESQKMIAAAKEEIEQEKRRAL---------------------DVLRNEVADMAVKGAEKI-IR-------TTL--DADKQ-----KAVVN------DMINEMAAKRN--------------------------------------------------------------------------------------------------------------------------------------------------------------------------------------------------------------------------------------------------------------   [175]
Ch_limAP    ---------------------------------------------------------------------------------------------------------------------------------MLTSGIILLSGGL------------------------------LS-PNP-GL-------I-----------FWT-A-VTFVIVLL-IL-KQL-AWGPIISALEEREKGIQSSIDRAYSAKDEAEAILRKNRDMLAKADLESERIIREGKEYGEKLRQEMAEKAQFEAKKMIASAKDEIEQEKRRAL---------------------DVLRNEVADLAIMGAEKI-IK-------SSL--DADTQ-----KKIVD------SMIRDLASKRN--------------------------------------------------------------------------------------------------------------------------------------------------------------------------------------------------------------------------------------------------------------   [175]
Ch_chlAP    -------------------------------------------------------------------------------------------------------------------------------MLTSGTILLAGSLLS------------------------------PN-PGL----------I-----------FWT-A-ITFVIVLL-IL-KKI-AWGPIIGALEEREKGIQSSIDRAEKAKDEAEAILRKNRELLSKADAESEKIVREGKEYAEKLRTDITEKAHTEAAKMIASAKEEIEQEKRRAL---------------------DVLRNEVADLAVLGAERI-IR-------ESL--NADMQ-----KKVVA------SMIQDMSSKRN--------------------------------------------------------------------------------------------------------------------------------------------------------------------------------------------------------------------------------------------------------------   [175]
Ch_phaAP    ---------------------------------------------------------------------------------------------------------------------------------MLTSGVILLNGGL------------------------------LS-PNP-GL-------I-----------FWT-T-VSFVIVLL-IL-RKL-AWGPIISALEEREKGIQSSIDRAHKAKDEAEEILRKNRELLAKADAESDKIIREGKEYGEKLRAGIAEKAQAEAAKMISMAKEEIEQEKRRAL---------------------DVLRNEVAELAVMGAEKI-IK-------TSL--DADMQ-----KKIVD------SMIQDLSTKRN--------------------------------------------------------------------------------------------------------------------------------------------------------------------------------------------------------------------------------------------------------------   [175]
Ch_ferAP    -------------------------------------------------------------------------------------------------------------------------------MLTSGVILLAGSLLS------------------------------PE-PGL----------I-----------FWT-A-VTFVIVLL-IL-KKV-AWGPILTALEEREKGIQSSIDRAYHAKDEAEAALRKNSELLAKADAESDKIIREGKDFADKLRTDITEKAQAEAQKMISMAKDEIEQEKRRAL---------------------NELRTEVADLAVKGAEKI-IR-------GSL--DADLQ-----KKIVD------SMIQDFSTKRN--------------------------------------------------------------------------------------------------------------------------------------------------------------------------------------------------------------------------------------------------------------   [175]
Pe_phaAP    -------------------------------------------------------------------------------------------------------------------------------MLTSGIILLAGSLLS------------------------------PN-PGL--I-------------------FWT-A-ITFVIVLL-IL-KKI-AWGPIIGALEEREKGIQSSIDRAHSAKEESEAILRKNRELLAKADAESDKIIREGKDYADKLRADITEKAQSEAKKMIATAKDEIEQEKRRAL---------------------DVLRNEVADLAVKGAEKI-IK-------TTL--DADMQ-----KKIVD------SMIQDLSTKRN--------------------------------------------------------------------------------------------------------------------------------------------------------------------------------------------------------------------------------------------------------------   [175]
Ch_phbAP    ---------------------------------------------------------------------------------------------------------------------------------MLMSAVILLSGSL------------------------------LD-PNP-GL-------I-----------FWT-A-ITFVLVLL-IL-KKI-AWGPILGALEEREKGIQSSIDRAYGAKEEAEAILRQNKETLAKAEAESDRIIREGREFADKIRAEITEKAHTESQKMIGAAKDEIEQEKRRAL---------------------DVLRNEVADLAVRGAEKI-IR-------ASL--DGEVQ-----RKVVD------SMIADLSTKQN--------------------------------------------------------------------------------------------------------------------------------------------------------------------------------------------------------------------------------------------------------------   [175]
Pe_lutAP    -------------------------------------------------------------------------------------------------------------------------------MLTSGNILLAGSLLS------------------------------PE-PGL--I-------------------FWT-T-ITFVLVLI-IL-KKI-AWGPIISALEEREKGIQSSIDRAHGAKEESEAILRQNRELLAKADAEADRVIREGREYAEKIRAEITEKAHQESQKMISAAKEEIEQEKRRAL---------------------AELRNEVADLAVRGAEKI-IR-------GVL--DADVQ-----KKVVD------SMIQDLSTNRN--------------------------------------------------------------------------------------------------------------------------------------------------------------------------------------------------------------------------------------------------------------   [175]
_           ------------------------------------------------------------------------------------------------------------------------------------------IIII------------------------------II-III--I-------I-----------IIIII-IIIIIIII-II-III-IIIIIIIIIIIIIIIIIIIIIIIIIIIIIIIIIIIIIIIIIIIIIIIIIIIIIIIIIIIIIIIIIIIIIIIIIIIIIIIIIIIIIIIIIIIII---------------------IIIIIIIIIIIIIIIIII-II-------III--IIIII-----IIIII------IIIIII-------------------------------------------------------------------------------------------------------------------------------------------------------------------------------------------------------------------------------------------------------------------   [161]
;
END;


BEGIN CODONS;
	CODESET  * UNTITLED = Universal: all ;
END;


BEGIN ASSUMPTIONS;
	OPTIONS  DEFTYPE=unord PolyTcount=MINSTEPS ;
END;


BEGIN MacClade;
	Version 4.0  87;
	LastModified -832515747;
	FileSettings editor  '0' '0' '1' '1';
	Singles 100;
	Editor 00011001111111100100010010 '1' '12' Geneva '4' '100' '1' all;
	EditorPosition  '48' '41' '685' '1165';
	TreeWindowPosition  '46' '6' '731' '1230';
	ListWindow Characters closed Geneva '9' '50' '10' '129' '359' 000;
	ListWindow Taxa closed Geneva '9' '50' '10' '129' '490' 100000000;
	ListWindow Trees closed Geneva '9' '50' '10' '276' '490' ;
	ListWindow TypeSets closed Geneva '9' '50' '10' '276' '490' ;
	ListWindow WtSets closed Geneva '9' '50' '10' '276' '490' ;
	ListWindow ExSets closed Geneva '9' '50' '10' '276' '490' ;
	ListWindow CharSets closed Geneva '9' '50' '10' '276' '490' ;
	ListWindow TaxSets closed Geneva '9' '50' '10' '276' '490' ;
	ListWindow CharPartitions closed Geneva '9' '50' '10' '276' '490' ;
	ListWindow CharPartNames closed Geneva '9' '50' '10' '276' '490' ;
	ListWindow WtSets closed Geneva '9' '50' '10' '276' '490' ;
	ChartWindowPosition  '52' '30' '718' '1220';
	StateNamesSymbols closed Geneva '9' '10' '50' '30' '148' '220';
	WindowOrder  Data;
	OtherSymbols &/ 00 ?-;
	Correlation  '0' '0' '1000' '0' '0' 10011010;
	Salmo 00000001;
	EditorFile  '2';
	ExportHTML _ MOSS  '100' 110000;
	PrettyPrint 10;
	EditorToolsPosition  '155' '863' '115' '165';
	TreeWindowProgram 10;
	TreeWindow 0000;
	Continuous  '0' '3' 1;
	Calculations 0000001;
	SummaryMode  '0' '0' 0;
	Charts  Geneva '9' (normal) 0010;
	NexusOptions  '0' '0' '50' 001011001;
	TipLabel  '1';
	TreeFont  Geneva '9' (normal);
	TreeShape  1.0 1.0 0100;
	TraceLabels 0101;
	ChartColors  '0' '0' '65535' '9' '0' 1;
	ChartBiggestSpot 1;
	ChartPercent 10;
	ChartBarWidth  '10' 1;
	ChartVerticalAxis 10101;
	ChartMinMax  '0';
	TraceAllChangesDisplay  '1' 1;
	BarsOnBranchesDisplay  '0' '0' '60000' '10000' '10000' '10000' '10000' '60000' '65000' '65000' '65000' '6' '1' 0000101;
	ContinuousBranchLabels 0;
	AllStatesBranchLabels 1;
	IndexNotation  '2' 1;
	PrintTree  10.00 '2' '2' '2' '2' '2' '2' '2' '2' '2' '2' '2' Geneva '9' (normal) Geneva '10' (normal) Geneva '9' (normal) Geneva '9' (normal) Geneva '9' (bold ) Geneva '9' (normal) Geneva '9' (normal) '0' '0' '0' '0' '0' '0' '0' '0' '0' '0' '0' '0' '0' '0' '0' '0' '0' '0' '0' '0' '0' '0' '0' '0' '0' '0' '0' '0' '0' '0' '1' '1' '1' '1' '0' '256' '-39' '4' '-40' '0' '1' '2' '1' '8' '0' '0' '0' '2' 1000111000000000000100000111000;
	MatchChar 00 .;
	EntryInterpretation 01;
	ColorOptions 00;
	TreeTools  '0' '5' '4' '0' '10' '4' '0' 00100111111101110;
	EditorTools  '0' '0' '0' '1000' '0' '0' '6' '3' '1' 100010101110011;
	PairAlign  '2' '2' '3' '2' '1' '1' '2' '1' '3' 1010;
	BothTools  '1';
END;
