# Supplementary material for: Evolution of the F0F1 ATP Synthase Complex in Light of the Patchy Distribution of Different Bioenergetic Pathways across Prokaryotes
Source: PLoS Comput Biol. 2014 Sep 4;10(9):e1003821. doi: 10.1371/journal.pcbi.1003821 (PMC4154653; doi:10.1371/journal.pcbi.1003821)
Supplement: Dataset S1 — Masked alignments are provided for all the sequence datasets used to construct the trees presented in the manuscript. Each file is for one dataset and is named based on the corresponding ATPF0F1 subunit. The files are in nexus format, which can be viewed either as simple text, or with a variety of programs that support nexus files (e.g. McClade). The last row of each alignment, entitled “mask” has an “I” for each position which was included in the final trimmed alignment, used in the phylogenetic analysis. Gaps in the alignment which are not marked with “I” were manually removed in McClade. (ZIP) [file pcbi.1003821.s009.zip › Dataset S1/ATPF0C.R2.masked.nxs]

#NEXUS 
[MacClade 4.08 registered to Joel Dacks, The Natural History Museum]


BEGIN DATA;
	DIMENSIONS  NTAX=215 NCHAR=219;
	FORMAT DATATYPE=PROTEIN  SYMBOLS = " 1 2 3 4"  MISSING=? GAP=- ;
MATRIX
[                    10        20        30        40        50        60        70        80        90        100       110       120       130       140       150       160       170       180       190       200       210       ]
[                    .         .         .         .         .         .         .         .         .         .         .         .         .         .         .         .         .         .         .         .         .         ]

Me_infHe    ------------------------------------------------------------------------------------------------------------MLFLAQM-VSGNVA-------IGLAALGGA-VGV--GLAALGAAGAIGRNPGAFGLVFTTALLGMALSEGLAILVFFVVGK------------------------------   [70]
Ch_flaHe    -----------------------------------------------------------------------------------------------------MNI----ATILAEM--SGSIH-------VGLAALGAA-VGV--GLIGMGASSAVGRNPGAATPILVQAILSTAFAEGIVFFAIYLVQK------------------------------   [72]
Op_terHe    ------------------------------------------------------------------------------------------------------------MIPTIAE-LTGNIA-------SAFGLLGAA-LGV--GLIGLKAAEAVGRNPGASGKVLVQAIIGMALAEGLGILALFLAR-------------------------------   [69]
CSo_usHe    ----------------------------------------------------------------------------MNKKMMLLVILFLIASPMLFGQTPGNNT----PNGHWVP-ISAGFS-------MAIASGMCG-LAQ--AKAVAAAAEGMARNPGAAAAIRFALLLGLVLIESLALYTLVIIFVKVT---------------------------   [101]
Su_azoFR    -----------------------------------------------------------------------------MVKFSRVLMLMVLAGTVSAAFAAEGDPMARAVFYGALA-IGAGVA-------IGAAAGGGA-AGL--GNAIRGVLEGMARNPNMGPKLLTTMFIGMALIETFVLYALLIAIIFI-FTGIFDSKAGF----------------   [114]
Hy_Y04SO    ------------------------------------------------------------------------MKLKTLMLLTLASSIAMADTASSSSSDAHARA----LFYGLMA-VAAGVS-------IGLGALGAG-VGA--GSAIRGAEEGMARNPNMAGKLQTIMFIGLAFIETFALYAMLFSIIFV-FTGIFSGKAGF----------------   [115]
Di_theHe    -----------------------------------------------------------------------------------------------------MLA----WVIIVSI-ITAGLS-------VALVGMNAT-KAQ--GNAAASALESVARQPEAGDQINRMLLFALAFIETIMIFTLTVALILL-FANPLLGKL------------------   [84]
Di_turHe    -----------------------------------------------------------------------------------------------------MLA----WVIIASI-ITAGFS-------VALVGMNAT-KAQ--GNAAASAFESVARQPEAGDQINRMLLFALAFIETIMIFTLTVALILL-FANPLLGKLS-----------------   [85]
Ac_capHe    --------------------------------------------------------------------------MRRLRYVFMSLAALFMAVPAFAQSAGSTGG----SSNSFVP-LAAGIG-------MGIASGFCG-IGQ--GLAALGATQGVSRNPGARPLIQFMFILGLAFIESLALFTMVIIFAKV-R--------------------------   [103]
Ge_ferFR    -----------------------------------------------------------------------------MKKFLTTAFLFTLAAVAFAQGAPAAAT----KSLFEGQ-FVAHLS-------LAIAAAGCG-LAQ--GKAVVAACEGVARNPQAAGNIRTTMIIGLALIEALVIYVLVAAFAIK----------------------------   [99]
Me_in2He    ---------------------------------------------------------------------------------------------------MTNIG----LFSTLVT-AMAVLA-------IGLGVVGPG-LGM--GIAIAKALEAIARQPELEKSITRWLLIGLAMIESLAIYVLVVVLIVL-FRSPMLEYLTK----------------   [88]
Ni_ha3AP    ------------------------------------------------------------------------------------------------MSEISDIT----WFVLVST-IMAILG-------IVLGTMLPA-IAM--GRSISHALEALSRQPEAEGSITRTLFIGLAMIESLAIYCLVIVLIVL-FRNPLLEYLIQ----------------   [91]
He_pylHe    ------------------------------------------------------------------------------MKFLALFFLALVGVAFAHDGGMGGMD----MIKSYSI-LGAMIG-------LGIAAFGGA-IGM--GNAAAATITGTARNPGVGGKLLTTMFVAMAMIEAQVIYTLVFAIIAI-YSNPFLS--------------------   [105]
Su_deSfR    -----------------------------------------------------------------------------------MKKILFLMAAFATFAFAGETE----TIKAYSV-LTVGIV-------LGLAAFGAA-IGM--GNTASAAISGTARNPGIGGKLVTTMFIALAMIEAQVIYALVIALILL-YKNPLLG--------------------   [100]
Na_prSfR    ----------------------------------------------------------------------------------MKKIVALMAIFAAFAFAADGDT----MIKAYSV-IAAVVG-------LGLAALGGA-IGM--GHASAATIAGTARNPGMGGKLMGTMFIALAMIEAQVIYALVLALIAL-YANPFLG--------------------   [101]
Ca_jejHe    -------------------------------------------------------------------------MKKVLFLLLACAAVAFAAEINAPVEQEAINV----WIKAFSV-LAAGLG-------LGVAALGGA-IGM--GNTAAATIAGTARNPGLGPKLMTTMFIALAMIEAQVIYALVIALIAL-YANPFIVLQ------------------   [112]
Su_kujSO    -----------------------------------------------------------MKKVFFLMLALVASVFGADEAVAAVETAVEAAPAVAAASADVANQ----TLKAYSM-IAAGVG-------LGLAALGGA-IGM--GSTAAATIAGTARNPGLGGKLMTTMFIALAMIEAQVIYTLVIALIAL-YANPYLAA-------------------   [125]
Su_denSO    -------------------------------------------------------------------------------MKKILFLMVALATAALANDGDVANQ----TLKAYSM-IAAGLG-------LGLAALGGA-IGM--GHTAAATIAGTARNPGLGAKLMTTMFIALAMIEAQVIYALVIALIAL-YANPYLG--------------------   [104]
Su_autSO    -------------------------------------------------------------------------------MKKILFLLVALSAAAFANDGEVANQ----TLKAYSM-IAAGLG-------LGLAALGGA-IGM--GSTAAATIAGTARNPGLGAKLMTTMFIALAMIEAQVIYALVIALIAL-YANPYLG--------------------   [104]
St_monHe    ----------------------------------------------------------------------------------------------------MDAS----IVKAAAL-LGAGIA--------ACGGIGAG-LGQ--GLATAAAVEAVARQPEAKNDVMGTLFIGCAITESTGIFALIIALILA-LIKG-----------------------   [79]
Ac_laiHe    -------------------------------------------------------------------------------------------MNTFFQIMTQTEF----FATGLAY-LGAGIS--------ILAAGLAG-IGQ--GLAAARAVEAVGRQPEASGKITVTMILGQAMVETSGIYALIIAFILS-SK-------------------------   [86]
Th_carFR    ----------------------------------------------------------------------------------------------------MEHA----IIVAASV-IAAALA-------IGLAAFGAA-MGD--GQVTAKAIEGMARQPEAKGTILVNMLISVGLIESIPIIAAVIAIVLV-FANPFIK--------------------   [83]
Aq_aeoHe    -------------------------------------------------------------------------------MMKRLMAILTAIMPAIAMAAEGEAS----VAKGLLY-LGAGLA-------IGLAGLGAG-VGM--GHAVRGTQEGVARNPNAGGRLQTLMFIGLAFIETIALYGLLIAFILL-FVV------------------------   [100]
Pe_mobHe    ------------------------------------------------------------------------------------MDLATMLQNLVTEGGSIGWG----LYYLGKL-LGAGVA-------MGIGAIGPG-VGE--GNIGAHAMDAMARQPEMSGNLTTRMLLAMAVTESTGLYSLVVALILL-FVLP-----------------------   [96]
Th_latHe    ---------------------------------------------------------------------------------------------MENVSPSLAEA----LIQMGKF-IGAGIC-------MGAGAIGPG-IGE--GHVGDGAMQAMARQPELIGVLTTRMLLSQAVCETTGLYSLLISILIL-FVL------------------------   [86]
Th_afrHe    ------------------------------------------------------------------------------------------------MEKSLADA----LIIMGKA-IGAGLA-------MGIGAIGPG-IGE--GNIGAHAMDAMARQPEMVGTITTRMLLADAVAESTGIYSLLIAFLIL-LTL------------------------   [83]
Th_neaHe    --------------------------------------------------------------------------------------------MKMENLSDLAQG----LALLGKY-LGAGLC-------MGIGAIGPG-IGE--GNIGAHAMDAMARQPEMVGTITTRMLLADAVAETTGIYSLLIAFMIL-LVV------------------------   [87]
Th_marHe    ----------------------------------------------------------------------------------------------MENLGDLAQG----LALLGKY-LGAGLC-------MGIGAIGPG-IGE--GNIGAHAMDAMARQPEMVGTITTRMLLADAVAETTGIYSLLIAFMIL-LVV------------------------   [85]
Rh_ce2AP    -------------------------------------------------------------------------------------------------------M----TIEMISI-LAAAFA-------VGLGAIGPA-LAE--GKAVAAAMDAIARQPEAANVLSRTLFVGLAMIETMAIYCLVVALLVL-FANPFVG--------------------   [80]
Az_B52AP    -------------------------------------------------------------------------------------------------------M----DVHAISI-LGAALA-------VSVGAIGPA-LAE--GRAVAAAMEAIARQPEAANTLSRTLFVGLAMIETMAIYCLVVALLLL-FANPFA---------------------   [79]
Rh_pa2FO    ------------------------------------------------------------------------------------------------------MN----WLAFISI-VSAALA-------VSFGAIGPA-LAE--GRAVAAAMDAIARQPEAANTISRTLFVGLAMIETMAIYCLVIALLLL-FANPLLK--------------------   [81]
De_au2SR    ---------------------------------------------------------------------------------------------------MDNIG----LIGMVSV-FSAALC-------MAIGSIGSA-IGE--GLAAMAALRSIAQQPDHTAALTRTLFVAMAMIESTAIYALVVSMILI-FANPFWQYAITKAGG------------   [92]
De_sa2SR    ---------------------------------------------------------------------------------------------------METLG----WIAFGSI-IAAGLC-------MGIGAIGPA-IGE--GMALSRALSSIAQQPDETNTIVKFLFVGMAMVESTAIYCFVLAMILL-FANPFWSYFLEKAGG------------   [92]
Ac_ma2OP    ---------------------------------------------------------------------------------------------------MDNIA----LVGMASI-VISGLT-------IAIGSIGPA-LGE--GRALSQALSALAQQPDEANTITRVLFVGMALVESTAIYCFVITLILI-FANPFWTYVVEQASTNGG---------   [95]
Pe_ca3FR    ---------------------------------------------------------------------------------------------------MDYLA----WVAVASI-LSAGLC-------IGIGAIGPA-LGE--GRALAQALAALAQQPDEANTITRTLFVGLAMVESTAIYCFVVSMILI-FANPFWRFFLVRAGEGG----------   [94]
Sy_702OP    ---------------------------------------------------------------------------------------------------MSDLA----LIGSVAM-VTAGIT-------IAIGSIGPA-LGE--GMAVARALGAIAQQPDKANMITRTLFVGLAMVESTAIYCLVVSMILL-FVNPFWNYFLNQGG-------------   [91]
Cy_512OP    ---------------------------------------------------------------------------------------------------MDNLG----LTGIVSI-ITAGLT-------IAIGSVAPA-IGE--GLALANALRALAQQPDKANTITRTLFVGLALVESTAIYCFVVSMILI-FANPFWNYFVQNAGG------------   [92]
Ni_ha2AP    ---------------------------------------------------------------------------------------------------MEDFS----LIGMTSI-ITAGLT-------IAIGSIAPA-IGE--GRAVAQALMAIAQQPDEAGTITRTLFVGLAMVESTAIYCFVVSMILI-FANPFWDYTVSQAGD------------   [92]
Di_sh2AP    ---------------------------------------------------------------------------------------------------MTDLA----IIAAVSI-FTAGLT-------IAIGAIGPA-LGE--GRAASTALSAIAQQPDAASTLSRTLFVSLAMIESTAIYCFVVAMILI-FANPFWEAALEAATVGAGG--------   [96]
De_ac2SR    ---------------------------------------------------------------------------------------------------MEAQT----WIAMISI-FTAGIT-------IAIGSIGSA-LGE--GRAVASALTSLAQQPDSASTITRTLFVGLAMVESTAIYCFVVSMIVL-FANPFWNHFLEAAGG------------   [92]
Pr_ae2AP    -------------------------------------------------------------------------------------------------MDTTIIA----VVAVASI-VTAGLT-------TAIGCIGPA-LGE--GRAVSSALTSLAQQPDAAATITRTLFIGLAMVESVAIYCFVISMILI-FANPFWNQVIVQAGGK-----------   [95]
Pe_lu2AP    ---------------------------------------------------------------------------------------------------MDILT----IVAAVSI-FTAGIT-------IAVGSIGPA-LGE--GRAVASALEALAQQPDASSSITRTLFVGLAMIESVAIYCFVTSMILI-FANPFWTMALSKAGGH-----------   [93]
De_pr2SR    ---------------------------------------------------------------------------------------------------MDMVT----IIAVSSI-VVAGFT-------IALGSIGPA-LGE--ARAVAQAISAIAQQPDEANTITRTLFVGLAMIESTAIYCFVVSMILI-FANPFWNYAINHAGK------------   [92]
Ch_pa2AP    ---------------------------------------------------------------------------------------------------MDTLT----IIAIVSI-ATAGLS-------IGIGVIGPA-LGQ--GRAVSSALTALAQQPDAASTITRTLFVGLAMIESIAIYCFVISIILI-FANPFWNHAIAQVGGH-----------   [93]
Rh_ba2He    ---------------------------------------------------------------------------------------------------MDSTT----SIAVASI-IMAGLT-------TAIGSIGPA-FAE--GRAVAQALNSIAQQPDSSNTITRTLFVGLAMIESTAIYCFVVSMILL-FANPFWNQLTQ----------------   [88]
De_ba2SR    ---------------------------------------------------------------------------------------------------MDSMT----IIAVASI-IIAGIT-------TGFGTMGPA-LAE--GKAVATALTSLAQQPDASATITRTLFVGLAMIESTAIYCFVVSMILI-FANPFWNYAIAQMAGK-----------   [93]
Rh_fe2FR    ---------------------------------------------------------------------------------------------------MDSLT----IIAVASI-VIAGIT-------TGFGCMGPA-LAE--GRAVATALTALSQQPDASATITRTLFVGLAMIESTAIYCFVVSMILI-FANPFWNHVIAQTAGK-----------   [93]
Me_barMe    ------------------------------------------------------------------------------------------------MALDTYIT----TIAVASI-ATAGIT-------IGIGVIGPA-IGE--GRAVATALSSLAQQPDASATITRTLFVGLAMIESLAIYCFVVSMILI-FANPFWNRALT----------------   [91]
Me_aceMe    ------------------------------------------------------------------------------------------------MTLDTYTT----IIAVASI-ATSGLT-------IGIGVLGPA-IGE--GRAVATALSSLAQQPDASATITRTLFVGLAMIESLSIYCFVVSMILI-FANPFWNTATV----------------   [91]
Ba_S5Het    ---------------------------------------------------------------------------MLKRILFTVAFVAMASSAALAGEGGSGSA----MVLTAIM-IGAGIG-------MGLGALGTG-IGM--GNAIQGATEGIARNPNASGKIMTAMIIGLAMIESLAIYTLVIALILL-FANPYSAAFFG----------------   [112]
Ge_bemFR    -------------------------------------------------------------------------------------------------------M----EFFTMCV-LAAGIG-------MALGTLGTG-IGQ--GLAVKSAVEGTSRNPGASGKILTTMMIGLAMIESLAIYALVVCLIIL-FANPYKDIALELAKSVAK---------   [91]
Ge_uraFR    -------------------------------------------------------------------------------------------------------M----SFFTMCV-LAAGIG-------MALGTLGTG-IGQ--GLAVKSAVEGVSRNPGASGKILTTMMIGLAMIESLAIYALVVCLIIL-FANPYKEIALELAKTVAK---------   [91]
Ge_FRCFR    -------------------------------------------------------------------------------------------------------M----SFFTMCV-LAAGIG-------MALGTLGTG-IGQ--GLAVKSAVEGVSRNPGASGKILTTMMIGLAMIESLAIYALVVCLIIL-FANPYKDIALELAKTVAK---------   [91]
Ge_metFR    -------------------------------------------------------------------------------------------------------M----DFLTMCM-LAAGFG-------MAIGAFGTG-IGQ--GLAVKSAVEGVSRNPGASGKILTTMMIGLAMIESLAIYVLVVCLIIL-FANPYKDVAIKLAETVAK---------   [91]
Ge_sulFR    -------------------------------------------------------------------------------------------------------M----EFFTMCM-LAAGFG-------MAIGAFGTG-IGQ--GLAVKNAVEGVSRNPGASGKILTTMMIGLAMIESLAIYVLVVCLIIL-FANPYKDVAIELAKAVVK---------   [91]
De_aceSR    -------------------------------------------------------------------------------------------------------M----TFFAWCM-IAAGFG-------MAIGSFGTG-LGQ--GLAIKSAVEGVARNPSASGKILTTMMIGLAMIESLAIYVFVVAMIIL-FANPFTAQVMELAGK------------   [88]
Pe_carFR    -------------------------------------------------------------------------------------------------------M----DFFSWVM-ITAGFG-------MAIGSLGTG-IGQ--GLAVKSALEGVARNPGASGKILTTMMIGLAMIESLAIYVFVVAMIIL-FANPFQDVVLELLAK------------   [88]
Pe_ca2FR    -------------------------------------------------------------------------------------------------------M----DFFTWVI-ITAGFG-------MAFGSLGTA-IGQ--GLAVKSALEGVARNPGASGKILTTMMIGLAMVESLAIYVFVVSMIIL-FANPFKDVVLELVAG------------   [88]
Ca_nitHe    --------------------------------------------------------------------------MSKVTRILSLVAAIVAVFSVSAFAADGAAA----EKSWAIY-LAAGLG-------MGIAAFGTG-LGQ--GKAVASAVEGISRNPGASGKIMTPMIIGLAMIESLAIYALVISLILL-FVV------------------------   [105]
De_desHe    --------------------------------------------------------------------------MKVLKVFFNSAVMMALFAMSAFASEGAAGG----NYKWAIY-LAAGLG-------IGIAAFGTG-LGQ--GRAVGSAVEGISRNPSASGKIMTSMIVGLAMIESLAIYALVICLILL-FVVK-----------------------   [106]
De_thiSR    ----------------------------------------------------------------------------MRKSLLIIFHTVFFVGLASVAFAGEVAP----EVIGNIA-LATGLG-------MGIAAIGTG-IGQ--GIGLKGACEGTARNPEAGGKITVTLLIGLAMIESLAIYALVINLILL-FANPFI---------------------   [106]
De_magSR    --------------------------------------------------------------------------MRKAFMTIFATAALLALASVAFAADTAGAM----GAIGTIS-WATAIG-------MGLAAAGCG-LGQ--GLGLKAACEGTARNPEAGGKITVTLILGMAFIESLAIYALVVCLILL-FAHPFAKIITG----------------   [113]
De_101SR    --------------------------------------------------------------------------MRKAFMTIFSTAALLALATAAFAADTAGAM----GAIGTIS-WATAIG-------MGLAAAGCG-LGQ--GLGLKAACEGTARNPEAGGKITVTLILGLAFIESLAIYALVVCLILL-FAHPFAKIITG----------------   [113]
De_vulSR    --------------------------------------------------------------------------MRKFLMIALNTVAMVSFAALAFAADGKMDS----SALGLTC-LAAAIG-------MAIAAAGCG-IGQ--GMGLKAACEGTARNPEAGGKIMVTLILGLAFVESLAIYALVVNLILL-FANPFMG--------------------   [109]
De_salSR    ----------------------------------------------------------------------------MRKALLIVLNTMALVLAAGAAFAAGVAP----EVASATA-TATAIG-------MAIAAAGCG-IGQ--GLGLKAACEGTARNPEAGGKITVTLILGLAFVESLAIYALVVNLILL-FANPLIG--------------------   [107]
De_retSR    ----------------------------------------------------------------------------MRKFLLTALNTVALVAIAGAAFAAEATP----EVISMTS-MATAIG-------MAIAAAGCG-VAQ--GLGLKAACEGTARNPEASGKITVTMLVGLAMIESLAIYALVVNLILL-FANPFL---------------------   [106]
De_bacSR    ----------------------------------------------------------------------------MRKGFLSVLATVALVAVASSAFAAEAAP----EVISTIA-WAASLG-------MAIAAAGCG-IAQ--GLAVKAACEGTARNPEASGKITVTMLIGLALIESLAIYALVVNLILL-FANPFVG--------------------   [107]
De_baaSR    ----------------------------------------------------------------------MKKFSLIAALTGLFVLGLSAVAMAADPTVAAELA----KVFAASV-TAAGFG-------LGIAAFGTG-IAQ--GMAIKGAVEGTARNPEASGKIQVTMLIGLAMIESLCIYALVVSLILL-FANDHVAVVKTIIAG------------   [121]
De_oleHe    --------------------------------------------------------------------------------------------------MEAEAL----KFFIACV-TAAGFG-------IAIAAFGCG-IGQ--GLGLKAAAEGVARNPEASGKITVTMLIGLAMIESLCIYALVVALILI-FASPMTATVTGLLTGAGH---------   [96]
De_autSR    -------------------------------------------------------------------------------------------------------M----DFFTACV-WAAGIA-------IGVAAFGCG-IGQ--GMGLSGAVQGIARNPESSGKVTVTLLIGLAMIESLCIYALVVALILI-YAHPQAAEFAKVAMGH-----------   [89]
De_pigSR    ---------------------------------------------------------------------------MRKLLMIALNTVALLGMASMAFAANQLDS----ASLGYTC-LAAALG-------IGIAAFGCG-IGM--GLGLKGACEGIARNPDVSGKVTGTMILAFAFIESLAIYALVISFILL-YANPYA---------------------   [107]
De_desSR    ---------------------------------------------------------------------------MRKLLMIALNTVALLGMATMAFAANQLDA----SALGYTC-LAAALG-------IGIAAFGCG-IGM--GLGLKGACEGVARNPDVSGKITGTMILAFAFIESLAIYALVISFILL-YANPYA---------------------   [107]
De_proSR    -----------------------------------------------------------------------------------------------------MDK----LSLALIC-IGAALS-------IGLAGFGAG-IGM--GNGLRGACDGVARNPEAKGAITTTMILGMALCESIAIYGLVIAFILL-YANPFKAALGL----------------   [86]
De_psySR    ----------------------------------------------------------------------------------------------------MEGN----IQLALIC-VGAALS-------IGLAGLGAG-IGI--GSVGQGACMGLARNPEVQPKLMVFMILGMALAESIAIYGLVISLILL-YANPLLG--------------------   [83]
Sy_JA3OP    -----------------------------------------------------------------------------------------------------MDP----LTSAASV-LSAALA-------IGLGSLGPG-LGQ--GNAAAAAMEGLARQPEAEDKIRGNLLVSLAFMEALTIYGLVVALVLL-FANPFA---------------------   [81]
Sy_JA2OP    -----------------------------------------------------------------------------------------------------MDP----LTSAASV-LSAALA-------IGLGSLGPG-LGQ--GNAAAAAMEGLARQPEAEDKIRGNLLVSLAFMEALTIYGLVVALVLL-FANPFA---------------------   [81]
Th_eloOP    ------------------------------------------------------------------------------------MISGNFVLSYYVSRKSTMNP----LIASASV-LAAALA-------IGLASLGPG-LAQ--GNASGQALEGIARQPEAEGKIRGTLLLSLAFMESLTIYGLVIALVLL-FANPFAS--------------------   [99]
Ar_plaOP    ----------------------------------------------------------------------------------------------------MESN----LTTAASV-IAAALA-------VGIGSIGPG-LGQ--GQAAGQAVEGIARQPEAEGKIRGTLLLSLAFMEALTIYGLVVALVLL-FANPFV---------------------   [82]
Gl_vioOP    -----------------------------------------------------------------------------------------------------MND----ITAAASV-IAAALA-------VGLAAIGPG-IGQ--GNAASKAAEGIARQPEAEGKIRGTLLLSLAFMESLTIYGLLVSIVLL-FANPFRG--------------------   [82]
Ac_marOP    -----------------------------------------------------------------------------------------------------MDP----LVAAASV-LAAALG-------IGISTIGPA-LAQ--GNAAGKAVEGIARQPEAEGKIRGTLLLCLAFMESLTIYGLVIALVLL-FANPFA---------------------   [81]
Cy_880OP    -----------------------------------------------------------------------------------------------------MNP----TVAAASV-IAAALA-------VGLAAIGPG-FGQ--GNASGEAVSGIARQPEAEGKIRGTLLLSLAFMESLTIYGLVIALVLL-FANPFA---------------------   [81]
Mi_aerOP    -----------------------------------------------------------------------------------------------------MNP----TVAAASV-IAAALA-------VGLAAIGPG-VGQ--GTASGEAVSGIARQPEAEGRIRGTLLLSLAFMESLTIYGLVIALVLL-FANPFA---------------------   [81]
un_cyaOP    -----------------------------------------------------------------------------------------------------MDS----TIAAASV-IAAALA-------VGLAAIGPG-IGQ--GNASGQAVSGIARQPEAEGKIRGTLLLTLAFMESLTIYGLVISLVLL-FANPFI---------------------   [81]
Sy_680OP    -----------------------------------------------------------------------------------------------------MDS----TVAAASV-IAAALA-------VGLGAIGPG-IGQ--GNASGQAVSGIARQPEAEGKIRGTLLLTLAFMESLTIYGLVIALVLL-FANPFA---------------------   [81]
Cy_511OP    -----------------------------------------------------------------------------------------------------MNP----TVAAASV-IAAALA-------VGLGSIGPG-LGQ--GNASGQAVSGIARQPEAEGKIRGTLLLTLAFMESLTIYGLVIALVLL-FANPFA---------------------   [81]
No_punOP    -----------------------------------------------------------------------------------------------------MDP----LVQAASV-LAAALA-------IGLAAIGPG-IGQ--GNAAGQAVEGIARQPEAEGKIRGTLLLTLAFMESLTIYGLVIALVLL-FANPFG---------------------   [81]
No_azoOP    -----------------------------------------------------------------------------------------------------MDP----LVQAASV-LAAALA-------IGLAAIGPG-IGQ--GNAAGQAVEGIARQPEAEGKIRGTLLLTLAFMESLTIYGLVIALVLL-FANPFA---------------------   [81]
Sy_700OP    -----------------------------------------------------------------------------------------------------MDS----LTAAASV-IAAALA-------VGLAAIGPG-IGQ--GNAAGSAAEGIARQPEAEGKIRGTLLLSLAFMEALTIYGLVVALVLL-FANPFA---------------------   [81]
Tr_eryOP    -----------------------------------------------------------------------------------------------------MDP----LIAAASV-VAAALA-------VGLGAIGPG-IGQ--GNAAGQAVEGIARQPEAEGKIRGTLLLSLAFMEALTIYGLVVSLVLL-FANPFA---------------------   [81]
Ly_810OP    -----------------------------------------------------------------------------------------------------MDP----LIAAASV-IAAALA-------VGLGAIGPG-IGQ--GNAAGQAVEGIARQPEAEGKIRGTLLLSLAFMEALTIYGLVVSLVLL-FANPFA---------------------   [81]
Sy_780OP    -----------------------------------------------------------------------------------------------------MSD----LTSAASV-LAAALA-------VGLAAIGPG-IGQ--GTAAGQAVEGIARQPEAEGKIRGTLLLSLAFMEALTIYGLVVALVLL-FANPFAG--------------------   [82]
Sy_eloOP    -----------------------------------------------------------------------------------------------------MDS----LTSAASV-LAAALA-------VGLAAIGPG-IGQ--GSAAGQAVEGIARQPEAEGKIRGTLLLSLAFMEALTIYGLVVALVLL-FANPFA---------------------   [81]
No_712OP    -----------------------------------------------------------------------------------------------------MDP----LVSAASV-LAAALA-------VGLAAIGPG-IGQ--GNAAGQAVEGIARQPEAEGKIRGTLLLSLAFMEALTIYGLVVALVLL-FANPFA---------------------   [81]
An_varOP    -----------------------------------------------------------------------------------------------------MDP----LVSAASV-LAAALA-------VGLAAIGPG-IGQ--GNAAGQAVEGIARQPEAEGKIRGTLLLSLAFMEALTIYGLVVALVLL-FANPFA---------------------   [81]
Mi_chtOP    -----------------------------------------------------------------------------------------------------MDP----LISAASV-IAAALA-------VGLAAIGPG-IGQ--GNAAGQAVEGIARQPEAEGKIRGTLLLSLAFMEALTIYGLVVALVLL-FANPFS---------------------   [81]
Pr_marOP    -----------------------------------------------------------------------------------------------------MDS----ITSAASV-VAAGLA-------VGLGAIGPG-LGQ--GNAAQGAVEGIARQPEAEGKIRGTLLLSFAFMESLTIYGLVVALVLL-FANPFS---------------------   [81]
Sy_931OP    -----------------------------------------------------------------------------------------------------MDS----ITSAASV-VAAGLA-------VGLAAIGPG-IGQ--GSASQGAVEGIARQPEAEGKIRGTLLLSLAFMESLTIYGLVVALVLL-FANPFA---------------------   [81]
Sy_810OP    -----------------------------------------------------------------------------------------------------MDS----ITSAASV-VAAGLA-------VGLAAIGPG-IGQ--GTASGGAVEGIARQPEAEGKIRGTLLLSLAFMESLTIYGLVVALVLL-FANPFAG--------------------   [82]
Sy_990OP    -----------------------------------------------------------------------------------------------------MDS----ITSAASV-VAAGLA-------VGLAAIGPG-IGQ--GTASGGAVEGIARQPEAEGKIRGTLLLSLAFMESLTIYGLVVALVLL-FANPFA---------------------   [81]
Sy_960OP    -----------------------------------------------------------------------------------------------------MDS----ITSAASV-VAAGLA-------VGLAAIGPG-IGQ--GTASGGAVEGIARQPEAEGKIRGTLLLSLAFMESLTIYGLVVALVLL-FANPFAG--------------------   [82]
Sy_RCCOP    -----------------------------------------------------------------------------------------------------MDS----ITSAASV-VAAGLA-------VGLAAIGPG-IGQ--GTASGGAVEGIARQPEAEGKIRGTLLLSLAFMESLTIYGLVVALVLL-FANPFAG--------------------   [82]
De_ol2He    -------------------------------------------------------------------------------------------------MAIEGTD----IIQAAAF-LGAGLA-------MGLGAIGPG-VGE--GMAAAKACEAIGKNPAEAGLLTRTMLVGQAVSESTGIYSLVVALLLL-FVV------------------------   [82]
Fu_nucHe    ------------------------------------------------------------------------------------------------MDLLTAKT----IVLGCSA-VGAGLA--------MIAGLGPG-IGE--GYAAGKAVESVARQPEARGSIISTMILGQAVAESTGIYSLVIALILL-YANPFLSKLG-----------------   [89]
Il_ploHe    ------------------------------------------------------------------------------------------------MDMLLAKT----VVLAASA-VGAGTA--------MIAGIGPG-VGQ--GYAAGKAVESVARQPEAKGDIISTMVLGQAVAESTGIYSLVIALILL-YANPFVGLLG-----------------   [89]
Al_me2FR    MGTTDFITMFFEWLATFEPRALILASTAIAAGLAMIAGIGPGIGQGFAAGKGAEAASLNPKSAKSASMVMLLGAAVAETSGILSLVVALIMLYANPLVNTDGAA----IILSASV-IGAGLA--------MIAGIGPG-IGQ--GYAAGKGTEMVGKRPQYQPMIVRTMFLGQAVAQTTGIYALIIALVLM-FANPLVGLL------------------   [184]
Al_oreAR    ------------------------------------------------------------------------------------------------MEGITGKE----LILAASA-IGAGLA--------MIAGLGPG-IGQ--GIAAGKGAEAVGRQPEAQGDILRTMLLGQAVAETTGIYSLVIALILL-FANPLIRLL------------------   [88]
Al_metFR    ------------------------------------------------------------------------------------------------MEPITGKA----LILAASA-IGAGLA--------MIAGIGPG-IGQ--GYAAGKGAEGVGRQPEAQGDIVRTMLLGAAVAETTGIYGLIIALILL-FANPLVGLL------------------   [88]
My_agaHe    ------------------------------------------------------------------------------------------------------------MEKGLIA-IGIGIS--------MISGLGVG-LGQ--GLAAGKAAEAVGRNPEAASKIRTMMLVGQAVAESAAIYALVISILLM-FAFN-----------------------   [75]
My_ferHe    ------------------------------------------------------------------------------------------------------MT----QGGGLVA-IGIGIA--------MLGSFGTG-LGQ--GLAAGKATEAVGRNPEAAAKIRSMLLIGQGVAESSAIYCLVVAFILA-FAFTK----------------------   [78]
CKo_veHe    -------------------------------------------------------------------------MRKTLFVLFMLLMLFAMPALAQTPGGDAAAA----AKGWAVP-IAAGIG-------FGIAVGLAA-LGQ--GRVAASACESMARNPAGRAGIQLFLIFGLAFIESLVLFAFVIVFIKV---V------------------------   [104]
CNi_deHe    -------------------------------------------------------------------------------------------------------M----DAAAAAL-VGMGLA--------AAGFAGAG-VGI--GYIFGKMIEAVARQPEAEGRVGKYMWIGFALVEAIALYGLVIAFIIMGLRK------------------------   [76]
Sp_witHe    -------------------------------------------------------------------------------------------------------M----DAEAAKL-IGAGLA--------AIGVGMAA-LGV--GNVFGSFLESALRNPAAADGQQGRLFIGFAAAELLGLLAFVVAMILL-FVA------------------------   [75]
Rh_sphAP    ----------------------------------------------------------------------------------------------------MEGD----IAEMGKF-IGAGLA--------TIGLGGAG-IGV--GHVAGNFLAGALRNPSAAPGQMANLFVGIAFAEALGIFSFLIALLLM-FAV------------------------   [78]
Di_shiAP    ------------------------------------------------------------------------------------------------------------MEGELAH-IGAGLA--------AIGSGAAA-IGV--GHVAGNFLAGALRNPSAAAGQTATLFIGIAFAEALGIFAFLVALLLM-FAV------------------------   [74]
Ro_denAP    ------------------------------------------------------------------------------------------------------------MEGELAH-IGAGLA--------AIGSGAAA-IGV--GNVAGNYLAGALRNPSAAASQTATLFIGIAFAEALGIFAFLVALLLM-FAV------------------------   [74]
Rh_capAP    ----------------------------------------------------------------------------------------------------MEGD----IVQMGAY-IGAGLA--------CTGMGGAA-VGV--GHVVGNFISGALRNPSAAASQTATMFIGIAFAEALGIFSFLVALLLM-FAV------------------------   [78]
Th_R2AAP    ----------------------------------------------------------------------------------------------------MEGD----IVQMGAY-IGAGLA--------CMGMGGAA-VGV--GNVAGNFLSGALRNPSAAAGQTATLFIGIAFAEALGIFSFLVALLLM-FAV------------------------   [78]
Rh_palFO    -------------------------------------------------------------------------------------------------------M----DPIAAKY-IGAGIA--------CIGMGGAG-AGV--GIIFGNYLAAAVRNPSAAQGQFGNLIFGFAVTEALGIFSLLIALLLL-FAL------------------------   [75]
Me_radHe    -------------------------------------------------------------------------------------------------------M----DPVAAKY-IGAGLA--------CLGMAGAG-IGL--GNLFGQFLAGALRNPSAADGQRATLLLGFALTEALGIFSLLIALLLL-FAV------------------------   [75]
Br_melHe    -------------------------------------------------------------------------------------------------------M----EAEAAKY-IGAGLA--------CFGMAGTA-LGL--GNIFGQYLSGALRNPSAADSQFGRLVFGFAVTEALGIFSLLIALLLL-FAV------------------------   [75]
Rh_legHe    -------------------------------------------------------------------------------------------------------M----EAEAAKY-IGAGLA--------CFGMAGTA-LGL--GNIFGSYLSGALRNPSAADSQFGRLVFGFAVTEALGIFSLLVALLLL-FAV------------------------   [75]
Ac_cryFR    ----------------------------------------------------------------------------------------------------MAID----TLLLARD-VGAGLA--------TIGVAGAG-VGI--GNLFGAFVGAVGRNPAARDKMFRDVLLGFALTEAVALYALVIALIIL-FA-------------------------   [77]
Ma_magAP    -------------------------------------------------------------------------------------------------------M----EASAAKF-IGAGLA--------AIGMIGSG-IGV--GNIWANLIATVGRNPSAKANVELYGWIGFAVTEAIALFALVVALMVL-FA-------------------------   [74]
Rh_rubAP    -------------------------------------------------------------------------------------------------------M----DAEAAKM-IGAGLA--------AIGMIGSG-IGV--GNIWANLIATVGRNPAAKSTVELYGWIGFAVTEAIALFALVVALILL-FAA------------------------   [75]
Az_B51AP    -------------------------------------------------------------------------------------------------------M----DPQAAKF-IGAGLA--------VIALAGVG-LGI--GNIFSTLIGSIARNPAVQPKVFPIGILGFALTEAVALFALLIAFLIL-FA-------------------------   [74]
Rh_cenAP    -------------------------------------------------------------------------------------------------------M----EAEAARY-IGAGLA--------MFALAGVG-IGI--ANIFSNLIASVARNPAARNQVFPIGILGFALTEAVALFALLIAFLIL-FA-------------------------   [74]
Pi_staHe    --------------------------------------------------------------------------MKRFATYGLSLVALLFVASVAFAQEGGAAA----ATTPLIS-FSAAAG-------VALTVIGAG-YGI--SKLASSALESMARQPEVAGNIQTAMIIAAALIEGFTFYALFILSGFK-QLV------------------------   [105]
Rh_balHe    -------------------------------------------------------------------MDYSSALKKHLSPFTRSKFLRSNLKMLELAMMLAQEI----ASYDFGR-MGLGIG-------IGLIIIGAA-LGI--GRIGGSAVDAMSRQPEAGGRIQTAMIIAAALIEGATVIALVFILLCR-G--------------------------   [110]
Cy_hutHe    ---------------------------------------------------------------------------------------------------MLNSI----LLDGLAL-AGAGIG-------AGVAALAAG-LGI--GRIGSSAVESIARQPSESGKIQTAMLIAAALIEGVALFGVVVCLLIA-LA-------------------------   [79]
Le_intHe    ------------------------------------------------------------------------------------------------------------MEFGLGY-IGVGIA-------AGVAILGAA-LGI--GRIGGSATEGISRQPEAGGKIQTAMIIAAALIEGAALFALVIAFQAA-GTLNEGLKATVAHQTKASAVVTEEKGK   [99]
Ge_aurHe    -----------------------------------------------------------------------------------------MEIMGLLQAAAPVVQ----DPKGLAM-IGAGIA-------AGGAVIGAG-LGI--GRIGGSAVEGMARQPEAAGRIQTAALILAALIEGAALFGVVIGFQIQ-GKITF----------------------   [92]
Sa_rubHe    -------------------------------------------------------------------------------------------------------M----DPAALAY-LAAGLG-------AGISAVGAA-IGI--GRLASSSMDGAARQPEAAGDIRGLMIVSAGLIEGVALFALIICLLLVLFV-------------------------   [76]
Ba_fraHe    ---------------------------------------------------------------------------------------------MLLSVLLQAAA----AGVGLSK-LGAALG-------AGLAVIGAG-IGI--GKIGGSAMEGIARQPEASGDIRMNMIIAAALVEGVALLALVVCLLVL-FL-------------------------   [85]
Ch_thaAP    -------------------------------------------------------------------------------------------------------M----GNEAMAF-LGAGLG-------AGIAAVGAG-YGI--GRIAGYAVEGTARQPQATGDIRTTTIIAAALIEGVALFAEVICVLLA-TKGA-----------------------   [77]
Ch_ferAP    -------------------------------------------------------------------------------------------------------M----DGLGLAY-LGAGIG-------AGLAVIGAG-LGI--GNIAASATEGTARQPEAASDIRTTMIIAAALIEGVGLFGEVICVLLA-LK-------------------------   [75]
Ch_tepAP    -------------------------------------------------------------------------------------------------------------MEGLGY-LGAGIG-------AGLAAIGAG-LGI--GNAAASAAEGTARQPEAASDIRTTMIIAAALIEGVALFGEVICVLLA-LK-------------------------   [73]
Ch_phaAP    -------------------------------------------------------------------------------------------------------M----EGLGLGY-LGAGIG-------AGLAVIGAG-LGI--GNVAASAAEGVARQPEATADIRTTMIIAAALIEGVALFGEVICVLLA-LK-------------------------   [75]
Pe_phaAP    -------------------------------------------------------------------------------------------------------------MEGLGF-LGAGIG-------AGLAVIGAG-LGI--GNVAASAAEGVARQPEATADIRTTMIIAAALIEGVALFGEVICVLLA-LK-------------------------   [73]
Ch_chlAP    -------------------------------------------------------------------------------------------------------M----EGLGLGF-LGAGIG-------AGLAVIGAG-LGI--GNVAASAAEGVARQPEATADIRTTMIIAAALIEGVALFGEVICVLLA-LK-------------------------   [75]
Pe_lutAP    -------------------------------------------------------------------------------------------------------M----EGIGLGY-LGAGLG-------AGLAVIGAG-LGI--GNIAASAAEGTARQPEATSDIRTTMIIAAALIEGVALFGEVICVLLA-LK-------------------------   [75]
Ch_phbAP    -------------------------------------------------------------------------------------------------------M----EGIGLGY-LGAGLG-------AGLAVIGAG-LGI--GNIAASAAEGTARQPEATSDIRTTMIIAAALIEGVALFGEVICVLLA-LK-------------------------   [75]
Ch_parAP    -------------------------------------------------------------------------------------------------------M----EGMGLGY-LGAGVG-------AGLAVIGAG-LGI--GNIAASAAEGTARQPEATSDIRTTMIIAAALIEGVALFGEVICVLLA-LK-------------------------   [75]
Pr_aesAP    ----------------------------------------------------------------------------------------------------MEGL----GNESLGY-LGAGIG-------AGLAVIGAG-LGI--GNIASSAAEGTARQPEATSDIRTTMIIAAALIEGVALFGEVICVLLA-LK-------------------------   [78]
Ch_limAP    -------------------------------------------------------------------------------------------------------------MEGLGF-LGAGIG-------AGLAVIGAG-LGI--GNIAASAAEGTARQPEATSEIRTTMIIAAALIEGVALFGEVICVLLA-LK-------------------------   [73]
Fl_traHe    ---------------------------------------------------------------------------------------------------------------MYNL-IGAGLI-----------VIGGG-IGL--GQIGGKAMEGIARQPEASGKIQTAMIIIGALLEGLAFGALILGQ-------------------------------   [62]
Fl_psyHe    ------------------------------------------------------------------------------------------------------------MGTIPNL-VGAGLI-----------VIGAS-LGI--GRIGGSAMDAIARQPEASGKIQTAMLIAAALIEGIGFAAFFMGK-------------------------------   [65]
Ur_parHe    --------------------------------------------------------------------------------MSSFIDITNVISSHIEANLPAIAS----ENVGSLA-NGAGIAYLGKYIGTGITMLAAGAVGLMQGFSTANAVQAVARNPEAQPKILSTMIVGLALAEAVAIYALIVSILII-FVA------------------------   [109]
Sa_eryHe    -------------------------------------------------------------------------------------------------MSNIVLA----QAAEAAVNINPGLA----AIGYGLGAIGPG-IGV--GLIWAAVINGTARQPEAQGQLQGIAWISFVLVEVLALIGLVVYFIAS-AGGAA----------------------   [88]
Ac_ferFO    ----------------------------------------------------------------------------------------MHNVVATVIAAASSVN----LRKGLAE-LGSGLA-------YGLAALGPG-IGI--GIIFGQAVSAIARQPETAGAVRSLAFIGFALAEALALIGFVVFVLLK-YTG------------------------   [91]
St_coeHe    ------------------------------------------------------------------------------------------------------------MSQTLAA-VEGSLG----SIGYGLAAIGPG-VGV--GIIFGNGTQAMARQPEAAGLIRANQILGFAFCEALALIGLVMPFVYG-Y--------------------------   [76]
Co_dipHe    ---------------------------------------------------------------------------------------------------MNEVI----LAASDTA-VSGSIA----TVGYGIATIGPG-LGI--GILVGKALEGMARQPEMAGQLRTTMFLGIAFVEALALIGLVAGFIL-----------------------------   [79]
Cl_micHe    -----------------------------------------------------------------------------------------------------MDP----IITAEITGNIATVG-------YGLAAIGPG-IGV--GIVAGKTVEAMARQPEMAGSLRTTMFLGIAFSEALALIGLATYFI---FTN------------------------   [77]
Ba_selAR    --------------------------------------------------------------------------------------------------------------MGTVA-IAVAIT-------ASLAAIAGA-FGV--AIVVRSTLQGITRQPEIRGPLQTVMFIGVPLVEALPIFAIVIAFLLL-GNM------------------------   [73]
Beg_PSSO    -------------------------------------------------------------------------------------------------MNPELIT----QLYSSTA-LIVGIM-------LAAAGFASA-LGW--ALICSKYLEGIARQPEMRPQLMVQMLFTGGLMEAFPFIVLGISMWFI-FANPFLGAAEAAIKALGG---------   [97]
Ni_halAP    -------------------------------------------------------------------------------------------------MNPELLV----SIYASTA-IGVGII-------LAAAGLGSA-LGW--GLICSKYIEGIARQPEMRPQLMGQMLFTGGLMEAFPMIVLGMSMWFV-FANPFTGAAQAALGG------------   [94]
Ni_oceAP    -------------------------------------------------------------------------------------------------MDPELLV----SIYASTA-VSVGII-------LAAAGLGSA-LGW--GLICSKYLEGIARQPEMRPQLMGQMLFTGGLMEAFPMIVLGMSMWFI-FANPFTGAALAAIGS------------   [94]
Ni_watAP    -------------------------------------------------------------------------------------------------MDPELLV----SIYASTA-ISVGII-------LAAAGLGSA-LGW--GLICSKYLEGIARQPEMRPQLMGQMLFTGGLMEAFPMIVLGMSMWFI-FANPFTGAALAAIGG------------   [94]
At_ferFO    ---------------------------------------------------------------------------------------------------MDAHT----IIVAATA-IAVGII-------FGAAGLGSA-IGW--GLITSKTIEGITRQPEMRPQLLVNTFIFAGLMESFPFIILAFGFWFL-FANPFLG--------------------   [84]
At_feiFO    ---------------------------------------------------------------------------------------------------MDAHT----IIVAATA-IAVGII-------FGAAGLGSA-IGW--GLITSKTIEGITRQPEMRPQLLVNTFIFAGLMESFPFIILAFGFWFL-FANPFLG--------------------   [84]
Ac_calSO    ---------------------------------------------------------------------------------------------------MDAHT----IIVAATA-IAVGII-------FGAAGLGSA-IGW--GLITSKTIEGITRQPEMRPQLMVNTFIFAGLMESFPFIILAFGFWFL-FANPFLG--------------------   [84]
Ma_ferFO    ---------------------------------------------------------------------------------------------------MDPHT----IIIAASA-ISVGVI-------LAAAGLGSA-IGW--GLICSKTLEGIARQPEMRPQLMFNMFIFAGLMESFPFIIMAFALWFL-FANPFIA--------------------   [84]
Ha_neaAP    -------------------------------------------------------------------------------------------------MTPDMLA----TIYAYTA-VGVGVI-------LAAAGLGSA-IGW--GLICSKTLEGIARQPEMRPQLMTNMFIFAGLMESFPFIILAFAMWFL-FANPFVGALKAAIGAM-----------   [95]
Th_aerSO    -----------------------------------------------------------------------------------------------MEVTAMMIA----DIYAATA-IGVGVI-------LAAAGLGSA-IGW--GLICSKTLEGIARQPEMRPALMTNMFIFAGLMESFPFIILAFAMWFL-FANPFVGAMQAAIGA------------   [96]
Th_cycSO    -----------------------------------------------------------------------------------------------MEVTAMMIA----DIYAATA-IGVGVI-------LAAAGLGSA-IGW--GLICSKTLEGIARQPEMRPALMTNMFIFAGLMESFPFIILAFAMWFL-FANPFVGAMQAAIGA------------   [96]
Th_cruSO    -------------------------------------------------------------------------------------------------MEAQFIA----DIYAATA-IGVGVI-------LAAAGLGSA-IGW--GLICSKTLEGIARQPEMRPALMTNMFIFAGLMESFPFIILAFAMWFL-FANPFVGAMQAALGA------------   [94]
Al_vinAP    ------------------------------------------------------------------------------------------------MELEVAQA----FAMAIKF-IGAGLM-------LGLGAVGAG-VGI--GVLGGRFLEGAARQPELIPMLRTQFFIVMGLVDALPVIAIAMGLYLM-FAA------------------------   [83]
Ph_pr2He    ------------------------------------------------------------------------------------------------------MD----IVSAVLY-VAGALL-------IGLGAAGAA-SGI--GNLAGKYLEGVARQPDLTPMLRTQFFIMMGLVDAVPMIGVGIGLYII-FAVA-----------------------   [78]
Es_colHe    -----------------------------------------------------------------------------------------------------MEN----LNMDLLY-MAAAVM-------MGLAAIGAA-IGI--GILGGKFLEGAARQPDLIPLLRTQFFIVMGLVDAIPMIAVGLGLYVM-FAVA-----------------------   [79]
Bu_aphHe    -----------------------------------------------------------------------------------------------------MEN----LNVDMLY-IAVAIM-------VGLASIGAA-IGI--GILGGKFLEGAARQPDLVPLLRTQFFVVMGLVDAIPMIAVGLGLYML-FAIS-----------------------   [79]
Th_K90AP    ------------------------------------------------------------------------------------------------------ME----MANALIV-LAGSLL-------LGLAAVGAA-IGV--GTLGGRFLEGAARQPELIPMLRTQFFIVMGLTDAVPMIGVGIGLYVL-FALG-----------------------   [78]
Th_thiSO    ------------------------------------------------------------------------------------------------------ME----MANALIV-LAGSLL-------LGLAAVGAA-IGV--GTLGGRFLEGAARQPELIPMLRTQFFIVMGLTDAVPMIGVGIGLYVL-FALGG----------------------   [79]
Ca_okuSO    ------------------------------------------------------------------------------------------------------------MEQSILF-LAGSIL-------MGLGALGAA-VGI--GILGAKFLEGAARQPELIPMLRTQMFIVMGLVDAVPMIAVGISMYIL-FAVAG----------------------   [77]
Th_denFO    ------------------------------------------------------------------------------------------------------ME----MTQAVLY-IAGALM-------MGLGALGAA-VGI--GVLGGRFLEGAARQPELIPMLRTQFFIVMGLVDAVPMIAVGLAMYVL-FAVAG----------------------   [79]
Si_litFO    ------------------------------------------------------------------------------------------------------ME----LANALLY-IAGALM-------MGLGALGAA-VGI--GILGGRFLEGAARQPELIPMLRTQFFVVMGLVDAVPMIAVGIAMYVL-FAVAH----------------------   [79]
Ch_vioHe    --------------------------------------------------------------------------------------------------MEALVS----QIQSMTA-LAAALI-------IGLGALGTA-IGF--AILGGKFLESSARQPEMIPVLQTKLFIIAGLLDAISMIGVGVAMLFT-FNNPFLSAALAIVKAAH----------   [95]
Ma_aquFO    ----------------------------------------------------------------------------------------------------------------MVF-IAAALI-------IGLGALGAG-IGF--GLLGGKLLESTARQPEMANQLQTKAFIMAGLLDAVPMIGVGIAMYLI-FVVAG----------------------   [73]
Ac_ADPHe    ------------------------------------------------------------------------------------------------------ME----LTLGLVA-IASAIL-------IAFGALGTA-IGF--GLLGGRFLEAVARQPELAPQLQTRMFLIAGLLDAVPMIGVGIGLFFI-FANPFVG--------------------   [81]
Ph_proHe    -----------------------------------------------------------------------------------------------------MME----TLLSFSA-IAVGII-------VGLASLGTA-IGF--ALLGGKFLESAARQPEMAPMLQVKMFIIAGLLDAVPMIGIVIALLFT-FANPFVAQLAG----------------   [86]
Vi_choHe    ------------------------------------------------------------------------------------------------------ME----TVLSFSA-IAVAII-------VGLCAVGTA-IGF--AVLGGKFLEGAARQPEMAPMLQVKMFIIAGLLDAVPMIGIVIALLFT-FANPFVGQLAG----------------   [85]
Fe_balFR    --------------------------------------------------------------------------------------------------------------MELTY-IAVAVL-------IGVCALGTA-IGF--AILGGKFLEATARQPEMAPALQTKMFIVAGLLDAVPMIGVGIAMYML-FA-------------------------   [72]
Sh_loiFR    ------------------------------------------------------------------------------------------------------ME----TVLGMTA-IAVALL-------IGMGALGTA-IGF--GLLGGKFLEGAARQPEMAPMLQVKMFIVAGLLDAVTMIGVGIALFML-FTNPLGAML------------------   [83]
Th_HLEAP    --------------------------------------------------------------------------------------------------MELALA----NVQGMTA-IAVGLI-------LGMGALGTA-IGF--GLLGGRFLEGAARQPEMVPMLQVKMFIVAGLLDAVTMIGVGLALFFT-FANPFLGVITG----------------   [89]
Al_ehrAP    ------------------------------------------------------------------------------------------------MELAALIA----DVQSITA-ITVGIL-------IGAGALGTA-IGF--GLLGGKFLEGAARQPEMAPMLQVKMFIVAGLLDAVSMIGVGIALFFT-FANPFLGAVQQAAGA------------   [95]
Ha_halAP    ------------------------------------------------------------------------------------------------MELAELIA----NVQGLTA-LTVGIL-------IAGGAIGTG-IGF--GLLGGKFLEGVARQPEMAPMLQVRMFLVAGLLDAVAMIGVGIALFFT-FANPFLGAVEAAAGA------------   [95]
Ga_capFO    ------------------------------------------------------------------------------------------------MDNMQFLA----LIQAYTG-VGIGLI-------IGLGALGAC-IGI--GIMCSSFLDGAARQPEMIPVLQGKVFLLLGLIDASFIIGVGLAMMFA-FANPLLSVIH-----------------   [90]
Ne_menHe    --------------------------------------------------------------------------------------------------------------MGLIA-IACGLI-------VALGALGAS-IGI--AMVGSKYLESSARQPELIGPLQTKLFLIAGLIDAAFLIGVAIALLFA-FVNPFAGA-------------------   [78]
Bu_383He    --------------------------------------------------------------------------------------------------MQAYIA----NIQGLTA-IGIGII-------IGLGAIGAC-IGI--ALMGGKYIEACARQPELINPLQTKMFLLAGLIDAAFLIGVGVAMLFA-FANPLLSKLAG----------------   [89]
Po_necHe    --------------------------------------------------------------------------------------------------MQQFLA----NIQGFTA-IAIGII-------IGLGAIGAC-LGI--ALMGGKYIEACARQPELMEPLQTKMFLLAGLIDAAFLIGVGVAMLFA-FANPLLAVIK-----------------   [88]
Cu_pinHe    --------------------------------------------------------------------------------------------------MQAFLA----NIQGLTA-IGIGII-------IGLGAIGAC-LGI--ALMGGKYIEACARQPELMNPLQTKMFLLAGLIDAAFLIGVGVAMLFA-FANPLLAVIQ-----------------   [88]
Rh_ferFR    ------------------------------------------------------------------------------------------------------ME----NILGLVA-LACGII-------VGLGALGAS-IGI--ALMGGKFLESSARQPELMNELQTKMFILAGLIDAAFLIGVAIALLFA-FAKPFAI--------------------   [81]
Ac_delFO    ------------------------------------------------------------------------------------------------------ME----NILGLVA-LACGLI-------VGLGAIGAS-IGI--ALMGGKFLESSARQPELINELQTKMFILAGLIDAAFLIGVAIALLFA-FANPFASTLLANLPK------------   [89]
Ac_abrFO    ------------------------------------------------------------------------------------------------------ME----NILGLVA-LACGLI-------VGLGAIGAS-IGI--ALMGGKFLESSARQPELINELQTKMFILAGLIDAAFLIGVAIALLFA-FANPFVLA-------------------   [82]
Bo_perHe    -------------------------------------------------------------------------------------------------------M----TNVAFVA-LACGLI-------IGLGAIGAC-IGI--ALMGGKYLEASARQPELMNALQTKMFLLAGLIDAAFLIGVGIAMLFA-FANPFVG--------------------   [80]
Le_choFO    ------------------------------------------------------------------------------------------------------ME----NVLGLVA-LACGII-------IGLGAIGAC-IGI--ALMGGKYLEASARQPELMNELQTKMFLLAGLIDAAFLIGVGIAMLFA-FANPFVLK-------------------   [82]
Th_rosAP    --------------------------------------------------------------------------------------------------MFANVT----EPGVVVP-MAAALA-------IGLGALGPG-IGI--GLAVKGAMEAIGRNPEAEGAVRLTMIIGAALAEAVAIYAFVVAVIIA-FVL------------------------   [81]
Sp_theAP    --------------------------------------------------------------------------------------------------MFANVT----DPAVIVP-LAAALA-------IGLGSLGPA-LGI--GMAVRAAMEALGRNPEAEGAIRITMIIGAALAEAVAIYAFVVAIVIA-FVL------------------------   [81]
De_CBDAP    -------------------------------------------------------------------------------------------------------M----EADVIKL-LAAGLA-------MGLGAIGPG-IGV--GILGFGALQAIGRNPEAKGSIFTNMILLVAFAESIAIFALVISIVLI-FVA------------------------   [76]
De_ethAP    -------------------------------------------------------------------------------------------------------M----EADVIKL-LAAGLA-------MGLGAIGPG-IGV--GILGFGALQAIGRNPEAKGSIFTNMILLVAFAESIAIFALVISIVLI-FVA------------------------   [76]
De_BAVAP    -------------------------------------------------------------------------------------------------------M----EADVIKL-LAAGLA-------MGLGAIGPG-IGV--GILGFGALQAIGRNPEAKGSIFTNMILLVAFAESIAIFALVISIVLI-FVA------------------------   [76]
De_VSAPh    -------------------------------------------------------------------------------------------------------M----EADVIKL-LAAGLA-------MGLGAIGPG-IGV--GILGFGALQAIGRNPEAKGSIFTNMILLVAFAESIAIFALVISIVLI-FVA------------------------   [76]
De_GTAPh    -------------------------------------------------------------------------------------------------------M----EADVIKL-LAAGLA-------MGLGAIGPG-IGV--GILGFGALQAIGRNPEAKGSIFTNMILLVAFAESIAIFALVISIVLI-FVA------------------------   [76]
De_lykAP    -------------------------------------------------------------------------------------------------------M----ELDAARL-LAAGLA-------MGLGAIGPG-IGI--GILGSGAVNAVSRNPEARGPIFTNLLFAVALAEAVAIYALVVSILLI-FVA------------------------   [76]
He_aurAP    -------------------------------------------------------------------------------------------------------M----TDTGARL-LAAALA-------IGLAAIGPG-IGV--GLLVAGALQAIARNPETEGSIRTNMFVGIALTEGLAIFGLVISLLIG-FGVL-----------------------   [77]
Ch_aurAP    -------------------------------------------------------------------------------------------------------------MEGLNL-VATALA-------VGLGAIGPG-VGI--GIIVSGAVQAIGRNPEIENRVVTYMFIGIAFTEALAIFGLVIAFLIG-FGVLQ----------------------   [76]
Ch_aggAP    -------------------------------------------------------------------------------------------------------------MEGLNL-VATALA-------VGLGAIGPG-VGI--GIIVSGAVQAIGRNPEIENRVVTYMFIGIAFTEALAIFGLVIAFLIG-FGVLQ----------------------   [76]
Ch_Y39AP    -------------------------------------------------------------------------------------------------------------MEGLNL-VATALA-------VGLGAIGPG-VGI--GIIVSGAVQAIGRNPEIENRVVTYMFIGIAFTEALAIFGLVIAFLIG-FGVLQ----------------------   [76]
Ro_RS1AP    -------------------------------------------------------------------------------------------------------M----SDEGLRL-IAAALA-------VGLGAIGPG-VGI--GVIFSGALQAMGRNPEAEGTLRTYMFLGFALVEALFIFALVISLLIA-FRIV-----------------------   [77]
Ro_casAP    -------------------------------------------------------------------------------------------------------M----TDDGLRL-IAAALA-------VGIGAVGPG-VGI--GVIFSGALQAMGRNPEAEGTLRTYMFLGFALVEALFIFALVIALLIA-FRIV-----------------------   [77]
La_helHe    -----------------------------------------------------------------------------------------------------MSF----MSEAFKY-LAASIA-------AGLAALAAA-LGN--GKVISKTLEGMARQPESADNLRATMFIGVGLIEAVPILAIVVAFLIL-FL-------------------------   [77]
Su_aciFO    ------------------------------------------------------------------------------------------------------MF----THKEILL-LIGALA-------AAGGAIGAG-IGN--GLVMGRMVEGVGRQPEAIGRLLTWALVGVALVEAWPVITFVLFVFTK-IG-------------------------   [76]
CDe_auSR    -------------------------------------------------------------------------------------------------------M----EVQAAAA-LGMAFV-------AGISAIGAA-IGD--GMACGKAIEAVARQPEARGNIMTLMFISVGLIESLPIIGIVIAFILMGQL-------------------------   [76]
He_modAP    -------------------------------------------------------------------------------------------------------M----DVKAFAL-LGAGLA-------VGLAAFGAS-IGN--GMVTSKTVEGIARQPQARGALQTTMFISVGLIEALPIITVVIAFL-L-YGVGSK---------------------   [78]
Ba_subHe    ----------------------------------------------------------------------------------------------------------------MNL-IAAAIA-------IGLGALGAG-IGN--GLIVSRTVEGIARQPEAGKELRTLMFMGIALVEALPIIAVVIAFLAF-FG-------------------------   [70]
St_haeHe    ----------------------------------------------------------------------------------------------------------------MGL-IAAAIA-------IGLSALGAG-IGN--GLIVSRTVEGVARQPEARGQLMSIMFIGIGLVEALPIIGVVIAFMTL-FQ-------------------------   [70]
_           -------------------------------------------------------------------------------------------------------I----IIIIIII-IIIIII-------IIIIIIIII-III--IIIIIIIIIIIIIIIIIIIIIIIIIIIIIIIIIIIIIIIIIIIIIII-IIII-----------------------   [77]
;
END;


BEGIN CODONS;
	CODESET  * UNTITLED = Universal: all ;
END;


BEGIN ASSUMPTIONS;
	OPTIONS  DEFTYPE=unord PolyTcount=MINSTEPS ;
END;


BEGIN MacClade;
	Version 4.0  87;
	LastModified -832513264;
	FileSettings editor  '0' '0' '1' '1';
	Singles 100;
	Editor 00011001111111100100010010 '1' '12' Geneva '8' '100' '1' all;
	EditorPosition  '50' '41' '691' '1151';
	TreeWindowPosition  '46' '6' '731' '1230';
	ListWindow Characters closed Geneva '9' '50' '10' '129' '359' 000;
	ListWindow Taxa closed Geneva '9' '50' '10' '129' '490' 100000000;
	ListWindow Trees closed Geneva '9' '50' '10' '276' '490' ;
	ListWindow TypeSets closed Geneva '9' '50' '10' '276' '490' ;
	ListWindow WtSets closed Geneva '9' '50' '10' '276' '490' ;
	ListWindow ExSets closed Geneva '9' '50' '10' '276' '490' ;
	ListWindow CharSets closed Geneva '9' '50' '10' '276' '490' ;
	ListWindow TaxSets closed Geneva '9' '50' '10' '276' '490' ;
	ListWindow CharPartitions closed Geneva '9' '50' '10' '276' '490' ;
	ListWindow CharPartNames closed Geneva '9' '50' '10' '276' '490' ;
	ListWindow WtSets closed Geneva '9' '50' '10' '276' '490' ;
	ChartWindowPosition  '52' '30' '718' '1220';
	StateNamesSymbols closed Geneva '9' '10' '50' '30' '148' '220';
	WindowOrder  Data;
	OtherSymbols &/ 00 ?-;
	Correlation  '0' '0' '1000' '0' '0' 10011010;
	Salmo 00000001;
	EditorFile  '2';
	ExportHTML _ MOSS  '100' 110000;
	PrettyPrint 10;
	EditorToolsPosition  '106' '921' '115' '165';
	TreeWindowProgram 10;
	TreeWindow 0000;
	Continuous  '0' '3' 1;
	Calculations 0000001;
	SummaryMode  '0' '0' 0;
	Charts  Geneva '9' (normal) 0010;
	NexusOptions  '0' '0' '50' 001011001;
	TipLabel  '1';
	TreeFont  Geneva '9' (normal);
	TreeShape  1.0 1.0 0100;
	TraceLabels 0101;
	ChartColors  '0' '0' '65535' '9' '0' 1;
	ChartBiggestSpot 1;
	ChartPercent 10;
	ChartBarWidth  '10' 1;
	ChartVerticalAxis 10101;
	ChartMinMax  '0';
	TraceAllChangesDisplay  '1' 1;
	BarsOnBranchesDisplay  '0' '0' '60000' '10000' '10000' '10000' '10000' '60000' '65000' '65000' '65000' '6' '1' 0000101;
	ContinuousBranchLabels 0;
	AllStatesBranchLabels 1;
	IndexNotation  '2' 1;
	PrintTree  10.00 '2' '2' '2' '2' '2' '2' '2' '2' '2' '2' '2' Geneva '9' (normal) Geneva '10' (normal) Geneva '9' (normal) Geneva '9' (normal) Geneva '9' (bold ) Geneva '9' (normal) Geneva '9' (normal) '0' '0' '0' '0' '0' '0' '0' '0' '0' '0' '0' '0' '0' '0' '0' '0' '0' '0' '0' '0' '0' '0' '0' '0' '0' '0' '0' '0' '0' '0' '1' '1' '1' '1' '0' '256' '-39' '4' '-40' '0' '1' '2' '1' '8' '0' '0' '0' '2' 1000111000000000000100000111000;
	MatchChar 00 .;
	EntryInterpretation 01;
	ColorOptions 00;
	TreeTools  '0' '5' '4' '0' '10' '4' '0' 00100111111101110;
	EditorTools  '0' '0' '0' '1000' '0' '0' '6' '3' '1' 100010101110011;
	PairAlign  '2' '2' '3' '2' '1' '1' '2' '1' '3' 1010;
	BothTools  '1';
END;
