# Supplementary material for: Evolution of the F0F1 ATP Synthase Complex in Light of the Patchy Distribution of Different Bioenergetic Pathways across Prokaryotes
Source: PLoS Comput Biol. 2014 Sep 4;10(9):e1003821. doi: 10.1371/journal.pcbi.1003821 (PMC4154653; doi:10.1371/journal.pcbi.1003821)
Supplement: Dataset S1 — Masked alignments are provided for all the sequence datasets used to construct the trees presented in the manuscript. Each file is for one dataset and is named based on the corresponding ATPF0F1 subunit. The files are in nexus format, which can be viewed either as simple text, or with a variety of programs that support nexus files (e.g. McClade). The last row of each alignment, entitled “mask” has an “I” for each position which was included in the final trimmed alignment, used in the phylogenetic analysis. Gaps in the alignment which are not marked with “I” were manually removed in McClade. (ZIP) [file pcbi.1003821.s009.zip › Dataset S1/ATPF1A.R2.masked.nxs]

#NEXUS 
[MacClade 4.08 registered to Joel Dacks, The Natural History Museum]


BEGIN DATA;
	DIMENSIONS  NTAX=216 NCHAR=1194;
	FORMAT DATATYPE=PROTEIN  SYMBOLS = " 1 2 3 4"  MISSING=? GAP=- ;
MATRIX
[                    10        20        30        40        50        60        70        80        90        100       110       120       130       140       150       160       170       180       190       200       210       220       230       240       250       260       270       280       290       300       310       320       330       340       350       360       370       380       390       400       410       420       430       440       450       460       470       480       490       500       510       520       530       540       550       560       570       580       590       600       610       620       630       640       650       660       670       680       690       700       710       720       730       740       750       760       770       780       790       800       810       820       830       840       850       860       870       880       890       900       910       920       930       940       950       960       970       980       990       1000      1010      1020      1030      1040      1050      1060      1070      1080      1090      1100      1110      1120      1130      1140      1150      1160      1170      1180      1190 ]
[                    .         .         .         .         .         .         .         .         .         .         .         .         .         .         .         .         .         .         .         .         .         .         .         .         .         .         .         .         .         .         .         .         .         .         .         .         .         .         .         .         .         .         .         .         .         .         .         .         .         .         .         .         .         .         .         .         .         .         .         .         .         .         .         .         .         .         .         .         .         .         .         .         .         .         .         .         .         .         .         .         .         .         .         .         .         .         .         .         .         .         .         .         .         .         .         .         .         .         .         .         .         .         .         .         .         .         .         .         .         .         .         .         .         .         .         .         .         .         .    ]

My_ag2He    ----------------------------------------------------------------------------------------------------------------MKANDNINI----ITN---------------------------------------------------------------------------------------------------------------------------------------------------------------VKSASNDMPRISAVFDYIIEVKGKFNYRQQQVFTS---SKNK-----N------AR-----LFLISAFSDTAYLLSNEEGRKLAINDQIVLLNETNEVFTSKEHFGKVID-----IYGNAILPVAQAIQKDDSAVSSEIFKLAHDLMKVQRLNEQLYTGINAIDLLIPIGKGQRELIIGDRQTGKTHIALNAIINQA-----------AK--GTKCIYVAIGQKRESISRIYNTLNQHNALKNTIIIDAPA-NSAYEQYLAPYVGMAHAENISAT----------D------------DALVIFDDLTKHANIFREIALLSNKPVGKEAMPGDMFFAHSQLLERAGSYK---------------------G----------KKTITALPIIQTVDGDITSLIASNVISITDGQIVTSAKLFAKGILPAIDIDFSVSRTGSSVQDRTI--AKVAGVINKIYRKYKRHLKLSMLD-YELNKEVSNLMYKGKMVDKLFAQRGYSLYSYNFVLMMSKIIQWSLIKNVKDEQKALMFIDEFINNYADGKKQFEIMKSNTTYDDEIMKSYFA--FALQEY-SNYAN----LGWELQNEHSFLPISEKFLNEVA-LKLGDK-----------------------------------------------------------------------------------------------------------------------------------------------------------------------------------------------------------------------------------------------------------------------------------------------------   [524]
Ur_pa2He    ------------------------------------------------------------------------------------------------------------------------------------------------------------------------------------------------------------------------------------------------------------------------------------------------MQNTKANPRIKSIFNYIVTVSGIYDYQHHQIFVL---KNDP-----T------VK-----LFVISAKEDLAYLLISNEHANINIGDEIIETNREENVVTDLNYFGKIIDINNNFIWPK---PLNNLPSA-KIAQTNPAFGLAHNLMTVKTLNEQLNTGIVAIDLLIPIGKGQRELIIGDRQTGKTHIALNTIINQS-----------RA--GTKCIYVAIGQKRESLTTVYETLKAHDALKNTIIIDAPLT--AYEQYLAPYIGMAHAENLSYQ----------D------------DVLIVFDDLTKHANIIREMALLTNKPVGKEAMPSDVFFSHSSLLERAGSFKNRK-------------------------------TITALPILQTVDGDITSLISSNIISITDGQIVTSTDLFAAGKVPAINIDLSVSRTGSSVQSRMI--TKVAGEINKIFRQYKRHLKLAMLD-YEFNKETSLLLHKGKLIDKMFLQKGFSLFSYRFIVLSTKLIAWGILKGVKDEQKAFMLLDYAINNYEDAQKAFNTISTTQNYDDKIMKNYFA--FILKQY-SDYLN----LNWEVELEHSFIPLQNEFLMNVA-KFLGDK-----------------------------------------------------------------------------------------------------------------------------------------------------------------------------------------------------------------------------------------------------------------------------------------------------   [511]
Me_in2He    ----------------------------------------------------------------------------------------------------------------MSP--IEK-----VSH-------------------------------------------------------------------------------------------------------------------------------------------------------WV-DQYR-LDPKVEEFGRVVAIGDGTAWIDGLSMAAIDDLLEC---EE-G-----S------VA-----LVYSLSEKLVGAIMLIQTEK-ISSGTLVHRTGRRLSVPVGDELLGRVID-----PLGN---PLDGKGAL-NCSKERLLEVKAPAIIDRDFVNEPLYTGNKIVDAMIPIGKGQRELLIGDNGLGKTTFALDTIVNQK-----------DK--NVLCIYCLIGQKRSTVVHVIDTLKATGALDYTTVVVAEATSLPGLQYIAPFSGCTIAEEWMER-G--------K------------DTLVVYDDLSLHAQTYRELSLLLRRPPGREAYPGDVFYLHSRLLERSTHLSPLK------------------G----------GGSMTTLPIVETQQGELAAYIPTNLISITDGQVYFEQFLFSSGFLPAIDVTRSVSRIGGAAQHPHL--RKEAGRMKLDYLQFLELEVFTRFG-TKLEASLEKKIARGRVLRELLKQERLSPIS----PQQEYCWLIAFNEGLFDDIPM-----DCLREVQEELLKK-------------FEKSPL------SLDDPREK----WLKEI--KEAFSTIQEKTNKKLQ-KVA--------------------------------------------------------------------------------------------------------------------------------------------------------------------------------------------------------------------------------------------------------------------------------------------------------   [496]
Ni_ha3AP    ---------------------------------------------------------------------------------------------------------MDDLNKAGSPGPLTA-----LDT-------------------------------------------------------------------------------------------------------------------------------------------------------WF-EEYH-FRLRITEQGNVISVGDGITWIQGLPSAKLEELLVF---EE-G-----S------LG-----VVFHLTQELLGAILLLDTDA-LTSGTGVHLTGQQLSIPVGDNLLGRVID-----PLGT---PLDGMESP-QCSERRNLEHPSPPMVTRDFVHAPLYTGIKIIDTMIPMGRGQRQLIIGDEGLGKSAIAVDTIINQK-----------GQ--GVYCVYVLIGQKRSTVLRTLDTLRQYGALDYTTVVVGEANALPGLQYLAPFAGCTLAEAWMAQ-G--------K------------DTLVIYDDLSTHARIYRELSLLLRRPPGREAYPGDIFHLHARLLERATCLTSRY------------------G----------GGSMAAMPIVETQQGEIAAYIPTNLISITDGQIYLDADLFASGFRPAIDVAKSVSRIGGKAQHFRI--REEAGRMKLDYLQFLELEIFTRFG-AHLEPSMQAKIRHGRVLRKLLTQNRLSPLS----IKCQLAWLIAFNEGRFDPFEL-----EAIPRQLNRLVEH-------------IQNSSL------TLDRDRNE----WLQTL--ETWLSAIPEDKE----------------------------------------------------------------------------------------------------------------------------------------------------------------------------------------------------------------------------------------------------------------------------------------------------------------   [498]
Di_theHe    -----------------------------------------------------------------------------------------------------------------MKEEVLGLPIEKIQE-------------------------------------------------------------------------------------------------------------------------------------------------------KI-KEYD-FSPRISNIGYVKSVGDGVAQVSLLNAAFVGEIVIF---ES-G-----I------QG-----MVLSLKEDSVGVILFGRDEY-VKEGEVVYSTGKILQVPTGSGFLGRVID-----PLGN---PIDGGGLI-FPEAYVPVDNEAPSIFDREPVKEPLYTGIRAIDALIPIGHGQRELILGDRQTGKTTIAIDTIISQR-----------NY--GTICIYVAIAQKRTNIARIVQTLREYGALSNTIVIATFPDDPPALRYIAPMAGCAMGEYFMRQ-G--------E------------RVLIVYDDLTKHANTYREVALLLRRVPGREAYPGDIFYLHSHLLERAAKLSRKL------------------G----------GGALTALPIAETLAGEISTYIPTNLISITDGQIYLDTALFNAGVRPAINVGLSVSRVGGSAQPKGM--RQVAGRLRLDLAQYREYAMFLEFG-TELDMATKKKIERGRRIEELLKQGAHEVQS----VEEQIITFYLANGGFLDNYPV-----EKVKDVVIKYIAY-------------LKLKYS--SVLTLL-REQLE----LSDQI--IYQIHNIFQEFEREVY-ANPSNPQA---------------------------------------------------------------------------------------------------------------------------------------------------------------------------------------------------------------------------------------------------------------------------------------------------   [510]
Di_turHe    -----------------------------------------------------------------------------------------------------------------MKEEVLGLPIDKIEK-------------------------------------------------------------------------------------------------------------------------------------------------------KI-KEYD-FSPRISNIGYVKHVGDGVAEVSLLNSAFIGEMVVF---ES-G-----I------QG-----MVLSLKEDSVGVILFGKDEY-VKEGDVVYSTSKILQVPTGNGFLGRVID-----PLGN---PIDGGGLI-FPEAYVPIDNEAPSIFDREPVKEPLYTGIRTIDALIPIGHGQRELILGDRQTGKTTIALDTIISQK-----------NY--GTICIYVAIAQKRTNIARIVQTLREYGALSNTIVIATFPDEPPALRYIAPMAGCAMGEYFMRQ-G--------E------------RVLIVYDDLTKHANTYREVALLLRRVPGREAYPGDIFYLHAHLLERAAKLNKRL------------------G----------GGALTALPIAETLSGEISTYIPTNLISITDGQIYLDTNLFNAGIRPAINVGLSVSRVGGSAQPKGM--RQVAGRLRLDLAQYREYAMFLEFG-TELDMATKKKIERGRRVEELLKQGAHEVQP----IEEQIISFYLANGGFLDNYPV-----EKVKDVVIKYIAY-------------LKLKYS--SVLTFL-REELQ----LSDQI--IYQLHNIFQEFEKEVY-ANSTGS-----------------------------------------------------------------------------------------------------------------------------------------------------------------------------------------------------------------------------------------------------------------------------------------------------   [508]
Ur_parHe    -------------------------------------------------------------------------------------------------------------MTDNKNHSLISD----IKS-------------------------------------------------------------------------------------------------------------------------------------------------------QI-KKFS-EKALTLEVGNVISLGDGIVLVDGLDNVMLNEIVRF---EN-G-----V------EG-----MALNLEEDAVGVVLLGDYSN-IKEGDRVYRTKRIVEVPVGDVMLGRVVD-----ALGK---AVDNKGNI-VANKFSVIEKIAPGVMDRKSVHQPLETGILSIDAMFPIGKGQRELIIGDRQTGKTTIAIDAIINQK-----------GR--NVNCVYVAIGQKNSTIANVVRELEAHGAMEYTTVVTANASELPALQYIAPFTGVTIAEEWMHQ-G--------K------------DVLIVYDDLSKHAIAYRTLSLLLRRPPGREAYPGDVFYLHSRLLERACKLKDEL------------------G----------AGSITALPIIETQAGDISAYIPTNVISITDGQIFMMTSLFNAGQRPAIDAGQSVSRVGSAAQIKSV--KQTGASLKLELANYRELEAFSQFG-SDLDDETKRILKLGKAVMAVIKQAPNKPYN----QTDEAIILFTVKEKLIPQVPV-----ERIQDFKEYLLNY-------------FKGT----KLRADL-EDKKA----FDKEN--TPAFRCAIQKAINSFL-NNSQDFKPCEEAEQTAFDKFFNENESIVVDGENDFNFINEEVSLKPTTETSEAVQIEEKVQDFVEPQEILETNKMEENHIFEEVEPEKIICEHHEFEIAENQEKIEGQQVLEDTNHEYSIYETVEQSGEVDNDESKDDDLEVLVPVAEIEHDEAILDERENRNWVFSDSAVSEVEKQTIMISISSNEAEQLFDNAKSVVFFKVTPKYPVEKVLVYVTSPVQKVVGEFDLLKIDVNSVNTSWNKYRSSSVISSRKEYLEYFNSHKEAHALLASKVYKYRKPKDLASFNMNKGPSGFTYLK   [799]
Ac_laiHe    -------------------------------------------------------------------------------------------------------------MAKIDIDQIGAL----IQK-------------------------------------------------------------------------------------------------------------------------------------------------------QI-EDYK-ADVRLESIGKVLSVADGIATVYGLSQAILGELVEL---PH-D-----V------KG-----LVFNLEQFHVGIILFGRTDL-IKEGDNVRATKKIFEVPVGEDLLGRVVD-----PLGN---PLDLKGTI-NADAYYPIERPAKDLMHRGFINEPLHTGIKVIDALVPIGKGQRELIIGDRQTGKSTIAIDTIINQR-----------GK--NVICVYVAIGQKDSTIANLVKLLQIKDALDYTVIINAGASKEATLLYIAPYTGSSIAEYFMEQ-G--------K------------DVLIIYDDLSKHAVAYRELSLLMKRPSGREAYPGDIFYLHSRLLERAGKLSKEH------------------G----------GGSITALPIVETQAGDISAYIPTNIISITDGQLYLEQKLFYQGVRPAINAGLSVSRVGGSAQWKAM--KQVAGTLRISLANFRELESFAQFG-SDLDPSSKRRLDRGRKTVEILKQDVHELID----MPSQIVTFYALENGFMDDLNL-----KQIRSLMAEIEQG-------------LSLNETGKKLRKEL-VEHKA----IKDKA-----LMELFIDHVRRFI------------------------------------------------------------------------------------------------------------------------------------------------------------------------------------------------------------------------------------------------------------------------------------------------------------   [501]
My_agaHe    --------------------------------------------------------------------------------------------------------------MASKSTDISAI----IKD-------------------------------------------------------------------------------------------------------------------------------------------------------RI-RRFD-SKIDYSEIGYIVTIGDGIALVNGLDNAKNGEIVKF---KN-N-----I------TG-----LVLNLEEEVVGVAIFGDANM-LSEADLCTRTGEVIAVPVGDELTGRVIN-----AIGN---PIDGKGPI-NSTKRREIFKVAPGVMSRVEVNEPLETGIIAIDSMIPIGKGQRELIIGDRQTGKTSIAIDTIINQK-----------DK--NVKCIYVAIGQKNSTVAQITKKLQDSGAMEYTTVIVSGASELAPQQYIAPYSGTAIAEEWMSE-G--------K------------DCLIIYDDLSKHAIAYRTLSLLLRRPPGREAYPGDVFYLHSQLLERAAKVNYSY------------------G----------GGSITALPIIETQQGDISAYIPTNVISITDGQIFTRENLFHSGQRPAVDVGFSVSRVGSSAQIKAM--KEVSSSLKLELAQYNEMQAFAQFG-SDLDDSTIAILKHGHKVYELLKQEQYYPIN----QLAQTAILLGVKEKIINPLPA-----SQLRRYRDEVIKF-------------MTKELEGIKIGEKIKQNNNA----LNSSI--KEEITTHLVKIVNKII-ASLHDYKPEAELPMPAKYLEINNV-----------------------------------------------------------------------------------------------------------------------------------------------------------------------------------------------------------------------------------------------------------------------------------   [528]
My_ferHe    --------------------------------------------------------------------------------------------------------------MASRTDDISAI----IKD-------------------------------------------------------------------------------------------------------------------------------------------------------RI-RNFD-SKVDYSEVGTIITIGDGIALVKGLDNAKNGEIILF---KN-N-----I------YG-----LVLNLEEEVVGVTIFGNANS-LSEGDTCKRSGEVISIPVGDKLLGRVVN-----ALGQ---PIDGKGKI-NTTVKKEIFKVAPGVMTRQEVNQPLETGIIAIDSMIPIGKGQRELIIGDRQTGKTAIAIDTIINQK-----------GK--NVNCIYVAIGQKNSTVAQIVKKLEDTGAMEYTTVVVSGASELAPQQYIAPYSGVTIAEEWMAK-G--------K------------DCLIVYDDLSKHAIAYRTLSLLLRRPPGREAYPGDVFYLHSQLLERAARVTKEY------------------G----------GGSITALPIIETQQGDISAYIPTNVISITDGQIFTKENLFNSGQRPAVDVGFSVSRVGSAAQIKAM--KKVAGSLKLELAQYNEMLAFAQFG-SDLDDSTKAILQHGAKVYEILKQEQYAPIS----QIAQVAILLGVKERIINPLPA-----KYIALYREEVIKY-------------IESDPEGVSIALEIHNNNNE----FSDVH--FETITKAILKIVKRII-ASIPNYDPSDYLPMPEKYSEKSKK-----------------------------------------------------------------------------------------------------------------------------------------------------------------------------------------------------------------------------------------------------------------------------------   [528]
Me_infHe    -----------------------------------------------------------------------------------------------------------------MDISLLQE----IEE-------------------------------------------------------------------------------------------------------------------------------------------------------KL-SELK-LEIGKSNVGVVREIGDGVVKIEGLSDVGMNEVIEF---PQ-R-----L----DEFGQPIRALCLNLEETEVGGVVLGNYLA-IREGDEVRTTGKLLRVPVGKELLGRVIN-----PLGQ---ALDGKGPL-LTQKTYPVEKIAPGIVKRRSVNQPVQTGIVAIDAMIPIGRGQRELIIGDRSTGKTTIAIDTIINQAQLNRAHEKDKAYR--PLYSIYVAVGQKNANISRVIDTLEKYGALAYTVVVVAAASDPVTLQYLAPFAGTAIGEWFMDN-G--------M------------DALIVYDDLSKHAAAYRQISLVLKRPSGREAYPGDIFYLHSRLLERSARLNEKS------------------G----------GGSLTALPIIETQAGDVSAYIPTNVISITDGQIYLETDLFYQGIRPAINVGLSVSRVGSSAQIKAV--KQVAGKTKLELAQFRELAAFAQFA-TDLDPATKAKLDRGSRIVEIFKQPQYSPVP----VEIQVAVLWAVQNGYFDKIPL-----EKVKTVQAKLVDH-------------LESREP--QVLESI-RSKKA----LDEDL--IKSLRQALDNFFQGLV-E----------------------------------------------------------------------------------------------------------------------------------------------------------------------------------------------------------------------------------------------------------------------------------------------------------   [517]
Op_terHe    ------------------------------------------------------------------------------------------------------------------MSTVLEQ----IEQ-------------------------------------------------------------------------------------------------------------------------------------------------------QI-AKLS-SQAVKKNTGHIIAVADGVARIDGLSDVMYNEMVEF---PG-G-----T------IG-----IALNLEQDEVGCVVLGDISK-LKEGDEAKTTGRLLSVPVGKALLGRAVD-----ALGN---PVDGKGPI-AATETYPVERIAPGIIVRQSVTQPLFTGIMAIDSMIPIGRGQRELIIGDRGTGKTTIAIDTIINQAKINKVGLASGDSKFRPMYSIYVAVGQKNSNIVRTISALEAAGALEYTIIVAAPAADNPANQYLAPFSGAAMGEWFMEN-G--------M------------DALIVYDDLSKHAVAYRQISLILKRPSGREAYPGDVFYLHSRLLERSARLQ---------------------G----------KGSLTGLPIIETQAGDVSAYIPTNVISITDGQIFLETDLFNQGIRPAVSVGLSVSRVGSAAQIKAT--KQVGGKLKGELAQFRELAAFAQFG-SDLDAKTKAQLDRGARIVELFKQPAFNPIP----IEVQVVVLFAMQKGFYDAIDT-----KKVVVAANSLKEF-------------FVARKD--ALLAEI-RTKAA----LDKDL--EARLLTAVEEWKASYT-A----------------------------------------------------------------------------------------------------------------------------------------------------------------------------------------------------------------------------------------------------------------------------------------------------------   [508]
Ch_flaHe    ------------------------------------------------------------------------------------------------------------------MSSILQE----LEK-------------------------------------------------------------------------------------------------------------------------------------------------------QI-GGLK-TSTAKSNVGIVREVGDGVAKIEGLSGVMLNEMIEF---PG-G-----L------YG-----LALNLEESEVGAILLGDEKG-VVEGTEVKTTGRLLSVPVGKGLLGRVVD-----TLGN---PVDNKGPI-QATASYPVEKIAPGIIKRKSVSQPVQTGIMAIDAMIPIGRGQRELIIGDRATGKTTIAIDAIINQARINKANEGKPNFR--PLYSIYVAIGQKQSNVARSIAVLEQAGAMQYTIIICATASDTATNQYLAPFSGAAMGEWFMDN-G--------M------------DALIVFDDLSKHAVAYRQVSLLLKRPSGREAYPGDVFYLHSRLLERSARVDEKN------------------G----------NGSLTALPIIETQAGDVSAYIPTNVISITDGQIYLETDLFYQGIRPAVSVGLSVSRVGSAAQIKAV--KQVAGKIKGDLAQFRELAAFAQFG-SDLDAKTKSMLDRGARIVELFKQVQYNPLA----TEVMVAVLWSMQNGYMDDVPV-----DKIKDFQLKLQEY-------------FTTRKD--AVLGKI-RDKGA----IDDEI--TNDLKSALGDFKTGYR------------------------------------------------------------------------------------------------------------------------------------------------------------------------------------------------------------------------------------------------------------------------------------------------------------   [508]
Cl_micHe    ----------------------------------------------------------------------------------------------------MNAKGKKMAELSISPDEIRDA----LKD-------------------------------------------------------------------------------------------------------------------------------------------------------FV-QSYEPGKASTTEVGYVLDAGDGIAHVQGLPGVMANELITF---AD-G-----T------LG-----LAQNLEESEIGVIVLGEFAG-IEEGMEVRRTGEVLSVPVGDGYLGRVVD-----PLGN---PIDGQGEI-ANEGRRALELQAPGVMQRKSVHEPMQTGIKAIDAMIPIGRGQRQLIIGDRQTGKTAIAIDTIINQKANWESGDT---NK--QVRCIYVAIGQKGSTIASVRGALEEAGAMEYTTIVASPASDPAGFKYLAPYTGSAIGQHWMYG-G--------K------------HVLIIFDDLSKQAEAYRAVSLLLRRPPGREAYPGDVFYLHSRLLERCAKLSDEL------------------G----------AGSMTGLPIIETKANDVSAYIPTNVISITDGQIFLQSDLFNANQRPAVDVGISVSRVGGDAQVKSI--KKVSGTLKLELAQYRSLEAFAIFA-SDLDAASRRQLARGARLTELLKQPQYSPFP----IEEQVVSIWAGTKGKLDEVPV-----EDILRFERELLDH-------------LHRNTE---VLSQL-KEKNV----LTDDI--IDAMDKAVDRFKLEFQ-TGEGKPLASVGSEKFEPAKAEDVNQEQIVKGKR--------------------------------------------------------------------------------------------------------------------------------------------------------------------------------------------------------------------------------------------------------------------------   [552]
St_coeHe    -----------------------------------------------------------------------------------------------------------MAELTIRPEEIRDA----LEN-------------------------------------------------------------------------------------------------------------------------------------------------------FV-QSYKPDAASREEVGTVTLAGDGIAKVEGLPSAMANELLKF---ED-G-----T------LG-----LALNLEEREIGCVVLGEFSG-IEEGQPVSRTGEVLSVAVGEGYLGRVVD-----PLGN---PIDGLGEI-ETSGRRALELQAPTVMQRKSVHEPMETGYKAVDAMTPIGRGQRQLIIGDRQTGKTALAVDTIINQRDNWRTGDP---NK--QVRCIYVAIGQKGSTIASVRGALEENGALEYTTIVAAPASDPAGFKYLAPYTGSAIGQQWMYE-G--------K------------HVLIIFDDLSKQADAYRAVSLLLRRPPGREAYPGDVFYLHSRLLERCAKLSDAE------------------G----------AGSMTGLPIVETKANDVSAFIPTNVISITDGQCFLESDLFNAGQRPALNVGISVSRVGGSAQHKAM--KQVSGRLRVDLAQFRELEAFAAFG-SDLDAASKSQLERGQRMVELLKQNQYQPMS----TEDQVVSVWAGTTGKMDEVPV-----ADIRRFEKELLEY-------------LHRQEQ--GLMTSI-REGGK----MSDDT--LQAVAEAIAAFKKQFE-TSDGKLLGEDAPSAAK-------------------------------------------------------------------------------------------------------------------------------------------------------------------------------------------------------------------------------------------------------------------------------------------   [529]
Co_dipHe    -----------------------------------------------------------------------------------------------------------MAELTISSDEIRSA----IAN-------------------------------------------------------------------------------------------------------------------------------------------------------YT-SSYS-AEASREEVGVVISAADGIAQVSGLPSVMANELLEF---PS-G-----V------IG-----VAQNLDTDRIGVVVLGNYEI-LKEGDEVKRTGEVLSIPVGEKFLGRVIN-----PLGQ---PIDGLGAI-EAEEQRVLELQAPSVLQRQPVEEPMQTGIKAIDAMTPIGRGQRQLIIGDRKTGKTAVCIDTILNQKANWESGDK---SK--QVRCIYVAVGQKGSTIAAVRQTLEEHGALEYTTIVAAPASDSAGFKWLAPFAGAALGQHWMYQ-G--------N------------HVLVIYDDLTKQAEAYRAISLLLRRPPGREAYPGDVFYLHSRLLERAAKLSDDM------------------G----------AGSMTALPIIETKANDVSAFIPTNVISITDGQVFLESDLFNQGVRPAINVGVSVSRVGGAAQTKGM--KKVSGSLRLDLAAYRDLEAFATFA-SDLDAASKAQLDRGARLVELLKQAENAPQS----VEHQIVSIWLAGNGHFDTVPV-----EDIRRFEFDLIDH-------------LHAAVP--QVFEQI-AGGAQ----LSEES--QAALVAATEDFKRTFQ-TTDGTPVI--NEPEVAALSADQVKKNTISVKK---------------------------------------------------------------------------------------------------------------------------------------------------------------------------------------------------------------------------------------------------------------------------   [542]
Sa_eryHe    -----------------------------------------------------------------------------------------------------------MAELTISSDEIRSA----IEK-------------------------------------------------------------------------------------------------------------------------------------------------------YV-SSYS-PEVSREEVGVVTDTGDGIAHVEGLPSVMTEELLEF---PG-G-----I------YG-----VAMNLEAQEVGAVILGESDK-IEEGQEVRRTGKVLSVPVGDDFLGRVVN-----PLGE---PIDGLGEI-TAEENRALELQAATVVQRQGVSEPMQTGIKAIDSMTPIGRGQRQLLIGDRKTGKTTVAVDTIINQKGNWESGDP---QK--QVRCIYVAIGQKGSTIAGVKRSLEEAGALEYTTIVAAPASDSPGLKWLAPYAGSAIGQHWMYQ-G--------K------------HVLIVFDDLTKQAEAYRAISLLLRRPPGREAYPGDVFYLHSRLLERCAKLSDEM------------------G----------AGSMTGLPIIETKANDVSAYIPTNVISITDGQCFLQSDLFNSGQRPAIDVGISVSRVGGSAQINAI--RKVTGSLKIDLAQFRELEAFSAFA-SDLDATSKAQLDRGARLMEVLKQGQGEPLP----VEEEVVSLFLGTKGHLDSVPV-----EDVRRFESEFLAH-------------MRRTHD--TVLKDI-VETKK----LSDDG--AKTIADTAEEFKKQFT-TSSGESAAPSEPEAEALAADEVGQETVKVNRPAPKK-----------------------------------------------------------------------------------------------------------------------------------------------------------------------------------------------------------------------------------------------------------------------   [548]
Ac_ferFO    -----------------------------------------------------------------------------------------------------------MEHFEISEEEVAGV----IRR-------------------------------------------------------------------------------------------------------------------------------------------------------RM-EEFA-PHQGGEEIGRVLQLFDGIALVSGLPSVAVNEMLRF---ED-G-----T------VG-----LALNLDEEAIGAVILGDQEG-IREGQIVRSTGEILSVPVGDELLGRVID-----PLGR---PLDGLGPI-AASLSRRLEVQAPGITKRQPVNQPLQTGIKAIDTLVPIGRGQRELIIGDRKTGKTSIALDAIINQR-----------GQ--GVKCIYVAVGQKGTSVASVVETLRAAGALAYTVVVSAPASEPAPFKYLAPYAGCAIGQHWMES-G--------D------------DALIVYDDLSKQADAYRQLSLLLRRPPGREAYPGDIFYLHSRLLERAARLSPEL------------------G----------GGSLTALPIIETKAGDISAYIPTNVISITDGQIFLDADLFYSGVRPAIDVGASVSRVGGSAQTKAM--KEVAGSLRLELAQFRELEAFATFG-SELDKVAQAQLDRGYRLTEILKQPQGQPVS----LEDQVVSIYVGTSGAVDDVPT-----SEVGPFVAAFLAY-------------LRAQHP--EVLQEI-SESKR----LGD----RERLDMAIKAFKALHQ-GA---------------------------------------------------------------------------------------------------------------------------------------------------------------------------------------------------------------------------------------------------------------------------------------------------------   [504]
Ma_ferFO    --------------------------------------------------------------------------------------------------------------MKLDTTEISSI----IKE-------------------------------------------------------------------------------------------------------------------------------------------------------QI-KGFE-SAAADANVGTIVSVGDGVALIHGLSGAMAGELLDF---PG-D-----T------RG-----IVLNLEEDSVGAVIFGEYTH-LSEGDQVKCTGRIFEVPVGPELKGRVVN-----ALGE---PIDGKGPV-NATATDMVEKVAPGVIWRKSVDQPMATGIKAVDAMIPVGRGQRELIIGDRQTGKTAIALDTIINQK-----------DT--GVTCIYVAIGQKASSVATVVRTLKEHGALDHTIIVSASASESAALQYLAPYAGCTMGEYFRDR-G--------E------------DALIVYDDLTKQAWAYRQVSLILRRPPGREAYPGDVFYLHSRLLERASRVNEEF--------VKEFTKGEVEG---------KTGSLTALPIIETQEGDVSAFVPTNVISITDGQIFLETGLFNSGQRPAVNVGLSVSRVGGAAQTKAV--KKVGGGLRLDLAQYRELAAFAQFA-SDLDAATRGQIERGKRGMEALKQSENNPMS----VAEITAVLHALNNGDLDDVDV-----ARVTAFEKAYIAH-------------LKSGHA--DLINEL-NEKAA----LSDQI--VESLNNAMAEFKATGT-Y----------------------------------------------------------------------------------------------------------------------------------------------------------------------------------------------------------------------------------------------------------------------------------------------------------   [513]
Bu_aphHe    --------------------------------------------------------------------------------------------------------------MRLNSTEISKL----IKE-------------------------------------------------------------------------------------------------------------------------------------------------------RI-AQFE-VFNQSYNEGSIISVSDGIIKINGLSNVMLGEMILL---PN-N-----E------YA-----IALNIERDTVGAVVMGPYIH-ISEGAKVRCTGKILEVPVGDNFLGRVVN-----ALGF---PIDGKDSI-QNDGFFPVEADAPGVIDRKSVNQPIQTGYKVIDSMIPIGRGQRELIIGDRQTGKTALAIDTIINQK-----------QS--GIKCIYVAIGQKLSTIINVVKKLEENNALFNTIIVVASASEAASLQYLAPYSGCAMAEFFRNK-G--------E------------DSLIIYDDLSKHAVAYRQISLLLRRPPGREAFPGDIFYLHSRLLERASRVSMEY--------VQKITKNKITG---------KTGSITALPIIETQSGDVSAFVPTNVISITDGQIFLESNLFNSGIRPAVNPGISVSRVGSAAQTTII--KKLSSGIRTALAQYQELAAFSQFS-SDLDDTTRKQLNHGQKITELLKQKQYSPIS----IAEQALILFVAENNFLDDISI-----DKITKFEKEILIY-------------AHNYYF--DLMEEI-NKTGD----FNIVI--KDKFIKLITEFKKNQF------------------------------------------------------------------------------------------------------------------------------------------------------------------------------------------------------------------------------------------------------------------------------------------------------------   [512]
Ac_calSO    -------------------------------------------------------------------------------------------------------------MQQLNPSEISEL----IRE-------------------------------------------------------------------------------------------------------------------------------------------------------RI-AGFQ-GRVETRSQGTIISLGDGILRIHGLEDVMYGEMLEL---PG-G-----K------YA-----LALNLEQDNVGAVVLGEFSG-LEEGDVVKCTGKVMQVPIGKALLGRVVN-----TLGQ---PVDGKGPV-DTQEFDILEKIAPGVVERQSVDVPMQTGIKAIDAMVPVGRGQRELIIGDRQTGKTAVAVDAIINQK-----------GK--DVYCIYVAVGQKASTVAAVVRKLEEYGAMEYTTVVAANASESAAMQYLAPYAGCTMGEYFRDR-G--------M------------DALIVYDDLTKQAWAYRQISLLLRRPPGREAYPGDVFYLHSRLLERASRVNADY--------VESFTKGAVKG---------KTGSLTALPIIETQAGDVSAFVPTNVISITDGQIYLESDLFNSGIRPAINAGLSVSRVGGAAQTKII--KKLGGNIRLDLAQYRELAAFAQFA-SDLDEITRKQIERGKRVTELLKQDQYAPMS----VAEQAVSLFTASSGALDDVEV-----NKVRPFEKALLSY-------------LHSSHQ--DLLDAL-EAKKE----LTDEL--KQQLDAAVKQFKSTST-Y----------------------------------------------------------------------------------------------------------------------------------------------------------------------------------------------------------------------------------------------------------------------------------------------------------   [514]
At_ferFO    -------------------------------------------------------------------------------------------------------------MQQLNPSEISEL----IRA-------------------------------------------------------------------------------------------------------------------------------------------------------RI-AGFE-GRVETRSQGTIISLSDGILRIHGLEDVMYGEMLEL---PG-G-----R------FG-----LAMNLEQDNVGAVVLGEFSG-LQEGDVVKCTGRVMQVPIGKALLGRVVN-----ALGQ---PVDGKGAI-DAEEFDVLEKIAPGVIDRQSVDEPMQTGIKSIDAMVPIGRGQRELIIGDRQTGKTAVAVDAILNQK-----------GK--DVQCIYVAIGQKASTVAGVVRKLEEYGAMEYTTVIAANASESAAMQYLAPYAGCTMGEYFRDR-G--------M------------NALIVYDDLTKQAWAYRQISLLLRRPPGREAYPGDVFYLHSRLLERAARVNADF--------VEKFTKGEVKG---------KTGSLTALPIIETQAGDVSAFVPTNVISITDGQIYLETDLFNAGIRPAINAGLSVSRVGGAAQTKII--KKLGGGIRLDLAQYRELAAFAQFA-SDLDEITRKQIERGKRVTELLKQDQFSPMS----VAEQGAALFAASSGALDDVEV-----ANVRPFEKALLAY-------------LNSNNK--ELMAGI-EEKKD----LTDDL--KKQLDAAVKQFKSGST-Y----------------------------------------------------------------------------------------------------------------------------------------------------------------------------------------------------------------------------------------------------------------------------------------------------------   [514]
At_feiFO    -------------------------------------------------------------------------------------------------------------MQQLNPSEISEL----IRA-------------------------------------------------------------------------------------------------------------------------------------------------------RI-AGFE-GRVETRSQGTIISLSDGILRIHGLEDVMYGEMLEL---PG-G-----R------FA-----LAMNLEQDNVGAVVLGEFSG-LEEGGVVKCTGRVMQVPIGKALLGRVVN-----ALGQ---PIDGKGPV-ETEEYDVLEKIAPGVVERQSVDEPMQTGIKAIDAMVPIGRGQRELIIGDRQTGKTAVAVDAIINQK-----------GK--DVQCIYVAVGQKASTVAGVVRKLEEHGAMEYTTVIAANASESAAMQYLAPYAGCTMGEYFRDR-G--------M------------NALIVYDDLTKQAWAYRQISLLLRRPPGREAYPGDVFYLHSRLLERAARVNTDF--------VEKFTNGAVKG---------KTGSLTALPIIETQAGDVSAFVPTNVISITDGQIYLETDLFNSGIRPAINAGLSVSRVGGAAQTKVI--KKLGGGIRLDLAQYRELAAFAQFA-SDLDEITRKQIERGKRVTELLKQDQFSPMS----VAEQSVVLFAASSGALDDVEV-----AHVRPFEKALLAY-------------LHSNNG--DLMTGL-EEKKE----LTDDF--KKQLDAAVKQFKSGST-Y----------------------------------------------------------------------------------------------------------------------------------------------------------------------------------------------------------------------------------------------------------------------------------------------------------   [514]
Ha_neaAP    ---------------------------------------------------------------------------------------------------------------MINPSEISSL----IKQ-------------------------------------------------------------------------------------------------------------------------------------------------------RI-ENFD-QSADAQTVGTIVSVSDGILRIHGLNDVMLGEMIEL---PG-G-----G------FA-----VAMNLERDSVGAIVLGGYDH-LREGDQVKCTQRILEVPVGKELLGRVVN-----TLGQ---PIDGKGDI-NAKITAPIEKIAPGVIERQSVDQPLLTGIKALDAMVPIGRGQRELIIGDRQTGKTAVAIDTIINQK-----------GK--GVFCVYVAIGQKASSIANVVRKLEEYGALEYTIVVAATASDPAAMQYLAAYAGCTMGEYFRDR-G--------M------------DSLIVYDDLTKQAWAYRQISLLLRRPPGREAYPGDVFYLHSRLLERASRVNADY--------VAEFTKGEVTG---------QTGSLTALPIIETQGGDVSAFVPTNVISITDGQIFLETDLFNSGIRPAINPGISVSRVGGAAQTKAI--KKLAGGIRTDLAQYRELAAFSQFA-SDLDEVTRKQLERGKRVTELMKQKQFKPLS----VTEMALSLTAANEGYLDDIAV-----EKINDFETALHDY-------------AGANAK--DLAEKI-GDNGA----FNDEI--AAQLKQVIETFKAKGV-Y----------------------------------------------------------------------------------------------------------------------------------------------------------------------------------------------------------------------------------------------------------------------------------------------------------   [512]
Ca_okuSO    --------------------------------------------------------------------------------------------------------------MQLNAHEISDL----IKK-------------------------------------------------------------------------------------------------------------------------------------------------------QI-EGFD-FTAEARTEGSVVSVSDGIVRIHGLGDVQFGEMIEF---SN-N-----T------FG-----MALNLEQDSVGAVILGDYLH-ILEGDIVKCTNRLVEVPVGEAMLGRVVN-----PLGK---AIDGKGDI-DAQGVRPLEVMAPGVIDRKSVDQPIQTGIKAIDAMVPVGRGQRELIIGDRQTGKTAVAIDAIINQR-----------DS--GIRCVYVAIGQKDSSVATVVRKLEEYGALANTIIVVAGAAVSPALQYIAPYAGCAMAEYFRDR-G--------E------------DVLIVYDDLTKQAWAYREVSLLLKRPPGREAYPGDVFYLHSRLLERASRVNADY--------VEKMTNGKVKG---------QTGSLTALPIIETQGGDVSAFVPTNVISITDGQIFLETDLFNAGIRPAINVGLSVSRVGGAAQTNII--KKLGGGIRLDLAQYRELVAFAQFS-SDLDVETKAQIDRGQRVTELMKQNQYSPLS----IAEMATLLFSANSGLLDDIEV-----NKIVDFEVSLIAY-------------MKVNQV--SLMNRI-NEIGN----YNDKI--SNELQVAIDDFKTNYT-W----------------------------------------------------------------------------------------------------------------------------------------------------------------------------------------------------------------------------------------------------------------------------------------------------------   [513]
Th_cruSO    --------------------------------------------------------------------------------------------------------------MQLNASEISNL----IKD-------------------------------------------------------------------------------------------------------------------------------------------------------RI-KGFD-GAAESGSEGTVVSIADGIALIHGVSDVMYGEMVQF---DE-A-----T------FG-----MALNLERDSVGVVVLGEYEH-ISEGDKVTCTGRILEVPVGPELNGRVVD-----GLGR---PIDGKGSI-DAKVTSPIERIAPGVIERQSVDQPMMTGIKSIDSMIPVGRGQRELIIGDRQTGKTAIAIDAIISQK-----------NT--GVKCIYVAMGQKASTVNNVARKLEEYGAMDNTVIVAANASDPAALQYLAAYAGCAMGEYYRDR-G--------E------------DALIIYDDLTKQAQAYRQISLLLRRPPGREAFPGDVFYLHSRLLERAARVNAEY--------VEKFTNGEVKG---------KTGSLTALPIIETQAGDVSAFVPTNVISITDGQIFLETGLFSQGIRPAVNAGLSVSRVGGSAQTKAI--KKLGGGIRLDLAQYRELAAFAQFA-SDLDPATKAQLERGKRVTELMKQKQYSPLT----IAEMAVSLYAANEGYLDDVEV-----EKVLDFEAALHAY-------------LNSNNA--DLAAKI-NAKGD----WNDEI--ISEVKAMIDAFKANGV-Y----------------------------------------------------------------------------------------------------------------------------------------------------------------------------------------------------------------------------------------------------------------------------------------------------------   [513]
Th_aerSO    --------------------------------------------------------------------------------------------------------------MQLNPSEISDL----IKD-------------------------------------------------------------------------------------------------------------------------------------------------------RI-AGFK-VTAESGSEGTVVSIADGIALIHGVSDVMYGEMVQF---DE-Q-----T------FG-----MALNLERDSVGVVILGEYEH-ISEGDKVTCTGRILEVPVGPEMLGRVVD-----GLGR---PIDGKGPI-NTKLTSPIERIAPGVIDRKSVDQPMMTGIKSIDSMIPVGRGQRELIIGDRQTGKTAIAIDAVISQK-----------DT--GIKCVYVAMGQKASTVNNIVRKLEQYGAMENTVVVAANASDPASLVFLAAYAGCAMGEYFRDR-G--------E------------DALIIYDDLTKQAQAYRQISLLLRRPPGREAFPGDVFYLHSRLLERAARVSEDY--------VEKFTNGEVKG---------KTGSLTALPIIETQAGDVSAFVPTNVISITDGQIFLETGLFAKGIRPAINAGLSVSRVGGAAQTKAI--KKLGGGIRLDLAQYRELAAFAQFA-SDLDAATKAQLERGKRVTELMKQKQYSPLT----IAEMATSLYAANEGYLDDVEV-----DKIGAFEAALHSY-------------INSECA--DLVAKI-NVKGD----WNDEI--IAGVKAAIESFKATGV-Y----------------------------------------------------------------------------------------------------------------------------------------------------------------------------------------------------------------------------------------------------------------------------------------------------------   [513]
Th_cycSO    --------------------------------------------------------------------------------------------------------------MQLNPSEISDL----IKD-------------------------------------------------------------------------------------------------------------------------------------------------------RI-AGFK-VTAESGSEGTVVSIADGIALIHGVSDVMYGEMVQF---DE-Q-----T------FG-----MALNLERDSVGVVILGEYEH-ISEGDKVTCTGRILEVPVGPEMLGRVVD-----GLGR---PIDGKGPI-NTKLSSPIERIAPGVIDRKSVDQPMMTGIKSIDSMIPVGRGQRELIIGDRQTGKTAIAIDAVISQK-----------DT--GIKCVYVAMGQKASTVNNIVRKLEQYGAMENTVVVAANASDPASLVFLAAYAGCAMGEYFRDR-G--------E------------DALIIYDDLTKQAQAYRQISLLLRRPPGREAFPGDVFYLHSRLLERAARVSEEY--------VEKFTNGEVKG---------KTGSLTALPIIETQAGDVSAFVPTNVISITDGQIFLETGLFAKGIRPAINAGLSVSRVGGAAQTKAI--KKLGGGIRLDLAQYRELAAFAQFA-SDLDAATKAQLERGKRVTELMKQKQYSPLS----IAEMATSLYAANEGFLDDVDV-----EKIGSFEAALHAY-------------INSDCA--DLVAKI-NAKGD----WNDEI--IAGVKAAIESFKTTGV-Y----------------------------------------------------------------------------------------------------------------------------------------------------------------------------------------------------------------------------------------------------------------------------------------------------------   [513]
Ph_pr2He    --------------------------------------------------------------------------------------------------------------MQLNSNEISDL----IRQ-------------------------------------------------------------------------------------------------------------------------------------------------------RI-ATFN-VTSQARNEGTIVSVSDGIISINGLADVMQGEMIEL---PG-N-----R------YA-----LALNLERHSVGAVVMGPYSD-LAEGLKVKGTGRILEVPVGRGLLGRVVN-----TLGQ---PIDGKGAI-ENDGYSPVEIIAPGVIERQSVDQPIQTGYKAVDAMVPIGRGQRELIIGDRQTGKTAMAIDAIINQK-----------DS--GIKCVYVAIGQKASTIANVVRKLEEHDALKNTIVVVATASDAAALQYLAPYSGCTMGEYFRDR-G--------E------------DALIVYDDLSKQAVAYRQISLLLKRPPGREAFPGDVFYLHSRLLERASRVNVSY--------VERFTKGKVKG---------KTGSLTALPIIETQAGDVSAFVPTNVISITDGQIFLQTHLFNSGLRPAVDPGISVSRVGGAAQTKIV--KKLSGGIRTALAQYRELAAFAQFS-SDLDDATRKQLDHGEKVTELMKQKQYAPMS----VAEQALAIFSAEKGYLGDVPL-----ASIGDFESALMAY-------------AKSEHS--ALLDTI-NKTGQ----YDDDI--EQSLHKLLKTFTATQS-W----------------------------------------------------------------------------------------------------------------------------------------------------------------------------------------------------------------------------------------------------------------------------------------------------------   [513]
Ph_proHe    --------------------------------------------------------------------------------------------------------------MQLNSTEISAL----IKQ-------------------------------------------------------------------------------------------------------------------------------------------------------RI-EKFN-VASEARNEGTIVSVSDGIIRIHGLADVMQGEMIEL---PG-G-----R------FA-----LALNLERDSVGAVVMGPYAN-LQEGMKVTGTGRILEVPVGPALLGRVVN-----TLGE---PIDGKGPI-ETETFSPVEVIAPGVIERKSVDQPVQTGYKAVDSMIPIGRGQRELIIGDRQTGKTAMAIDAIINQK-----------QS--GIYSVYVAIGQKASTIANVVRKLEEHGALDNTIVVVASASEAAALQYLAPYSGCAMGEYFRDR-G--------E------------DALIVYDDLSKQAVAYRQISLLLKRPPGREAFPGDVFYLHSRLLERASRVSENY--------VEKFTNGEVKG---------KTGSLTALPIIETQAGDVSAFVPTNVISITDGQIFLQTELFNAGIRPAVDPGISVSRVGGSAQTKII--KKLSGGIRTALAQYRELAAFAQFS-SDLDEATKKQLDHGQKVTELMKQKQYAPMS----VFEQAVVIFSAERGYLVDVEL-----AKLADFEAALLSY-------------AKGQSA--ELVSQI-DETGA----WNSEI--EAQFVKLVEDFKATQT-W----------------------------------------------------------------------------------------------------------------------------------------------------------------------------------------------------------------------------------------------------------------------------------------------------------   [513]
Vi_choHe    ----------------------------------------------------------------------------------------------------MHCSLDGDWSMQLNSTEISDL----IKQ-------------------------------------------------------------------------------------------------------------------------------------------------------RI-ESFN-VVSEARNEGTIVSVSDGIIRIHGLADVMQGEMIEL---PG-N-----R------YA-----LALNLERDSVGAVVMGPYAD-LREGMKVTGTGRILEVPVGPELLGRVVN-----TLGE---PIDGKGPI-GAKQTSPVEVIAPGVIDRKSVDQPVQTGYKSVDSMIPIGRGQRELIIGDRQTGKTALAIDAIINQK-----------NS--GIYSIYVAIGQKASTIANVVRKLEEHGALKNTIVVVASASESAALQYLAPYSGCAMGEYFRDR-G--------E------------DALIVYDDLSKQAVAYRQISLLLRRPPGREAFPGDVFYLHSRLLERAARVNEEY--------VERFTKGEVKG---------KTGSLTALPIIETQAGDVSAFVPTNVISITDGQIFLQTELFNAGVRPAVDPGISVSRVGGAAQTKIV--KKLSGGIRTALAAYRELAAFAQFS-SDLDEATKRQLTHGQKVTELMKQKQYAPMS----VFDQALVIFAAERGYLTDVEL-----NKVLDFEAALLSY-------------ARAHYA--ELAAQI-DKTGA----YNDEI--EAQLKKLVDDFKATQT-W----------------------------------------------------------------------------------------------------------------------------------------------------------------------------------------------------------------------------------------------------------------------------------------------------------   [523]
Es_colHe    --------------------------------------------------------------------------------------------------------------MQLNSTEISEL----IKQ-------------------------------------------------------------------------------------------------------------------------------------------------------RI-AQFN-VVSEAHNEGTIVSVSDGVIRIHGLADCMQGEMISL---PG-N-----R------YA-----IALNLERDSVGAVVMGPYAD-LAEGMKVKCTGRILEVPVGRGLLGRVVN-----TLGA---PIDGKGPL-DHDGFSAVEAIAPGVIERQSVDQPVQTGYKAVDSMIPIGRGQRELIIGDRQTGKTALAIDAIINQR-----------DS--GIKCIYVAIGQKASTISNVVRKLEEHGALANTIVVVATASESAALQYLAPYAGCAMGEYFRDR-G--------E------------DALIIYDDLSKQAVAYRQISLLLRRPPGREAFPGDVFYLHSRLLERAARVNAEY--------VEAFTKGEVKG---------KTGSLTALPIIETQAGDVSAFVPTNVISITDGQIFLETNLFNAGIRPAVNPGISVSRVGGAAQTKIM--KKLSGGIRTALAQYRELAAFSQFA-SDLDDATRKQLDHGQKVTELLKQKQYAPMS----VAQQSLVLFAAERGYLADVEL-----SKIGSFEAALLAY-------------VDRDHA--PLMQEI-NQTGG----YNDEI--EGKLKGILDSFKATQS-W----------------------------------------------------------------------------------------------------------------------------------------------------------------------------------------------------------------------------------------------------------------------------------------------------------   [513]
Fe_balFR    --------------------------------------------------------------------------------------------------------------MQLNSTEISEL----IKS-------------------------------------------------------------------------------------------------------------------------------------------------------RI-EQFN-VVSEARNEGTIVSVSDGIVRIHGLADVMQGEMIEL---PG-N-----R------FA-----IALNLERDSVGAVVMGPYAD-LAEGVKVKSTGRILEVPVGRGLLGRVVN-----TLGE---AIDGKGPI-DNDGFAPVEVIAPGVIDREGVSQPVQTGYKSVDAMIPIGRGQRELIIGDRQTGKTAMAIDAIINQR-----------DS--GIKCVYVAIGQKASTIANVVRKLEEHGALQNTIVVVASASEAAALQYLAPYSGCTMGEYFRDR-G--------E------------DALIVYDDLSKQAVAYRQISLLLRRPPGREAFPGDVFYLHSRLLERASRVNAEY--------VERFTNGEVKG---------QTGSLTALPIIETQAGDVSAFVPTNVISITDGQIFLETNLFNAGLRPAVNPGISVSRVGGAAQTKII--KKLSGGIRTALAQYRELAAFAQFS-SDLDDATRAQLEHGERVTELMKQKQYAPMS----VADQAVVIFSAEKGFLKSIEV-----AKIGAFEAALLSY-------------MNSEHA--ELMKLI-NDTGD----YNGDI--EGQMQAALDKFVATQT-W----------------------------------------------------------------------------------------------------------------------------------------------------------------------------------------------------------------------------------------------------------------------------------------------------------   [513]
Sh_loiFR    --------------------------------------------------------------------------------------------------------------MQLNSTEISDL----IKQ-------------------------------------------------------------------------------------------------------------------------------------------------------RI-EQFE-VVSEARNEGTIVAVSDGIIRVHGLADVMQGEMIEL---PG-N-----R------YA-----IALNLERDSVGAVVMGPYAD-LAEGQKVKTTGRILEVPVGRGLLGRVVN-----TLGQ---PIDGKGPI-DNDGFSPVEVIAPGVIERKSVDQPVQTGYKAVDSMIPIGRGQRELVIGDRQTGKTALAIDAIINQK-----------DS--GIKCVYVAVGQKASTIANVVRKLEEHGALANTVVVVATASEAAALQYLAPYSGCSMGEYFRDR-G--------E------------DALIVYDDLSKQAVAYRQISLLLKRPPGREAYPGDVFYLHSRLLERASRVNAEY--------VEKFTNGEVKG---------QTGSLTALPIIETQAGDVSAFVPTNVISITDGQIFLETDLFNSGLRPAVNPGISVSRVGGAAQTKII--KKLSGGIRTALAQYRELAAFSQFA-SDLDDATRAQLEHGERVTELMKQKQYAPMS----VADQSVSIFAAEKGYLKGVEL-----NKIGDFEASLLSY-------------MNSEHA--DLMKTI-NETGD----YNADI--EGGLKAGLDKFVETQT-W----------------------------------------------------------------------------------------------------------------------------------------------------------------------------------------------------------------------------------------------------------------------------------------------------------   [513]
Ac_ADPHe    --------------------------------------------------------------------------------------------------------MRNSAMQQLNPSEISAL----IKQ-------------------------------------------------------------------------------------------------------------------------------------------------------RI-GDLD-TSATAKNEGTIVMVSDGIVRIHGLADAMYGEMIEF---DG-G-----L------FG-----MALNLEQDSVGAVVLGNYLS-LQEGQKARCTGRVLEVPVGPELLGRVVD-----ALGN---PIDGKGPI-DAKLTDAVEKVAPGVIWRQSVDEPVQTGYKSVDTMIPVGRGQRELIIGDRQTGKTAMAIDAIIAQK-----------HS--GIKCVYVAIGQKQSTIANVVRKLEETGAMAYTTVVAAAAADPAAMQYLAPYSGCTMGEYFRDR-G--------E------------DALIIYDDLSKQAVAYRQISLLLRRPPGREAYPGDVFYLHSRLLERASRVSADY--------VEKFTNGAVTG---------QTGSLTALPIIETQAGDVSAFVPTNVISITDGQIFLETSLFNAGIRPAVNAGISVSRVGGSAQTKII--KKLSGGIRTALAQYRELAAFAQFA-SDLDEATRKQLEHGQRVTELMKQKQYAPYS----IADQAVSVYASNEGYMADVEV-----KKIVDFDAALISY-------------FRSEYA--PLMKQI-DETGD----YNKDI--EAAIKSGIESFKATQT-Y----------------------------------------------------------------------------------------------------------------------------------------------------------------------------------------------------------------------------------------------------------------------------------------------------------   [519]
Ma_aquFO    -------------------------------------------------------------------------------------------------------------MQQLNPSEISDI----IKK-------------------------------------------------------------------------------------------------------------------------------------------------------RI-EKLD-ISSEAKNEGTILSVSDGIVLIHGLADVMYGEMIEF---AN-G-----T------YG-----MALNLERDSVGAVVLGDYEG-LAEGQKVRCTGRILEVPVGNELLGRVVD-----SLGN---PIDGKGEL-GNSLTSPVEKVAPGVIARQSVDEPVQTGLKAIDTMVPIGRGQRELIIGDRQIGKTAVAIDAIINQK-----------HT--GIKCIYVAVGQKQSSIAAVVRKLEEHGAMDHTIVVAAGAADPAAMQFLAPYAGTSMGEFFRDR-G--------E------------DALIVYDDLSKQAVAYRQISLLLRRPPGREAFPGDVFYLHSRLLERASRVNADY--------VEQFTNGEVKG---------KTGSLTALPIIETQAGDVSAFVPTNVISITDGQIFLETNLFNSGIRPAMNAGISVSRVGGAAQTKIM--KKLGGNIRLALAQYRELAAFAQFA-SDLDEATRKQLEHGQRVTELMKQNQYSPMT----VAEMGTVLFAANEGFLDDVDV-----NKVVKFEAQLLDW-------------MRSEQK--ELLDKI-GPEGN----FNDDI--TAGLKAALEKFKTTQS-W----------------------------------------------------------------------------------------------------------------------------------------------------------------------------------------------------------------------------------------------------------------------------------------------------------   [514]
Ha_halAP    --------------------------------------------------------------------------------------------------------------MQVNPSEISEL----IKR-------------------------------------------------------------------------------------------------------------------------------------------------------RI-ENFD-AAAEARNEGTVVSVGDGICRIHGLADVMFGEMLEF---PD-D-----T------FG-----MALNLERDSVGAVLLGDYQH-IKEGATVKCTGRILEVPVGDAMLGRVVD-----ALGR---PTDGKGPI-KTEGSEPIEKVAPGVITREGVDQPVQTGLKAIDSMVPIGRGQRELIIGDRQTGKTAVAVDAIINQK-----------DS--GIKCIYVAVGQKNSTVANVVRKLEEHGAMDNTIVVNAGASESAAMQYIAPYAGCAMGEYFRDR-G--------Q------------DALIIYDDLTKQAWAYRQVSLLLRRPPGREAYPGDVFYLHSRLLERASRINAEE--------VERRTNGEVKG---------QTGSLTALPIIETQAGDVSAFVPTNVISITDGQIYLETDLFNSGVRPAVNAGLSVSRVGGSAQTKII--KKLGGGVRLALAQYRELAAFSQFA-SDLDETTRQQLERGKRTMELMKQGQYEPQS----VGEMAFVLFAANEGYVDDVEN-----DQVVRFEKALLDY-------------LRAEHA--ELLQRI-TETGD----YNDEI--HAEMQKAMDAFKKNRT-W----------------------------------------------------------------------------------------------------------------------------------------------------------------------------------------------------------------------------------------------------------------------------------------------------------   [513]
Al_ehrAP    --------------------------------------------------------------------------------------------------------------MQLNPSEISEL----IKR-------------------------------------------------------------------------------------------------------------------------------------------------------RI-ENFE-AVAEARNQGTIVSVGDGICRIHGLADAMQGEMLEF---PN-D-----T------FG-----MALNLERDSVGAVILGDYEH-LSEGDTVKCTGRILEVPVGESLLGRVVD-----ALGN---PVDAKGEI-KAEGSSPVEKVAPGVISRQSVDQPVQTGLKAVDAMVPIGRGQRELIIGDRQTGKTAVAIDAIINQK-----------NS--GIKCIYVAIGQKASSIASVVEKLKEHDALDHTIVVAASASESAAMQYLAAYAGCAMGEYFRDR-G--------E------------DALIVYDDLTKQAWAYRQVSLLLRRPPGREAYPGDVFYLHSRLLERAARINAEE--------VEKLTNGEVKG---------KTGSLTALPIIETQAGDVSAFVPTNVISITDGQIYLETDLFNSGIRPAINAGLSVSRVGGSAQTKLI--KKLGGGIRLALAQYRELAAFAQFA-SDLDEATRKQLERGQRVMELMKQPQYTPMT----VAEMGISLYAADAGYLDDVEV-----NKVVDFQAALLDY-------------LRSEEK--GLLDEL-NSTPD----YNDEV--VGKMKKAVEAFKSSRT-W----------------------------------------------------------------------------------------------------------------------------------------------------------------------------------------------------------------------------------------------------------------------------------------------------------   [513]
Beg_PSSO    -------------------------------------------------------------------------------------------------------------MQPLNPSEISEL----IKL-------------------------------------------------------------------------------------------------------------------------------------------------------RI-KNYN-LETESRSEGTIVSLTDGIVRIHGLSDAVQGEMLEF---PG-G-----S------FG-----MALNLERDSVGAVVLGPYEH-ISEGDKIKCTGRILEVPVGPELMGRVIN-----PLGQ---PIDGKGPI-ATQQKLPIERIAPGVIARQSVNQPVQTGLKAIDSMVPIGRGQRELIIGDRQTGKTAVALDAIINQK-----------GT--GIKCIYVAIGQKASSVANVVRKLEEHGAMEHTIIVAANASDAAALQFIAPYSGCAMGEYFRDR-G--------E------------DALIIYDDLTKQAWAYRQVSLLLRRPPGREAYPGDVFYLHSRLLERASRINAEQ--------VEKLTNGEVKG---------KTGSLTALPIIETQAGDVSAFVPTNVISITDGQIFLETDLFNSNIRPAINAGLSVSRVGGAAQTKII--KKLGGGVRLDLAQYRELAAFAQFA-SDLDENTRKQIERGQRVTEIMKQKQYMPLS----IAEMAVSLYAANEGYLDDVDV-----NKVVDFESALHTY-------------MKNNQT--ELLQKI-NDSGD----YSEDI--ANSFKAALEDFKTNHT-W----------------------------------------------------------------------------------------------------------------------------------------------------------------------------------------------------------------------------------------------------------------------------------------------------------   [514]
Th_HLEAP    --------------------------------------------------------------------------------------------------------------MQLNPTEISEL----IKK-------------------------------------------------------------------------------------------------------------------------------------------------------RI-ASYD-AAAQARTEGTVVSLSDGIVRLHGLADVMQGEMIEF---PG-N-----T------YG-----LALNLERDSVGAVVLGDYKH-IKEGDTARCTGRILEVPVGEALLGRVVN-----SLGM---AVDGKGAI-DTSLTSPIEKIAPGVIERQSVDQPVQTGLKAIDAMVPIGRGQRELIIGDRQTGKTAVAVDAIINQK-----------GT--GVKCIYVAVGQKASSIANVVTKLEQHGALEHTIIVAATASESAAMQFIAPYAGCAMGEYFRDR-G--------Q------------DALIIYDDLTKQAWAYRQVSLLLRRPPGREAYPGDVFYLHSRLLERASRVNAEY--------VEKFTNGEVKG---------KTGSLTALPIIETQAGDVSAFVPTNVISITDGQIFLETDLFNAGIRPAINAGLSVSRVGGAAQTKII--KKLGGGVRLALAQYRELAAFSQFA-SDLDELTRKQLERGKRVTELMKQGQFSPMS----VAEMAFSLFAANEGYLDDVDA-----KKVVDFEKAMLDF-------------LRSSKT--DLLAKI-NEKGD----YNDDI--QAGMKAALDEFKAKHS-W----------------------------------------------------------------------------------------------------------------------------------------------------------------------------------------------------------------------------------------------------------------------------------------------------------   [513]
Th_thiSO    --------------------------------------------------------------------------------------------------------------MQLNPSEISDL----IKQ-------------------------------------------------------------------------------------------------------------------------------------------------------RI-EKFE-VSEEARNEGTVVSLTDGICRIHGLSDVMQGEMIEF---PG-D-----T------YG-----MALNLERDSVGAVVLGDYKN-ISEGDTVRCTGRILEVPVGAGLLGRVVD-----ALGR---PIDGKGPV-ATDMTTPIEKIAPGVIERQSVSQPLQTGLKAIDSMVPIGRGQRELIIGDRQTGKTAVAVDAIINQI-----------GS--GVKCIYVAVGQKASSVANVVRRLEDAGAMEHTIIVAANASESAAMQFIAPYSGCSMGEYFRDR-G--------E------------DALIIYDDLTKQAWAYRQVSLLLRRPPGREAYPGDVFYLHSRLLERASRVNAEY--------VEQFTNGEVTG---------RTGSLTALPIIETQAGDVSAFVPTNVISITDGQIFLETDLFNAGIRPAINAGLSVSRVGGAAQTKII--KKLGGGVRLALAQYRELAAFSQFA-SDLDELTRKQLDRGKRVTELMKQGQFSPLS----IAEMAFSLFAANEGFLDDVEA-----DQIVRFEKALLDY-------------IRSSQK--ALLDTI-NESGD----YNAEI--ESGMRKALEEFKAKHS-W----------------------------------------------------------------------------------------------------------------------------------------------------------------------------------------------------------------------------------------------------------------------------------------------------------   [513]
Th_K90AP    --------------------------------------------------------------------------------------------------------------MQLNPSEISDL----IKQ-------------------------------------------------------------------------------------------------------------------------------------------------------RI-EKFD-ASSEASTEGTVVSLTDGIARVHGLGDVMQGEMIEF---PG-D-----T------FG-----MALNLERDSVGVVILGDYKH-IKEGDTAKCTGRILEVPVGEGLLGRVVD-----SLGR---PIDGKGPV-DTGVTSPIEKIAPGVIDRQSVDQPLQSGIKAIDAMVPVGRGQRELIIGDRQTGKTAVAIDAIINQK-----------DS--GVKCIYVAVGQKASSVASVVAKLEEAGAMENTIIVAANASESAAMQFIAPYAGCAMGEYFRDR-G--------E------------DALIVYDDLTKQAWAYRQVSLLLRRPPGREAYPGDVFYLHSRLLERASRVNADY--------VEQLTNGEVKG---------QTGSLTALPIIETQAGDVSAFVPTNVISITDGQIFLETDLFNSGIRPAINAGLSVSRVGGAAQTKII--KKLGGGVRLALAQYRELAAFSQFA-SDLDELTRKQLDRGKRVTELMKQGQYQPMS----IGEMAFSLYAANEGYLDDVEA-----DKVVSFEKELIAY-------------ARSSQK--ELLDEI-NSSGD----YNDSI--QEKLKKALEEFKAKHS-W----------------------------------------------------------------------------------------------------------------------------------------------------------------------------------------------------------------------------------------------------------------------------------------------------------   [513]
Al_vinAP    --------------------------------------------------------------------------------------------------------------MQLNPSEISDL----IKQ-------------------------------------------------------------------------------------------------------------------------------------------------------KI-EKFE-LQTEARTEGTVVSVTDGIVRIHGLSDAQYYEMLEF---PG-N-----T------YG-----LALNLERDSVGAVVLGDYTH-LSEGDWVRCTGRVLEVPVGAGLLGRVVD-----ALGN---PIDGKGPI-EAEGTSPIEKVAPGVIERKSVDQPVQTGLKAIDAMVPVGRGQRELIIGDRQTGKTAVAIDAIINQK-----------DT--GVKCIYVAVGQKNSSIAAIVRKLEEHGAMDHTIIVAAPAADSAAMQFLAPYAGCTMGEYFRDK-G--------E------------DALIVYDDLTKQAWAYRQVSLLLRRPPGREAYPGDVFYLHSRLLERAARVNADY--------VEKMTDGKVKG---------QTGSLTALPIIETQAGDVSAFVPTNVISITDGQIFLETDLFNAGIRPAINAGLSVSRVGGAAQTKII--KKLGGGIRLALAQYRELAAFSQFA-SDLDEATRKQLQRGERVTELMKQFQYSPMS----VGQMAISLFAANEGYLDDVDV-----KKVVDFERALQSY-------------VKSARA--ELLAKI-DSTGD----FNDEI--AQAMHAAIKDFKANNT-W----------------------------------------------------------------------------------------------------------------------------------------------------------------------------------------------------------------------------------------------------------------------------------------------------------   [513]
Ni_halAP    ------------------------------------------------------------------------------------------------------------MQLQLNAAEISEL----IRK-------------------------------------------------------------------------------------------------------------------------------------------------------RI-EGFE-AKVEARTEGTVVSVTDGIVRVHGLADVMFGEMIEF---PG-N-----T------YG-----LAMNLERDSVGAVVLGPYQH-ISEGDRVKCTGRILEVPVGEALLGRVVD-----SLGI---PIDGGGPI-EAEATSPIEKVAPGVITRQSVSQPVQTGLKAIDSMVPIGRGQRELIIGDRQTGKTAVAVDTIINQR-----------GT--GIKCIYVAIGQKASSVAGVVRKLEEHGALEHTIIVAANASESAALQFIAPYAGCAMGEYFRDR-G--------E------------DALIIYDDLTKQAWAYRQVSLLLRRPPGREAFPGDVFYLHSRLLERAARVNAEQ--------VEKLTDGEVKG---------KTGSLTALPIIETQAGDVSAFIPTNVISITDGQIFLETDLFNAGIRPAINAGLSVSRVGGSAQTKII--KKLGGGVRLDLAQYRELAAFAQFA-SDLDEATRKQLERGQRVTELMKQTQYSPMS----VGQMAVSLFAANEGFLDDIEV-----EKIQDFEAALQGY-------------MKSSHP--ELLDKI-TQTGD----YGDEI--AAEIRAAIENFKTTST-W----------------------------------------------------------------------------------------------------------------------------------------------------------------------------------------------------------------------------------------------------------------------------------------------------------   [515]
Ni_oceAP    ------------------------------------------------------------------------------------------------------------MQLQLNAAEISEL----IRK-------------------------------------------------------------------------------------------------------------------------------------------------------RI-EGFE-ADTEARTEGTVVSLTDGIVRIHGLADVMFGEMIEF---PG-N-----T------YG-----LAMNLERDSVGAVILGPYQH-ISEGDRAKCTGRILEVPVGEALLGRVVD-----ALGI---PIDGGGPI-EAQATSPIEKVAPGVITRQSVSQPVQTGLKSIDSMVPVGRGQRELIIGDRQTGKTAVAIDAIINQK-----------GT--GIKCIYVAIGQKASSVAGVVRKLEEHGALEHTIVVAASASESAALQFIAPYAGCAMGEYFRDR-G--------E------------DALIIYDDLTKQAWAYRQVSLLLRRPPGREAFPGDVFYLHSRLLERSARVNAEH--------VEKLTEGKVKG---------KTGSLTALPIIETQAGDVSAFIPTNVISITDGQIFLETDLFNAGIRPAINAGLSVSRVGGAAQTKII--KKLGGGVRLDLAQYRELAAFAQFA-SDLDEATRKQLERGQRVTELMKQLQYSPMS----VGQMAVSLFAANEGFLDDVEV-----DKIQDFESALQGY-------------MRSSHG--ELLDKI-TKTGD----YSDEI--AAELRAAIENFKTTNT-W----------------------------------------------------------------------------------------------------------------------------------------------------------------------------------------------------------------------------------------------------------------------------------------------------------   [515]
Ni_watAP    ------------------------------------------------------------------------------------------------------------MQLQLNAAEISEL----IRK-------------------------------------------------------------------------------------------------------------------------------------------------------RI-EGFE-ADTEARTEGTVVSLTDGIVRIHGLTDVMFGEMIEF---PG-N-----T------YG-----LAMNLERDSVGAVILGPYQH-ISEGNRVKCTGRILEVPVGEALLGRVVD-----SLGI---PIDGGGPV-EAQATSPIEKVAPGVITRQSVSQPVQTGLKSIDSMVPVGRGQRELIIGDRQTGKTAVAVDAIINQK-----------GT--GIKCIYVAIGQKASSVAGVVRKLEEHGALEHTIVVAASASESAALQFIAPYAGCAMGEYFRDR-G--------E------------DALIIYDDLTKQAWAYRQVSLLLRRPPGREAFPGDVFYLHSRLLERSARVNAEH--------VEKLTEGKVKG---------KTGSLTALPIIETQAGDVSAFIPTNVISITDGQIFLETDLFNAGIRPAINAGLSVSRVGGAAQTKII--KKLGGGVRLDLAQYRELAAFAQFA-SDLDEATRKQLERGQRVTELMKQLQYSPMS----VGQMAVSLFAANEGFLDDVEV-----DKIQDFESALQGY-------------MKSSHG--GLLDKI-TKTGD----YSDEI--AAELRAAIENFKTTST-W----------------------------------------------------------------------------------------------------------------------------------------------------------------------------------------------------------------------------------------------------------------------------------------------------------   [515]
Ch_vioHe    --------------------------------------------------------------------------------------------------------------MQLNPSEISDL----IKA-------------------------------------------------------------------------------------------------------------------------------------------------------KI-QNLA-EGAEVRTKGTVISVTDGIVRIHGLADVMQGEMLEF---PG-N-----T------FG-----LAMNLERDSVGAVVLGEYEH-ISEGDEVKCTGRILEVPVGPELVGRVVN-----ALGQ---PIDGKGPI-NAQKSSPIEKIAPGVIARKSVSQPMQTGLKSIDSMVPVGRGQRELIIGDRQTGKTAVALDAIINQK-----------GN--GVICIYVAVGQKASSIANVVRKLEEHGAMGHTIIVAATASEAAALQFIAPYSGCAMGEYFRDI-G--------E------------DALIVYDDLSKQAVAYRQISLLLRRPPGREAYPGDVFYLHSRLLERAARINEEE--------VEKLTGGAVKG---------KTGSLTALPIIETQAGDVSAFVPTNVISITDGQIFLETDLFNAGIRPAINAGISVSRVGGAAQTKVI--KKLGGGIRLALAQYRELAAFAQFA-SDLDEATRKQLAHGEVVTELMKQKQFSTLS----TAEMALTLWAVNKGSYEDVPV-----KKALAFEAEFLAN-------------VRANHA--DVLQAV-NASGD----LSADN--EKVLAKAMESFKAGYS-FN---------------------------------------------------------------------------------------------------------------------------------------------------------------------------------------------------------------------------------------------------------------------------------------------------------   [514]
Ne_menHe    --------------------------------------------------------------------------------------------------------------MQLNPAEISDL----IKA-------------------------------------------------------------------------------------------------------------------------------------------------------KI-ENLS-VNAEVRTRGTVISVTDGIVRIHGLSDAMQGEMLEF---PG-N-----T------FG-----LAMNLERDSVGAVVLGEYEH-IKEGDTVTCTGRILEVPVGRELVGRVVD-----ALGR---PIDGKGPI-NTTLTAPIEKIAPGVIARKSVDQPMQTGLKAIDSMVPVGRGQRELIIGDRQTGKTAVALDAIVNQK-----------GT--GVICIYVAIGQKASSIANVVRKLEEHGAMEHTIVVAATASEAAALQYIAPYSGCTMGEFFRDR-G--------E------------DALIVYDDLSKQAVAYRQISLLLRRPPGREAYPGDVFYLHSRLLERAARVNEHE--------VEKLTNGEVKG---------KTGSLTALPIIETQAGDVSAFVPTNVISITDGQIFLETDLFNAGIRPAINAGISVSRVGGAAQTKVI--KKLGGGIRLALAQYRELAAFSQFA-SDLDEATRKQLEHGEVVTELMKQKQFSTLN----TAEMALTLWAINNGSYSDVPV-----AKALAFESEFLSF-------------VRTQHP--EVLEAV-NASGA----MSDES--EKTLEAAMKSFKSSYA-YQA--------------------------------------------------------------------------------------------------------------------------------------------------------------------------------------------------------------------------------------------------------------------------------------------------------   [515]
Th_denFO    --------------------------------------------------------------------------------------------------------------MQLNPSEISEL----IKA-------------------------------------------------------------------------------------------------------------------------------------------------------KI-ENLG-ASSELRTQGTIVSVTDGIVRIHGLSDVMSGEMIEM---PG-N-----T------FG-----VALNLERDSVGAVILGDYEH-IKEGDVAKCTGRILEVPVGRGLLGRVVN-----SLGQ---PIDGKGPI-AADSSMPIERIAPGVIERKSVDQPVQTGLKSIDAMVPVGRGQRELIIGDRQTGKTAVAIDAIINQK-----------GT--GVKCIYVAVGQKASSVANVVRKLEEHGAMEHTIVVAATASDAAAMQYIAPYSGCTMGEYFRDI-G--------E------------DALIVYDDLTKQAWAYRQVSLLLRRPPGREAYPGDVFYLHSRLLERAARVNADY--------VEKLTGGAVKG---------KTGSLTALPIIETQAGDVSAFVPTNVISITDGQIFLETDLFNAGIRPAINAGLSVSRVGGAAQTKVV--KKLGGGVRLALAQYRELAAFAQFA-SDLDEATRKQLERGRRVTELMKQAQYSPMS----VSQMALTLFAVNNGYMDEVEV-----NKILAFEAALQAF-------------MKSKYA--AIMDTI-ETSGN----LDGET--EKALTAAVEEFKKTGV-Y----------------------------------------------------------------------------------------------------------------------------------------------------------------------------------------------------------------------------------------------------------------------------------------------------------   [513]
Si_litFO    --------------------------------------------------------------------------------------------------------------MKLNPSEISNL----IRS-------------------------------------------------------------------------------------------------------------------------------------------------------RI-ENFE-ALTQARTEGTVVSVTDGIVRIHGLSDVMQGEMLEF---PR-N-----T------FG-----LALNLERDSVGAVILGEYEH-ITEGDTVKCTGRILEVPVGPELRGRVVN-----ALGQ---PIDGKGPV-NAKMTDKIEKVAPGVIARKSVDQPVQTGLKSIDSMVPVGRGQRELIIGDRQTGKTAVAVDAIINQK-----------GQ--NMTCIYVAVGQKASTVANVVRKLEEHGALEYTIVVAATASDSAAMQFLAPYAGCTMGEYFRDR-G--------E------------DALIVYDDLTKQAWAYRQISLLLRRPPGREAYPGDVFYLHSRLLERAARVNAEY--------VEAFTKGAVKG---------KTGSLTALPIIETQAGDVSAFVPTNVISITDGQIFLEADLFNAGIRPAINAGVSVSRVGGAAQTKVI--KKLGGGVRLALAQYRELAAFAQFA-SDLDESTRKQLERGRLVTELMKQLQYSPLS----VSKMASTLFAVNKGYFDDVPV-----AKALAFESGMHAH-------------LGSKNK--ELMDTI-ESSKD----LSADN--EKLLAAAIEAFKATAV-Y----------------------------------------------------------------------------------------------------------------------------------------------------------------------------------------------------------------------------------------------------------------------------------------------------------   [513]
Ga_capFO    --------------------------------------------------------------------------------------------------------------MKLDPSEISNL----IRS-------------------------------------------------------------------------------------------------------------------------------------------------------RI-ENFE-ALTQARTEGTVVSVTDGIVRVYGLSDVMQGEMLEF---PG-N-----T------FG-----LALNLERDSVGAVILGEYEH-ITEGDTVKCTGRILEVPVGPELCGRVVN-----ALGQ---PIDGKGPI-NAKMTDKIEKVAPGVIERQSVDQPVQTGLKSIDAMVPVGRGQRELIIGDRQTGKTAVAIDAIINQK-----------GQ--GITCIYVAIGQKASTVVNVVRKLEEHGALGYTIVVAATASDSAAMQFLAPYAGCTMGEYFRDR-G--------E------------DALIVYDDLTKQAWAYRQISLLLRRPPGREAYPGDVFYLHSRLLERAARVNVEY--------VEKFTKGAVTG---------KTGSLTALPIIETQAGDVSAFVPTNVISITDGQIFLETDLFNAGIRPAINAGISVSRVGGAAQTKVI--KKLGGGVRLALAQYRELAAFAQFA-SDLDEATRKQLERGKLVTELMKQLQYCPLS----VAEMSVTLFCVNKGYFDDVAV-----PKALAFESAVHAY-------------LKSKNK--ELMDTI-ESKKD----LSADN--EKLLSAAIEEFKATAV-Y----------------------------------------------------------------------------------------------------------------------------------------------------------------------------------------------------------------------------------------------------------------------------------------------------------   [513]
Le_choFO    --------------------------------------------------------------------------------------------------------------MQLNPAEISEL----IKS-------------------------------------------------------------------------------------------------------------------------------------------------------RI-EGLG-AATDVRNQGTVVSVTDGIVRVHGLSDAMAGEMLEF---PG-N-----V------FG-----LALNLERDSVGAVILGEYEG-ISEGDTVRCTGRILEVPVGPELIGRVVN-----ALGQ---PIDGKGPI-NAKMTDVIEKVAPGVIARKSVDQPVQTGLKSIDSMVPIGRGQRELIIGDRQTGKTAVAIDAIINQK-----------GQ--NMTCVYVAIGQKASSIKNVVRALEQAGAMEYTIVVAASASESAAMQYISAYTGCTMGEYFRDR-G--------E------------DALIVYDDLSKQAVAYRQVSLLLRRPPGREAFPGDVFYLHSRLLERAARVNADY--------VEAFTKGAVKG---------KTGSLTALPVIETQAGDVSAFVPTNVISITDGQIFLETSLFNAGIRPAINAGISVSRVGGAAQTKLI--KGLSGGIRTDLAQYRELAAFAQFA-SDLDASTRKQLDRGARVTELLKQAQYSPQP----ISLMGATLYAVNKGYLDDIEV-----KKVLAFESGMHQY-------------LKTSHA--ALLQKL-ETTKA----LDKDA--EAELQGAIAAFKKSFA------------------------------------------------------------------------------------------------------------------------------------------------------------------------------------------------------------------------------------------------------------------------------------------------------------   [512]
Rh_ferFR    --------------------------------------------------------------------------------------------------------------MQLNPAEISEL----IKS-------------------------------------------------------------------------------------------------------------------------------------------------------RI-EGLT-AGANIRNQGTVVSVTDGIVRIHGLSDVMQGEMLEF---PA-D-----A-EGQPSYG-----LALNLERDSVGAVILGAYEH-ISEGNTVKCTGRILEVPVGPELKGRVVN-----ALGQ---PIDGKGPI-DAKMTDVIEKVAPGVIARQSVSQPMQTGLKSIDSMVPVGRGQRELIIGDRQTGKTAVAIDAIINQK-----------GQ--NMTCVYVAIGQKASSVKNVVRSLEQAGAMEYTIVVAATASESAAMQYVAAYSGCTMGEYFRDR-G--------E------------DALIVYDDLSKQAVAYRQVSLLLRRPPGREAYPGDVFYLHSRLLERAARVNEKY--------VEDFTKGAVKG---------KTGSLTALPIIETQAGDVSAFVPTNVISITDGQIFLETSLFNAGIRPAINAGISVSRVGGAAQTKLI--KNLSGGIRTDLAQYRELAAFAQFA-SDLDEATRKQLERGARVTELLKQAQYSPLP----ISLMGATLFAVNKGYLDDIAV-----NKLLSFEHGLHGY-------------LKDKHA--ALLAKL-EADKA----MDKDA--EAELNAATAAFKKSFA------------------------------------------------------------------------------------------------------------------------------------------------------------------------------------------------------------------------------------------------------------------------------------------------------------   [517]
Ac_delFO    --------------------------------------------------------------------------------------------------------------MQLNPAEISEL----IKS-------------------------------------------------------------------------------------------------------------------------------------------------------RI-EGLA-ASSDIRNQGTVVSVSDGIVRVHGLSDVMQGEMLEF---PA-T-----K-DGQPSFG-----LALNLERDSVGAVILGEYEH-ISEGDTVKCTGRILEVPVGPELVGRVVN-----ALGQ---PIDGKGPI-NAKLTDVIEKVAPGVIARKSVDQPLQTGLKSIDSMVPVGRGQRELIIGDRQTGKTAVAIDAIIAQK-----------GQ--GVTCIYVAIGQKASSIKNVVRALEQAGAMDYTIVVAASASESAAMQYVSAYSGCTMGEYFRDR-G--------E------------DALIVYDDLSKQAVAYRQVSLLLRRPPGREAYPGDVFYLHSRLLERAARVNADY--------VEAFTKGAVKG---------KTGSLTALPIIETQAGDVSAFVPTNVISITDGQIFLETSLFNAGIRPAINAGISVSRVGGAAQTKLV--KNLSGGIRTDLAQYRELAAFAQFA-SDLDEATRKQLERGARVTELLKQAQYSPLP----ISLMGATLFAVNKGFLDDVDV-----KKVLDFEHGLHQF-------------LKTSHA--ALLAKL-EKDRA----MDKDA--EAELIAAVGAFKKSFA------------------------------------------------------------------------------------------------------------------------------------------------------------------------------------------------------------------------------------------------------------------------------------------------------------   [517]
Ac_abrFO    --------------------------------------------------------------------------------------------------------------MQLNPAEISEL----IKS-------------------------------------------------------------------------------------------------------------------------------------------------------RI-EGLA-ASSDIRNQGTVVSVTDGIVRVHGLSDVMQGEMLEF---PA-A-----A-DGQPSFG-----LALNLERDSVGAVILGEYEH-ISEGDTVKCTGRILEVPVGPELIGRVVN-----ALGQ---PIDGKGPI-NAKMTDVIEKVAPGVIARQSVDQPLQTGLKSIDSMVPIGRGQRELIIGDRQTGKTAVAIDAIINQK-----------GQ--GVTCIYVAIGQKASSIKNVVRALEQAGAMEYTIVVAASASESAAMQYVSAYSGCTMGEYFRDR-G--------E------------DALIVYDDLSKQAVAYRQVSLLLRRPPGREAFPGDVFYLHSRLLERAARVNADY--------VEAFTKGEVKG---------KTGSLTALPVIETQAGDVSAFVPTNVISITDGQIFLETSLFNAGIRPAINAGISVSRVGGAAQTKLI--KGLSGGIRTDLAQYRELAAFAQFA-SDLDEATRKQLDRGARVTELLKQPQYSPLS----TALMGATLFTVNKGFLDDVDV-----KKVLAFEAGLHQY-------------LKTSHG--ALLDRL-QQNRA----FDKEGKDEAELTQAITAFKKSFV------------------------------------------------------------------------------------------------------------------------------------------------------------------------------------------------------------------------------------------------------------------------------------------------------------   [519]
Bu_383He    --------------------------------------------------------------------------------------------------------------MQLNPSEISEL----IKS-------------------------------------------------------------------------------------------------------------------------------------------------------RI-QGLE-ASADVRNQGTVISVTDGIVRIHGLSDVMQGEMLEF---PG-N-----T------FG-----LALNLERDSVGAVILGEYEH-ISEGDIVKTTGRILEVPVGPELVGRVVD-----ALGN---PIDGKGPV-NAKLTDAIEKIAPGVIWRKSVSQPVQTGIKSIDAMVPIGRGQRELIIGDRQCGKTAVALDAIINQK-----------GK--DLICIYVAIGQKASSIMNVVRKLEETGAMEYTIVVAASASDSAAMQYLAPYAGCTMGEYFRDR-G--------Q------------DALIIYDDLTKQAWAYRQISLLLRRPPGREAYPGDVFYLHSRLLERAARVSEEY--------VEKFTNGEVKG---------KSGSLTALPVIETQAGDVTAFVPTNVISITDGQIFLETDLFNAGIRPAINAGVSVSRVGGAAQTKVV--KKLSGGIRTDLAQYRELAAFAQFA-SDLDEATRKQLERGRRVTELLKQPQYQPLQ----VWELAVSLYAANNGYLDDLDV-----KQVLSFEKGLRES-------------LKTSNA--DLIKRI-EDTKD----LSKDD--EGALRSAIESFKKSGA-Y----------------------------------------------------------------------------------------------------------------------------------------------------------------------------------------------------------------------------------------------------------------------------------------------------------   [513]
Bo_perHe    --------------------------------------------------------------------------------------------------------------MQLNPSEISEL----LKS-------------------------------------------------------------------------------------------------------------------------------------------------------RI-EGLG-ASTDVRTQGTVVSVTDGITRIHGLSDVMQGEMLEF---PN-N-----V------FG-----VALNLERDSVGAVVLGDYTG-VSEGDQVKTTGRILEVPVGPELKGRVVN-----TLGD---AIDGKGPI-NTTQTDIIEKVAPGVIARRSVSQPLQTGIKAIDSMVPIGRGQRELIIGDRQTGKTAVAVDTIISQK-----------GK--GVTCVYVAIGQKASTINNVVRKLEEHGAMEYTIVVAAAASDSAAMQYMAAYAGCTMGEYFRDR-G--------E------------DALIVYDDLTKQAWAYRQVSLLLRRPPGREAYPGDVFYLHSRLLERAARVNEEY--------VEKFTNGAVKG---------KTGSLTALPIIETQAGDVSAFVPTNVISITDGQIFLETDLFNAGVRPAINAGISVSRVGGAAQTKVI--KKLSGGIRTDLAQYRELAAFAQFA-SDLDDATRRQLERGKRVVELLKQPQYQPLQ----VWELAVSLYAVNNGYLDDVDV-----AQILAFEKSLKDH-------------LKAKHA--ALIQRI-EDTKE----LSKDD--EAELAAAVQDFKKHGA-F----------------------------------------------------------------------------------------------------------------------------------------------------------------------------------------------------------------------------------------------------------------------------------------------------------   [513]
Cu_pinHe    --------------------------------------------------------------------------------------------------------------MQLNPSEISEL----IKS-------------------------------------------------------------------------------------------------------------------------------------------------------RI-SGLG-ADAEVRNTGTVISVTDGICRVHGLSGVMQGEMLEF---PG-N-----T------FG-----LALNLERDSVGAVVLGDYEH-ISEGDTVKCTGRILEVPVGKELLGRVVN-----TLGQ---PIDGKGPI-NAKETDVIEKVAPGVIARQSVSQPVQTGLKSIDSMVPIGRGQRELIIGDRQTGKTAVAVDAIINQK-----------GK--GIFCVYVAIGQKASTIANVVRKLEEHGAMEYTVVVAAAASDSAAMQYLAAYAGCTMGEYFRDR-G--------E------------DALIVYDDLTKQAWAYRQVSLLLRRPPGREAYPGDVFYLHSRLLERAARVNEEY--------VENFTKGAVKG---------KTGSLTALPIIETQAGDVSAFVPTNVISITDGQIFLETDLFNAGIRPAINAGISVSRVGGAAQTKVV--KNLSGGIRTDLAQYRELAAFAQFA-SDLDDATRKQLERGRRVTELLKQAQYQPQQ----VWQLAASLFAANNGFLDNVEV-----KDILPFEKGLHDH-------------LKTKYA--DLVNRI-EETKV----LSKED--EPALRAAIEDFRKSAA-F----------------------------------------------------------------------------------------------------------------------------------------------------------------------------------------------------------------------------------------------------------------------------------------------------------   [513]
Po_necHe    --------------------------------------------------------------------------------------------------------------MQLNPSEISEL----IKS-------------------------------------------------------------------------------------------------------------------------------------------------------RI-SELG-VDSQVRNEGTVISVTDGICRVHGLSGVMQGEMLEF---PN-N-----T------IG-----LALNLERDSVGAVVLGEYTH-IKEGDPVKCTGRILEVPVGPELLGRVVS-----VLGQ---PIDGKGPI-NTKLTDFIEKVAPGVIARQSVSQPVQTGLKAIDAMVPIGRGQRELIIGDRQTGKTAVAVDAIINQK-----------GK--GVYCVYVAIGQKASTIANVVRKLTENGAIDYTIVVAASASESAAMQYLSAYAGCTMGEYFRDR-G--------E------------DALIVYDDLTKQAVAYRQISLLLRRPPGREAYPGDVFYLHSRLLERAARVNAEY--------VEKFTNGAVKG---------KTGSLTALPIIETQAGDVSAFVPTNVISITDGQIFLETDLFNAGVRPAINAGISVSRVGGTAQTKVI--KKLSGGIRTDLAQYRELAAFAQFA-SDLDEATRKQLERGRRVTELCKQAQYKPLQ----VWEMAASLYAVNNGFFDDLEV-----KNVLAFEKGLQDH-------------LKSKYA--DLVARI-EATKD----LSKDD--EAALRAAVEDYKRSAS-F----------------------------------------------------------------------------------------------------------------------------------------------------------------------------------------------------------------------------------------------------------------------------------------------------------   [513]
Pi_staHe    --------------------------------------------------------------------------------------------------------------MKFSADEIASV----IQQ-------------------------------------------------------------------------------------------------------------------------------------------------------EI-ERYE-SQLDVREVGTVLEVGDGIARVYGLSGVMAGEMVEF---PG-G-----V------TG-----VAFNLEENSVGVIILGDYLQ-INEGDEVRALGKLLSVPVGPAVIGRVLD-----PLGN---PLDGKGPL-VTTETREVETMAPGVAERQPVKEPLQTGIKAVDAMTPIGRGQRELIIGDRKTGKTTIAIDTILNQK-----------NS--GVKCFYVAVGQKDSSVRNVIQVLEEHGAMEYTTVIVAGASSPAPLQYVAPYSGTAMAEYFMYN-G--------Q------------HALIVYDDLSKQAVAYRQLSLLMRRPPGREAFPGDVFYCHSRLLERSAKLSAEL------------------G----------GGSLTSLPIIETLEGEVSAYIPTNVISITDGQIYLQPDLFFKGIRPAMNVGISVSRVGGAAQIKAMKDKQAAGGLRLALAAFRELEAFAQLG-TDLDAATQGRLDRGYRMVELLKQPQFQPLE----VVDQIMIIYAGNTGGLDNVPV-----SKVREFEVEFLKY-------------MRDVKG--AIRTEI-LEKKE----LSADL--KTKLSAAIVDFKKGFM-K----------------------------------------------------------------------------------------------------------------------------------------------------------------------------------------------------------------------------------------------------------------------------------------------------------   [504]
Rh_balHe    --------------------------------------------------------------------------------------------------------------MKFNSDEIASV----LQA-------------------------------------------------------------------------------------------------------------------------------------------------------EI-EQFD-NKIDVREVGTVLEVGDGIARVYGLSGVMAGEMVEF---AN-G-----S------IG-----LAFNLEENSVGVIILGDYLT-IEEGQEVKALGTLLSVPAGDAVIGRVLD-----PLGN---PLDGKGPV-QTDITRPVEIIATGVAERKPVTEPLQTGIKAIDSMTPIGRGQRELIIGDRKTGKTAIAIDAILNQK-----------GQ--GVKCFYIAIGQKDSAVASVVDVLERHGAMEYTTVIAAGASAPAPLQYVAPYAGTAMAEHFMFN-G--------G------------HALVVYDDLSKQATAYRQMSLLMRRPPGREAYPGDVFYCHSRLLERSSKLSDEL------------------G----------GGSITSLPIIETLEGEVSAYIPTNVISITDGQIYVQPDLFFSGVRPAMNPGISVSRVGGAAQTKAM--KKVSGGLRLQLAAFRALEAFAQLG-TDLDPATQAELDRGYRMVELLKQPQYQPLS----VAEQVISIYAGTNGHLDDVAV-----KEVQRFEKELLQY-------------VHDKHS--SLISDL-TATPA----LSDEI--AERIVAAVKEFKTVYK-PATPAA-----------------------------------------------------------------------------------------------------------------------------------------------------------------------------------------------------------------------------------------------------------------------------------------------------   [507]
Le_intHe    --------------------------------------------------------------------------------------------------------------MKIKTDEITSV----LKQ-------------------------------------------------------------------------------------------------------------------------------------------------------EI-LNYK-KDLGVEEVGTVLEIGDGIARVFGLKNVMSGEMVEF---QN-G-----I------FG-----QAFNLEDNSVGVVVYGNYLD-IQEGFSVKRTNRILEVPVGPELLGRVVN-----PLGE---PIDGKGPI-NAKLTRPVESPAPGIAMRQPVGEPMQTGIKAIDAMIPIGRGQRELIIGDRGTGKTSIALDTILNQK-----------GT--GVICVYVAIGQKASTVASTVEMLRNKGALEYTIVVSATAADPAPLQYIAPYSGCSMAEYFMYNEK--------K------------ATLVVYDDLSKQAVAYRQMSLLLRRPPGREAYPGDVFYLHSRLLERAAKLDDKY------------------G----------AGSLTALPIIETQEGEVSAYIPTNVISITDGQIYLQSNLFASGNRPAVDVGISVSRVGSAAQIKAM--KQVAGKMKLELAQFRDLEAFAQLG-TELDPATQAQLDRGNRIVQMLKQPVSSPYP----VEEQVVEIFAVTRGFMDKIPV-----AKVQEYGKYLLNT-------------IKEQYS--EVLDSI-RKEKK----ISDE----EKLGEVLSKVAEEFL-RKH--------------------------------------------------------------------------------------------------------------------------------------------------------------------------------------------------------------------------------------------------------------------------------------------------------   [503]
He_aurAP    --------------------------------------------------------------------------------------------------------------MAVTAEDILSR----LKA-------------------------------------------------------------------------------------------------------------------------------------------------------SIQQPVG-GDPTAVNVGTVASVGDGVARISGLRDVMASELLEFKQTKS-G---ETV------MG-----IALNLEKDNVAAVILGDYLE-IEEGDLVRSTGKIISVPVGQELLGRVVD-----PLGR---PLDGKGPI-SASKTREVERIAPGVIERKSVSQPVQTGILAIDALIPIGRGQRELIIGDRQTGKTAIAIDTIINQR-----------GQ--GMVCVYVAIGQKRSKVAQTITTLEQNGAMDYTIVVNASASESAALQYIAPYSGCAIAEEVMEV-GVTVDGNLVK------------DALIIYDDLSKHAVAYRQVSLLLRRPPGREAYPGDVFYLHSRLLERAARLSEVN------------------G----------GGSITALPIIETQANDVSAYIPTNVISITDGQIFLESDLFYAGQRPALNVGISVSRVGSSAQTKAM--KTVAGKMKLELAQFRELAAFAMFA-SDLDAGTKAQIERGQRLSELLKQPQYQPIA----LEDQVIILWVAGNGFLDDVPV-----ARINDFKRDFWQF-------------IHSSYA--EVGRAI-ASEKV----LSEAT--IASLRKAVTEFKQTAS-YK---------------------------------------------------------------------------------------------------------------------------------------------------------------------------------------------------------------------------------------------------------------------------------------------------------   [517]
Ch_aggAP    --------------------------------------------------------------------------------------------------------------MTTITEELIAR----LKQ-------------------------------------------------------------------------------------------------------------------------------------------------------GIISGVD-LQPRQVNVGTVIAVGDGVARLSGLDQVVASEIVEF---PPKAGRNESI------YG-----IALNLEQDSVAAIILGDDES-IEEGDLVTSTGRVISVPVGQGLLGRVVN-----PLGQ---PIDGKGPI-QYEKMRPIERIAPGVITRKSVDTPVQTGIIAIDALIPIGRGQRELIIGDRQTGKTAVAIDTIINQK-----------GQ--GMVCIYVAIGQRRAQVAQVVGTLEKYGAMEYTIVVSATASESAALQYIAPYAGCAMGEEIMEN-GVMLNGQLVK------------DALIVYDDLSKHAVAYRQVSLLLRRPPGREAYPGDVFYLHSRLLERAARLNEEY------------------G----------GGSLTALPVIETQANDVSAYIPTNVISITDGQIYLEADLFNAGQRPALNVGISVSRVGSAAQTRAM--RAVAGKLKGELAQFRDLAAFAQFA-SDLDATTKAQIERGQRLQELLKQPQFQPLA----VEDQVAVLYAATNNYLDDVPV-----AMITKWRDDFLAF-------------LRTAHP--EVRKLI-YDNRLDRKFPTPEV--KEALEAAIKEFKATSN-YS---------------------------------------------------------------------------------------------------------------------------------------------------------------------------------------------------------------------------------------------------------------------------------------------------------   [522]
Ch_Y39AP    --------------------------------------------------------------------------------------------------------------MTTITEELIAR----LKQ-------------------------------------------------------------------------------------------------------------------------------------------------------GITSGVD-LQPRQVNVGTVIAVGDGVARLSGLDQVVASEIVEF---PPKAGRNESI------YG-----IALNLEQDSVAAIILGDDET-IEEGDMVTSTGRVISVPVGQGLLGRVVN-----PLGQ---PIDGKGPI-IYEKTRPIERIAPGVITRKSVDTPVQTGIIAIDALIPIGRGQRELIIGDRQTGKTAVAVDTIINQK-----------GQ--GMVCIYVAIGQRRAQVAQVVGTLERFGAMEYTIVVSATASESAALQYIAPYAGCAMGEEIMEN-GVMLNGQLVK------------DALIVYDDLSKHAVAYRQVSLLLRRPPGREAYPGDVFYLHSRLLERAARLSEEY------------------G----------GGSLTALPVIETQANDVSAYIPTNVISITDGQIYLESDLFNAGQRPALNVGISVSRVGGAAQTRAM--RAVAGKLKGELAQFRDLAAFAQFA-SDLDATTKAQIERGQRLQELLKQPQYHPLP----VEDQVAILYAAINNYLDDVPV-----PLITKWRDDFLTF-------------LRTAHP--EVRKLI-YDNRLDRKFPSPEV--KEALEAAIKEFKATSN-YS---------------------------------------------------------------------------------------------------------------------------------------------------------------------------------------------------------------------------------------------------------------------------------------------------------   [522]
Ch_aurAP    --------------------------------------------------------------------------------------------------------------MTTITEELIAR----LKQ-------------------------------------------------------------------------------------------------------------------------------------------------------GITSGVD-LQPRQVNVGTVIAVGDGVARLSGLDQVVASEIVEF---PPKAGRNESI------YG-----IALNLEQDSVAAIILGDDET-IEEGDMVTSTGRVISVPVGQGLLGRVVN-----PLGQ---PIDGKGPI-VYEKTRPIERIAPGVITRKSVDTPVQTGIIAIDALIPIGRGQRELIIGDRQTGKTAVAIDTILNQK-----------GQ--GMVCIYVAIGQRRAQVAQVVGTLERFGAMEYTIVVSATASESAALQYIAPYAGCAMGEEIMEN-GVMLNGQLVK------------DALIVYDDLSKHAVAYRQVSLLLRRPPGREAYPGDVFYLHSRLLERAARLNEEY------------------G----------GGSLTALPVIETQANDVSAYIPTNVISITDGQIYLESDLFNAGQRPALNVGISVSRVGGAAQTRAM--RAVAGKLKGELAQFRDLAAFAQFA-SDLDATTKAQIERGQRLQELLKQPQYQPLP----VEDQVAVLYAATNNYLDDVPV-----PLITKWRDDFLAF-------------LRTAHP--EVRKLI-YDNRLDRKFPTPEV--KEALEAAIKEFKATSN-YS---------------------------------------------------------------------------------------------------------------------------------------------------------------------------------------------------------------------------------------------------------------------------------------------------------   [522]
Ro_RS1AP    -------------------------------------------------------------------------------------------------------------MAVATTEELYQR----LLR-------------------------------------------------------------------------------------------------------------------------------------------------------SIREGVD-LQPKMVNVGTVIQVGDGVARISGLEQAMASELLEF---PPKAGRSEPV------YG-----IALNLEKDSVSAIILGDYLG-IEEGDQVNSTGRVISVPVGQALIGRVVN-----ALGQ---PIDGKGPI-QTTTYRPIERIAPGVITRKSVDTPVQTGIIAIDSMIPIGRGQRELIIGDRQTGKTAVAIDTIINQK-----------GQ--GMVCIYVAIGQKRAQVAQIINILEKYGALDYTIVVAATASESAALQYIAPYAGCAMGEEVMEN-GVMIDGREVR------------DALIVYDDLSKHATAYRQVSLLLRRPPGREAYPGDVFYLHSRLLERAARLNEDY------------------G----------GGSLTALPIIETQANDVSAYIPTNVISITDGQIYLETDLFNAGIRPALNVGISVSRVGGAAQTRAM--RSVSDRLKIDMAQFRDLAAFAQFA-SDLDATTRAQIERGQRLQEVLKQPQFQPMP----LEEQVVILFAGINGYLDDVPI-----NQIGRFKAELFTY-------------MRTAHP--EVGKMI-YDNRLDRKFPSPEI--RSAIENMLKEFKQMSD-FSAEQA-----------------------------------------------------------------------------------------------------------------------------------------------------------------------------------------------------------------------------------------------------------------------------------------------------   [527]
Ro_casAP    ------------------------------------------------------------------------------------------------------------MMTVATTEELYQR----LLK-------------------------------------------------------------------------------------------------------------------------------------------------------SIREGVD-LQPKMVNVGTVIQVGDGVAKISGLEQAMASELLEF---PPKAGRSEPV------FG-----IALNLEKDAVSAIILGDYLG-IEEGDQVNSTGRVISAPVGQALIGRVVN-----ALGQ---PIDGKGPI-QTTKYRPIERIAPGVITRKSVDTPVQTGIIAIDAMIPIGRGQRELIIGDRQTGKTAVAIDTIINQK-----------GK--GMVCIYVAIGQKRAQVAQIINFLEKYGAMDYTIVVSATASESAALQYIAPYAGCAMGEEVMEN-GVIIDGQEVR------------DALIVYDDLSKHATAYRQVSLLLRRPPGREAYPGDVFYLHSRLLERAARLNEDY------------------G----------GGSLTALPIIETQANDVSAYIPTNVISITDGQIYLETDLFNAGIRPALNVGISVSRVGGAAQTRAM--RSVSDRLKIDMAQFRDLAAFAQFA-SDLDATTRAQIERGQRLQEVLKQPQFQPMP----LEEQVVILFAGINGYLDDVPI-----NQIGRFKSELVNY-------------MRTAHP--EVGKMI-FENRLDRKFPSPEI--RSAIEHMLKEFKQMST-FAEG-------------------------------------------------------------------------------------------------------------------------------------------------------------------------------------------------------------------------------------------------------------------------------------------------------   [526]
Pe_mobHe    --------------------------------------------------------------------------------------------------------------MRVNPDELTKV----IEE-------------------------------------------------------------------------------------------------------------------------------------------------------RI-KSYE--SGEIKEIGWVMQVSDGIVRAYGLKDVMTNELVEIETSEGEK-----I------YG-----IAMNLEEDNVGIITLGDYKG-IKEGDKLVRTNRIIEVPVGEKLLGRVVN-----PLGM---PLDGKGEI-NTDDFYPIERKAMGVVTRKPVDTPLQTGLKVLDALIPIGRGQRELIIGDRQTGKTAIATDTIINQK-----------GK--NVFCIYVSIGQKSSGLARTIDNLEKYGAMDYTVVVAADASDPASLQYIAPYAGAAIGEYFMFN-G--------K------------DALVIYDDLTKHAAAYREISLLLRRPPGREAYPGDIFYLHSRLLERASRLNENY------------------G----------NGSLTALPIIETQANDISAYIPTNVISITDGQIYLETGLFNAGIRPAVNIGLSVSRVGGDAQTKAM--KRVAGSLKLDLAQYRELESFTQFA-ADLDEATKKQLTKGEKLTELMKQPQYSPME----MEEQVAVIYAANEGYLDQIPT-----DRISDFERQFLAY-------------LKENYR--DTLNKI-RESKD----IADEI--KKELNEAISKFLNVFR------------------------------------------------------------------------------------------------------------------------------------------------------------------------------------------------------------------------------------------------------------------------------------------------------------   [504]
Th_rosAP    --------------------------------------------------------------------------------------------------------------MSVRPTEITEI----LKQ-------------------------------------------------------------------------------------------------------------------------------------------------------QI-EQYG-SRMVVTNVGYVVQVGDGIATVHGLRDVMASELVEF---EN-G-----V------LG-----IAFNLQEDSVGVIILGDYTG-IEEGDEVRATGRIASVPVGPALVGRVVN-----ALGE---PIDGKGPI-NTDKFRPIERIAPGVVMRQDVDTALQTGIKAIDSMIPIGRGQRELIIGDRQTGKTAIAIDTIINQK-----------GK--GVICIYVAIGQKRAQVAQTVATLERYGAMEHTIVVAATASDPAALQYIAPYAGCAMGEEIMES-G--------G------------HALIVYDDLSKHAWAYRQVSLLMRRPPGREAYPGDIFYLHSRLLERAARLRDDL------------------G----------GGTLTALPIVETQANDVSAYIPTNVISITDGQIYLEPDLFYAGIRPAINVGLSVSRVGGAAQIRAM--RQVAGRLRLELAQFRELAAFAQFA-AELDPATKRQIDRGLRLTEVLKQPQYEPMP----VEEQVAIIWVATNGYLDDVLV-----EHVREFEKQYLDY-------------LRTSHP--QILQRI-ASERE----LKDDL--IQQLHEVTRAFKQSIW-APPQERVII--------------------------------------------------------------------------------------------------------------------------------------------------------------------------------------------------------------------------------------------------------------------------------------------------   [510]
Sp_theAP    --------------------------------------------------------------------------------------------------------------MVVRPTEISDI----LRQ-------------------------------------------------------------------------------------------------------------------------------------------------------QI-ENYG-SRMVVTNVGYVVEVGDGIATVHGLRDVMASELVEF---SN-G-----V------MG-----MAFNLEEDSVGVIILGDYTD-IEEGDEVKATGRIAQVPVGPALLGRVVN-----ALGE---PIDGKGPI-QTDRFRPLERIAPGVVARQNVDTALQTGIKAIDSMIPIGRGQRELIIGDRQTGKTAVALDTIINQR-----------DT--GVVSIYVAIGQKQSQVAQIVATLEREGAMENTIVVVASAADPAPLQYLAPYAGCAMGEEVMES-G--------G------------HALVVYDDLSKHAWAYRQVALLQRRPPGREAYPGDVFYLHSRLLERAARLRDDL------------------G----------GGSLTALPIIETQGNDVSAYIPTNVISITDGQIYLEPDLFYAGVRPAINAGLSVSRVGGDAQIRAM--RQVAGRLRLELAQYRSLAAFAQFG-SDLDPATKRQIDRGQRLTEVLKQPQYQPMP----VEEQVAIIWVATNGYLDEVPV-----ERVRAFEEQYLDY-------------MRTSKA--DLLQRI-VTEKQ----LSDEM--IEELRKSVEEFKRSMW-AGAQAG-----------------------------------------------------------------------------------------------------------------------------------------------------------------------------------------------------------------------------------------------------------------------------------------------------   [507]
Th_afrHe    --------------------------------------------------------------------------------------------------------------MRINPGEIVKV----LES-------------------------------------------------------------------------------------------------------------------------------------------------------KI-EGFK-EEINLEDVGKVIQVGDGIARAYGLNNVMANEMVEF---VETG-----T------IG-----VAFNLEEDNVGIIILGDYKG-IKEGHTVRRLKKIMQVPVGEALLGRVVN-----PLGE---PVDGLGPI-EAKEFRDVEVKAPGVIYRKPVDTPLQTGIKIIDALIPIGRGQRELIIGDRQTGKTAIAIDTIINQK-----------GK--GVYCVYVAIGQKASAVARLVSKLKEAGAMEYTTVVVASAADNAALQYIAPYAGCAMGEYFLYN-G--------K------------DALVIYDDLSKHAVAYRQLSLLLRRPPGREAYPGDVFYLHSRLLERAARLDEKY------------------G----------GGSLTALPIIETQANDISAYIPTNVISITDGQIYLEPSLFYAGQRPAVNIGLSVSRVGGAAQIKAM--KKVAGSLKLDLAQYQELETFAQFA-TELDPATQAQITRGQRLMELMKQEQYAPME----VEEQVAVLYAGINGYLDDLEV-----EKVRLFEKKLIEF-------------LKDKKS--EILNKI-REEKD----LSEET--EKMLKEAIEEFKSEFVKVYGK-------------------------------------------------------------------------------------------------------------------------------------------------------------------------------------------------------------------------------------------------------------------------------------------------------   [507]
Th_latHe    --------------------------------------------------------------------------------------------------------------MRISPGEITKV----LED-------------------------------------------------------------------------------------------------------------------------------------------------------RI-KEFK-EEIDLQETGRVVQIGDGIARVYGLNSVMADELVEF---VETG-----V------KG-----LAFNLEEDNVGVILLGPYSQ-IKEGHIVKRLKKIIEVPVGEELLGRVVN-----PLGE---PLDGLGPV-EAKHTRKIEIKAPGVIYRRPVNTPLQTGIKAIDAMIPIGRGQRELIIGDRQTGKTAIAIDTIINQK-----------GK--GVYCIYVAIGQKTAAVARIVDKLREFGAMEYTTVVVASASDPAPIQYIAPYAGCAMGEYFMYN-S--------K------------DALVVYDDLSKHAAAYRQLSLLLRRPPGREAYPGDIFYLHSRLLERAARLDDKM------------------G----------GGSLTALPIVETQANDVSAYIPTNVISITDGQIYLEPGLFYSGFRPAINVGLSVSRVGGSAQIRAM--KQVAGMLRIDLAQFRELETFAQFA-SELDPATRAQIVRGQHLQELLKQDQYSPLP----VEEQVVVLYAGVRGYLDELPV-----ESVRKFEKEFLDY-------------MRTSKS--SLLKLI-SEKKE----LTQEV--EDELKKSIQEFLEGWH-E----------------------------------------------------------------------------------------------------------------------------------------------------------------------------------------------------------------------------------------------------------------------------------------------------------   [503]
Th_neaHe    --------------------------------------------------------------------------------------------------------------MRINPGEITKV----LEE-------------------------------------------------------------------------------------------------------------------------------------------------------KI-KSFE-EKIDLEDTGKVIQVGDGIARVYGLNKVMVSELVEF---VETG-----V------KG-----VAFNLEEDNVGIIVLGEYKD-IKEGHTVRRLKRIIEVPVGEELLGRVVN-----PLGE---PLDGKGPI-NAKNFRPIEIKAPGVIYRKPVDTPLQTGIKAIDSMIPIGRGQRELIIGDRQTGKTAIAIDTIINQK-----------GQ--GVYCIYVAIGQKKSAIARIIDKLRQYGALEYTTVVVASASDPATLQYIAPYAGCAMGEYFAYS-G--------R------------DALVVYDDLSKHAVAYRQLSLLMRRPPGREAYPGDIFYLHSRLLERAVRLNDKL------------------G----------GGSLTALPIVETQANDISAYIPTNVISITDGQIYLEPGLFYAGQRPAINVGLSVSRVGGAAQIKAM--KQVAGMLRIELAQYRELETFAQFA-TELDPATRAQIVRGQRLMELLKQEQYSPMP----VEEQVVVIFAGVRGYLDDLPV-----EAVRRFEKEFLRF-------------MHEKHQ--DILDDI-REKKE----LTPET--EEKLKKAIEEFKAVFR-V----------------------------------------------------------------------------------------------------------------------------------------------------------------------------------------------------------------------------------------------------------------------------------------------------------   [503]
Th_marHe    --------------------------------------------------------------------------------------------------------------MRINPGEITKV----LEE-------------------------------------------------------------------------------------------------------------------------------------------------------KI-KSFE-EKIDLEDTGKVIQVGDGIARAYGLNKVMVSELVEF---VETG-----V------KG-----VAFNLEEDNVGIIILGEYKD-IKEGHTVRRLKRIIEVPVGEELLGRVVN-----PLGE---PLDGKGPI-NAKNFRPIEIKAPGVIYRKPVDTPLQTGIKAIDSMIPIGRGQRELIIGDRQTGKTAIAIDTIINQK-----------GQ--GVYCIYVAIGQKKSAIARIIDKLRQYGAMEYTTVVVASASDPASLQYIAPYAGCAMGEYFAYS-G--------R------------DALVVYDDLSKHAVAYRQLSLLMRRPPGREAYPGDIFYLHSRLLERAVRLNDKL------------------G----------GGSLTALPIVETQANDISAYIPTNVISITDGQIYLEPGLFYAGQRPAINVGLSVSRVGGSAQIKAM--KQVAGMLRIDLAQYRELETFAQFA-TELDPATRAQIIRGQRLMELLKQEQYSPMP----VEEQVVVLFAGVRGYLDDLPV-----EEVRRFEKEFLRF-------------MHEKHQ--DILDDI-KTKKE----LTSET--EEKLKKAIEEFKTTFR-V----------------------------------------------------------------------------------------------------------------------------------------------------------------------------------------------------------------------------------------------------------------------------------------------------------   [503]
Sa_rubHe    -----------------------------------------------------------------------------------------------------------MSNGSIRPDEVTDI----LRR-------------------------------------------------------------------------------------------------------------------------------------------------------EL-GDFE-TEAEEYEAGTVLEAGDGIATLYGLSNAQASELVEF---PEQD-----V------EG-----MVLNLEEDNVGVILFGDVDA-VSEGDEARRTGRIASVGVNENMLGRVID-----PLGR---PLDGKGPIEGEKTVLPLERKAPGVIYREPVEEPLQTGIKAIDSMIPVGRGQRELVIGDRQTGKTAVLTDTIINQKKTHQEGTDS--GD--PVYCVYVAVGQKDSTVAQVQRDLERNGALEHTVIVNASASMPTPLQYVAPFAGACIGEYFRDT-G--------R------------DSLVCFDDLSKQAVAYRELSLLLRRPPGREAYPGDIFYLHSRLLERAAKIISDEEVATQMNGLPDALQDKVQG----------GGSLTALPVIETQAGDVSAYIPTNVISITDGQIYLETDLFNSGIRPAIDVGNSVSRVGGSAQIDAM--KDVASTLRIDLSQYRELEAFAKFG-SDLDPSTQQQLNRGERLVEILNQDQFSPVP----VEEQVAIIYAAINGHLDDVPV-----DDIEDFEEEYLER-------------LRLRHE--DVLTEI-RETEE----LTDAA--EEVFEEVAADMADVYA-EDEEEEEEDVLADEGATA-----------------------------------------------------------------------------------------------------------------------------------------------------------------------------------------------------------------------------------------------------------------------------------------   [551]
Ba_fraHe    ------------------------------------------------------------------------------------------------------------MSENIRVSEVSDI----LRQ-------------------------------------------------------------------------------------------------------------------------------------------------------QL-EGIE-TKVQLDEIGTVLQVSDGVVRIYGLRNAEANELLEF---DN-G-----I------KA-----IVMNLEEDNVGAVLLGPTDK-IKEGFTVKRTKRIASIRVGESMLGRVID-----PLGE---PLDGKGLIGGELYEMPLERKAPGVIYRQPVNQPLQTGLKAVDAMIPIGRGQRELIIGDRQTGKTSIAIDTIINQRSNYEA------GD--PVYCIYVAIGQKGSTVASIVNTLRQYGAMDYTIVVAATAGDPAALQYFAPFAGAAIGEYFRDT-G--------R------------HALVVYDDLSKQAVSYREVSLILRRPSGREAYPGDIFYLHSRLLERAAKIINQEEVAREMNDLPESLKGKVKG----------GGSLTALPIIETQAGDVSAYIPTNVISITDGQIFLDTDLFNQGNRPAINVGISVSRVGGNAQIKAM--KKVAGTLKIDQAQYRELEAFSKFS-GDMDPVTALTIDKGQKNARLLVQPQYSPMP----VEKQIAILYCGIHGLLRNVPL-----DKVEDFEAAFLNT-------------LALDHQ-ADVLDVL--KTGV----INDEV--TKAIEETAAMVAKQYS------------------------------------------------------------------------------------------------------------------------------------------------------------------------------------------------------------------------------------------------------------------------------------------------------------   [527]
Ch_thaAP    ------------------------------------------------------------------------------------------------------------MSTAVRPDEISAI----LRK-------------------------------------------------------------------------------------------------------------------------------------------------------QL-SGFD-SEVDVYDVGTVLQVGDGIARIYGLSKVAAGELVEF---PH-N-----V------TG-----MVLNLEEDNVGAVLFGSSDL-IKEGDTVKRTKILASIPVGEAMLGRVIN-----PLGE---PIDGKGAI-KTEIRLPLERRAPGVIFRHPVKEPLQTGLKAIDSMIPIGRGQRELIIGDRQTGKTAVAIDTIINQKASHTKEAQEKGAK--PVYCIYVATGQKASTVAQVVNILEKHGAMEYTTVISATASDPAPLQFISPYAGATLGEYFRDT-G--------R------------HALVIYDDLSKQAVAYRQVSLLLRRPPGREAYPGDVFYLHSRLLERAARITNDDALAKQMNDLPDSIKPMAKG----------GGSLTALPIIETQAGDVSAYIPTNVISITDGQIFLESNLFNSGQRPAINVGISVSRVGGSAQIKGM--KKVAGTLRLDLAQYRELEAFAKFG-SDLDKATQAQLTRGGRLVEILKQGQYVPMA----VEKQVAILFVGTQGILDTLPA-----NLVRKFEVAFLEM-------------LELKHK--DILNTI-ATAGQ----MDADT--QKKLRQVAEQFLETFK-QANVK------------------------------------------------------------------------------------------------------------------------------------------------------------------------------------------------------------------------------------------------------------------------------------------------------   [537]
Pr_aesAP    ------------------------------------------------------------------------------------------------------------MSTTVRPDEVSSI----LRK-------------------------------------------------------------------------------------------------------------------------------------------------------QL-AGFE-SEADVYDVGTVLQVGDGIARIYGLSKVAAGELLEF---PG-K-----I------MG-----MALNLEEDNVGAVMFGGADI-VKEGDTVKRTGILASIPVGEAMLGRVIN-----PLGE---PIDGKGSI-ATEIRLPLERRAPGVIFRKSVHEPLQTGLKAIDAMIPIGRGQRELIIGDRQTGKTAVAIDTIINQK-----------GK--GVYCIYVATGQKSSTIAQVVSTLEKFGAMEYTTVIAASASDPAPLQYISPYAGATLGEYFRDT-G--------R------------HALVIYDDLSKQAVAYRQLSLLLRRPPGREAFPGDVFYVHSRLLERAAKITDDIDVAKKMNDLPDALKPMVKG----------GGSLTALPIIETQAGDVSAYIPTNVISITDGQIFLESNLFNAGQRPAINVGISVSRVGGSAQIKAM--KKISGTLRLDLAQFRELEAFSKFG-SDLDKATKAQLDRGERLVEILKQGQYVPMP----VEKQVAIIYVGTQGLLDSLDT-----KYVRQFEEEFLAL-------------LEHKHS--DILSTI-AETGK----MEADL--SSRLKEVAEKFMSSFK-EKVKA------------------------------------------------------------------------------------------------------------------------------------------------------------------------------------------------------------------------------------------------------------------------------------------------------   [526]
Ch_tepAP    ------------------------------------------------------------------------------------------------------------MSTAVRPDEVSSI----LRK-------------------------------------------------------------------------------------------------------------------------------------------------------QL-AGFE-SEADVYDVGTVLQVGDGIARIYGLSKVAAGELLEF---PH-N-----V------MG-----MALNLEEDNVGAVLFGESNA-VKEGDTVKRTNILASIPVGEAMLGRVIN-----PLGE---PIDGKGPI-NTDIRLPLERRAPGVIFRKSVHEPLQTGLKAIDAMIPIGRGQRELIIGDRQTGKTAVALDTIINQK-----------GK--GVQCIYVAIGLKGSTVAQVVNTLEKYGAMEYTTVVSATASDPAPLQFIAPFAGATIGEFFRDT-G--------R------------HALVVYDDLSKQAVAYRQLSLLLRRPPGREAYPGDVFYLHSRLLERAAKITDDIEVAKKMNDLPEPLKPLVKG----------GGSLTALPVIETQAGDVSAYIPTNVISITDGQIFLESNLFNAGQRPAINVGISVSRVGGAAQIKAM--KKVAGTLRLDLAQFRELEAFSKFG-SDLDKSTKAQLDRGARLVEILKQGQYIPMP----VEKQVAIIFIGTQGLLDSVDL-----KQVRRFEEEFLAM-------------LEQKHP--EILSSI-AEKGT----LESDI--ASKLKELGEKYVASFK-EKSKA------------------------------------------------------------------------------------------------------------------------------------------------------------------------------------------------------------------------------------------------------------------------------------------------------   [526]
Ch_parAP    ------------------------------------------------------------------------------------------------------------MSTAVRPDEVSSI----LRK-------------------------------------------------------------------------------------------------------------------------------------------------------QL-AGFE-SEADVYDVGTVLQVGDGIARIYGLSNVAAGELLEF---PN-D-----V------MG-----MALNLEEDNVGAVMFSKASS-VKEGDTVKRTNILASIPVGEAMLGRVVN-----PLGE---PIDGKGPI-NTEIRLPLERRAPGVIFRKSVHEPLQTGLKAIDAMIPIGRGQRELIIGDRQTGKTAVALDTIINQK-----------GK--GVQCIYVAIGLKGSTVAQVVNTLEKHGAMEYTTVVSATASDPAPLQFIAPFAGATIGEFFRDT-G--------R------------HALVIYDDLSKQAVAYRQLSLLLRRPPGREAYPGDVFYLHSRLLERAAKITDDIEVARQMNDLPEPLKPMVKG----------GGSLTALPVIETQAGDVSAYIPTNVISITDGQIFLESNLFNAGQRPAINVGISVSRVGGAAQIKAM--KKVAGTLRLDLAQFRELEAFSKFG-SDLDKATKAQLDRGARLVEILKQGQYIPMA----VEKQVAIIFVGTQGLLDTVDI-----KYVRQFEESFLEM-------------LEQKHP--DLLSSI-AETGK----LESDM--ASKLTDVAQKYVAAFK-EKHKA------------------------------------------------------------------------------------------------------------------------------------------------------------------------------------------------------------------------------------------------------------------------------------------------------   [526]
Ch_chlAP    ------------------------------------------------------------------------------------------------------------MSTTVRPDEVSSI----LRK-------------------------------------------------------------------------------------------------------------------------------------------------------QL-ANFE-SEADVYDVGTVLQVGDGIARVYGLTKVAAGELLEF---PN-N-----V------MG-----MALNLEEDNVGAVLFGESTM-VKEGDTVKRSGILASIPVGEAMLGRVIN-----PLGE---PIDGKGPI-DAKLRLPLERRAPGVIYRKSVHEPLQTGLKAIDAMIPVGRGQRELIIGDRQTGKTAVALDTIINQK-----------GK--GVFCIYVAIGLKGSTIAQVVSTLEKYDALSYTTVIAATASDPAPLQFIAPFAGATLGEYFRDT-G--------R------------HALVIYDDLSKQAVSYRQVSLLLRRPPGREAYPGDVFYLHSRLLERAAKITDDVEVAKKMNDLPDALKPLVKG----------GGSLTALPIIETQAGDVSAYIPTNVISITDGQIFLESNLFNSGQRPAINVGISVSRVGGAAQIKAM--KKIAGTLRLDLAQFRELEAFSKFG-SDLDKTTKAQLDRGARLVEILKQGQYVPMP----VEKQVAIIFVGTQGLLDSVDL-----KFIRKCEEEFLAM-------------LEMKHA--DILSGI-AEKGT----LEADV--ASKLKDIATKFIATFK-EKNKA------------------------------------------------------------------------------------------------------------------------------------------------------------------------------------------------------------------------------------------------------------------------------------------------------   [526]
Ch_limAP    ------------------------------------------------------------------------------------------------------------MSTTVRPDEVSSI----LRK-------------------------------------------------------------------------------------------------------------------------------------------------------QL-AGFE-SEAEVYDVGTVLQVGDGIARVYGLSLVAAGELLEF---PN-K-----V------MG-----MALNLEEDNVGCVLFGESNT-VKEGDTVRRTNILASVPVGEAMLGRVVT-----PLGE---PIDGKGSI-ETEIRVPLERRAPGVIFRKSVHEPLQTGLKAIDSMIPIGRGQRELIIGDRQTGKTAVAIDTIINQK-----------GK--GVFCIYVAIGLKGSTVAQVVNTLEKYGAMEYTTVISATASDPAPLQFIAPFAGAALGEYFRDT-G--------R------------HALVVYDDLSKQAVAYRQLSLLLRRPPGREAYPGDVFYLHSRLLERAAKITDDIEVARKMNDLPDALKPLVKG----------GGSLTALPVIETQAGDVSAYIPTNVISITDGQIFLESNLFNSGQRPAINVGISVSRVGGAAQIKAM--KKVAGTLRLDLAQFRELEAFSKFG-SDLDKTTKAQLDRGARLVEILKQGQYIPMP----VEKQVAIIFLGTQGLLDAVEV-----PHIRRFEEEFLSM-------------LEHKHP--EILKTI-AEKGT----LEADT--AKQLKEAAERFVSSFN-QKVKA------------------------------------------------------------------------------------------------------------------------------------------------------------------------------------------------------------------------------------------------------------------------------------------------------   [526]
Ch_phaAP    ------------------------------------------------------------------------------------------------------------MSTTVRPDEVSSI----LRK-------------------------------------------------------------------------------------------------------------------------------------------------------QL-AGFE-SEADVYDVGTVLQVGDGIARVYGLSKAAAGELLEF---PN-K-----V------MG-----MALNLEEDNVGAVLFGESNL-VKEGDTVKRTGILASIPVGEAMLGRVIN-----PLGE---PIDGKGPI-ETQIRLPLERRAPGVIYRKSVHEPLQTGLKAIDSMIPIGRGQRELIIGDRQTGKTAVAIDTIINQK-----------GK--GVFCIYVAIGLKGSTVAQVVNTLEKFGAMEYTTVITATASDPAPLQFIAPFAGATLGEYFRDT-G--------R------------HALVVYDDLSKQAVAYRQLSLLLRRPPGREAYPGDVFYLHSRLLERAAKITDDIEVARKMNDLPDALKSMVKG----------GGSLTALPVIETQAGDVSAYIPTNVISITDGQIFLESNLFNSGQRPAINVGISVSRVGGSAQIKAM--KKVAGTLRLDLAQFRELEAFSKFG-SDLDKTTKAQLDRGARLVEILKQGQYIPMA----VEKQVAIIFLGTQGLLDAVDV-----TRIRKFEEEFLGL-------------LEHKHP--EVLKAI-AETGT----LETDT--ANKIKEAAQKFIASFN-QKAKA------------------------------------------------------------------------------------------------------------------------------------------------------------------------------------------------------------------------------------------------------------------------------------------------------   [526]
Pe_phaAP    ------------------------------------------------------------------------------------------------------------MSTTVRPDEVSSI----LRK-------------------------------------------------------------------------------------------------------------------------------------------------------QL-AGFE-SEAEVYDVGTVLQVGDGIARVYGLSKVAAGELLEF---PN-N-----V------MG-----MALNLEEDNVGAVLFGESNL-VKEGDTVKRTSILASIPVGEAMLGRVIN-----PLGE---PIDGKGTI-DTQIRLPLERRAPGVIYRKSVHEPLQTGLKAIDSMIPIGRGQRELIIGDRQTGKTAVAIDTIINQK-----------GK--GVFCIYVAIGLKGSTVAQVVNTLEKYDAMEYTTVISATASDPAPLQFIAPFAGATLGEYFRDT-G--------R------------HALVVYDDLSKQAVAYRQVSLLLRRPPGREAYPGDVFYLHSRLLERAAKITDDIEVARKMNDLPDALKSLVKG----------GGSLTALPVIETQAGDVSAYIPTNVISITDGQIFLESNLFNSGQRPAINVGISVSRVGGSAQIKAM--KKVAGTLRLDLAQFRELEAFSKFG-SDLDKTTKAQLDRGARLVEILKQGQYIPMP----VEKQVAIIFLGTQGLLDTVDL-----RFIRKFEEEFLSL-------------LEIKHN--DLLAKI-ASSGA----LEADT--AAKLKDIAVKFVTVFK-EKNKA------------------------------------------------------------------------------------------------------------------------------------------------------------------------------------------------------------------------------------------------------------------------------------------------------   [526]
Ch_ferAP    ------------------------------------------------------------------------------------------------------------MSTTVRPDEVSSI----LRK-------------------------------------------------------------------------------------------------------------------------------------------------------QL-AGFE-SEAEVYDVGTVLQVGDGIARVYGLSKAAAGELLEF---PN-N-----V------MG-----MALNLEEDNVGAVLFGESTL-VKEGDTVKRTSILASIPVGEAMLGRVIN-----PLGE---PIDGKGSI-ETELRLPLERRAPGVIYRKSVHEPLQTGLKAIDSMIPIGRGQRELIIGDRQTGKTAVAIDTIINQK-----------GK--GVFCIYVAIGLKGSTVAQVVNTLEKYGAMEYTTVISATASDPAPLQFIAPFAGATLGEFFRDT-G--------R------------HALVVYDDLSKQAVAYRQLSLLLRRPPGREAYPGDVFYLHSRLLERAAKITDDIEVARKMNDLPDALKPIVKG----------GGSLTALPVIETQAGDVSAYIPTNVISITDGQIFLESNLFNSGQRPAINVGISVSRVGGAAQIKAM--KKVAGTLRLDLAQFRELEAFSKFG-SDLDKTTKAQLDRGARLVEILKQGQYIPMP----VEKQVAIIFLGTQGLLDTVDL-----RFIRKFEEEFLSA-------------LEIKQS--DILSAI-ATSGA----LESDT--ANKLKEFALKFVETFK-AKNKA------------------------------------------------------------------------------------------------------------------------------------------------------------------------------------------------------------------------------------------------------------------------------------------------------   [526]
Ch_phbAP    ------------------------------------------------------------------------------------------------------------MSTTVRPDEVSSI----LRK-------------------------------------------------------------------------------------------------------------------------------------------------------QL-AGFE-SEAEVYDVGTVLQVGDGIARVYGLLKAAAGELLEF---PH-N-----I------MG-----MVLNLEEDNVGAVMFGASNA-VKEGDTVRRTGILASIPVGEAMLGRVIN-----PLGE---PIDGKGAI-ETSIRLPLERRAPGVIYRKSVHEPLQTGLKAIDAMIPIGRGQRELIIGDRQTGKTAVALDTIINQK-----------GK--GVYCIYVAIGLKGSTVAQVVNTLEKHGAMEYTTVISATASDPAPLQFIAPFAGAALGEYFRDT-G--------R------------HALVIYDDLSKQAVAYRQLSLLLRRPPGREAYPGDVFFLHSRLLERAAKITDDIEVAKKMNDLPEALKPMVKG----------GGSLTALPVIETQAGDVSAYIPTNVISITDGQIFLESNLFNSGQRPAINVGISVSRVGGAAQIKAM--KKVAGTLRLDLAQFRELEAFSKFG-SDLDKTTKAQLDRGARLVEILKQGQYIPMP----VEKQVAIIFLGTQGLLDAVAV-----DHIRKFEEDFLAM-------------LELKHP--EILKSI-EEKGS----LEPDT--ANGLKEAAAKFIITFN-EKAKA------------------------------------------------------------------------------------------------------------------------------------------------------------------------------------------------------------------------------------------------------------------------------------------------------   [526]
Pe_lutAP    ------------------------------------------------------------------------------------------------------------MSTTVRPDEVSSI----LRK-------------------------------------------------------------------------------------------------------------------------------------------------------QL-AGFE-SEAEVYDVGTVLQVGDGIARVYGLSKAAAGELLEF---PN-K-----V------MG-----MALNLEEDNVGAVLFGDSTE-VKEGDTVKRTGILASVPVGEAMLGRVVN-----PLGV---PIDGKGII-DTDIRLPLERRAPGVIYRKSVHEPLQTGLKAIDSMIPIGRGQRELIIGDRQTGKTAVALDTIINQK-----------GK--GVYCIYVAIGLKGSTVAQVVNTLEKHGAMEYTTVITATASDPAPLQFIAPFAGAALGEYFRDT-G--------R------------HALVVYDDLSKQAVAYRQLSLLLRRPPGREAYPGDVFFLHSRLLERAAKITDDIEVAKKMNDLPDALRPMVQG----------GGSLTALPVIETQAGDVSAYIPTNVISITDGQIFLESNLFNSGQRPAINVGISVSRVGGAAQIKAM--KKVAGTLRLDLAQFRELEAFSKFG-SDLDKTTKAQLDRGARLVEILKQGQYVPMP----VERQVAIIFLGTQGLLDLVAV-----QHVKKFEEEFLAM-------------LDLKHS--DILKSI-AETGA----LEADV--AGRLKEAAQKFVTTFN-DKVKA------------------------------------------------------------------------------------------------------------------------------------------------------------------------------------------------------------------------------------------------------------------------------------------------------   [526]
Fl_psyHe    -------------------------------------------------------------------------------------------------------------MAEIKPAEISAI----LKK-------------------------------------------------------------------------------------------------------------------------------------------------------QV-EGFE-SGATLEEVGSVLQVGDGIARIYGLSNVQYGELVEF---DN-G-----L------EG-----IVLNLEEDNVGVVLLGASTG-IKEGSTAKRTQRIASLKVGEQMVGRVVN-----TLGF---PIDGKGPIGGDLYEMPLERKAPGVIFRQPVTEPLQTGIKAVDAMIPVGRGQRELVIGDRQTGKSTVCIDTILNQKEFYDA------GK--PVFCIYVAIGQKASTVAGIAKMLEEKGAMAYTVIVAANASDPAPMQVYAPMAGAAIGEYFRDS-G--------R------------PALIVYDDLSKQAVAYREVSLLLRRPPGREAYPGDVFYLHSRLLERACKVIADDDIAKNMNDLPDSLKSIVKG----------GGSLTALPIIETQAGDVSAYIPTNVISITDGQIFLDGDLFNSGVRPAINVGISVSRVGGNAQIKSM--KKVAGTLKLDQAQFRELEAFAKFG-SDLDAVTLNVIEKGKRNVEILKQGLNSPYT----VEDQVAIIYAGSKNLLKNVPV-----NKVREFEKDFIEY-------------LNNKHR--DTLDAL--KAGK----LDDKI--TDVIEATAKELSAKYN------------------------------------------------------------------------------------------------------------------------------------------------------------------------------------------------------------------------------------------------------------------------------------------------------------   [525]
Cy_hutHe    -------------------------------------------------------------------------------------------------------------MLDVRPDEVSAV----LRQ-------------------------------------------------------------------------------------------------------------------------------------------------------QL-SNSL-TEAQLEEVGTVLQVGDGVARIYGLTKAQAGELLEF---EG-G-----L------KG-----MVLNLEEDNVGAVLLGEYSA-IKEGSTVKRTKQIAFVNVGEGMVGRVVD-----TLGN---PIDGKGPITGELYKMPMERKAPGVIYRQPVTEPLQTGIKAIDAMIPIGRGQRELIIGDRQTGKTTVALDAIINQKEFYDR------GE--PVFCIYVACGQKASTIAGIVGTLEKHGAMAYTVVVAATASDPAPMQYFAPFTGAAVGEYFRDT-G--------R------------PALVVYDDLSKQAVAYREVSLLLRRPPGREAYPGDVFYLHSRLLERAAKINKSDEIAAAMNDLPESLKGIVKG----------GGSLTALPIIETQAGDVSAYIPTNVISITDGQIFLEINLFNSGVRPAINVGISVSRVGGNAQIKSM--KKVAGTLKLDQAQFRELEAFAKFG-SDLDASTKLTIERGRRNLEILKQPAFSPVS----VEEQVATIYVSTNGFMDSVVV-----NKVRDFEKDFLTV-------------LRTSHK--DTLKEI--KSGK----IDDAI--TEVLKKVAKEVAVKYS-K----------------------------------------------------------------------------------------------------------------------------------------------------------------------------------------------------------------------------------------------------------------------------------------------------------   [526]
Fl_traHe    -------------------------------------------------------------------------------------------------------------MAEVRPDEVSAI----LRE-------------------------------------------------------------------------------------------------------------------------------------------------------QL-SGFK-TEAELEEVGTVLQVGDGVARIYGLTQAQSGELLEF---EN-G-----L------QA-----LVLNLEEDNVGAVLFGSSQG-IKEGDAVKRTGKIASIKVGDGIAGRVVD-----TLGQ---PIDGKGPIEGELFDMPLERKAPGVIFREPVSEPLQTGIKSIDAMIPVGRGQRELIIGDRQTGKTAVAIDAIINQKEFYDA------GE--PVYCIYVAIGQKASTVAQIVAELEKAGAMAYTTIVSASASDPAPLQFFAPFAGAAIGEYFRDT-G--------R------------PGLVVYDDLSKQAVAYREVSLLLRRPPGREAYPGDVFYLHSRLLERAAKVINDDTIAQDMNDLPPSLKGKVKG----------GGSLTALPIIETQAGDVSAYIPTNVISITDGQIFLETNLFNSGIRPAINVGISVSRVGGNAQIKSM--KKVSGTLKLDQAQFRELEAFSKFG-SDLDPATKKVIERGKRNQEILKQGQYSPVA----VEQQVAIIIASTKGFLDKVPV-----DKVRAFEKEFAMM-------------MENQEK--ETLEAF--KAGK----INDDL--IAVVKKVADDLSSKY-------------------------------------------------------------------------------------------------------------------------------------------------------------------------------------------------------------------------------------------------------------------------------------------------------------   [524]
De_lykAP    --------------------------------------------------------------------------------------------------------------MSQRGLDIVSV----IKE-------------------------------------------------------------------------------------------------------------------------------------------------------QI-ENFG-SDIAVADVGTVIEVGDGIARIHGLASAEYNELLEF---PG-G-----V------MG-----IALNLEEDSVAAILLGEDTF-IKEGDEVRRTNRIVEVPVGEEMIGRVVN-----PLGQ---PIDGKGPL-KTTKRRAVERVAPNVVTRQSVDTPVQTGIKSIDAMIPVGRGQRELIIGDRSTGKTAVAIDTIINQK-----------GG--DLICIYVAIGQKTSKIAQTVGILEKYGAMEHTIVVAASASDPVAFQYIAPYAGCAMGEEFMDN-G--------K------------EALIVYDDLTKHAWAYRQLSLLLRRPPGREAYPGDVFYLHSRLLERAAKLNKDN------------------G----------GGSLTALPVIETQAQDVSAYVPTNVISITDGQIYLEPDLFNAGVRPALNVGISVSRVGSAAQTKAI--KKVAGKLKLEMSQYQALAAFAQFGTSELDKATKAQLERGQRITEVLKQPQYKPVA----MENQVIIFYALLNGFLDDVEV-----ANVSKFETELYQF-------------IEANYA--DIPKTI-AKDKE----LSGDT--EKALAEALKEFKKSFV-V----------------------------------------------------------------------------------------------------------------------------------------------------------------------------------------------------------------------------------------------------------------------------------------------------------   [503]
De_CBDAP    --------------------------------------------------------------------------------------------------------------MSARGQDIVSI----IKE-------------------------------------------------------------------------------------------------------------------------------------------------------QI-KEFG-APVSMTSVGSVIEVGDGIARIHGLSNAKYNELLEF---PG-G-----V------LG-----IALNLEEDSVAAVILGEDSN-IKEGDEVKATGRISEITVGKGMIGRVVD-----PLGR---PLDGKGPI-KAESTRPLERIAPNVVDRKSVNTPVQTGIKAIDAMIPIGRGQRELIIGDRSTGKTAIALDTIINQK-----------GG--DLVCIYVAIGQKASKVARIVALLEQYGAMEHTIVVAANSSDAVALQYLAPYAGCAIGEEFMEQ-G--------K------------DALVVYDDLTKHAWAYRQLSLLLRRPPGREAYPGDLFYLHSRLLERAARLNDKL------------------G----------GGSLTALPIIETQAGDVSAYVPTNVISITDGQIYLEPDMFNAGIRPAVNVGISVSRVGSSAQTKAM--KKVAGKLKMDMGQYRELAAFAQFGTSELDKSTRMQLERGQRVTEVLKQGQYQPVP----AAKQVAILYATLNGYLDNIEV-----GKVRDYESGLYRF-------------LEANFA--SVLTAI-AKENV----ISADT--EKTLKTALDEYKKGLV-V----------------------------------------------------------------------------------------------------------------------------------------------------------------------------------------------------------------------------------------------------------------------------------------------------------   [503]
De_BAVAP    --------------------------------------------------------------------------------------------------------------MSARGQDIVSI----IKE-------------------------------------------------------------------------------------------------------------------------------------------------------QI-KEFG-APVSMTSVGSVIEVGDGIARIHGLSNAKYNELLEF---PG-G-----V------LG-----IALNLEEDSVAAVILGEDSN-IKEGDEVKATGRISEITVGKGMIGRVVD-----PLGR---PLDGKGPI-KAESTRPLERIAPNVVDRKSVNTPVQTGIKAIDAMIPIGRGQRELIIGDRSTGKTAIALDTIINQK-----------GG--DLVCIYVAIGQKASKVARIVALLEQYGAMEHTIVVAANSSDAVALQYLAPYAGCAIGEEFMEQ-G--------K------------DALVVYDDLTKHAWAYRQLSLLLRRPPGREAYPGDLFYLHSRLLERAARLNDKL------------------G----------GGSLTALPIIETQAGDVSAYVPTNVISITDGQIYLEPDMFNAGIRPAVNVGISVSRVGSSAQTKAM--KKVAGKLKMDMGQYRELAAFAQFGTSELDKSTRMQLERGQRVTEVLKQGQYQPVP----AAKQVAILYATLNGYLDNIEV-----GKVRDYESGLYRF-------------LEANFA--SVLTAI-AKENV----ISADT--EKTLKTALDEYKKGLV-V----------------------------------------------------------------------------------------------------------------------------------------------------------------------------------------------------------------------------------------------------------------------------------------------------------   [503]
De_GTAPh    --------------------------------------------------------------------------------------------------------------MSARGQDIVSI----IKE-------------------------------------------------------------------------------------------------------------------------------------------------------QI-KEFG-APVSMTSVGSVIEVGDGIARIHGLSNAKYNELLEF---PG-G-----V------LG-----IALNLEEDSVAAVILGEDSN-IKEGDEVKATGRISEITVGKGMIGRVVD-----PLGR---PLDGKGPI-KAESTRPLERIAPNVVDRKSVNTPVQTGIKAIDAMIPVGRGQRELIIGDRSTGKTAIALDTIINQK-----------GG--DLVCIYVAIGQKASKVARIVALLEQYGAMEHTIVVAANSSDAVALQYLAPYAGCAIGEEFMEQ-G--------K------------DALVVYDDLTKHAWAYRQLSLLLRRPPGREAYPGDLFYLHSRLLERAARLNDKL------------------G----------GGSLTALPIIETQAGDVSAYVPTNVISITDGQIYLEPDMFNAGIRPAVNVGISVSRVGSSAQTKAM--KKVAGKLKMDMGQYRELAAFAQFGTSELDKSTRMQLERGQRVTEVLKQGQYQPVP----AAKQVAILYATLNGYLDNIEV-----GKVRDYESGLYRF-------------LEANFA--SVLTAI-AKENV----ISADT--EKTLKTALDEYKKGLV-V----------------------------------------------------------------------------------------------------------------------------------------------------------------------------------------------------------------------------------------------------------------------------------------------------------   [503]
De_ethAP    --------------------------------------------------------------------------------------------------------------MSARGQDIVSI----IKE-------------------------------------------------------------------------------------------------------------------------------------------------------QI-KEFG-APVSMTSVGSVIEVGDGIARIHGLSNAKYNELLEF---PG-G-----V------MG-----IALNLEEDSVAAVILGDDAN-IKEGDEVKATGRISEITVGKGMIGRVVD-----PLGR---PLDGKGPI-KAETVRPLERIAPNVVDRKSVNTPVQTGIKAIDAMIPIGRGQRELIIGDRSTGKTAIALDTIINQK-----------GG--DLVCIYVAIGQKASKVARTVALLEQYGAMEHTIVVAANSSDAVALQYLAPYAGCAIGEEFMEQ-G--------Q------------DALVVYDDLTKHAWAYRQLSLLLRRPPGREAYPGDVFYLHSRLLERAARLNDKL------------------G----------GGSLTALPIIETQAGDVSAYVPTNVISITDGQIYLEPDMFNSGIRPAVNVGISVSRVGSSAQTKAM--KKVASKLKMDMGQYRELAAFAQFGTSELDKATRMQLERGQRITEVLKQGQYQPVP----MANQVAILYAALNGYLDSVEV-----AKVRDFESGLYRF-------------LEANFA--SVLNNI-TKENA----ISAET--ETALKTALDDYKKGLV-V----------------------------------------------------------------------------------------------------------------------------------------------------------------------------------------------------------------------------------------------------------------------------------------------------------   [503]
De_VSAPh    --------------------------------------------------------------------------------------------------------------MSARGQDIVSI----IKE-------------------------------------------------------------------------------------------------------------------------------------------------------QI-KEFG-APVSMTSVGSVIEVGDGIARIHGLSNAKYNELLEF---PG-G-----V------MG-----IALNLEEDSVAAVILGEDSN-IKEGDEVKATGRISEITVGKGMIGRVVD-----PLGR---PLDGKGPI-KAESTRPLERIAPNVVDRKSVNTPVQTGIKAIDAMIPIGRGQRELIIGDRSTGKTAIALDTIINQK-----------GG--DLVCIYVAIGQKASKVARTVALLEQYGAMEHTIVVAANSSDAVALQYLAPYAGCAIGEEFMEQ-G--------Q------------DALVVYDDLTKHAWAYRQLSLLLRRPPGREAYPGDVFYLHSRLLERAARLNDKL------------------G----------GGSLTALPIIETQAGDVSAYVPTNVISITDGQIYLEPDMFNAGIRPAVNVGISVSRVGSSAQTKAM--KKVASKLKMDMGQYRELAAFAQFGTSELDKATRMQLERGQRITEVLKQGQYQPLP----MANQVAILYAVLNGYLDSIEV-----EKVRDFESGFYRF-------------LEANYA--SVLNNI-TKENA----ISAET--ETALKTALDDYKKGLV-A----------------------------------------------------------------------------------------------------------------------------------------------------------------------------------------------------------------------------------------------------------------------------------------------------------   [503]
Ge_aurHe    ----------------------------------------------------------------------------------------------------------MASQTALRPGEIKDI----LLR-------------------------------------------------------------------------------------------------------------------------------------------------------EI-QAADLADLNVEEVGSVLEVKDGIARVYGLGKVMAGEMLEF---TS-SETKQVI------TG-----MALNLEEDNIGAVILGDYLQ-LKEGDEVRRTARVLEVPVGPELIGRVVD-----PLGR---PIDGLGEI-RTSHFRKVESPAPGIIVRQPVKEPLQTGIKAIDSMIPIGRGQRELIIGDRSTGKTAVAIDTIINQK-----------GQ--GVICVYVAIGQKASTIASVVEKLRQAGALEYTIVVAASASDPAPMLYIAPYSGCSMAEYFMYHEG--------K------------PTLCVYDDLSKQAAAYRQLSLVLRRPPGREAYPGDVFYLHSRLLERAAKLREDD------------------GVVDGKTIFKAGGSLTALPIIETQAGDVSAYIPTNVISITDGQIFLETDLFNAGIRPAVNVGISVSRVGGSAQTKAM--KGVAGRLRLDLAQFRELEAFAAFA-SDLDAATKRQLDRGARTVEILKQGQYSPLP----FEEQVAVIYAVTNGFLDTVPT-----TRVRAWEKGFLEY-------------VKTQFP--QVLDGM-RSSKA----LSKDS--EADLKRAIEQFTKSFA-A----------------------------------------------------------------------------------------------------------------------------------------------------------------------------------------------------------------------------------------------------------------------------------------------------------   [523]
Gl_vioOP    -------------------------------------------------------------------------------------------------------------MFTIRPDEISSV----IRD-------------------------------------------------------------------------------------------------------------------------------------------------------QI-QKYN-TELQVTNVGTVLQVGDGIARVYGLEKCMASELLEF---ED-G-----T------IG-----IALNLEEDNVGAVLMGAGRT-IEEGSTVRATGRIASIPVGPAFLGRVVN-----ALAI---PIDGKGDI-VGSETRLLESPAPGIIKRKSVYEPLATGITAIDAMIPIGRGQRELIIGDRQTGKTTIAIDTILNQK-----------GK--GVVCVYVAIGQKASTVAQIVEVLRSRGALEYTIIVAANANEPAALQYLAPYTGCTLGEYVMYN-GLTLPGSDKKIN----------AALLVYDDLSKQAVAYRQMSLLLRRPPGREAYPGDVFYLHSRLLERAAKLSPDL------------------G----------EGSLTALPIIETQAGDVSAYIPTNVISITDGQIFLDSGLFNSGLRPAIDAGISVSRVGGAAQTKAM--KKVAGKLRLDLAQFSELEAFSQFA-SDLDKATQAQLARGLRLREILKQPQYSPLS----VAQQVAIIYAATNGYLDDIDV-----KGIQPFKQQFLNY-------------LDSSVS--EYGQEI-ETTKA----LTDKA--VDLLKKALNDFKTTVK-K----------------------------------------------------------------------------------------------------------------------------------------------------------------------------------------------------------------------------------------------------------------------------------------------------------   [513]
Sy_JA3OP    -------------------------------------------------------------------------------------------------------------MPTIRPDEISTI----IKQ-------------------------------------------------------------------------------------------------------------------------------------------------------QI-EQYN-QEMQISNVGTVLQVGDGIARIYGLEKVMASELLEF---ED-G-----T------VG-----IALNLEEDNVGAVLIGSGRN-IQEGSIVKATGRIASIPVGEALLGRVVD-----PLCN---PIDGKGPI-HCTETRLIESPAPGIVDRRSVYEPLQTGITAIDALIPIGRGQRELIIGDRQTGKTTLAVDTILNQK-----------GQ--DVICIYVAIGQKQSNIAQVVNILSERGAMDYSIVVAAGADSPAPLQWLAPYCGATIAEYFMYQ-G--------K------------HTLVVYDDLSKQAVAYRQMSLLLRRPPGREAYPGDVFYLHSRLLERAAKLNSRL------------------G----------EGSMTALPIVETQANDVSAYIPTNVISITDGQIFLESDLFNAGIRPAINVGISVSRVGSAAQTKAM--KKVAGSIKVELAQYRDLEAFAQFA-SDLDEATQKQLARGQRLQEILKQPQYSPLS----LDQQVAIIYAGTRGYLDDIPV-----EKVSSFKQGLLSY-------------LGTAHP--KYGEIV-LSTKQ----LTDEA--EEILKTAIAEFKQSFL-AKAA-------------------------------------------------------------------------------------------------------------------------------------------------------------------------------------------------------------------------------------------------------------------------------------------------------   [506]
Sy_JA2OP    -------------------------------------------------------------------------------------------------------------MPTIRPDEISTI----IKQ-------------------------------------------------------------------------------------------------------------------------------------------------------QI-EQYN-QEMQVSNVGTVLQVGDGIARIYGLDKVMASELLEF---ED-G-----T------TG-----IALNLEEDNIGAVLIGSGRN-IQEGSTVKSTGKIASIPVGEALLGRVVD-----PLCN---PLDGKGPI-QCTESRLIESPAPGIVDRRSVYEPLQTGITAIDALIPIGRGQRELIIGDRQTGKTTVAVDTILNQK-----------GQ--DVICIYVAIGQKQSTIAQVVGILTERGAMDYSIVVAAGADSPAPLQWLAPYCGATIAEYFMYQ-G--------K------------HTLVVYDDLSKQAVAYRQMSLLLRRPPGREAYPGDVFYLHSRLLERAAKLSSQL------------------G----------EGSMTALPIVETQANDVSAYIPTNVISITDGQIFLESDLFNAGIRPAINVGISVSRVGSAAQTKAM--KKVAGSIKVELAQYRDLEAFAQFA-SDLDEATQKQLARGQRLQELLKQPQYSPLS----LDQQVAIIYAGTRGYLDDIPV-----EKVSSFKQGLLAY-------------LGTTHP--KYGEIV-LSTKQ----LTDEA--EEILKTAITEFKQSFV-AKAA-------------------------------------------------------------------------------------------------------------------------------------------------------------------------------------------------------------------------------------------------------------------------------------------------------   [506]
Sy_eloOP    -------------------------------------------------------------------------------------------------------------MVSIRPDEISSI----IRQ-------------------------------------------------------------------------------------------------------------------------------------------------------QI-EQYS-QDVKVENVGTVLQVGDGIARIYGLQQVMSGELVEF---ED-G-----T------TG-----IALNLEEDNVGAVLMGEGRN-IQEGSTVKATGKIAQIPVGDALVGRVVS-----PLGA---PLDGKGEI-AATENRLIESPAPGIIARRSVHEPMQTGITAIDAMIPIGRGQRELIIGDRQTGKTAIAIDTILNQK-----------GE--DVICVYVAIGQKASSVANIIEVLRERGALDYTVVVAANASEPATLQYLAPYAGAAIAEYFMYK-G--------K------------ATLVIYDDLTKQAQAYRQMSLLLRRPPGREAYPGDVFYLHSRLLERAAKLSDAL------------------G----------GGSMTALPVIETQAGDVSAYIPTNVISITDGQIFLSSDLFNSGLRPAINVGISVSRVGSAAQTKAI--KKIAGTLKLELAQFDELAAFAQFA-SDLDKATQNQLARGQRLRELLKQPQFSPLI----LAEQVAVVYAGVKGLIDEIPV-----NQVTAFVSELRSY-------------LKTSKP--EFIEKV-QSSKQ----LDDAA--EALLKEAIAEVKKNIL-AAV--------------------------------------------------------------------------------------------------------------------------------------------------------------------------------------------------------------------------------------------------------------------------------------------------------   [505]
Pr_marOP    -------------------------------------------------------------------------------------------------------------MVSIRPDEISSI----LKQ-------------------------------------------------------------------------------------------------------------------------------------------------------QI-TDYD-QSVSVSNVGTVLQIGDGIARIYGLDQVMAGELLEF---ED-G-----T------EG-----IALNLEDDNVGAVLMGEALG-VQEGSNVKSTGKIASVPVGEAMQGRVVN-----PLGQ---PIDGKGEI-PTSDTRLIEEMAPGIIKRRSVHEPMQTGITSIDAMIPVGRGQRELIIGDRQTGKSAIAIDTIINQK-----------GQ--DVVCVYVAIGQKSASVANIVEVLRERGALDYTVVVSAGASEPAALQYLAPYTGAAIAEHFMYQ-G--------K------------ATLVIYDDLTKQAQAYRQMSLLLKRPPGREAYPGDVFYLHSRLLERAAKLSDAM------------------G----------GGSMTALPIIETQAGDVSAYIPTNVISITDGQIFLSADLFNSGLRPAINVGISVSRVGGAAQTKAI--KKIAGTLKLELAQFDELAAFSQFA-SDLDEATQQQLERGKRLRELLKQPQFSPLN----LAEQVAVVYAGVKGLIDEVPV-----EEVTKFATELREY-------------LKLNKA--EFIEEI-LKEKK----LNDGL--EATLKEVINEVKSSML-ATV--------------------------------------------------------------------------------------------------------------------------------------------------------------------------------------------------------------------------------------------------------------------------------------------------------   [505]
Sy_RCCOP    -------------------------------------------------------------------------------------------------------------MVSIRPDEISAI----LKQ-------------------------------------------------------------------------------------------------------------------------------------------------------QI-EDYD-KSVSVSNVGTVLQVGDGIARVYGLDKVMAGELVVF---ED-G-----T------EG-----LALNLEDDNVGVVLMGEGYG-IQEGSTVKATGKIASVPVGEAMLGRVVN-----PLGQ---PMDGKGEI-ASTDVRLIENPAPGIIQRKSVHEPMQTGITAIDAMIPIGRGQRELIIGDRQTGKTAIAIDTIINQK-----------SE--DVVCVYVAIGQKAASVAQVTEVLRERGALDYTVIVAAGASEAASLQYLAPYTGAAIAEHFMYQ-G--------K------------ATLVIYDDLTKQAQAYRQMSLLLRRPPGREAYPGDVFYCHSRLLERAAKLSDAM------------------G----------KGSMTALPIIETQAGDVSAYIPTNVISITDGQVFLSSDLFNSGLRPAINVGISVSRVGGAAQTKAI--KKIAGTLKLELAQFDELAAFSQFA-SDLDAATQAQLGRGKRLRELLKQAQFSPLL----LAEQVAIVYAGTKGLLDELPV-----EKVTEFVRELRDY-------------LKTSKP--EFINAI-QTEKV----MSESS--EAILKDAIKQVVSGLL-VAA--------------------------------------------------------------------------------------------------------------------------------------------------------------------------------------------------------------------------------------------------------------------------------------------------------   [505]
Sy_931OP    -------------------------------------------------------------------------------------------------------------MVSIRPDEISAI----LKQ-------------------------------------------------------------------------------------------------------------------------------------------------------QI-EDYD-KSVSVTNVGTVLQVGDGIARVYGLQQVMAGELVEF---ED-G-----T------EG-----IALNLEDDNVGIVLMGEGLG-IQEGSTVRATGKIASVPVGDAMLGRVVN-----PLGV---AIDGKGDL-ATTESRLIESPAPGIIQRKSVHEPMQTGITAIDAMIPIGRGQRELIIGDRQTGKTAICIDTILNQA-----------DQ--DVVCVYVAIGQKAASVAQVTEVLRERGALDYTVVVAANASEPAALQYLAPYTGASIAEYFMYK-G--------K------------ATLVIYDDLTKQAQAYRQMSLLLRRPPGREAYPGDVFYCHSRLLERAAKLSDAM------------------G----------KGSMTALPIIETQAGDVSAYIPTNVISITDGQVFLSSDLFNSGLRPAINVGISVSRVGGAAQTKAI--KKIAGTLKLELAQFDELAAFSQFA-SDLDAATQQQLSRGKRLRELLKQPQFSPLI----LAEQVAIVYAGVKGLIDDVPV-----EEVVQFSRELREY-------------LKSNKP--EFISKI-QTEKV----LSPEA--ETTLKEAIAEVVSTML-ASAN-------------------------------------------------------------------------------------------------------------------------------------------------------------------------------------------------------------------------------------------------------------------------------------------------------   [506]
Sy_780OP    -------------------------------------------------------------------------------------------------------------MVSIRPDEISAI----LKQ-------------------------------------------------------------------------------------------------------------------------------------------------------QI-EDYD-KSVSVSNVGSVLQVGDGIARVYGLQQVMAGELVEF---ED-G-----T------EG-----IALNLEDDNVGAVLMGEGLG-IQEGSTVRATGKIASVPVGDGLLGRVVN-----PLGV---ALDGKGDL-GTTESRLIESPAPGIIQRKSVHEPMQTGITAIDAMIPIGRGQRELIIGDRQTGKTAIAIDTILNQK-----------DQ--DVVCVYVAIGQKAASVAQVTEVLRERGALDYTVIVAANASDPAALQYLAPYTGASIAEYFMYK-G--------K------------ATLVIYDDLSKQAQAYRQMSLLLRRPPGREAYPGDVFYCHSRLLERAAKLSDAM------------------G----------KGSMTALPIIETQAGDVSAYIPTNVISITDGQVFLSSDLFNSGLRPAINVGISVSRVGGAAQTKAI--KKIAGTLKLELAQFDELAAFSQFA-SDLDAATQKQLGRGKRLRELLKQPQFSPLI----LAEQVAIVYAGVKGLIDDVPV-----DQVVQFSRELREY-------------LKSNKP--EFIEKI-QTEKV----LSPEA--ETMLKEAVAEVTSTML-ATAN-------------------------------------------------------------------------------------------------------------------------------------------------------------------------------------------------------------------------------------------------------------------------------------------------------   [506]
Sy_990OP    -------------------------------------------------------------------------------------------------------------MVSIRPDEISAI----LKQ-------------------------------------------------------------------------------------------------------------------------------------------------------QI-EDYD-KSVSVSNVGSVLQVGDGIARVYGLQQAMAGELLEF---ED-G-----T------EG-----IALNLEDDNVGAVLMGEGLG-IQEGSTVKATGKIASVPVGDAMLGRVIN-----SLGR---PIDGKGDI-AASETRLIESMAPGIIQRKSVHEPMQTGITAIDAMIPVGRGQRELIIGDRQTGKTAIAIDTILNQA-----------DQ--DMICVYVAIGQKAASVANVVEVLRERGALGYTVIVAASASEPAALQYLAPYTGASIAEYFMYK-G--------K------------ATLVIYDDLSKQAAAYRQMSLLLRRPPGREAYPGDVFYCHSRLLERAAKLSDAM------------------G----------KGSMTALPIIETQAGDVSAYIPTNVISITDGQIFLSSDLFNSGLRPAINVGISVSRVGGAAQTKAI--KKIAGTLKLELAQFDELAAFSQFA-SDLDAATQQQLSRGKRLRELLKQPQFSPLI----LAEQVAIVYAGVKGLIDAVPV-----DQVVNFSRELREY-------------LKSNKP--EFINEI-QEKKV----LSPEA--ESVLKAAISEVVSTMV-ASAN-------------------------------------------------------------------------------------------------------------------------------------------------------------------------------------------------------------------------------------------------------------------------------------------------------   [506]
Sy_810OP    -------------------------------------------------------------------------------------------------------------MVSIRPDEISAI----LKQ-------------------------------------------------------------------------------------------------------------------------------------------------------QI-EDYD-KSVSVSNVGSVLTVGDGIARVYGLQQAMAGELLEF---ED-G-----T------EG-----IALNLEDDNVGAVLMGEGLG-IQEGSTVKATGKIASVPVGEAMLGRVVN-----SLGR---AIDGKGEI-ATSETRLIESMAPGIIQRKSVHEPMQTGITAIDAMIPVGRGQRELIIGDRQTGKTAIAIDTILNQK-----------DQ--DMICVYVAVGQKAASVANVVEVLRERGALDYSVIVAANASEPAALQYLAPYTGASIAEYFMYK-G--------K------------ATLVIYDDLSKQAAAYRQMSLLLRRPPGREAYPGDVFYCHSRLLERAAKLSDAM------------------G----------KGSMTALPIIETQAGDVSAYIPTNVISITDGQIFLSSDLFNSGLRPAINVGISVSRVGGAAQTKAI--KKIAGTLKLELAQFAELAAFSQFA-SDLDASTQQQLERGKRLRELLKQPQFSPLI----LAEQVAIVYAGVKGLIDAVPV-----DKVVDFSRELREY-------------LKSNKP--EFITEI-QEKKL----MSPEA--EAILKDAISEVVSTLV-ASAA-------------------------------------------------------------------------------------------------------------------------------------------------------------------------------------------------------------------------------------------------------------------------------------------------------   [506]
Sy_960OP    -------------------------------------------------------------------------------------------------------------MVSIRPDEISAI----LKK-------------------------------------------------------------------------------------------------------------------------------------------------------QI-EDYD-KSVSVSNVGTVLTVGDGIARVYGLQQAMAGELIEF---ED-G-----T------EG-----IALNLEDDNVGAVLMGEGYG-IQEGSTVKATGKIAAVPVGEAMLGRVVN-----SLGR---AIDGKGEI-ATSETRLIESMAPGIIQRKSVHEPMQTGITAIDAMIPVGRGQRELIIGDRQTGKTAIAIDTILNQA-----------DQ--DMICVYVAVGQKAASVANVVEVLRERGALDYTVIVAANASEPAALQYLAPYTGATIAEYFMYK-G--------K------------ATLVIYDDLSKQAAAYRQMSLLLRRPPGREAYPGDVFYCHSRLLERAAKLSDAM------------------G----------KGSMTALPIIETQAGDVSAYIPTNVISITDGQIFLSSDLFNSGLRPAINVGISVSRVGGAAQTKAI--KKIAGTLKLELAQFDELAAFSQFA-SDLDASTQQQLERGKRLRELLKQPQFSPLI----LAEQVAIVYAGVKGLIDDVPV-----DKVVDFSRELREY-------------LKSNKA--EFITEI-QEKKV----MSPEA--EAILKDAITEVVSTMV-ASAA-------------------------------------------------------------------------------------------------------------------------------------------------------------------------------------------------------------------------------------------------------------------------------------------------------   [506]
Th_eloOP    -------------------------------------------------------------------------------------------------------------MVSIRPDEISSI----IRQ-------------------------------------------------------------------------------------------------------------------------------------------------------QI-EQYE-QSIKVDNVGTVLQVGDGIARVYGLDKVMASELVEF---ED-G-----T------VG-----IALNLEEDNVGVVLMGDGLS-IEEGSTVRATGKIASIPVGEAAIGRVVD-----ALMR---PIDGKGEI-HTTQSRLIESPAPGIVQRKSVCEPLQTGITAIDAMIPIGRGQRELIIGDRQTGKTAVAIDTILNQK-----------GQ--DVICVYVAIGQKASSVAQVVNVLRERGALDYTIVIAANASDPAALQYLAPYTGATVAEYFMYQ-G--------K------------HTLVVYDDLSKQAQAYRQMSLLLRRPPGREAYPGDVFYLHSRLLERAAKLNDAL------------------G----------GGSMTALPVVETQAGDVSAYIPTNVISITDGQIFLSSDLFNAGLRPAINAGISVSRVGSAAQIKAM--KQVAGKLKLELAQFDELQAFAQFA-SDLDKATQNQLARGQRLREILKQPQYSPIP----VEYQVATIYAGTNGYLDDIPV-----EAVAKFVAGLRDY-------------LRTNKP--EYGEII-RTTQK----LDEKA--EALLKEAIAEYKATFT-A----------------------------------------------------------------------------------------------------------------------------------------------------------------------------------------------------------------------------------------------------------------------------------------------------------   [503]
Ac_marOP    -------------------------------------------------------------------------------------------------------------MVSIRPDEISNI----IRQ-------------------------------------------------------------------------------------------------------------------------------------------------------QI-EQYD-QQVKVDNVGTVLQVGDGIARVYGLEQAMAGELLDF---ED-G-----T------VG-----IALNLEEDNVGAVLMGDGRD-LQEGSTVRSTGKIAQIPVGDALIGRVLD-----ALAR---PIDGKGDI-NTSETRLIESPAPGIIERKSVYEPMQTGITAIDSMVPIGRGQRELIIGDRQTGKTAVAIDTILNQK-----------SE--DVICVYVAIGQKASTVAQVVEVLRERGALDYTVVVAANANDPATLQYLAPYTGAAIAEYFMYN-G--------K------------HTLVIYDDLSKQAQAYRQMSLLLRRPPGREAYPGDVFYLHSRLLERAAKLSPEL------------------G----------EGSMTALPIVETQAGDVSAYIPTNVISITDGQIFLSSDLFNAGLRPAINAGISVSRVGSAAQIKAM--KQVAGKLKLELAQFAELEAFAQFA-SDLDQATQNQLARGARLREILKQPQYSPLP----VEEMVAVIYAGTNGYLDDVPT-----DKVTEFVQGMRDD-------------LKANHA--KYGELV-RSEKK----MGDEA--EGILKTAIADFKKSFM-AAV--------------------------------------------------------------------------------------------------------------------------------------------------------------------------------------------------------------------------------------------------------------------------------------------------------   [505]
Sy_700OP    -------------------------------------------------------------------------------------------------------------MISIRPDEISSI----IRQ-------------------------------------------------------------------------------------------------------------------------------------------------------QI-ESYD-QKVQVDNVGTVLQVGDGIARIYGLEQAMAGELLEF---ED-G-----T------VG-----IALNLEEDNVGAVLMGDGRD-IQEGSSVKSTGRIAEIPVGEAIVGRVVD-----ALAR---PIDGKGDI-DATDTRLIEFMAPGIIARRSVHEPMQTGITAIDAMIPVGRGQRELIIGDRQTGKTAVAVDTIINQK-----------GE--DVICVYVAVGQKASTVAQVVSTLESKGALDYTVVVAANANDPATLQYLAPYTGAAIAEHFMYQ-G--------K------------ATLVVYDDLTKQAQAYRQMSLLLRRPPGREAYPGDVFYLHSRLLERAAKLSDEL------------------G----------GGSMTALPIIETQAGDVSAYIPTNVISITDGQIFLSSDLFNAGFRPAINAGISVSRVGSAAQTKAM--KKVAGKLKLELAQFAELEAFAQFA-SDLDAATQNQLARGQRLRQILKQPQNSPLS----VAEQVAIVYAGLNGYLDEIPV-----DRVVEFTTGLRQY-------------LATSKA--RYGEII-ANDKV----LSEEA--ENLLKEAIAEHKQSFA-AAA--------------------------------------------------------------------------------------------------------------------------------------------------------------------------------------------------------------------------------------------------------------------------------------------------------   [505]
Mi_aerOP    -------------------------------------------------------------------------------------------------------------MVAIRPDEISTI----IRQ-------------------------------------------------------------------------------------------------------------------------------------------------------QI-ESYN-QEVQVSNVGTVLQVGDGTARIYGLQQAMSGELLEF---ED-G-----T------VG-----IALNLEEDNVGAVLMGDGFG-IKEGGTVKATGKIAQVPVGDALVGRVVD-----ALGR---PIDGKGEI-LASETRLVESPAPGIVARKSVCEPMQTGITAIDAMIPVGRGQRELIIGDRKTGKTAIAIDTIINQK-----------SE--DVICVYVAIGQKASTVAQVIDTLTQRGAMDYTVVVAANANDPATLQYIAPYTGASIAEYFMYK-G--------K------------ATLVIYDDLTKQAQAYRQLSLLMRRPPGREAYPGDVFYLHSRLLERAAKLSDAL------------------G----------GGSMTALPIIETQAGDVSAYIPTNVISITDGQIFLSTDLFNAGFRPAINAGISVSRVGSAAQTKAM--KKVAGKLKLELAQFDELEAFAQFA-SDLDAATQAQLARGQRLRQILKQPQNFPLS----VWEQVAVVYAGLNGYLDDIAT-----DKVIDFCAGLREY-------------LKTSKP--RYVEIV-STEKQ----LNDEA--EGLLKDGINEYKQAFK------------------------------------------------------------------------------------------------------------------------------------------------------------------------------------------------------------------------------------------------------------------------------------------------------------   [502]
Sy_680OP    -------------------------------------------------------------------------------------------------------------MVSIRPDEISSI----IRQ-------------------------------------------------------------------------------------------------------------------------------------------------------QI-ESYD-QSVQVSNVGTVLQVGDGTARIYGLEQVMSQELLEF---ED-G-----T------IG-----IALNLEEDNVGAVLMGDGFG-IQEGSTVKTTGQIAQIPIGDAMVGRVVD-----SLGR---PIDGKGPI-SSTATRLLESPAPGIIERKSVCEPMQTGITAIDAMIPIGRGQRELIIGDRKTGKTAIAIDTIINQK-----------SE--DVICVYVAIGQKASTVAQIIDTLTEKGAMAYTIVVAANANDPATLQYLAPYTGATLAEHFMYQ-G--------K------------STLVIYDDLSKQAQAYRQMSLLMRRPPGREAYPGDVFYIHSRLLERAAKLSDAL------------------G----------GGSMTALPVIETQAGDVSAYIPTNVISITDGQIFLSTDLFNAGFRPAINAGISVSRVGSAAQTKAM--KKVAGKLKLELAQFAELEAFSQFA-SDLDAATQAQLARGQRLRQLLKQPENSPLS----VWEQVAISYAGLNGYIDTIPV-----DKVTEFAQGLRDY-------------LKANKA--KYVEII-NSSKA----LTDEA--ETLLKEGIKEFTQGFA-A----------------------------------------------------------------------------------------------------------------------------------------------------------------------------------------------------------------------------------------------------------------------------------------------------------   [503]
Cy_880OP    -------------------------------------------------------------------------------------------------------------MVSIRPDEISSI----IRQ-------------------------------------------------------------------------------------------------------------------------------------------------------QI-ESYD-QTVTVSNVGTVLQVGDGTARIYGLEQAMAGELLEF---ED-G-----T------VG-----IALNLEEDNVGAVLMGTGLD-IQEGSTVKATGKIAQVPVGEALIGRVVD-----ALGR---PIDGKGDI-NTTETRLIESMAPGIVARKSVCEPMQTGITAIDAMIPVGRGQRELIIGDRKTGKTAIAIDTIINQK-----------SE--DVICVYVAIGQKASTVAQVIGTLEEKGAMAYTIVVAANANDPATLQYLAPYTGASMAEYFMYK-G--------K------------ATLVIYDDLSKQAQAYRQLSLLLKRPPGREAYPGDVFYIHSRLLERAAKLSDAL------------------G----------GGSMTALPVIETQAGDVSAYIPTNVISITDGQIFLSSDLFNSGFRPAINAGISVSRVGSAAQTKAM--KQVAGKLKLELAQFAELEAFSQFA-SDLDAATQSQLARGQRLREVLKQPENSPLA----VWEQVAIAYAGLNGYLDEIPV-----PKVSEFAAGLRDY-------------IKTSKA--KFADIV-GSEKK----LTDEA--ETLLKEAIAEYKQAFG-V----------------------------------------------------------------------------------------------------------------------------------------------------------------------------------------------------------------------------------------------------------------------------------------------------------   [503]
un_cyaOP    -------------------------------------------------------------------------------------------------------------MVSIRPDEISSI----IRQ-------------------------------------------------------------------------------------------------------------------------------------------------------QI-ESYD-QSVQVSNVGTVLQVGDGTVRIHGLEQAMAGELLEF---ED-G-----T------IG-----IALNLEEDNVGAVLMGTGLD-IQEGSTVKATGKIAQVPVGEAMVGRVVD-----SLGR---PIDGKGDI-KASEYRLIESTAPGIIARKSVCEPLQTGITAIDAMIPIGRGQRELIIGDRKTGKTAIAIDTIINQK-----------SE--DVICVYVAIGQKASTVAQVIGVLEEKGAMDYTIVVAANANDPATLQYLAPYTGASLAEFFMYK-G--------K------------HTLVIYDDLTKQAQAYRQLSLLLRRPPGREAYPGDVFYIHSRLLERAAKLSPEL------------------G----------EGSMTALPVIETQAGDVSAYIPTNVISITDGQIFLSSDLFNSGFRPAINAGISVSRVGSAAQTKAM--KQVAGKLKLELAQFAELEAFSQFA-SDLDAATQSQLARGQRLRQILKQSENSPLA----VWEQVSIAYAGLNGHIDEIPV-----EKALEFSIGLREY-------------IASSKP--KYVEIV-KGEKK----LTDEA--EKLLKEAIAEYKQAFA-A----------------------------------------------------------------------------------------------------------------------------------------------------------------------------------------------------------------------------------------------------------------------------------------------------------   [503]
Cy_511OP    -------------------------------------------------------------------------------------------------------------MVSIRPDEISSI----IRE-------------------------------------------------------------------------------------------------------------------------------------------------------QI-ESYD-QSVQVSNVGTVLQVGDGTARIYGLEQCMAGELLEF---ED-G-----T------IG-----IALNLEEDNVGAVLMGTGFG-IQEGSSVQATGKIAQVPVGDAMIGRVVD-----SLGR---PIDGKGDI-NTSESRLIESPAPGIIARKSVCEPMQTGITAIDAMIPIGRGQRELIIGDRKTGKTAIAIDTIINQK-----------SE--DVICVYVAIGQKASTVAQVIGTLEEKGAMDYTIVVAANANDPATLQYLAPYTGATLAEYFMYN-G--------K------------ATLVIYDDLSKQAQAYRQLSLLLRRPPGREAYPGDVFYIHSRLLERAAKLSDAL------------------G----------GGSMTALPIIETQAGDVSAYIPTNVISITDGQIFLSSDLFNAGFRPAINAGISVSRVGSAAQTKAM--KQVAGKLKLELAQFAELEAFSQFA-SDLDAATQAQLARGQRLRQILKQPENSPLA----VWEQVAVAYAGLNGYIDDVPV-----DKATEFAAGLREY-------------IATSKP--KYPEII-KSEKK----LTDEA--ESLLKEAISEYKQAFS-A----------------------------------------------------------------------------------------------------------------------------------------------------------------------------------------------------------------------------------------------------------------------------------------------------------   [503]
No_azoOP    ------------------------------------------------------------------------------------------------------------MSISIRPDEISNI----IQQ-------------------------------------------------------------------------------------------------------------------------------------------------------QI-EQYN-QEVKVANVGTVLQVGDGIARIYGLEKAMAGELLEF---ED-G-----T------IG-----IAQNLEEDNVGAVLMGEGRN-IQEGSSVTATGRIAQVGVGEVLIGRVLD-----ALGR---AIDGKGDP-KTTETRLIESPAPGIIARRSVHEPMQTGITAIDSMIPIGRGQRELIIGDRQTGKTAIAIDTIINQK-----------GE--DVVCVYVAIGQKASTVANVVQTLQEKGAMDYTVVVAANASDPATLQFLAPYTGATIAEYFMYK-G--------K------------ATLVIYDDLSKQAQAYRQMSLLLRRPPGREAYPGDVFYIHSRLLERAAKLSDEL------------------G----------KGSMTALPIIETQAGDVSAYIPTNVISITDGQIFLSSDLFNSGIRPAVNPGISVSRVGSAAQTKAM--KKVAGKIKLELAQFDDLQAFAQFA-SDLDKATQDQLARGVRLRELLKQPQNDPLS----VAEQVAVLYAGINGYLDDIAV-----NKVTSFAQGLRDY-------------LKTGNT--AYYQAV-QDRKV----LGDPE--EAALKAAISEFKKTFQ-AAA--------------------------------------------------------------------------------------------------------------------------------------------------------------------------------------------------------------------------------------------------------------------------------------------------------   [506]
No_punOP    ------------------------------------------------------------------------------------------------------------MSISIRPDEISSI----IQQ-------------------------------------------------------------------------------------------------------------------------------------------------------QI-EQYD-QEVKVANVGTVLQVGDGIARIYGLEKAMAGELLEF---ED-G-----T------IG-----IAQNLEEDNVGAVLMGEGLE-IQEGSSVTATGRIAQIPVGEALIGRVVD-----ALGR---PIDGKGDI-KSSESRLIESPAPGIIARRSVHEPMQTGITAIDSMIPIGRGQRELIIGDRQTGKTAIAIDTIINQK-----------EE--DVICVYVAIGQKASTVANVVQTLQEKGAMDYTIVVAASASEPATLQYLAPYTGATIAEYFMYK-G--------K------------ATLVIYDDLSKQAQAYRQMSLLLRRPPGREAYPGDVFYIHSRLLERAAKLSDEL------------------G----------KGSMTALPIIETQAGDVSAYIPTNVISITDGQIFLSSDLFNAGIRPAVNPGISVSRVGSAAQTKAM--KKVAGKIKLELAQFDDLQAFAQFA-SDLDKATQDQLARGQRLRELLKQPQNSPLS----VYEQVAILYAGINGYLDDVPV-----DKVTSFTQGLREY-------------LKTGKT--QYAEGV-RTSKA----LGDAE--EAALKEALTEYKKTFK-AAA--------------------------------------------------------------------------------------------------------------------------------------------------------------------------------------------------------------------------------------------------------------------------------------------------------   [506]
No_712OP    ------------------------------------------------------------------------------------------------------------MSISIRPDEISSI----IQQ-------------------------------------------------------------------------------------------------------------------------------------------------------QI-EQYD-QEVKVANVGTVLQVGDGIARIYGLEKAMAGELLEF---ED-G-----T------VG-----IAQNLEEDNVGAVLMGEGRE-IQEGSTVTATGRIAQIGVGEALIGRVVD-----ALGR---AIDGKGDI-KASESRLIESPAPGIIARRSVHEPMQTGITAIDSMIPIGRGQRELIIGDRQTGKTAIAIDTIINQK-----------GE--DVVCVYVAIGQKASTVANVVQTLQEKGAMDYTVVVAAGASEPATLQFLAPYTGATIAEYFMYK-G--------K------------ATLVIYDDLSKQAQAYRQMSLLLRRPPGREAYPGDVFYIHSRLLERAAKLSDEL------------------G----------KGSMTALPIIETQAGDVSAYIPTNVISITDGQIFLSSDLFNAGIRPAVNPGISVSRVGSAAQTKAM--KKVAGKIKLELAQFDDLQAFAQFA-SDLDKATQDQLARGQRLRELLKQSQNQPLS----VAEQVAILYAGINGYLDDIPV-----DKVTTFTKGLRDY-------------LKSGVN--PYFQDV-QSKKA----LGDDE--EKALKAALEDYKKTFK-ATA--------------------------------------------------------------------------------------------------------------------------------------------------------------------------------------------------------------------------------------------------------------------------------------------------------   [506]
An_varOP    ------------------------------------------------------------------------------------------------------------MSISIRPDEISSI----IQQ-------------------------------------------------------------------------------------------------------------------------------------------------------QI-EQYD-QEVKVANVGTVLQVGDGIARIYGLEKAMAGELLEF---ED-G-----T------VG-----IAQNLEEDNVGAVLMGEGRE-IQEGSTVTATGRIAQIGVGEALIGRVVD-----ALGR---AIDGKGDI-KASESRLIESPAPGIIARRSVHEPMQTGITAIDSMIPIGRGQRELIIGDRQTGKTAIAIDTIINQK-----------GE--DVVCVYVAIGQKASTVANVVQTLQEKGAMDYTVVVAAGASEPATLQFLAPYTGATIAEYFMYK-G--------K------------ATLVIYDDLSKQAQAYRQMSLLLRRPPGREAYPGDVFYIHSRLLERAAKLSDEL------------------G----------KGSMTALPIIETQAGDVSAYIPTNVISITDGQIFLSSDLFNAGIRPAVNPGISVSRVGSAAQTKAM--KKVAGKIKLELAQFDDLQAFAQFA-SDLDKATQDQLARGQRLRELLKQSQNQPLS----VAEQVAILYAGINGYLDDIPV-----DKVTTFTKGLRDY-------------LKSGVN--PYFQDV-QSKKT----LGDDE--EKALKAALDDYKKTFK-ATA--------------------------------------------------------------------------------------------------------------------------------------------------------------------------------------------------------------------------------------------------------------------------------------------------------   [506]
Mi_chtOP    -------------------------------------------------------------------------------------------------------------MVSIRPDEISSI----IRQ-------------------------------------------------------------------------------------------------------------------------------------------------------QI-EQYD-QEVKVSNVGTVLQVGDGIARVYGLDQCMAGELVEF---ED-G-----T------VG-----IALNLEEDNVGVVLMGEGLD-IQEGSSVKATGKIAQVPVGEALIGRVVD-----ALAR---PIDGKGEI-QSGESRLIESSAPGIIARRSVYEPLQTGITAIDAMIPVGRGQRELIIGDRQTGKTAIAIDTILNQK-----------EE--DVICVYVAVGQKASTVVQVVDALEERGALDYTVIVAANASDPATLQYLAPYTGASIAEYFMYK-G--------K------------ATLVIYDDLSKQAQAYRQMSLLLRRPPGREAYPGDVFYLHSRLLERAAKLNDDL------------------G----------GGSMTALPIIETQAGDVSAYIPTNVISITDGQIFLSADLFNSGLRPAINPGISVSRVGSAAQTKAI--KKVAGKLKLDLAQFDDLQAFAQFA-SDLDKATQDQLSRGVRLRELLKQPQYSPLA----VYEQVALVYAGINGYLDDIEV-----EKVTAFTKGLRDY-------------LKTSKP--QFGEII-KDKKV----LTEDA--ENLLKEALAEYKQTFL-VSA--------------------------------------------------------------------------------------------------------------------------------------------------------------------------------------------------------------------------------------------------------------------------------------------------------   [505]
Tr_eryOP    -------------------------------------------------------------------------------------------------------------MVSIRPDEISQI----IRD-------------------------------------------------------------------------------------------------------------------------------------------------------QI-EQYE-QDVKVSNVGTVLQVGDGIARVYGLDKVMAGELVEF---AD-G-----T------VG-----IAQNLEEDNVGAVLMGEGRE-IQEGSAVTATGRIAQVPVGDALVGRVVD-----GLGR---PIDGKGEM-KTTDSRLLESPAPGIIDRRSVYEPMQTGITAIDSMIPIGRGQRELIIGDRQTGKTAIAIDTIINQK-----------GE--DVICVYVAIGQKASTVAQVVGTLEEKGALDYTVIVAANASDPATLQYLAPYTGATIAEYFMYK-G--------K------------ATLVIYDDLSKQAQAYRQVSLLLRRPPGREAYPGDVFYLHSRLLERAAKLNDKL------------------G----------GGSMTALPIIETQAGDVSAYIPTNVISITDGQIFLSSDLFNAGFRPAVNAGISVSRVGSAAQTKAI--KKVAGKIKLELAQFAELEAFSQFA-SDLDKATQNQLARGQRLREILKQPQNSPRS----LPEQVAAIYSGINGYLDDIPL-----EKAAKFIAGLLDY-------------LNNSKP--KFGEII-KTEKV----LTDEA--QTLLKEGITEYKQTFL-VSA--------------------------------------------------------------------------------------------------------------------------------------------------------------------------------------------------------------------------------------------------------------------------------------------------------   [505]
Ar_plaOP    -------------------------------------------------------------------------------------------------------------MVSIRPDEIANI----IKD-------------------------------------------------------------------------------------------------------------------------------------------------------QI-EQYG-QDVKVSNVGTVLQVGDGIARIYGLDKAMAGELLEF---AD-G-----T------IG-----VALNLEEDNVGAVLMGEGLE-IQEGSAVTATGRIAQVPVGEAMLGRVID-----ALGR---PIDGKGEI-QASDTRLLESPAPGIIDRRSVCEPMQTGITAIDSMIPIGRGQRELIIGDRQTGKTAIAIDTIINQK-----------EE--DVICVYVAIGQKASTVAQVVSTLEEKGALPYTIVVAANASDPATLQYLAPYTGAAMAEYFMYQ-G--------K------------ATLVIYDDLSKQAQAYRQMSLLLRRPPGREAYPGDVFYLHSRLLERAAKLNDEL------------------G----------GGSMTALPIIETQAGDVSAYIPTNVISITDGQIFLSADLFNSGLRPAVNAGISVSRVGSAAQTKAM--KKVAGKVKLELAQFAELAAFSQFA-SDLDQATRNQLERGKRLQELLKQPQNSPLQ----LFEQVAVIYCGINGYLDDVPE-----DKVVSFTTGLRDY-------------LKNSKP--KYGEIV-QSQKV----LTEEA--EAMLKEAIAEFKQTFL-VSA--------------------------------------------------------------------------------------------------------------------------------------------------------------------------------------------------------------------------------------------------------------------------------------------------------   [505]
Ly_810OP    -------------------------------------------------------------------------------------------------------------MVSIRPDEISSI----IEQ-------------------------------------------------------------------------------------------------------------------------------------------------------QI-KQYD-QDVKVSNVGTVLQVGDGIARIYGLDKAMSSELLEF---ED-G-----T------IG-----IALNLEEDNVGAVLMGDGHK-IEEGSSVTGTGRIAEIPVGDAMLGRIVD-----ALGR---PIDGKGEI-QSSEDRLLESPAPGIIDRRSVCEPMQTGITAIDAMIPIGRGQRELIIGDRQTGKTAIAIDTIINQK-----------SE--DVICVYVAIGQKASTVAQVAGTLAEKGAMDYTVIVAASASEPATLQYLAPYAGACIAEYFMYK-G--------K------------HTLVIYDDLSKQAQAYRQMSLLLRRPPGREAYPGDVFYLHSRLLERAAKLNDEL------------------G----------GGSMTALPIIETQASDVSAYIPTNVISITDGQIFLSADLFNSGLRPAVNAGISVSRVGSAAQTKAI--KKVAGKIKLELAQYSELAAFSQFA-SDLDEATRKQLSRGERLRELLKQPQNSPLQ----LFEQVAIIYTGINGYLDEVPV-----EKVVAFAAGLRDY-------------LKNSKP--KYGEII-QSEKV----LTEEA--ENLLKEGISEFKQTFL-VSA--------------------------------------------------------------------------------------------------------------------------------------------------------------------------------------------------------------------------------------------------------------------------------------------------------   [505]
CSo_usHe    -------------------------------------------------------------------------------------------------------------MAHIRADEITSI----LRQ-------------------------------------------------------------------------------------------------------------------------------------------------------EI-ENYE-RAIDVSEVGSVISVGDGIARIHGLEKVMAGELIEF---PH-D-----V------AG-----IAMNLEEDQVGAVLLGDYTL-IKEGDEVKRTKRIMSVPVGEALIGRVVN-----ALGQ---PIDGKGPI-NATQFNPIERLAPGVVARQPVKEPMMTGIKAVDAMIPIGRGQRELIIGDRQTGKTAIALDAIINQK-----------GG--DMICIYVAIGQKRSTVAQVVKTLEDNGAMEYSIVVVASASDPAPMQYLAPFSGCAIGEYFRDS-K--------R------------HALCIYDDLSKHAAAYREISLLLRRPPGREAFPGDVFYLHSRLLERAAKLNNEH------------------G----------AGSLTALPFIETQAGDVSAYIPTNVISITDGQIFLEADLFNSNQRPAINVGISVSRVGGNAQTKAM--KSIAGGLRLDLAQYRELAAFAQFG-SDLDKSSQAQLNRGRHLVEILKQDQYQPLP----LEKQIMIIWAGTKGYLDDIPV-----ELCRKFEAELYRF-------------SENAHR--PVLDEI-KTKKA----LDPDL--TAKVKGIVEEFKGRFM-AENAPAK----------------------AHA---------------------------------------------------------------------------------------------------------------------------------------------------------------------------------------------------------------------------------------------------------------------------   [512]
CKo_veHe    -------------------------------------------------------------------------------------------------------------MAQIKADEITKL----IRS-------------------------------------------------------------------------------------------------------------------------------------------------------QI-ENYE-TKIAVDEVGTVMSIGDGIARVYGIDKVMAGELLAF---PH-G-----V------AG-----IAMNLDEDQVGAVLLGEYTA-IKEGDEVKRTKRIMSVPVGEAMIGRVVN-----ALGQ---PIDDKGPI-VTDKFNPVERIAPGVIDRQPVREPMATGLKAIDAMIPVGRGQRELIIGDRQTGKTAVALDTIINSK-----------GK--NLICVYVAIGQKRSSVAQVVKMLEDNGAMEYSIVVVASASDPAPMQYIAPYSGTAIAEYFRDS-G--------R------------HALCIYDDLSKQAAAYREISLLLRRPPGREAYPGDVFYLHSRLLERSSKLSDKL------------------G----------GGSITALPIIETQAGDVSAYIPTNVISITDGQIYLETDLFNSGVRPAVNVGLSVSRVGFSAAIKAM--KQVGASLKLELAQYRELAAFSQFG-SDLDKATQAQLNRGQRLVEILKQDQFQPLP----FSKQITIIFAGTNGLLDDLEV-----KDVRPFEKALYEY-------------VESANP--QLFRTI-EEKKA----LDDAI--KADMTKTIKEAKERFL-SDRKAAK----------------------AGA---------------------------------------------------------------------------------------------------------------------------------------------------------------------------------------------------------------------------------------------------------------------------   [512]
Ac_capHe    -------------------------------------------------------------------------------------------------------------MAQIKADEITAL----LKE-------------------------------------------------------------------------------------------------------------------------------------------------------QI-ANYD-AKVRVDEVGTVISLGDGIARLHGLDKCMAGEMLEF---PH-G-----V------YG-----MAMNLEEDQVGAVLLGDYTE-IREGDQVKRTGQILSVPVGDAMIGRVVN-----SLGE---PIDDKGPI-AASDRFPVERLAPGVIDRQPVREPMMTGLKAIDSMIPIGRGQRELIIGDRQTGKTAVALDTIINSK-----------GR--DLICVYCAIGQKRSSVAGVVQTLAKHGALDYTVVVVASASEPAPMLYLAPYAATAMAEYFRDN-G--------K------------HALIIYDDLSKHAVAYRELSLLLRRPPGREAYPGDVFYLHSRLLERSSKLSKEK------------------G----------GGSLTALPIIETQAGDVSAYIPTNVISITDGQIFLETDLFNSGVRPAVNVGLSVSRVGFSAAIKAI--KQVGSTLKLDLAQYRDLAAFAQFG-SDLDKATQNQLNRGQRLTELLKQPQFQPLS----AEQQVMILFAGTQGFLDDIKV-----PYIRAFEDGLYKY-------------LDASQR--QLLNDI-ATKKA----LDDEL--RGRVKDALNEYKQNFL-DEHEDARVKSETAQAAGKDKDEKAAATAGAGK---------------------------------------------------------------------------------------------------------------------------------------------------------------------------------------------------------------------------------------------------------------------------   [534]
Rh_capAP    --------------------------------------------------------------------------------------------------------------MGIQAAEISAI----LKE-------------------------------------------------------------------------------------------------------------------------------------------------------QI-KNFG-QDAQVAEVGRVLSVGDGIARVHGLDNVQAGEMVEF---PG-G-----I------RG-----MALNLEVDNVGIVIFGSDRD-IKEGDTVKRTNAIVDVPAGEGLLGRVVD-----GLGN---PIDGKGPI-VAKERRIADVKAPGIIPRKSVHEPMATGLKSVDAMIPIGRGQRELIIGDRQTGKTAIALDTILNQKSYNDANP----GN--KLHCFYVAIGQKRSTVAQLVKKLEEAGAMEYTTVVAATASDPAPMQFLAPYSATAMAEYFRDN-G--------M------------HALIIYDDLSKQAVAYRQMSLLLRRPPGREAYPGDVFYLHSRLLERSAKLNEDF------------------G----------SGSLTALPVIETQGGDVSAFIPTNVISITDGQIFLETELFYQGIRPAVNTGLSVSRVGSSAQTNSM--KSVAGPVKLELAQYREMAAFAQFG-SDLDAATQKLLNRGARLTELMKQPQYSPLT----NAEIVAVIFAGTNGFLDAVPV-----KEVGRFEKGLLAY-------------LRSTRK--DVLEWLTKEDPK----IKGDA--EKKLKDAIAEFAKTFA------------------------------------------------------------------------------------------------------------------------------------------------------------------------------------------------------------------------------------------------------------------------------------------------------------   [509]
Di_shiAP    --------------------------------------------------------------------------------------------------------------MGIQAAEISAI----LKE-------------------------------------------------------------------------------------------------------------------------------------------------------QI-KNFG-QEAEVAEVGRVLSVGDGIARVHGLDNVQAGEMVEF---PG-G-----I------RG-----MALNLEIDNVGVVIFGSDRD-IKEGDIVKRTKSIVDVPVGDALLGRVVD-----GLGN---PLDGKGPI-ETTERSIADVKAPGIIPRKSVHEPMATGLKSVDAMIPIGRGQRELIIGDRQTGKTAVALDTILNQKAYNDAAGDDE-SK--KLYCVYVAVGQKRSTVAQLVKKLEETGAIEYSIVVAATASDPAPMQFLAPYAATSMAEFFRDN-G--------R------------HALIIYDDLSKQAVSYRQMSLLLRRPPGREAYPGDVFYLHSRLLERSAKLGDDH------------------G----------NGSLTALPIIETQGGDVSAFIPTNVISITDGQIFLETELFYQGIRPAVNTGLSVSRVGSSAQTNAM--KSVAGPVKLELAQYREMAAFAQFG-SDLDAATQQLLNRGARLTELMKQPQYSPLT----NAEIVCVIFAGTKGYLDKIPV-----GDVGRYEKGLLAH-------------LRGKHK--GLLDYITKEDPK----IKGEA--EDKIRAALDEFAATFA------------------------------------------------------------------------------------------------------------------------------------------------------------------------------------------------------------------------------------------------------------------------------------------------------------   [512]
Rh_sphAP    --------------------------------------------------------------------------------------------------------------MGIQAAEISAI----LKE-------------------------------------------------------------------------------------------------------------------------------------------------------QI-KNFG-QAAEVAEVGRVLSVGDGIARVHGLDNVQAGEMVEF---PG-G-----I------RG-----MALNLEVDNVGVVIFGDDRS-IKEGDTVKRTKSIVDVPAGDALLGRVVD-----GLGN---PIDGKGPI-AATERRVADVKAPGIIPRKGVHEPMATGLKSVDAMIPIGRGQRELIIGDRQTGKTAIALDTILNQKSYNEAAGDDE-SK--KLYCIYVAIGQKRSTVAQLVKKLEETGAIAYTLVVAATASDPAPMQFLAPYAATAMAEYFRDN-G--------R------------HALIIYDDLSKQAVAYRQMSLLLRRPPGREAYPGDVFYLHSRLLERSAKLNKEH------------------G----------SGSLTALPIIETQGGDVSAFIPTNVISITDGQIFLETELFYQGIRPAVNTGLSVSRVGSSAQTDAM--KSVAGPVKLELAQYREMAAFAQFG-SDLDAATQQLLNRGARLTELMKQPQYAPLT----NAEIVCVIFAGTKGYLDKVPV-----KDVGRWEQGLLKH-------------LRTNAR--DLLADITNNDRK----VKGEL--ENKIRAALDTYAKDFA------------------------------------------------------------------------------------------------------------------------------------------------------------------------------------------------------------------------------------------------------------------------------------------------------------   [512]
Ro_denAP    --------------------------------------------------------------------------------------------------------------MGIQAAEISAI----LKD-------------------------------------------------------------------------------------------------------------------------------------------------------QI-KNFG-QEAEVAEVGRVLSVGDGIARVYGLDNVQAGEMVEF---PG-G-----I------QG-----MALNLESDNVGVVIFGSDRD-IKEGDTVKRTNSIVSVPTGDELLGRVVD-----GLGN---PIDGKGPI-KTKTTSVADVKAPGIIPRKSVHEPMATGLKAVDSMIPIGRGQRELIIGDRQTGKTAVALDAILNQKSYNDAAGDDE-SK--KLYCVYVAIGQKRSTVAQLVKKLEETGAINYSIVVAATASEPAPMQFLAPYSATAMAEHFRDN-G--------R------------HALIVYDDLSKQAVSYRQMSLLLRRPPGREAYPGDVFYLHSRLLERSAKLGDDA------------------G----------NGSLTALPIIETQGGDVSAFIPTNVISITDGQIFLETELFYQGIRPAVNTGLSVSRVGSSAQTSAM--SSVAGPVKLSLAQYREMAAFAQFG-SDLDASTQQLLARGARLTELMKQPQYSPLT----NAEIVCVIFAGTNGFLDKVDV-----KDVGRFEEALLNH-------------MRSKHS--DVLDWITNEDPK----IKGDA--ADKLKAAISEFASDFA------------------------------------------------------------------------------------------------------------------------------------------------------------------------------------------------------------------------------------------------------------------------------------------------------------   [512]
Th_R2AAP    --------------------------------------------------------------------------------------------------------------MAIQAAEISAI----LKD-------------------------------------------------------------------------------------------------------------------------------------------------------QI-KNFG-KEAEVAEVGRVLSVGDGIARVYGLDNVQAGEMVEF---PG-G-----I------QG-----MALNLESDNVGVVIFGSDRD-IKEGDTVKRTNSIVDVPAGEALLGRVVD-----GLGN---PLDGKGPI-KTKTRRVADVKAPGIIPRKSVHEPMATGLKSVDAMIPVGRGQRELIIGDRQIGKTAIALDAILNQKSYNDAAKSD--SD--KLYCVYVAIGQKRSTVAQLVKKLEETGAIEYSIVVAATASDPAPMQFLAPYAATAMAEEFRDN-G--------K------------HALIVYDDLTKQAVSYRQMSLLLRRPPGREAYPGDVFYLHSRLLERSCKLNEDY------------------G----------SGSLTALPIIETQGGDVSAFIPTNVISITDGQIFLESELFYQGIRPAVNTGLSVSRVGSSAQTNAM--KSVAGPVKLELAQYREMAAFAQFG-SDLDAATQQLLNRGARLTELMKQPQYAPLT----NAEIVCVIYAGTKGYLDKVDV-----NRVGEFEAGLLAH-------------LRGKHA--DVLDFITNEDPK----IKGDA--EDKIKSALDAFAKDFA------------------------------------------------------------------------------------------------------------------------------------------------------------------------------------------------------------------------------------------------------------------------------------------------------------   [511]
Ac_cryFR    --------------------------------------------------------------------------------------------------------------MEIRPAEISEI----LKK-------------------------------------------------------------------------------------------------------------------------------------------------------QI-ASFD-TETDVAETGQVLSVGDGIARVFGLANVMAGEMVEF---PNAG-----V------QG-----MALNLENDNVGVVVFGDDKA-IREGDTVTRTRRIVDVPVGKGLLGRVVD-----ALGN---PIDGKGPI-EATERRLVETKAPGIIPRKSVHEPMQTGVKSIDALIPIGRGQRELVIGDRQTGKTAIIVDTFINQKPLNAQDDE---SK--KLYCIYVAVGQKRSTVAQLVRTLEENGAMEYSIVIAATASEPAPMQFLAPYTGCAMGEYFRDN-G--------M------------HALIVYDDLSKQAVAYRQMSLLLRRPPGREAYPGDVFYLHSRLLERAAKMSDEF------------------G----------AGSLTALPVIETQAGDISAYIPTNVISITDGQIFLETELFFKGIRPAVNVGNSVSRVGSAAQIKAM--KQVAGKIKLDLAQYREMAAFAQFA-SDLDASTQKLLARGARLTELLKQPQFKPLP----VEEQVVSIFVGTRGYLDEVPV-----NRIGDFEAQLISE-------------MKARSP--EILDSI-RNDRE----IKKET--ETKLVDFVKSFASSFA------------------------------------------------------------------------------------------------------------------------------------------------------------------------------------------------------------------------------------------------------------------------------------------------------------   [510]
Br_melHe    --------------------------------------------------------------------------------------------------------------MDIRAAEISAI----LKE-------------------------------------------------------------------------------------------------------------------------------------------------------QI-KNFG-KEAEVSEVGQVLSVGDGIARVYGLDNVQAGEMVEF---PG-G-----I------RG-----MALNLESDNVGVVIFGADRD-IKEGDVVKRTGAIVDVPVGPELLGRVVD-----ALGN---PIDGKGPI-KAKERRRVDVKAPGIIPRKSVHEPMSTGLKAIDALIPVGRGQRELVIGDRQTGKTAIILDTFLNQKPIHDNGPD---KD--KLYCVYVAVGQKRSTVAQFVKVLEERGALEYSIVVAATASDPAPMQYLAPFAGCAMGEYFRDN-G--------Q------------HALIGYDDLSKQAVAYRQMSLLLRRPPGREAYPGDVFYLHSRLLERAAKLNDEN------------------G----------AGSLTALPVIETQGNDVSAFIPTNVISITDGQIFLETNLFYQGIRPAVNVGLSVSRVGSSAQIKAM--KQVAGSIKGELAQYREMAAFAQFG-SDLDAATQRLLNRGARLTELLKQPQFSPLK----TEEQVAVIYAGVNGYLDKLAV-----NQVGKFEEGLLAS-------------LRTEHK--DVLEGI-CNEKA----LTDDL--KAKLKAAIDAFAKSFA------------------------------------------------------------------------------------------------------------------------------------------------------------------------------------------------------------------------------------------------------------------------------------------------------------   [509]
Rh_legHe    --------------------------------------------------------------------------------------------------------------MDIRAAEISAI----LKD-------------------------------------------------------------------------------------------------------------------------------------------------------QI-KNFG-KEAEVSEVGQVLSVGDGIARVYGLDNVQAGEMVEF---PG-G-----I------RG-----MALNLESDNVGVVIFGSDRD-IKEGDTVKRTGAIVDVPVGPELLGRVVD-----ALGN---PIDGKGPI-NATRRSRVDIKAPGIIPRKSVHEPMSTGLKAIDALIPVGRGQRELVIGDRQTGKTAILLDAFLNQKAIHDNGPE---GE--KLYCVYVAIGQKRSTVAQFVKVLEERGALKYSIIVAATASDPAPMQYLAPFAGCAMGEYFRDN-G--------M------------HALIGYDDLSKQAVSYRQMSLLLRRPPGREAYPGDVFYLHSRLLERAAKMNDDM------------------G----------AGSLTALPVIETQGNDVSAFIPTNVISITDGQIFLETDLFYQGIRPAVNVGLSVSRVGSAAQIKAM--KQVAGSIKGELAQYREMAAFAQFG-SDLDAATQRLLNRGARLTELLKQPQFSPLK----TEEQVAVIFAGVNGYLDKLPV-----ASVGKFEQGFLSY-------------LRSEGS--AILDAI-RTEKA----ISDDT--RGKLTAALDSFAKSFS------------------------------------------------------------------------------------------------------------------------------------------------------------------------------------------------------------------------------------------------------------------------------------------------------------   [509]
Me_radHe    --------------------------------------------------------------------------------------------------------------MDIRAAEISAI----LKD-------------------------------------------------------------------------------------------------------------------------------------------------------QI-KNFG-EEAEVSEVGQVLSVGDGIARAYGLDNVQAGEMVEF---ES-G-----V------RG-----MALNLEQDNVGIVIFGSDRE-IKEGQTVKRTGAIVDVPVGKGLLGRVVD-----ALGN---PIDGKGPI-QSTERRRVDVKAPGIIPRKSVHEPMATGLKAIDALIPVGRGQRELIIGDRQTGKTAIALDTILNQKPGHTAGGDE--KA--KLYCIYVAIGQKRSTVAQFVKVLEDQGALEYSIVIAATASDAAPMQFIAPFAGCAMGEYFRDN-G--------M------------HAVIVYDDLSKQAVAYRQMSLLLRRPPGREAYPGDVFYLHSRLLERAAKMGDAA------------------G----------AGSLTALPVIETQANDVSAYIPTNVISITDGQIFLETDLFYQGVRPAVNVGLSVSRVGSSAQTKAM--KKVAGKIKGELAQYREMAAFAQFG-SDLDASTQALLNRGSRLTELLKQPQFSPLK----MEEQVAVIYAGVNGYLDKLPV-----TKVRAFEDSLLST-------------LRSKHK--DLLDSI-AASKD----LSDEN--AGKLKSVVESVAKSIG------------------------------------------------------------------------------------------------------------------------------------------------------------------------------------------------------------------------------------------------------------------------------------------------------------   [510]
Rh_palFO    --------------------------------------------------------------------------------------------------------------MDIRAAEISAI----LKD-------------------------------------------------------------------------------------------------------------------------------------------------------QI-KNFG-QEAEVSEVGQVLSVGDGIARVYGLDNVLAGEMVEF---EN-G-----T------RG-----MALNLETDNVGVVIFGADRE-IKEGQTVKRTRSIVDAPVGKGLLGRVVD-----ALGN---PIDGKGPI-QAVERKRVDVKAPGIIPRKSVHEPMATGLKSIDALIPIGRGQRELIIGDRQTGKTAIALDTILNQKPLNVEGAPE--SQ--KLYCVYVAVGQKRSTVAQFVKVLEEQGALEYSVVVAATASDPAPMQYIAPFTGCTIGEYFRDN-G--------M------------HAVIIYDDLSKQAVAYRQMSLLLRRPPGREAYPGDVFYLHSRLLERAAKLNDEQ------------------G----------NGSLTALPVIETQANDVSAYIPTNVISITDGQIFLETDLFFQGIRPAVNVGLSVSRVGSSAQTKAM--KKVAGKIKGELAQYREMAAFAQFG-SDLDAATQRLLNRGSRLTELLKQPQFSPLK----MEEQVCVIWAGTNGYLDALPL-----NKVRAFEDGLLAL-------------LRGKES--GILEAI-RTSRD----LSDDT--AAKLKAVVESYAKTFA------------------------------------------------------------------------------------------------------------------------------------------------------------------------------------------------------------------------------------------------------------------------------------------------------------   [510]
Rh_rubAP    --------------------------------------------------------------------------------------------------------------MEIRAAEISAI----LKE-------------------------------------------------------------------------------------------------------------------------------------------------------QI-ANFG-TEAESAEVGQVLSVGDGIARVYGLDNVQAGEMVEF---AN-G-----V------KG-----MALNLESDNVGIVIFGEDRG-IKEGDVVKRTQTIVDVPVGKGLLGRVVD-----GLGN---PIDGKGDL-VDVERKRAEVKAPGIIPRKSVHEPVQTGIKAIDSLIPIGRGQRELIIGDRQTGKTAVILDTILNQKAVNDKAKDD--SE--KLFCVYVAVGQKRSTVAQVVKVLADHGALDYTIVVAATASEPAPLQFLAPYTGCTMGEFFRDN-G--------M------------HAVIFYDDLTKQAVAYRQMSLLLRRPPGREAFPGDVFYLHSRLLERAAKLNDDN------------------G----------AGSLTALPVIETQANDVSAYIPTNVISITDGQIFLETDLFFKGIRPAVNVGLSVSRVGSSAQIKAM--KQVAGSIKLELAQYREMAAFAQFA-SDLDPATQKLLARGARLTELLKQAQYSPLA----VEEQVCVIYAGTRGYLDKLKT-----TDVVRYEASLLGA-------------LRTSGA--DLLESI-RTGKA----LSKEI--EQKLVKFLDDFGKKFA------------------------------------------------------------------------------------------------------------------------------------------------------------------------------------------------------------------------------------------------------------------------------------------------------------   [510]
Sp_witHe    --------------------------------------------------------------------------------------------------------------MDIRAAEISKV----IRD-------------------------------------------------------------------------------------------------------------------------------------------------------QI-ASFG-SEAQISEVGQVLSVGDGIARIHGLDNVQAGEMIEF---SN-G-----I------KG-----MALNLEADNVGAVIFGSDSQ-IKEGDVVKRTGTIVDVPVGKGLLGRVVD-----GLGN---PIDGKGPI-VAEQRSRVEVKAPGIIPRKSVHEPVQTGLKALDALVPVGRGQRELIIGDRQTGKSAVAIDTFINQKTANAGTDE---SK--KLYCVYVAIGQKRSTVAQLVKTLEENGAMEYSIVVAATASDPAPLQYLAPYTGVAMGEYFRDN-G--------M------------HGLIVYDDLSKQAVAYRQMSLLLRRPPGREAYPGDVFYLHSRLLERAAKLNDAN------------------G----------NGSLTALPIIETQAGDVSAYIPTNVISITDGQIFLETDLFYQGVRPAINVGLSVSRVGSAAQTKAM--KKVAGSIKLELAQYREMAAFAQFG-SDLDASTQRLLNRGARLTELLKQPQFQPLP----FEEQVASIFAGVNGYLDSIPT-----NAVTRFEAGFLAE-------------MRSKHA--DVLAAI-RDSKD----LSADS--TAALKSALEAFVKTFA------------------------------------------------------------------------------------------------------------------------------------------------------------------------------------------------------------------------------------------------------------------------------------------------------------   [509]
Ma_magAP    --------------------------------------------------------------------------------------------------------------MEIRAAEISAI----LKQ-------------------------------------------------------------------------------------------------------------------------------------------------------QI-ATFG-TEAEVAEVGQVLSVGDGIARVHGLDKVQAGEMVEF---PG-G-----I------KG-----MALNLETDNVGVVIFGDDRN-IKEGDVVKRTGSIVDVPVGKGLLGRVVD-----ALGN---PIDGKGPI-EAASRQRVDVKAPGIIPRKSVHEPMSTGIKAVDALIPIGRGQRELVIGDRQTGKTAILVDTIINQKRWHDANDE---KA--KLFCIYVAVGQKRSTVAQIVKTLTDYGAMDYTIVVAATASEPAPLQFIAPYAGCTMGEYFRDN-G--------M------------HALIIYDDLSKQAVAYRQMSLLLRRPPGREAYPGDVFYLHSRLLERAAKMGDAA------------------G----------AGSLTALPVIETQANDVSAYIPTNVISITDGQIFLETELFYKGIRPAVNVGLSVSRVGSAAQIKAM--KQVAGSIKLELAQYREMAAFAQFA-SDLDPATQKLLARGARLTELLKQPQFSPMA----TEEEVISIYAGVKGYLDKIDV-----RQVGRFESSLLSE-------------IKSKAP--EILTAI-ATEKQ----ISAQT--EEKLKAFLDAFSKTFA------------------------------------------------------------------------------------------------------------------------------------------------------------------------------------------------------------------------------------------------------------------------------------------------------------   [509]
Az_B51AP    --------------------------------------------------------------------------------------------------------------MDIRAAEISAI----LKQ-------------------------------------------------------------------------------------------------------------------------------------------------------QI-ANFG-TEADVAEVGQVLSVGDGVARVHGLDNVRAGEMVEF---PG-G-----L------QG-----MALNLETDNVGIVIFGDDRG-IKEGDTVKRTGTIVDVPVGRGLLGRVVD-----GLGN---PIDGKGPL-VDVTRTRVEVKAPGIIPRKSVHEPMQTGLKAVDSLVPIGRGQRELIIGDRQTGKTAVVIDTFLNQKPINQGDDE---SK--KLYCIYVAVGQKRSTVAQIVKTLEDAGAMEYSIVVAATASEPAPLQFLAPYTGCTMGEFFRDN-G--------M------------HALIVYDDLSKQAVAYRQMSLLLRRPPGREAYPGDVFYLHSRLLERAAKMGDAH------------------G----------NGSLTALPVIETQAGDVSAYIPTNVISITDGQIFLETGLFYKGIRPAINVGLSVSRVGSAAQIKAM--KQVAGTIKMELAQYREMAAFAQFA-SDLDASTQRLLARGARLTELLKQGQFQPLP----VEEQVVSIFAGVKGYLDAIKV-----EDVNRFEAKFLSE-------------IRAKGA--DILAAI-RTDKQ----ITSAT--EEKLKAFLDGFAKVFA------------------------------------------------------------------------------------------------------------------------------------------------------------------------------------------------------------------------------------------------------------------------------------------------------------   [509]
Rh_cenAP    --------------------------------------------------------------------------------------------------------------MEIRAAEISAI----LKQ-------------------------------------------------------------------------------------------------------------------------------------------------------QI-ANFG-TEADVAEVGTVLSVGDGVARVYGLDNVKAGEMVEF---PG-G-----V------KG-----MALNLETDNVGVVIFGDDRD-IKEGDTVKRTGAIVEVPVGRGLLGRVVD-----GLGN---PIDGKGPI-QGAEMRRVEVKAPGIIPRKSVHEPMQTGIKAIDALVPIGRGQRELIIGDRQTGKTAVAIDTFINQKTINAGDDE---SK--KLYCIYVAVGQKRSTVAQIVKTLEETGAMEYSIVVAATASEPAPLQFLAPYTGCAMGEFFRDN-G--------M------------HAVIVYDDLSKQAVAYRQMSLLLRRPPGREAYPGDVFYLHSRLLERAAKMNDDK------------------G----------AGSLTALPVIETQAGDVSAYIPTNVISITDGQIFLETGLFYRGIRPAINVGLSVSRVGSAAQIKAM--KQVAGSIKLELAQFREMAAFAQFA-SDLDATTQRLLNRGARLTELLKQPQFSPMA----VEEQVVSIYAGVKGYLDKVKV-----EDVNRYEAHLLDV-------------MRDNGA--DILAAI-RTDKQ----ITKDT--EEKLKAFLENFGRTFV------------------------------------------------------------------------------------------------------------------------------------------------------------------------------------------------------------------------------------------------------------------------------------------------------------   [509]
Su_azoFR    -------------------------------------------------------------------------------------------------------------MSVIRADEVLEQ----LNK-------------------------------------------------------------------------------------------------------------------------------------------------------QI-QEFE-VSANLEEIGTVIQVGDGVARIYGLEKAMMGEMLEF---EN-G-----V------VG-----VVFNLEEDNVGAVLLGSDVN-VREGSVVKRTGKILSIPVGKGLLGRVVD-----GLGN---PIDGKGPITDIAYYSPVEKIAPGVVKRKSVHEPLQTGIKAIDAMIPIGRGQRELIIGDRATGKTTIAIDTILNQK-----------GQ--GVYCIYVAIGQKRANVVHIVETLQKHGAMEYTTVVAATASDPATMQYIAPFVGCTIGEYFRDN-G--------M------------HALVIYDDLTKHAYAYRQLSLLLRRPPGREAYPGDVFYLHSRLLERAAKLNDEL------------------G----------AGSLTALPIIETQAGDVAAYIPTNVISITDGQIFLEADLFYKGIRPAINVGISVSRVGGAAQIKAM--KQVAGTLRLDLAQFRELEAFVQFA-SDLDKATQAQIARGQRMVELLKQPPNQPVP----VEKQVAIIYIAGQGYLDDVPV-----NAIQKFEKEFYTF-------------LDTEKP--DILEAI-RREKA----LTDDI--KAKLDAAVKEFKKKVA-F----------------------------------------------------------------------------------------------------------------------------------------------------------------------------------------------------------------------------------------------------------------------------------------------------------   [504]
Aq_aeoHe    -------------------------------------------------------------------------------------------------------------MATLTYEEALEI----LRQ-------------------------------------------------------------------------------------------------------------------------------------------------------QI-KDFE-PEAKMEEVGVVYYVGDGVARAYGLENVMAMEIVEF---QG-G-----Q------QG-----IAFNLEEDNVGIIILGSETG-IEEGHIVKRTGRILDAPVGEGLVGRVID-----PLGN---PLDGKGPI-QFEYRSPVEKIAPGVVKRKPVHEPLQTGIKAIDAMIPIGRGQRELIIGDRATGKTTVAIDTILAQK-----------NS--DVYCIYVAVGQKRAAIARLIELLEREGAMEYTTVVVASASDPASLQYLAPFVGCTIGEYFRDN-G--------K------------HALIIYDDLSKHAEAYRQLSLLMRRPPGREAYPGDVFYLHSRLLERAAKLNDDL------------------G----------AGSLTALPIIETKAGDVAAYIPTNVISITDGQIYLEADLFNKGIRPAINVGLSVSRVGGAAQIKAM--KQVAGTLRLELAQFRELEAFVQFA-SELDKATQQQINRGLRLVELLKQEPYNPIP----VEKQIVLIYAGTHGYLDDIPV-----ESVRKFEKELYAY-------------LDNERP--DILKEI-SEKKK----LDEEL--EKKIKEALDAFKQKFV-P----------------------------------------------------------------------------------------------------------------------------------------------------------------------------------------------------------------------------------------------------------------------------------------------------------   [503]
Hy_Y04SO    --------------------------------------------------------------------------------------------------------------MTLAYDDALEI----LKS-------------------------------------------------------------------------------------------------------------------------------------------------------QL-QSFE-TDIKMEEVGVVYAVGDGVARAYGLDNVMANELLEF---DS-G-----E------AG-----LAFNLEEDNVGIIILGSESG-IKEGSIVKRTGRILDAPVGEELVGRVID-----PLGN---PLDGKGPI-NAKHRSPVEKIAPGIVKRKSVHEPLQTGIKAIDAMIPIGRGQRELIIGDRATGKTTVAIDTILNQK-----------DT--DVYCIYVAIGQKKSTTARIIELLEREGAMKYTTVVVASATDPAPLQYLAPFTGCTIGEYFRDN-G--------K------------HALIVYDDLSKHAEAYRQLSLLVRRPPGREAYPGDVFYLHSRLLERAAKLYDEL------------------G----------AGSLTALPIIETKAGDVSAYIPTNVISITDGQIYLEPDLFNKGIRPAINVGLSVSRVGGSAQIKAM--KQVAGTLRLDLAQFRELEAFMQFA-SDLDKATQDTINRGLRLVELLKQGPYSPIP----VEKQVIAIYAGTNGYLDDIPV-----SSVRKFEMELYGF-------------LDANFK--DLLDEL-KTKKA----IDDSV--KSKLKTALDKFKASFI-P----------------------------------------------------------------------------------------------------------------------------------------------------------------------------------------------------------------------------------------------------------------------------------------------------------   [502]
He_pylHe    -------------------------------------------------------------------------------------------------------------MSQLKLEEISSV----IEE-------------------------------------------------------------------------------------------------------------------------------------------------------KI-KNFE-LDCDMAEVGKVVSYADGVAKVYGLNGVMSYEVLEF---ET-G-----D------KG-----VAANLEEDSVGVIVFGFGNN-IKEGTSVKRTKSLMKVPVGDAVVGRVLN-----ALGE---PIDGKGEI-ETNEFSLIEQKAPGIMDRKSVHEPLQTGIKAIDALVPIGRGQRELIIGDKQTGKTTVAIDAIINQK-----------GQ--NVICIYVAIGQKESTVAQVVRKLEEYGAMEYSVVINASASDSAAMQYLAPYSGVAMGEYFRDH-A--------R------------HALIIYDDLSKHAVAYREISLILRRPPGREAFPGDVFYIHSRLLERAAKLCDEK------------------G----------AGSLTALPIVETQAGDVSAYIPTNIISITDGQIFLETDLFYSGIRPAINVGLSVSRVGGAAQIKAT--KQVSGTLRLDLAQYRELQAFTQFA-SDLDEASKKQLERGQRMVEVLKQAPYSPLP----IEKQVVIIYAGAKGFLDSVSV-----KKVVDFEEQLHPF-------------LEAKYP--QVLEEI-HTKKA----LDKDL--EAMLRKVLEEFKLTYS-E----------------------------------------------------------------------------------------------------------------------------------------------------------------------------------------------------------------------------------------------------------------------------------------------------------   [503]
Na_prSfR    -----------------------------------------------------------------------------------------------------------------MVQEITSI----IKE-------------------------------------------------------------------------------------------------------------------------------------------------------RI-ENYD-LKVDVEEVGKVIYSADGIAKVYGLTNVMAGEMVEF---ET-G-----E------KG-----LVFNLEADNVGVVVLGKGTD-ITEGSSVKRLGKLISVPVGEALIGRVVN-----ALGE---PIDGKGPI-EATEYRYVEEKAPGIMARKSVHEPLQTGLKAIDALVPIGRGQRELIIGDRQTGKTTVALDTILNQK-----------NE--DVICIYVAVGQKQSTVANIVRILEEHGAMDYTIVVNASASEAASLKFLAPYAGVTMGEYFRDN-G--------R------------HALIVYDDLSKHADAYREMSLLLRRPPGREAYPGDVFYLHSRLLERAAKLNDEL------------------G----------AGSLTALPIIETKGGDVAAYIPTNVISITDGQIFLETNLFNKGIRPAINVGLSVSRVGGAAQIKAM--KQVAGNLRLDLAQFRELEAFSQFA-SDLDEASRKQLERGERLVEILKQPAYSPLP----VEKQVVIIYAGTRGYLDDIDT-----KSIRRFEDELYPF-------------IETKYP--QIFESI-RTKKK----LDDET--EELLKKALEEFKAGFE-G----------------------------------------------------------------------------------------------------------------------------------------------------------------------------------------------------------------------------------------------------------------------------------------------------------   [499]
Ca_jejHe    --------------------------------------------------------------------------------------------------------------MKFKADEISSI----IKE-------------------------------------------------------------------------------------------------------------------------------------------------------RI-ENFD-LNLEIEETGKIISVADGVAKVYGLKNIMAGEMVEF---EN-G-----D------KG-----MALNLEESSVGIVILGKGEG-LKEGASVKRLKKLLKVPVGEALIGRVVN-----ALGE---PIDAKGVI-NANEYRFVEEKAKGIMARKSVHEPLHTGIKAIDALVPIGRGQRELIIGDRQTGKTTVAVDTIISQR-----------GQ--GVICIYVAIGQKQSTVAQVVKRLEEHGAMEYTIVVNAGASDPAALQYLAPYTGVTMGEFFRDN-A--------K------------HALIVYDDLSKHAVAYREMSLILRRPPGREAYPGDVFYLHSRLLERASKLNDEL------------------G----------AGSLTALPIIETQAGDVSAYIPTNVISITDGQIFLETDLFNSGIRPAINVGLSVSRVGGAAQIKAT--KQVSGTLRLDLAQYRELQAFAQFA-SDLDEASRKQLERGQRMVELLKQPPYSPLS----VEKQVVLIFAGTKGFLDDIAV-----SRIKEFEDGIYPF-------------IEAKHP--DIFEQI-RSKKA----LDSDL--EEKLAKAINEFKANHL------------------------------------------------------------------------------------------------------------------------------------------------------------------------------------------------------------------------------------------------------------------------------------------------------------   [501]
Su_deSfR    ----------------------------------------------------------------------------------------------------------------MKADEISSI----IKE-------------------------------------------------------------------------------------------------------------------------------------------------------RI-ENFE-LNVDIEETGKVISVADGVANVYGLKNVMAGEMVEF---EN-G-----E------RG-----MALNLEESSVGIVVLGSCNE-IKEGSSVKRLGKLLRVPVGEALVGRVVN-----SLGD---PIDAKGPI-NATETRFVEEKAHGIMARKSVHEPLQTGLKAIDALVPIGRGQRELIIGDRQTGKTTIAIDTIINQK-----------GQ--NVTCIYVAIGQKQSTVAQVVKKLEEHGAMDYTIIVNAGASDSAAMQFLAPYAGVSMGEYFRDS-G--------K------------HALIVYDDLSKHAVAYREMSLILRRPPGREAYPGDVFYLHSRLLERAAKVNDEL------------------G----------AGSLTALPIIETQAGDVSAYIPTNVISITDGQIFLESDLFNSGIRPAINVGLSVSRVGGAAQIKAT--KQVAGTLRLDLAQYRELQAFAQFA-SDLDESSRKQLERGQRMVELLKQPPYAPIA----IEKQVLIIFAGAKGYLDSIDV-----KEVSRFEAELNSY-------------VAAKYP--NIIEQL-NVKKA----IDKEL--EEQLHKALSEFKATFA-VK---------------------------------------------------------------------------------------------------------------------------------------------------------------------------------------------------------------------------------------------------------------------------------------------------------   [501]
Wo_sucHe    ----------------------------------------------------------------------------------------------------------------MQADEISSI----IKE-------------------------------------------------------------------------------------------------------------------------------------------------------RI-DNFE-LDVNVAETGKVMAFADGVAKVYGLKNVMSYEMVEF---DT-G-----D------RG-----LASNLEESSVGVVVLGAGKN-IKEGTSVKRLGKLMKVPAGDALMGRVVN-----GMGE---PVDGKGAI-ETTEYRFVEEKAPGIMQRKSVHEPLQTGLKAIDALVPIGRGQRELIIGDRQTGKTTVAIDTIINQK-----------GQ--DVVCIYVAIGQKESTVAQVVRKLEEHGAMEYTIIVNAPASDSAAMQFLAPYTGVTMGEYFRDN-A--------R------------HALIIYDDLSKHAVAYREMSLILRRPPGREAFPGDVFYLHSRLLERAAKVSDEL------------------G----------AGSLTALPIIETQAGDVAAYIPTNVISITDGQIFLETDLFNSGVRPAINVGLSVSRVGGAAQIKAT--KQVAGTLRLDLAQYRELQAFAQFA-SDLDESSRKQLERGQRMVEILKQPPYAPLP----IERQVVVIFAGAKGYMDDISV-----TKITKFEAELYPF-------------IEAKYP--QIFEDI-RTKKM----IDKET--EETLSKALEEFKTVFV-A----------------------------------------------------------------------------------------------------------------------------------------------------------------------------------------------------------------------------------------------------------------------------------------------------------   [500]
Su_kujSO    ------------------------------------------------------------------------------------------------------------MVAKVQADEISSI----IKE-------------------------------------------------------------------------------------------------------------------------------------------------------RI-GNFE-LNVDINETGKIISYGDGIAQVYGLNNVMAGEMVEF---ED-G-----T------RG-----LVMNLEESSVGVVILGKGKE-LREGMSVKRLGRLLRVPVGNALLGRVVN-----ALGE---PIDGKGPI-ETTEVRFVEEKAPGIMARKSVHEPMATGIKAIDALVPIGRGQRELIIGDRQTGKTTVALDTIINQK-----------GN--GVVCIYVAVGQKESTVAQVIRRLEENGAMDYTIIVSATASEAAALQFLAPYTGVTMGEYFRDN-A--------K------------HGLIVYDDLSKHAVAYREMSLILRRPPGREAYPGDVFYLHSRLLERAAKLNDEM------------------G----------AGSLTALPIIETQAGDVAAYIPTNVISITDGQIFLETDLFNSGIRPAINVGLSVSRVGGAAQIKAT--KQVAGTLRLDLAQYRELQAFAQFA-SDLDEVSRKQLERGQRMVEVLKQPPYSPLG----AEKQALIIFAGNEGYLDDISA-----NSVVKFEADLYPF-------------VEASYP--QILESI-RTTSK----IDDET--MALMKKALEEFKSTFV-AE---------------------------------------------------------------------------------------------------------------------------------------------------------------------------------------------------------------------------------------------------------------------------------------------------------   [505]
Su_denSO    ------------------------------------------------------------------------------------------------------------MVAKIQADEISSI----IKE-------------------------------------------------------------------------------------------------------------------------------------------------------RI-DNFE-LSVDINETGKIVSYADGVAQVYGLSNVMAGEMVEF---EE-G-----T------RG-----LVMNLEESTVGVVILGPGPL-LKEGMSVKRLGRLLRVPVGDALLGRVVN-----ALGE---PIDGKGPI-ETTETRFVEEKAPGIMARKSVHEPLATGIKAIDALVPIGRGQRELIIGDRQTGKTTVALDAIINQK-----------GN--GVVCIYVAVGQKESTVAQIIRRLEDHGAMEYTIVVSSTAAEAAALQFLAPYTGVTMGEYFRDN-A--------R------------HGLIVYDDLSKHAVAYREMSLILRRPPGREAYPGDVFYIHSRLLERAAKVSDER------------------G----------AGSLTALPIIETQAGDVSAYIPTNVISITDGQIFLETELFNSGVRPAINVGLSVSRVGGAAQIKAT--KQVAGTLRLDLAQYRELQAFAQFA-SDLDETSRKQLERGQRMVEVLKQPPFSPLS----VEKQVLIIFAGNEGFFDDMAP-----SNVVRFEAELYPF-------------IEASYP--QIFENI-RSTSK----VDDNT--NALMKKALEEFKASFI-VA---------------------------------------------------------------------------------------------------------------------------------------------------------------------------------------------------------------------------------------------------------------------------------------------------------   [505]
Su_autSO    ------------------------------------------------------------------------------------------------------------MVAKIQADEISSI----IKE-------------------------------------------------------------------------------------------------------------------------------------------------------RI-DNFE-LSVDINETGKIVSYADGVAQVYGLSNVMAGEMVEF---ED-G-----T------RG-----LVLNLEESSVGVVILGAGNA-LREGMSVKRLGTLLKVPVGDALLGRVVN-----ALGE---PIDGKGPI-ETTEVRFVEEKAPGIMERKSVHEPLATGIKAIDALVPIGRGQRELIIGDRQTGKTTVALDAIINQK-----------GN--GVVCIYVAVGQKESTVAQIVRRLEDHGAMEYTIIVSATAAEAAALQFLAPYTGVTMGEYFRDN-A--------R------------HGLIVYDDLSKHAVAYREMSLILRRPPGREAYPGDVFYVHSRLLERAAKLSDEE------------------G----------AGSLTALPIIETQAGDVAAYIPTNVISITDGQIFLETDLFNSGVRPAINVGLSVSRVGGAAQIKAT--KQVAGTLRLDLAQYRELQAFAQFA-SDLDEVSRNQLERGQRMVEVLKQGPFSPLP----AEKQVVIIFAGNEGFLDDFDA-----SNVVRFEAELYPF-------------IEASYP--QIFENI-RSSKK----VDDET--KTLLMKALEEFKASFV-AN---------------------------------------------------------------------------------------------------------------------------------------------------------------------------------------------------------------------------------------------------------------------------------------------------------   [505]
St_monHe    --------------------------------------------------------------------------------------------------------------MKIKPEEISNI----IRK-------------------------------------------------------------------------------------------------------------------------------------------------------EI-ENYK-KRIDVSSVGSVVEVGDGIARIYGLETAMAGELLEF---PN-G-----A------TG-----MVLNLEENSVGAVILGETRG-IKEGDVVKGTGRITEVPAGEALLGRVVN-----SLGE---PIDGKGNI-VASKYMQVERVASGIIDRKPVTEPLQTGIKAIDGMIPIGRGQRELIIGDRQTGKTSIAIDTIINQK-----------DT--GIYCIYVAIGQKRSTVASIQRKLEEAGAMEYTTIVAATASEPAPLQYLAPYAGVAMAEYFMEE-G--------K------------HVLIIYDDLSKHAVSYREMSLLLKRPPGREAYPGDVFYLHSRLLERAAKLSDEL------------------G----------GGSITALPIIETQAGDISAYIPTNVISITDGQIFLETDLFNSGFRPAINAGFSVSRVGGSAQIKAM--KQVASKVKMELAQYTELLAFAQFG-SDLDKATRDQLNRGERIMEILKQKQYSPMS----VEEQVVSFYAVTNGYLDDIDV-----EDVRNFEEELLQS-------------IYST-T--DILKQI-STEKA----LTKDI--EEELEDFIKTFKKDYV-H----------------------------------------------------------------------------------------------------------------------------------------------------------------------------------------------------------------------------------------------------------------------------------------------------------   [501]
Fu_nucHe    --------------------------------------------------------------------------------------------------------------MNIRPEEVSSI----IKK-------------------------------------------------------------------------------------------------------------------------------------------------------EI-DNYK-KSLEIKTSGTVLEVGDGIARIFGLSNVMSGELLEF---PH-G-----V------MG-----MALNLEEDNVGAVILGNASL-IKEGDEVRATGKVVSVPAGEDLLGRVIN-----ALGD---PIDGKGEI-HVDKYMPIERKASGIIARQPVSEPLQTGIKSIDGMVPIGRGQRELIIGDRQTGKTAIAIDTIINQK-----------GQ--DVKCIYVAIGQKRSTVAQIYKKLSDLGCMDYTIIVAATASEAAPLQYMAPYSGVAIGEYFMEK-G--------E------------HVLIIYDDLSKHAVAYREMSLLLRRPPGREAYPGDVFYLHSRLLERAAKLSDEL------------------G----------GGSITALPIIETQAGDVSAYIPTNVISITDGQIFLESQLFNSGFRPAINAGISVSRVGGAAQIKAM--KQVASKVKLELAQYTELLTFAQFG-SDLDKATKAQLERGHRIMEILKQPQYHPFA----VERQVVSFYIVINGHLDDIEV-----SKVRRFEKELLDY-------------LKAN-T--NILTEI-ADKKA----LDKDL--EEKLKESIANFKKSFN------------------------------------------------------------------------------------------------------------------------------------------------------------------------------------------------------------------------------------------------------------------------------------------------------------   [500]
Il_ploHe    --------------------------------------------------------------------------------------------------------------MKIRPEEISSI----IKT-------------------------------------------------------------------------------------------------------------------------------------------------------EI-ENYK-KSLDIKTSGSVVEVGDGIARIYGLSNAKAGELLEF---PN-G-----I------RG-----MVLNLEENNVGAVLLGDPTG-VKEGDEVRATGEVAAVPAGEGLLGRVVN-----ALGE---PIDGKGDI-KTERMMTLERKAHGIIARKPVHEPLQTGIKSIDGMVPIGRGQRELIIGDRQTGKTAVALDAIINQK-----------GT--GVKCIYVAIGQRRSTVAQIVKKLENAGAMEYTIVVAATASEPAPLQYMAPYCGVSMGEYFMDK-G--------E------------HVLIVYDDLSKHAVAYREMSLLLKRPPGREAYPGDVFYLHSRLLERAAKLSDDL------------------G----------AGSITALPIIETQAGDVSAFIPTNVISITDGQIFLDSELFNSGFRPAINAGISVSRVGGSAQIKAM--KQVAAKVKLELAQYSELLTFAQFG-SDLDKATKAQLERGHRIMEVLKQDQYKPYR----VEEQVVSFFMVLNGYVDDTPI-----EEVRRFEEELITH-------------LKDN-T--EVLKEI-LEKKA----LSDEI--EAKLRKAIEDFKKNFS------------------------------------------------------------------------------------------------------------------------------------------------------------------------------------------------------------------------------------------------------------------------------------------------------------   [500]
La_helHe    --------------------------------------------------------------------------------------------------------------MSIKAEEISSL----IKQ-------------------------------------------------------------------------------------------------------------------------------------------------------QL-EHYD-DKLDINEVGVVTYVGDGIARAHGLNNALAGELLKF---DN-G-----S------YG-----IAQNLDSSDVGIIILGQFDN-IREGDRVQRTGRIMSVPVGDALIGRVVN-----PLGQ---PVDGLGEI-KSDKTRPIEEKAPGVMDRQSVNQPLQTGIKAIDALVPIGRGQRELIIGDRKTGKTSLAIDTILNQK-----------NQ--DVICIYVAIGQKESTVRTQVETLKRFGAMDYTIVVEAGPSEPAPMLYIAPYAGTAMGEEFMYN-G--------K------------DVLIVFDDLSKQAVAYRELSLLLRRPPGREAYPGDVFYLHSRLLERSAKLSDKL------------------G----------GGSLTALPIIQTEAGDISAYIPTNVISITDGQIFLQSDLFFAGTRPAIDAGNSVSRVGGNAQIKAM--KKVAGTLRTDLAAYRELESFAQFG-SDLDQATQAKLNRGQRTVEVLKQPLHDPIP----VEKQVLILYALTHGYLDSIPV-----EDISRFQNELFDN-------------FDSSHA--DLLKTI-RETGK----LPDD----KKLSAAIEEFSESFA-PSEK-------------------------------------------------------------------------------------------------------------------------------------------------------------------------------------------------------------------------------------------------------------------------------------------------------   [503]
St_haeHe    --------------------------------------------------------------------------------------------------------------MAIKAEEISAL----LRS-------------------------------------------------------------------------------------------------------------------------------------------------------QI-ENYE-SEMSVTDVGTVLQIGDGIALIHGLNDCMAGELVEF---SN-G-----V------LG-----LAQNLEESNVGVVILGPYTE-ITEGDEVRRTGRIMEVPVGEELIGRVVN-----PLGQ---PIDGQGPI-NTTKTRPVEQKATGVMARKSVDEPLQTGIKAIDALVPIGRGQRELIIGDRQTGKTTIGIDTILNQK-----------GL--DTICIYVAIGQKDSTVRANVEKLRQAGALDYTIVVSASASEPSPLLYIAPYSGVTMGEEFMFN-G--------K------------HVLIVYDDLTKQAAAYRELSLLLRRPPGREAYPGDVFYLHSRLLERAAKLNDDL------------------G----------GGSITALPIIETQAGDISAYVPTNVISITDGQIFLQSDLFFSGVRPAINAGQSVSRVGGSAQIKAM--KKVAGTLRLDLASYRELESFAQFG-SDLDEFTARKLERGKRTVEVLKQDQNKPLP----VENQVLIIYALTKGYLDDIPV-----EDITRFEDELNSW-------------TKSNGS--DLLNEI-RETGG----LPSD----DKFEATINEFKKSFS-KSE--------------------------------------------------------------------------------------------------------------------------------------------------------------------------------------------------------------------------------------------------------------------------------------------------------   [502]
Ba_subHe    --------------------------------------------------------------------------------------------------------------MSIKAEEISTL----IKQ-------------------------------------------------------------------------------------------------------------------------------------------------------QI-QNYQ-SDIEVQDVGTVIQVGDGIARVHGLDNCMAGELVEF---SN-G-----V------LG-----MAQNLEESNVGIVILGPFSE-IREGDEVKRTGRIMEVPVGEELIGRIVN-----PLGQ---PVDGLGPI-LTSKTRPIESPAPGVMDRKSVHEPLQTGIKAIDALIPIGRGQRELIIGDRQTGKTSVAIDAILNQK-----------DQ--DMICVYVAIGQKESTVRGVVETLRKHGALDYTIVVTASASQPAPLLYLAPYAGVTMAEEFMYN-G--------K------------HVLVVYDDLSKQAAAYRELSLLLRRPPGREAFPGDVFYLHSRLLERAAKLSDAK------------------G----------AGSITALPFVETQAGDISAYIPTNVISITDGQIFLQSDLFFSGVRPAINAGLSVSRVGGSAQIKAM--KKVSGTLRLDLASYRELEAFAQFG-SDLDQATQAKLNRGARTVEVLKQDLNKPLP----VEKQVAILYALTKGYLDDIPV-----ADIRRFEEEYYMY-------------LDQNHK--DLLDGI-AKTGN----LPADE----DFKAAIEGFKRTFA-PSN--------------------------------------------------------------------------------------------------------------------------------------------------------------------------------------------------------------------------------------------------------------------------------------------------------   [502]
Ba_selAR    --------------------------------------------------------------------------------------------------------------MSIRADEISSL----LKQ-------------------------------------------------------------------------------------------------------------------------------------------------------QI-ENYQ-SEIEVNDVGTVIRVGDGIAVAHGLENVMAGELLEF---EN-G-----V------MG-----MAQNLEENTVGIIILGPFTD-IREGNEVRRTGRIMEVPVGEELLGRVVN-----PLGQ---PLDGMGPV-ETGKTRPIESPAPGVMDRKSVHEPLQTGVKAIDSLIPIGRGQRELVIGDRQTGKTAIAIDTIINQK-----------DE--DMICIYVAIGQKESTVAGVVETLRQHGALDYTIVVTASASQPAPLLYLAPYAGVSMGEEFMYN-G--------K------------HVLVIYDDLTKQAAAYRELSLLLKRPPGREAFPGDVFYVHSRLLERAAKLSDDK------------------G----------AGSLTALPFIETQAGDISAYIPTNVISITDGQIFLQANLFFSGVRPAIDAGLSVSRVGGSAQIKAM--KKVAGTLRLDLASYRELEAFAQFG-SDLDEATQAKLNRGARTVEVLKQGLHQPLS----VEKQVFILFALTKGFLDDIEV-----SDISRFEQEMYTF-------------LEHNNN--DLLKSI-KETGN----LADDD----AMKQAITEFKKSFQ-AS---------------------------------------------------------------------------------------------------------------------------------------------------------------------------------------------------------------------------------------------------------------------------------------------------------   [501]
CDe_auSR    --------------------------------------------------------------------------------------------------------------MNLRPEEISSI----IRQ-------------------------------------------------------------------------------------------------------------------------------------------------------QI-EKYE-VQVEVTDVGTVIQIGDGVARVYGLEDCMYSELLEF---PG-G-----T------LG-----MALNLEEDNIGCVILGSYLH-IKEGDVVKRTGRIASVPVGEALIGRVVN-----PVGE---PLDGKGPI-KTDRFRPIEKIAHGVVFRSPVDTPLQTGIKAVDAMIPIGRGQRELIMGDRQTGKTAIAVDTIINQK-----------GQ--DCICIYVAIGQKASTVANVIQKLHEEGAMDHTIVVVAGASDPSPLLYIAPFAGAAMGEEFMEA-G--------K------------DVLVVYDDLSKQAAAYRELSLLLRRPPGREAYPGDVFNLHSRLLERAAKLHPNI------------------G----------GGSMTALPVIETQQGDVSAYIPTNVISITDGQIILEPDLFYAGVRPAINVGLSVSRVGGKAQRTAM--RQVAGQLRLDLAQYRELAAFAQFG-SDLDRATRARLTRGERMVELLKQGQYNPMP----LEEQVMSIYTGVRGYLDSLPA-----DKVRDFEIEFLKY-------------MRTEKP--EIGEDI-KVNQK----ITPEN--ESKLKAAVEEFKQMFV-TQHGLS-----------------------------------------------------------------------------------------------------------------------------------------------------------------------------------------------------------------------------------------------------------------------------------------------------   [507]
CNi_deHe    --------------------------------------------------------------------------------------------------------------MQIKAEEISSI----IKE-------------------------------------------------------------------------------------------------------------------------------------------------------KI-KGFD-QQVDVSQTGSVIQVGDGIAKIYGLDGAMAGEMLEF---PG-G-----L------YG-----IALNLEEDNVGAVLMGDDVG-IKEGDPVKRTGRIAEIPVGEALIGRVVN-----AIGQ---PIDGKGPI-NSQHSSRIEVVAPGVNTRQSVREPLQTGIKAIDAMIPIGRGQRELIIGDRQTGKTAIAVDTIINQK-----------GL--GVFCIYVAVGQKRSTVARVVKTLEENHAMEYTMVVAATASDPAPMQFLAPFSGAAIGEYFRDN-G--------K------------HALIVYDDLSKHAVAYRQLSLLLRRPPGREAYPGDVFYLHSRLLERAAKLSDKL------------------G----------GGSLTALPIIETQAGDVSAYIPTNVISITDGQIYLGSDLFYSGIRPAINVGLSVSRVGGSAQIKTM--KQVAGTLRLDLAQYREMAAFSQFG-SELDKATQMQLARGVRMVELLKQGQYKPMP----VADQVLSIYAGVNGFLDDVPV-----DKVLQFEADLLHY-------------VAQNHQ--DMRKDI-ATVGK----IDDKV--GGKLKEIIATFKQKMG-YGAK-------------------------------------------------------------------------------------------------------------------------------------------------------------------------------------------------------------------------------------------------------------------------------------------------------   [505]
De_thiSR    --------------------------------------------------------------------------------------------------------------MQIKAEEISQI----IEG-------------------------------------------------------------------------------------------------------------------------------------------------------QI-KNYE-KRVEMSETGVVLSVGDGIARVYGVENAMAMELLEF---PG-G-----V------MG-----MVLNLEEDSVGCALLGEDTH-IKEGDMVKRTGRIVQVPVGDAVQGRVID-----PLGN---PLDGLGPI-EAKEHRLVEVKAPGIVPRKSVHEPMNTGLKAIDAMTPIGRGQRELIIGDRQVGKTAICIDSILAQR-----------ET--DVHCIYVAIGQKKSTVAQVVDTLRKYGALDFTTVISATASDPASMQFIAAYAGCTMGEYFRDK-G--------Q------------HALIMYDDLSKQAVAYRQMSLLLRRPPGREAFPGDVFYLHSRLLERAAKMSDEH------------------G----------AGSLTALPIIETQAGDVSAYIPTNVISITDGQVYLEPSLFYAGVRPAINVGLSVSRVGGAAQIKAV--KKVAGTLRLDLAQYRELAAFAQFG-SDLDKATQKRLTRGERLVELLKQPQYQPMS----SEEQVISLFSGTKGYLDDLAV-----EDVSKFESEVLEY-------------FRSQKP--EILKEI-KDTGD----LSSDL--ENRITAAMDEFKKTFK-A----------------------------------------------------------------------------------------------------------------------------------------------------------------------------------------------------------------------------------------------------------------------------------------------------------   [502]
De_bacSR    --------------------------------------------------------------------------------------------------------------MQIKAEEISQI----IEG-------------------------------------------------------------------------------------------------------------------------------------------------------QI-KNYE-KKVEMSETGVVLSVGDGIARVYGCENAMAMELLEF---PG-N-----V------MG-----MVLNLEEDSVGVALLGETEH-IKEGDIVKRTGRIFQVPVGDAVMGRVID-----PLGN---PIDGLGPI-QTDLFRNVEIKAPGIIARKSVHEPMYTGLKAIDAMTPIGRGQRELIIGDRQVGKTAVGVDAIIAQK-----------NS--DIHCFYVAIGQKRSTVAQVVEALRQNGALEYTTVISSTASEPAPLQFIAAYCGCTMAEFYRDN-G--------K------------HALIVYDDLSKQAVAYRQMSLLLRRPPGREAFPGDVFYLHSRLLERSCKVNDKL------------------G----------AGSLTALPVIETQAGDVSAYIPTNVISITDGQVYLEPNLFMAGIRPAINVGLSVSRVGGAAQIKAM--KKVAGTLRLDLAQYRELAAFAQFG-SDLDKATKTKLTRGERLVELLKQPQYKPMV----VEEQVSVLYAGTRGFLDDVAV-----TDAIRFGEELVEF-------------MRNQKS--DILAEI-VQTKD----LGSET--EKKLADAINEFKAGFK-A----------------------------------------------------------------------------------------------------------------------------------------------------------------------------------------------------------------------------------------------------------------------------------------------------------   [502]
De_retSR    --------------------------------------------------------------------------------------------------------------MQIKAEEISKV----IQD-------------------------------------------------------------------------------------------------------------------------------------------------------QI-QNYE-ARMETSETGTVIYVGDGIARVHGVQNAMAMELLEF---PG-G-----V------KG-----MVLNLDEDNVGVALLGEDSH-IKEGDEVKRTGEIFSVPVGEAVKGRVIS-----PLGE---PLDGLGPI-DDTESRPVEIKAPGIVQRKSVHEPMYTGLKAIDAMTPIGRGQRELIIGDRQVGKTAICLDSILAQK-----------DS--DVHCFYVAIGQKKSTVALVADALRQHGAMEYTTIISATASEAASLQFIAAYAGCTMGEHYRDN-G--------Q------------HALICYDDLSKQAVAYRQMSLLLRRPPGREAFPGDVFYLHSRLLERAAKLSDEE------------------G----------AGSLTALPIIETQAGDVSAYIPTNVISITDGQVYLEPNLFNAGVRPAINVGLSVSRVGGAAQIKAM--KQVAGTLRLDLAQYRELAAFAQFG-SDLDKATQQKLERGARMVELLKQPQYKPMK----AEEQVAVLFAGTRGYMDDVPT-----DAVRKFEDEYLEF-------------MYNSKQ--DVLQAI-KEQAK----LDEAL--EEKLKAAVEEFKKGFR-AEG--------------------------------------------------------------------------------------------------------------------------------------------------------------------------------------------------------------------------------------------------------------------------------------------------------   [504]
De_magSR    --------------------------------------------------------------------------------------------------------------MQIKAEEISQI----IEQ-------------------------------------------------------------------------------------------------------------------------------------------------------QI-QHYE-SRVEMSETGTVLSVGDQIARVYGVQNAMAMELLEF---PG-G-----V------MG-----LVLNLEEDNVGVALLGEDTH-IKEGDPVKRTGKIFSVPVGDAVTGRVID-----PLGN---PIDGLGPV-EAKETRNVEIKAPGIIARKSVHEPMYTGLKAVDAMTPIGRGQRELIIGDRQTGKTAVCIDAILAQK-----------GQ--GVFCFYVAIGQKKSTVALVAETLRRHGAMEYTTIISATASEPASLQFMSAYSGCTMAEYHRDN-G--------R------------AALIIYDDLSKQAVSYRQMSLLLRRPPGREAYPGDVFYLHSRLLERAAKLSDAL------------------G----------AGSLTALPIIETQAGDVSAYIPTNVISITDGQVYLEPNLFNAGIRPAINVGLSVSRVGGAAQVKAM--KQVAGTLRLDLAQYRELAAFAQFG-SDLDKATQLKLSRGMRMVELLKQPQYKPMN----VAEQVISLFAGTRGFMDDVPV-----EAVRKFEEGLQEY-------------FHNAKS--DILNEI-QEKKA----LDEGL--IAKLGAAIDEFKKGFK-A----------------------------------------------------------------------------------------------------------------------------------------------------------------------------------------------------------------------------------------------------------------------------------------------------------   [502]
De_101SR    --------------------------------------------------------------------------------------------------------------MQIKAEEISQI----IEQ-------------------------------------------------------------------------------------------------------------------------------------------------------QI-QNYE-SRVEMSETGTVLSVGDQIARVYGVQNAMAMELLEF---PG-G-----V------KG-----LVLNLEEDNVGVALLGEDTH-IKEGDPVKRTGTIFSVPVGDAVAGRVID-----PLGN---PIDGLGPI-EAPEKRNVEIKAPGIIARKSVHQPMYTGLKAIDAMTPIGRGQRELIIGDRQTGKTAVCLDAILAQK-----------GQ--GVYCFYVAIGQKKSTVALVAETLRRYGAMEYTTIISATASEPASLQFIAPYSGCTMAEYHRDN-G--------R------------HALIIYDDLSKQAVSYRQMSLLLRRPPGREAFPGDVFYLHSRLLERAAKLSDKL------------------G----------AGSLTALPIIETQAGDVSAYIPTNVISITDGQVYLEPNLFNAGIRPAINVGLSVSRVGGAAQVKAM--KQVAGTLRLDLAQYRELAAFAQFG-SDLDKATQLKLNRGMRMVELLKQPQYKPLT----VEEQVISLFAGTRGFMDDVPV-----EAVRKFEEGLQEY-------------FHNAKV--DILNEI-REKAA----LNDDL--MQRLGAAIDEFKKGFK-A----------------------------------------------------------------------------------------------------------------------------------------------------------------------------------------------------------------------------------------------------------------------------------------------------------   [502]
De_salSR    --------------------------------------------------------------------------------------------------------------MQIKAEEISKI----IED-------------------------------------------------------------------------------------------------------------------------------------------------------QI-QNYE-SKVEMSETGTVLYVGDGIARVHGVENAMAMELLEF---PG-G-----L------MG-----MVLNLEEDNVGVALLGDDTG-IKEGDPVKRTGKLFSVPVGDAVMGRVVN-----PLGQ---PIDGLGPI-EAKEERPVELKAPGIIARKSVHEPMYTGLKSIDAMTPIGRGQRELVIGDRQVGKTAICVDAILAQK-----------DS--GIHCFYVAIGQKKAAVALVADILRKHGAMEYTTIISATASEPAPLQFISAYTGATMAEYYRDG-G--------K------------HALIAYDDLSKQAVAYRQMSLLLRRPPGREAYPGDVFYLHSRLLERSCKVNDDL------------------G----------AGSLTALPIIETQAGDVSAYIPTNVISITDGQVYLEPNLFNSGIRPAVNVGLSVSRVGGAAQIKAM--KQVAGTLRLDLAQYRELAAFAAFG-SDLDKATQQKLNRGARMVELLKQPQYKPMN----VMEQVVSLYAGTRGYMDEFPV-----SAVRKYEDELQEF-------------IANAKP--EILEGI-KTKGA----IDDEI--EGKLKAALEEFNKGFT-A----------------------------------------------------------------------------------------------------------------------------------------------------------------------------------------------------------------------------------------------------------------------------------------------------------   [502]
De_vulSR    --------------------------------------------------------------------------------------------------------------MQIKAEEISKI----IEE-------------------------------------------------------------------------------------------------------------------------------------------------------QI-QSYE-QRVEMSETGTVLYVGDGIARVHGVQNAMAMELLEF---PG-G-----L------MG-----MVLNLEEDNVGVALLGDDTQ-IKEGDPVKRTGKIFSVPVGDAVMGRVLN-----PLGQ---PIDGLGPL-DAKEFRPVELKAPGIIARKSVHEPMPTGIKAIDAMTPIGRGQRELVIGDRQTGKTAVCIDAILAQK-----------NT--DIHCFYVAIGQKKATVALVADTLRKYGAMEYTTIISATASEPAPLQFISAYSGCTMAEFYRNN-G--------K------------HALIIYDDLSKQAVAYRQMSLLLRRPPGREAYPGDVFYLHSRLLERAAKVNDSL------------------G----------AGSLTALPIIETQAGDVSAYIPTNVISITDGQVYLEPNLFNAGIRPAINVGLSVSRVGGAAQIKAM--KQVAGTMRLDLAQYRELAAFAQFG-SDLDKATKAKLDRGARLVELLKQPQYEPMP----TEEQVASMYAATRGLMDDVAV-----ADIRKFETAMLDY-------------LRSGKA--DILNDI-KTKKA----LDQDI--ENRLKAAIAEFKKGYQ-A----------------------------------------------------------------------------------------------------------------------------------------------------------------------------------------------------------------------------------------------------------------------------------------------------------   [502]
De_pigSR    --------------------------------------------------------------------------------------------------------------MQIKAEEISKI----IED-------------------------------------------------------------------------------------------------------------------------------------------------------QI-KNYE-QRVEMSETGTVLYVGDGIARVYGVQNAMAMELLEF---PG-G-----V------MG-----MVLNLEEDNVGVALLGSDVG-IKEGDPVKRTGKIFSVPVGDKVMGRVLN-----PLGQ---PIDGLGPV-EAEEVRPVEIKAPGIIARKSVHEPMPTGLKAIDAMTPIGRGQRELIIGDRQTGKTAVCIDAILAQK-----------ET--DIHCFYVAIGQKKASVALVADTLRKHGAMEYTTIISATASDPAPLQYIAAYTGCTMAEYYRDN-G--------K------------HALIIYDDLSKQAVGYRQMSLLLRRPPGREAFPGDVFYLHSRLLERAAKVSDKL------------------G----------AGSLTALPIIETQAGDVSAYIPTNVISITDGQVYLEPNLFNAGVRPAINVGLSVSRVGGAAQIKAM--KQVAGTMRLDLAQYRELAAFAQFG-SDLDKATKAKLERGARLVELLKQPQYQPMP----AQEQVASIYAATRGYMDDVPV-----DQIRRFESEMLAF-------------MRDTRK--DVLDAI-KDKKV----IDEAV--EKALNEAITAFKQGYQ-A----------------------------------------------------------------------------------------------------------------------------------------------------------------------------------------------------------------------------------------------------------------------------------------------------------   [502]
De_desSR    --------------------------------------------------------------------------------------------------------------MQIKAEEISKI----IED-------------------------------------------------------------------------------------------------------------------------------------------------------QI-QNYE-QRVEMSETGTVLYVGDGIARVYGVQNAMSMELLEF---PG-G-----I------MG-----MVLNLEEDNVGVALLGSDVG-IKEGDPVKRTGKIFSVPVGDGVMGRVLN-----PLGE---PIDGLGPI-DAAEVRPVEIKAPGIIARKSVHEPMPTGLKAIDAMTPIGRGQRELIIGDRQTGKTAVCLDAILAQK-----------ET--GIHCFYVAIGQKKSSVALVADTLRRHGALEYTTIISATASDPAPLQYIAAYTGCTMAEYYRDS-G--------K------------HALIIYDDLSKQAVAYRQMSLLLRRPPGREAFPGDVFYLHSRLLERAAKVNDSL------------------G----------AGSLTALPIIETQAGDVSAYIPTNVISITDGQVYLEPNLFNAGVRPAINVGLSVSRVGGAAQIKAM--KQVAGTMRLDLAQYRELAAFAQFG-SDLDKGTKAKLDRGARLVELLKQPQYQPMP----SNEQVASIYAATRGHMDDVPV-----EDIRRFEAALLTF-------------LRDTRK--DVLDAI-KEKQV----IDEAV--EKALTEAIAAFKQGWT-A----------------------------------------------------------------------------------------------------------------------------------------------------------------------------------------------------------------------------------------------------------------------------------------------------------   [502]
Ge_ferFR    --------------------------------------------------------------------------------------------------------------MDIRAEEISRI----IRS-------------------------------------------------------------------------------------------------------------------------------------------------------QI-EGFD-AQVDVAEVGTVISVGDGIARAYGLEKAMAGELLEL---PH-G-----V------MG-----LAFNLEEDNVGIILLGDAAA-IKEGDTVKRTGKIMSVPVGPAFVGRVVD-----ALGN---PIDGKGPI-QAVATNPIERIAPGIVDRKSVHEPMQTGLKAIDSLIPIGRGQRELIIGDRQTGKTAVAVDTIINQK-----------DT--GVICIYVAIGQKRSTIAQVVKTLEEYDAMKHTIVVAASASEAAPLLFLAPMTGAALGEYFMWH-G--------KDGQPAGKANPGGHVLCIYDDLSKQAAAYREISLLVRRPPGREAYPGDVFYLHSRLLERACKLSDER------------------G----------AGSLTALPVIETQAGDVSAYIPTNVISITDGQIFLESDLFNAGVRPAVNVGISVSRVGGSAQVKAM--KSVAGTIKLDLAQYRELAAFAQFG-SDLDKATLAQLNRGQRLVEILKQGQYQPMA----VEKQVVSIWAATNGFVDDLPV-----PQVRRFESEFMAY-------------LDVNAP--ELLRGI-RDTKV----LSDDA--KAQLKGQVAAFKETFV-ASLNQAAGA--------------------------------------------------------------------------------------------------------------------------------------------------------------------------------------------------------------------------------------------------------------------------------------------------   [522]
De_baaSR    --------------------------------------------------------------------------------------------------------------MQIKAEEISQV----IRE-------------------------------------------------------------------------------------------------------------------------------------------------------QI-KDYD-KKVEVAETGTVLSVGDGIARIHGVEKAMAGELLEF---PG-G-----I------LG-----MVLNLEEDNVGVTIMGDCEH-IKEGDTVKRTGRIAEVPVGEAVIGRVID-----PVGN---PLDGKGPI-NAKEARRIEMIAPGVVQRKSVHEPMYTGLKAIDAMTPVGRGQRELVIGDRQIGKTAVLVDAIINQK-----------GQ--DVYCIYVAVGQKKSTVAQVVDTLTRHGAMEYTCVVSACASDPATLQYIAPYSGCAIGEYFRDS-A--------R------------HALICYDDLSKQAVAYRQISLLLRRPPGREAFPGDIFYNHSRLLERAAKLNDEL------------------G----------AGSLTALPVIETQAGDVSAYIPTNVISITDGQIYLEPRLFFSGVRPAINVGLSVSRVGGAAQCKAM--KQVAGTLRLDLAQYRELEAFAQFG-SDLDKATQAQLNRGMRLVEILKQPQYQPLP----MVKQVTILFAGTRGFLDKLPV-----AKLGEYEKQLYEF-------------IESKHA--GVFAEL-QAKQA----IDAEL--EGKMKAVLEEFDRIFS-AQL--------------------------------------------------------------------------------------------------------------------------------------------------------------------------------------------------------------------------------------------------------------------------------------------------------   [504]
De_proSR    --------------------------------------------------------------------------------------------------------------MQIKAEEISQI----IKD-------------------------------------------------------------------------------------------------------------------------------------------------------QI-AGYK-ADIDLKETGTVLSVGDGIARVYGVENCQAMELLEF---PG-G-----I------FG-----LALNLEADNVGCAILGDVRD-IKEGDIVKRTGRIAEVPVGPEMEGRVVD-----GIGQ---PIDGKGPI-SASETRKIEVLAPGVIARKSVHEPCYTGAKAVDAMTPVGRGQRELVIGDRQIGKTALCVDAIIAQK-----------NT--DVHCIYVAIGQKKSTVALVVEALRKHGAMEYTTVVAACASDPAPMQYVSAFAGCAMGEYFRDK-G--------Q------------HALIIYDDLSKQAVAYRELSLLLRRPPGREAYPGDIFFNHSRLLERASKVSDAL------------------G----------AGSLTALPIIETQAGDVSAFIPTNVISITDGQVYLEPNLFFAGVRPAINVGLSVSRVGGAAQVKAM--KQVAGTLRLDLAQYRELAAFASFG-SDLDAATQAQLTRGERLVEILKQPQYQPLP----MEKQVTIIFAGTKGFLDKFPV-----NVLADYEKELYSY-------------IETNEP--SIFNEL-REKQV----ISPEL--EEKMKKTLATFGETFK-ATKGLN-----------------------------------------------------------------------------------------------------------------------------------------------------------------------------------------------------------------------------------------------------------------------------------------------------   [507]
De_psySR    --------------------------------------------------------------------------------------------------------------MQIKAEEISQI----IKD-------------------------------------------------------------------------------------------------------------------------------------------------------QI-GDYE-TSVDLNETGTVISVGDGIARIYGVQNCMAMELLEF---PS-G-----I------MG-----LALNLEEDNVGCAVLGSVQG-IKEGDIVKRTGKIAEVPVGPAMSGRVVD-----GLGK---PIDGQGPI-NSDLTSKIEVVAPGVIARKGVHEPCYTGAKAVDAMTPVGRGQRELVIGDRQIGKTALCVDAIIAQK-----------NT--DVHCIYVAVGQKKSTVALVVEALRKHGAMEYTTVVAACASDPAPMQYIAPFAGCSMGEYYRDN-G--------Q------------HALIIYDDLSKQAVAYRELSLLLRRPPGREAYPGDIFFNHSRLLERASKVNDEL------------------G----------AGSLTALPIIETQAGDVSAFIPTNVISITDGQVYLEPNLFFSGVRPAVNIGLSVSRVGGSAQCKAM--KQVAGTLRLDLAQYRELAAFAAFG-SDLDVSTQAKLTRGERLVEILKQPQYQPLP----MEKQVTILYAGSTGHLDSLPI-----GSLAAYEADLYDY-------------LEANEP--SVFTDL-VAEQA----FTDGI--KEKLNKALTSFGETFK-AIKGLK-----------------------------------------------------------------------------------------------------------------------------------------------------------------------------------------------------------------------------------------------------------------------------------------------------   [507]
De_oleHe    --------------------------------------------------------------------------------------------------------------MEIRAEEISQI----IKE-------------------------------------------------------------------------------------------------------------------------------------------------------QI-RGFD-KKVELSETGVVLSVGDGIARVYGLEKVMTMELVEF---PG-G-----I------LG-----LVLNLEEDNVGVAIMGEDTN-IKEGDIVKRTGRIAQVPVGEAVLGRVVD-----TTGA---PIDGKGPI-NASETRRIEVVAPGVIARKSVHEPCYTGLKAVDAMTPVGRGQRELIIGDRQIGKTAVAIDAILAQK-----------DT--DVYCIYVACGQKKSSVAQVAAILEKHGAMEYTTIVAACASDPASLQYLAPYAGCSMGEYFRDN-G--------K------------HALIIYDDLSKQAAAYRQVSLLLRRPPGREAYPGDIFYNHSRLLERAAKLNDEL------------------G----------AGSLTALPIIETQAGDVSAFIPTNVISITDGQIYLEPNLFFAGIRPAINVGLSVSRVGGAAQVKAM--KQVAGTLRLDMAQFRELEAFAAFG-SDLDAATQRQLTRGARLVEILKQPQYKPLS----MEKQVTILFAGTNGHLDELPL-----DAIAAYEAGLYTF-------------IETKYP--QVFADL-KEKQA----FTDEI--KQTLTKALGEYGQEFK-DT--IK-----------------------------------------------------------------------------------------------------------------------------------------------------------------------------------------------------------------------------------------------------------------------------------------------------   [505]
De_autSR    --------------------------------------------------------------------------------------------------------------MKIKAEEISQI----IKE-------------------------------------------------------------------------------------------------------------------------------------------------------QI-KDFD-KEVELSETGVVLSVGDGIARVYGLEKVKAMELVEF---PG-N-----I------LG-----LALNLEEDNVGVAILGEDRN-IKEGDIVKRTDRIASVPVGEAVLGRVVS-----TTGE---PIDGKGPI-DTTEFKNMELIAPGVIARKSVHEPCYTGSKAVDGMTPVGRGQRELIIGDRQIGKTAIAVDAIIAQK-----------NT--DVKCIYVACGQKKSTVAQVVAALEEHGAMEYTTVVVASASEPAAMQYLAPFAGCAMGEYFRDK-G--------E------------HALIIYDDLSKQAVAYRQVSLLLRRPPGREAFPGDIFYNHSRLLERSAKLNDEL------------------G----------AGSLTALPIIETQEGDVSAFIPTNVISITDGQIYLDKSLFFAGVRPAIDVGLSVSRVGGAAQCKAM--KQVAGTLRLDLAQYRELEAFAAFG-SDLDAATQRQLTRGERLVELLKQPQFRPLA----MERQVLALYAGTKGYIDKYPK-----DAVGKYETGLYAF-------------VEARFP--EVFSGL-VEKQA----ITEDL--EVTIKKALDAYDEEFK-ATV--------------------------------------------------------------------------------------------------------------------------------------------------------------------------------------------------------------------------------------------------------------------------------------------------------   [504]
Ba_S5Het    --------------------------------------------------------------------------------------------------------------MQIKAEEISRI----IKE-------------------------------------------------------------------------------------------------------------------------------------------------------QI-AGFE-KSFDVQETGKVISAGDGVVRIYGLENAMAGELLEF---PG-D-----L------YG-----LVLNLEEDNVGAVLLGEATA-IKEGDTVKRTGRIAQVPVGPEMVGRVVN-----AIGQ---PIDGKGPI-DAKEFGYLERKATGVISRKSVHEPLQTGIKAIDSMIPIGRGQRELIIGDRQTGKTTIAIDTILNLK-----------GE--DVYCIYVAIGQKRSTVARVVNVLEANGAMAYTTVVAATASEPAPMQFLAPYAGCTIGEYFRDN-G--------K------------HALIIYDDLSKQAVAYRQLSLLLRRPPGREAYPGDVFYIHSRLLERAAKLNDDL------------------G----------AGSLTALPIIETQAGDVSAYIPTNVISITDGQIFLESDLFYAGQRPAVNVGISVSRVGGAAQIKAM--KQVAGTLKLELAQYRELAAFAQFG-SDLDPATKAVLDKGARLSELLKQPEYSPFK----VEEQVVSIYCGVKGHLDDIPV-----SAVGKFEKEFIAY-------------MKSQQS--DILKGI-VQKKQ----LDEEL--EGKLKAAIAEFKKTFS-V----------------------------------------------------------------------------------------------------------------------------------------------------------------------------------------------------------------------------------------------------------------------------------------------------------   [502]
Pe_carFR    --------------------------------------------------------------------------------------------------------------MDIKAEEICAI----IEQ-------------------------------------------------------------------------------------------------------------------------------------------------------QI-ENFD-REIEISEMGTIISVGDGIARIHGLNRAMAGELLEF---PG-D-----V------IG-----MVLNLEEDNVGAAILGDTHH-IKEGDSVRRTGRIVEVPVGEALIGRVVN-----GIGQ---PIDGGGAL-EGAEARQVEIKAPGIVTRKSVHQPVQTGLKAIDALVPIGRGQRELIIGDRQTGKTALAIDAIINQK-----------GQ--DMVCIYVAIGQKQSTVAQVVDKLKQHGAMDYTIVVSAGASEPAPLQFIAPYAGVTMGEYFRDN-G--------R------------HALIVYDDLSKHAVAYRQLSLLLRRPPGREAFPGDVFYLHSRLLERAAKLNDEL------------------G----------GGSLTALPIIETQAGDLSSYIPTNVISITDGQIFLEADLFYSGVRPAINVGLSVSRVGGSAQVKAM--KQVAGTLRLSLAQYREMAAFAQFG-SDLDAATQKQLARGARLVEILKQPQYQPLP----VEKQILVIYAANNGYVDDYPL-----TVLRRYEEELYSF-------------LEHRHG--DLLKDL-AEKKA----IDTDL--EARIKAVLAAFGEQFT-P----------------------------------------------------------------------------------------------------------------------------------------------------------------------------------------------------------------------------------------------------------------------------------------------------------   [502]
Pe_ca2FR    --------------------------------------------------------------------------------------------------------------MDIKAEEICAI----IEQ-------------------------------------------------------------------------------------------------------------------------------------------------------QI-ENFD-REIEISEMGTIISVGDGIARIHGLNRAMAGELLEF---PG-D-----V------IG-----MVLNLEEDNVGAAILGDTHH-IKEGDSVRRTGRIVEVPVGEALIGRVVN-----GIGQ---PIDGGGAL-EGAEARQVEIKAPGIVTRKSVHQPVQTGLKAIDALVPIGRGQRELIIGDRQTGKTALAIDAIINQK-----------GQ--DMVCIYVAIGQKQSTVAQVVDKLKQHGAMDYTIVVSAGASEPAPLQFIAPYAGVTMGEYFRDN-G--------R------------HALIVYDDLSKHAVAYRQLSLLLRRPPGREAFPGDVFYLHSRLLERAAKLNDEL------------------G----------GGSLTALPIIETQAGDLSSYIPTNVISITDGQIFLEADLFYSGVRPAINVGLSVSRVGGSAQVKAM--KQVAGTLRLSLAQYREMAAFAQFG-SDLDAATQKQLARGARLVEILKQPQYQPLP----VEKQILVIYAANNGYVDDYPL-----TVLRRYEEELYSF-------------LEHRHG--DLLKDL-AEKKA----IDTDL--EARIKAVLAAFGEQFT-P----------------------------------------------------------------------------------------------------------------------------------------------------------------------------------------------------------------------------------------------------------------------------------------------------------   [502]
De_aceSR    --------------------------------------------------------------------------------------------------------------MEIKAEEISAI----IKK-------------------------------------------------------------------------------------------------------------------------------------------------------QI-ENFG-REVEVSETGSIISVGDGIARIHGLDKAMSGELLEF---PG-G-----T------MG-----MILNLEEDNVGAAILGDSEH-IKEGDTVKRTEQIVRVPVGESLIGRVVN-----GIGI---AIDGQGEI-KSDNYGQVEVKAPGIVARKSVHEPMQTGLKAIDSMVPIGRGQRELIIGDRQTGKTAVAVDTIINQK-----------GQ--DVVCIYVAIGQKRSTVAQVVDKLKQHGAMDYTIVVAATASDPAPLQFIAPYTGVTMGEYFRDN-G--------K------------HALIIYDDLSKQAVAYRQLSLLLRRPPGREAFPGDVFYLHSRLLERAAKVNDDL------------------G----------AGSLTALPIIETQAGDVSAYIPTNVISITDGQIFLETDLFYSGVRPAINVGLSVSRVGGSAQVKAM--KQVAGTLRLALAQYREMAAFAQFG-SDLDAATQKQLQRGERLVEILKQGQYQPLP----VAKQVVAIYAANNGYVDDYPA-----TAVGRYESELLAF-------------IDSKHA--DLINDL-TNKKA----IDADL--EGRLKAALEEFKGQFV-A----------------------------------------------------------------------------------------------------------------------------------------------------------------------------------------------------------------------------------------------------------------------------------------------------------   [502]
Ge_bemFR    --------------------------------------------------------------------------------------------------------------MEIKAEEISEI----IRK-------------------------------------------------------------------------------------------------------------------------------------------------------QI-KEYG-TEVAVAETGTIISIGDGIARIHGLDKAMAGELLEF---PG-G-----I------TG-----MVLNLEEDNVGAAILGEFSE-IKEGDSVKLTGKIVEVPVGPALIGRVVD-----AIGN---PIDGLGPI-NTDTFGKVEVKAPGIVKRKSVHQPMQTGLKAIDSMVPIGRGQRELIIGDRQTGKTAVAIDTIINQK-----------GG--DVVCIYVAIGQKRSTVAQVVSKLKEHGAMDYTIVVAATASEPAPLQFIAPYTGVTMGEFFRDS-G--------K------------HALIIYDDLSKQAVAYRQLSLLLRRPPGREAYPGDVFYLHSRLLERACKVSDDC------------------G----------AGSLTALPVIETQAGDVSAYIPTNVISITDGQIYLESDLFYSGVRPAINVGLSVSRVGGSAQVKAM--KQVAGTLRLALAQYREMAAFAQFG-SDLDKATQMQLARGARLVEILKQPQYRPIP----NEKQVLIIFAANNGFVDDYPI-----GSLGRYETELYAF-------------FDSRKA--TLLGEL-RDKKA----IDDAM--KGEIIASLEEFKKEFT-A----------------------------------------------------------------------------------------------------------------------------------------------------------------------------------------------------------------------------------------------------------------------------------------------------------   [502]
Ge_metFR    --------------------------------------------------------------------------------------------------------------MEIRAEEISEI----IRK-------------------------------------------------------------------------------------------------------------------------------------------------------QI-KEYG-KEVEVAETGTIISVGDGIARIHGLDKAMAGELLEF---PG-G-----V------SG-----MVLNLEEDNVGAAILGEDNENIKEGTTVKRTGRIVEVPVGEALIGRVVN-----AIGQ---PIDGKGPI-NTSTFGKVEVKAPGIVKRKSVHQPMQTGLKAIDAMVPVGRGQRELIIGDRQTGKTAVAIDTIINQK-----------GG--DLICIYVAIGQKRSTVAQVVSKLQEHGAMDYTIIVSASASEPAPLQFIAPYTGVTMGEYFRDN-G--------K------------HALIIYDDLSKQAVAYRQLSLLLRRPPGREAYPGDVFYLHSRLLERAAKLSDDC------------------G----------AGSLTALPIIETQAGDVSAYIPTNVISITDGQIYLESDLFYSGVRPAINVGLSVSRVGGSAQVKAM--KQVAGTLRLNLAQYREMAAFAQFG-SDLDKATQMQLARGERLVEILKQPQYRPIP----NEKQVLIIFAANNGYVDDYPV-----ASLRRYESELYSF-------------FDGRKA--DILAEL-RDKKA----IDDDL--KGKIVAALDEFKKEFT-A----------------------------------------------------------------------------------------------------------------------------------------------------------------------------------------------------------------------------------------------------------------------------------------------------------   [503]
Ge_sulFR    --------------------------------------------------------------------------------------------------------------MEIRAEEISEI----IRK-------------------------------------------------------------------------------------------------------------------------------------------------------QI-KEYG-KEVEVAETGTIISVGDGIARIHGLDKAMAGELLEF---PG-G-----V------SG-----MVLNLEEDNVGAAILGEDNENIKEGTTVKRTGRIVEVPVGEALIGRVVN-----AIGQ---PIDGKGPI-NTTTFGKVEVKAPGIVKRKSVHQPMQTGLKAIDSMVPIGRGQRELIIGDRQTGKTAVAIDTIINQK-----------GG--DLICIYVAIGQKRSTVAQVVSKLQEYGAMDYTIVVSASASEPAPLQFIAPYTGVTMGEYFRDN-G--------K------------HALIIYDDLSKQAVAYRQLSLLLRRPPGREAYPGDVFYLHSRLLERAAKLSDDC------------------G----------AGSLTALPIIETQAGDVSAYIPTNVISITDGQIYLESDLFYSGVRPAINVGLSVSRVGGSAQVKAM--KQVAGTLRLNLAQYREMAAFAQFG-SDLDKATQMQLARGERLVEILKQPQYRPIP----NEKQVLVIFAANNGFVDEYPV-----SSLRRYESELYSF-------------FDSRKA--DILAEL-RDKKA----IDDDL--KAKMIAALEELKKEFT-A----------------------------------------------------------------------------------------------------------------------------------------------------------------------------------------------------------------------------------------------------------------------------------------------------------   [503]
Ge_uraFR    --------------------------------------------------------------------------------------------------------------MEIRAEEISEI----IRK-------------------------------------------------------------------------------------------------------------------------------------------------------QI-KEYG-TEVAVAETGTIISIGDGIARIHGLDKAMAGELLEF---PG-G-----I------SG-----MVLNLEEDNVGAAILGEFSE-IKEGDTVKRTGKIVEVPVGEALIGRVVN-----ALGQ---PIDGKGPI-NTDKFGKVEVKAPGIVQRKSVHQPMQTGLKAIDSMVPIGRGQRELIIGDRQTGKTAVAIDTIINQK-----------GG--DVVCIYVAIGQKRSTVAQVVSKLQEHGAMDYTIIVAATASEPAPLQFISPYTGVTMGEYFRDS-G--------K------------HALIIYDDLSKQAVAYRQLSLLLRRPPGREAYPGDVFYLHSRLLERACKVSDAC------------------G----------AGSLTALPIIETQAGDVSAYIPTNVISITDGQIYLESDLFYSGVRPAINVGLSVSRVGGSAQVKAM--KQVAGTLRLSLAQYREMAAFAQFG-SDLDKATQMQLARGERLVEILKQPQYKPVP----NEKQVLIIFAANNGFIDDYPV-----SALRRYETELYTF-------------FDTRKA--DVLADL-RDKKA----IDDDI--KGKIVAALNEFKKEFT-A----------------------------------------------------------------------------------------------------------------------------------------------------------------------------------------------------------------------------------------------------------------------------------------------------------   [502]
Ge_FRCFR    --------------------------------------------------------------------------------------------------------------MEIRAEEISEI----IRK-------------------------------------------------------------------------------------------------------------------------------------------------------QI-KEYG-SEVEVAETGTIISIGDGIARIHGLDKAMAGELLEF---PG-G-----I------SG-----MALNLEEDNVGAAILGEFSE-IKEGDTVKRTNRIVEVPVGEALIGRVVN-----AIGQ---PIDGKGPI-NTDKFGKVEVKAPGIVKRKSVHQPMQTGLKAIDAMVPIGRGQRELIIGDRQTGKTAVAIDTIINQK-----------GG--DVVCIYVAIGQKRSTVAQVVSKLQEHGAMDYTIIVAATASEPAPLQFISPYTGVTMGEYFRDN-G--------K------------HALIIYDDLSKQAVAYRQLSLLLRRPPGREAYPGDVFYLHSRLLERACKVSDAC------------------G----------AGSLTALPIIETQAGDVSAYIPTNVISITDGQIYLESDLFYSGVRPAINVGLSVSRVGGSAQVKAM--KQVAGTLRLSLAQYREMAAFAQFG-SDLDKATQMQLARGERLVEVLKQPQYRPIP----NEKQVLIIFAANNGYIDEYPV-----ASLGRYESELYSF-------------FDARKS--DLLAEL-RDKKA----IDDDI--KAKIVSALEEFKKEFT-A----------------------------------------------------------------------------------------------------------------------------------------------------------------------------------------------------------------------------------------------------------------------------------------------------------   [502]
Al_oreAR    --------------------------------------------------------------------------------------------------------------MNLRPEEISSI----IKE-------------------------------------------------------------------------------------------------------------------------------------------------------QI-KRYE-NKLEVKDVGTVIQVGDGIARIHGLEKCMAGELLEF---PN-A-----V------YG-----MAQNLEEDNVGCVLLGSDAT-IREGDIVKRTGRIVEVPVGEALLGRVVN-----ALGQ---PIDGKGPI-NTDAYREVERVAPGIISRKSVHEPLQTGIKAIDSMIPIGRGQRELIIGDRQTGKTALAIDTIINQK-----------NT--DVICIYVAIGQKKSTVAQIKDSLEKAGAMEYTIIVSSTADELAPLQYLAPYAGCAMGEEFMEK-G--------K------------HVLIIYDDLSKHAVAYRAMSLLLRRPPGREAYPGDVFYLHSRLLERAAKLSDER------------------G----------GGSLTALPIIETQAGDVSAYIPTNVISITDGQIFLETELFNAGIRPAVNPGISVSRVGGNAQIKAM--KKVAGTLRLELAQYRELAAFAQFG-SDLDKETQERLSQGERILEILKQPQYDPMP----VEKQIMMIYATTKKYLTDIAV-----EDIRDFESGFLRF-------------MDNEHP--EVGKDI-VATGS----ISEET--EAKLKEAIESFKKQFK-AERE-------------------------------------------------------------------------------------------------------------------------------------------------------------------------------------------------------------------------------------------------------------------------------------------------------   [505]
Al_metFR    --------------------------------------------------------------------------------------------------------------MNLRPEEISSI----IQE-------------------------------------------------------------------------------------------------------------------------------------------------------QI-KRYE-NKLEVKDVGTVIQVGDAIARIHGLEKCMAGELLEF---PG-G-----V------YG-----MALNLEEDNVGCVLLGSDDK-IKEGDTVKRTGRIVEVPVGEALLGRVVN-----SLGQ---PIDGKGPI-QTDKYRDIERVAPGIIARKSVHEPLQTGIKAIDSMIPIGRGQRELIIGDRQTGKTAIAIDTIINQK-----------HS--DVICIYVAIGQKKSTVSQIQDTLEKNGAMEYTIIVASTASELAPLQYIAPYAGCAMGEEFMEN-G--------K------------HVLIIYDDLSKHAVAYRAMSLLLRRPPGREAYPGDVFYLHSRLLERAAKLSDER------------------G----------GGSLTALPLIETQAGDVSAYIPTNVISITDGQIFLESELFYSGVRPAVNPGISVSRVGGNAQIKAM--KKVAGTLRLELAQYRELAAFAQFG-SELDKETQARLAQGERIIEMLKQPQFKPMP----VEEQVMMIYAITNKYLTDIEV-----VEIGPFESQFISY-------------MVGHHA--EVGQAI-RDNGV----LDQAS--ETTLKEAIEAFKKQFK-AERE-------------------------------------------------------------------------------------------------------------------------------------------------------------------------------------------------------------------------------------------------------------------------------------------------------   [505]
Ca_nitHe    --------------------------------------------------------------------------------------------------------------MQIRAEEISKI----IRD-------------------------------------------------------------------------------------------------------------------------------------------------------QI-QNFE-QKVQMEEIGTVLSAGDGIAKVYGLDNAMSGELVEF---PG-G-----V------YG-----IVFNLEEDNVGIVVMGDYEH-IKEGDVVKRTGKIASVPVGEALIGRVVN-----PLGV---PIDGKGPL-NTTEYDVIEKIAPGIIKRKPVHEPLQTGIKAIDSMIPIGRGQRELIIGDRQTGKTAIVIDTIINQK-----------GK--GVICVYVAIGQKRSTVARIIDTLEKHGAMEYTIIVSATASDPAPLQFIAPFAGCTMGEYFRDR-G--------K------------HALLIYDDLSKQATAYRQLSLLLRRPPGREAYPGDVFYLHSRLLERAAKLNDEF------------------G----------AGSLTALPIIETQAGDVSAYIPTNVISITDGQIYLESDLFYSGIRPAVNVGLSVSRVGGAAQIKAM--KQVAGRLRLELAQYRELAAFAQFG-SDLDAATQAQLNRGEKLVELLKQGQYKPVP----VEEQVLAIFCGVNGYLDDIPT-----KSVSKFESEFINY-------------VKINKP--EIINEI-VDKKA----LSDEL--TAKIKATVEEFKKQFT-A----------------------------------------------------------------------------------------------------------------------------------------------------------------------------------------------------------------------------------------------------------------------------------------------------------   [502]
De_desHe    --------------------------------------------------------------------------------------------------------------MQIRAEEISKI----IKE-------------------------------------------------------------------------------------------------------------------------------------------------------QI-ENFE-QKAEMEEIGTVLSAGDGIAKVYGLDNAMAGELVEL---SG-G-----V------YG-----IVFNLEEDNVGIVIMGEYEH-IKEGDIVKRTGRIASVPVGPELVGRVVN-----PLGQ---PIDGKGPI-DAKEYDVIEKIAPGIVKRKPVHEPLQTGIKAIDSMIPIGRGQRELIIGDRQTGKTAVAIDTIINQK-----------GQ--NVICVYVAIGQKRSTVARVVDTLEKHGAMDYTIIVAATASDPAPLQFIAPFAGCTMGEYFRDR-G--------Q------------HALLIYDDLSKHATAYRQMSLLLRRPPGREAYPGDVFYLHSRLLERAAKFNDEN------------------G----------AGSLTALPIIETQAGDVSAYIPTNVISITDGQIYLETDLFYAGIRPAVNVGLSVSRVGGSAQIKAM--KQVAGRLRLDLAQYRELAAFAQFG-SDLDAATRAQLNRGEKLVEILKQGQYQPVP----VEEQVLIIFTGVNGYLDDIPT-----KSIQRFEKEFTNY-------------VKTNKP--DILEDI-RTKKA----LDDDL--TNKMKAAVEEFKKQFN-A----------------------------------------------------------------------------------------------------------------------------------------------------------------------------------------------------------------------------------------------------------------------------------------------------------   [502]
Su_aciFO    --------------------------------------------------------------------------------------------------------------MSIRPDEISAI----LKE-------------------------------------------------------------------------------------------------------------------------------------------------------EI-EKYG-VTTELSESGVVLSVGDGISRIYGLEDCMAGELLEF---DN-G-----V------YG-----MALNLEKDNVGCVILGDDEG-IKEGDRVRRTGRVVEVPVGEALIGRVVS-----ALGQ---PLDGKGPI-ASDRRRPVEYPAPGIIDRQPVNTPLQTGLKAIDAMIPIGRGQRELIIGDRQTGKTALAIDTILNQK-----------DQ--NVICVYVGIGQKESTIAGIVKTLEEHGAMDYTIVVSAAASEPAPLQYLAPYAGCAMGEEFRDN-G--------K------------DVLVVYDDLSKHAVAYRAMSLLLRRPPGREAYPGDVFYLHSRLLERAARLSDEK------------------G----------GGSLTALPIIETLAGDISAYIPTNVISITDGQIFLESDLFFSGVRPAVNVGLSVSRVGGAAQIKAM--RQVAGGMRLDLAQYRELAAFAQFG-SDLDKATQARLARGARTVEILKQPQYQPLK----VEEQVAIIFAVTKGFLDDVPL-----ERIRDFERGFLRY-------------LHEQQA--GLLETI-RTEKA----LSDET--TKKLSDAIEQFKKTAV-F----------------------------------------------------------------------------------------------------------------------------------------------------------------------------------------------------------------------------------------------------------------------------------------------------------   [502]
He_modAP    --------------------------------------------------------------------------------------------------------------MSLRPEEISAI----IKQ-------------------------------------------------------------------------------------------------------------------------------------------------------QI-ERYE-KPLEAADSGTVIQVGDGIARIYGLEKAMAGELLEF---PG-Q-----V------YG-----MVLNLEEDNIGCVILGPYTG-IKEGDTVKRTGRIVEVPVGPELIGRVVN-----PLGQ---PLDGKGPI-NAKQFRPIESPAPGVIKRKSVHEPLQTGLKAIDAMVPIGRGQRELIIGDRQTGKTAVAVDTIINQK-----------GQ--NVICIYVAIGQKASTVAGVVKTLEEHGAMDYTIVVSATASEPAPLLYIAPYAGCAMGEYFLYK-G--------Q------------HALCIYDDLSKQAVAYRELSLLLRRPPGREAYPGDVFYLHSRLLERAAKLSDEH------------------G----------GGSLTALPIIETQAGDVSAYIPTNVISITDGQIFLESDLFFSGIRPAINAGISVSRVGGAAQIKAM--KQVAGRLRLELAQYRELAAFAQFG-SDLDKATQARLNRGQRLVEILKQDQYKPMV----VEEQVAVIFAAVNGYLDDIAV-----ADVLKFEEGFLKY-------------LRTEKA--EILKEI-REKKA----LSDDL--TARLKEAIGAFKKTFV-A----------------------------------------------------------------------------------------------------------------------------------------------------------------------------------------------------------------------------------------------------------------------------------------------------------   [502]
Th_carFR    --------------------------------------------------------------------------------------------------------------MKMRPEEITAI----IKQ-------------------------------------------------------------------------------------------------------------------------------------------------------QI-ERYQ-VDLNVDDVGTVIEVGDGIARIHGLEKAMAGELLEF---PH-G-----V------YG-----MVLNLEEDSVGGVLLGGETL-IKEGDTVRRTGRIMEVPVGEALIGRVVN-----PLGQ---PLDGKGPI-NVTTHRPVEYPAPGIADRQSVKEPLQTGIKAIDAMIPIGRGQRELIIGDRGTGKTAIAVDTIINQK-----------GQ--GVICIYVAIGQKASTVARVVRTLEEAGAMDYTIVVAATAADSAPLQYLAPYAGVAMGEYFMYK-G--------G------------HVLCVYDDLSKHAQAYRAMSLLLRRPPGREAYPGDVFYLHSRLLERAAKLSDAL------------------G----------GGSITALPIIETLAGDVSAYIPTNVISITDGQIFLESELFYSGIRPAINAGISVSRVGGAAQIKAM--KQVAGRLRLDMAQYRELAAFAQFG-SDLDKATKALIDRGQRTLEILKQPQYAPMP----VEEQVMVIYTAVNGFLDDVAV-----ADVTKFEQDFLKF-------------MRANYA--EIGKTI-REKKV----IDSET--EAALQKAIKEFKDTFV-SISQEGAAGAAR-----------------------------------------------------------------------------------------------------------------------------------------------------------------------------------------------------------------------------------------------------------------------------------------------   [513]
Rh_pa2FO    ----------------------------------------------------------------------------------------------------------MTTDPDSPADAWLKR----ASA-------------------------------------------------------------------------------------------------------------------------------------------------------RI-DATT-LGPQTEQIGEVEAVGDGIALVAGLPNVRLDELLRF---DK-G-----Q------FG-----FAQVLERDHVGCVLLDDVNA-IEAGDRVRGTGDVVRVPVGPALLGRIVD-----PLGR---PLDGKGPV-ATDMLEPIDAPAPAIVDRDLVTQPVQTGLVVVDTLFALGRGQRELIIGDRAIGKTTIAIDTIVNQK-----------TS--DIICVYVAVGQKTASVRRAIDAIMAFGAPERCIIVVAGSSSSPGLQWIAPFAAFSMAEYFRDR-G--------Q------------HALIVVDDLSKHAASHREISLLTRQSPGREAYPGDIFYVHARLLERAAKLSKEK------------------G----------GGSLTALPIAETDAGNLSAYIPTNLISITDGQIVLDARLFHEGQKPAVDVGTSVSRVGGKTQAQAL--REAAETVRLDYAQFLELETFTRFG-GMPDSRVRDQLSRGARIRAILGQPPHLPLR----LADEVALVLAVQSGLLDPLPL-----PSVPAFRHGLRET-------------LDRHVP--GVVRRI-QDTGA----LDEPG--KQALRETLRKYLQTLA-TVADPSKAPRQS-----------------------------------------------------------------------------------------------------------------------------------------------------------------------------------------------------------------------------------------------------------------------------------------------   [517]
Az_B52AP    MRIDGWTLLLQAVNFLILVWLLRRFLYRPVLAVIAERQAATERVRSEAEAARKAAEADRRGLEAQRAALPAERDRLIAAARAEAEAEGAALLDKARAEAGQAMEEARARLAEERAQALDAL----RRHVAELGTRLAARLLRAAPAAALTGPLLAEACAAVEALAGPRRDALVDGSDPVPVRLTVAGPLPEEDMARARDRLAAALGCPVALEPVEDPSLIAGVELHFAHAVVRRSWKQTLAEAREEMSRDESEKQDAEKHDAGPSLEQALAAWMPGALTRL-EGLE-GGARLESVGRVESVGDGIAHVSGLPDVRVDELLLF---PG-G-----V------AG-----LAMDLD-DRIGCVLLGDGAA-VAAGGIVHGTGTVLRVPVGDRLMGRVID-----PLGT---PLDDGPPV-EAERWEPVERPAPTIAERAAVSEPLLTGTAVIDAMFPLGRGQRELLIGDRATGKTAIALDAILNQA-----------DG--DVFCVYVAIGQKASGVRAAIEAVRQGGAAARTLFVVAAADSAPGLQWLAPYAGFTMAEHFRDS-G--------R------------HALVIVDDLTKHAAVHRQLSLLLRRPPGREAYPGDVFYLHSRLLERAAKLGPAR------------------G----------GGSLTALPIAETQGGNLSAYIPTNLISITDGQVCLDAKLFHEGRKPAVDIGRSVSRVGGKAQPPAL--RALAEPLRLDYAQFLELEVFTRFG-GLVDERTRKAVAHGQRMRALLAQRHLAPRP----LAVQAAQLLALADGALDALPL-----EAIPRFQAALGA--------------LSAAHP--PRIAEA----------LDDAT--KTALRDLIAQAAAGLGGEAP--------------------------------------------------------------------------------------------------------------------------------------------------------------------------------------------------------------------------------------------------------------------------------------------------------   [759]
Rh_ce2AP    --------------------------------------------------------------------------------------------------------------MTTLTGSLDRW----LPE----------------------------------------------------------------------------------------------------------------------------------------------------ASQRA-GTVP-AGPRVEETGRIERVGDGVALVSGLPGARADEILVL---PG-G-----V------PG-----LAMTLDRDTIGCVLLGDGAR-LSAGGTVHGSGAIVRVPVGPGLLGRVLD-----PLGR---PLDGGPPP-HASRLNPVERPAPAIAERAEVTQPLHTGLTVVDAMFPIGRGQRELIIGDRATGKTALALDAMLAQR-----------DG--DVVCIYAAIAQKASSVREVVEALRAGGMLERSIVVVASPDAPPGLQWLAPYAAMTMAEFFRDS-G--------G------------HALVVLDDLTKHAAIHRQIALLLRQPPGREAFPGDVFYLHSRLLERSAKLSDAQ------------------G----------GGSLTALPVAETLAGNLSAYIPTNLISITDGQIVLDTKLFHQGQKPAVDVGRSVSRVGGKTQSRSL--RPLAESLRLDYAQFAELEAFTRFG-GMTDERTRRAVEHGRRLRSLLAQPRLAPLP----LVAQVALLLALAEGLLDPLPL-----DRIPRFRADALAA-------------LADHGA---IAARL-ATGEA----LDDTT--RAALLAAMRRLLPAAP-PAAPSATPSAAAGRTGG------------------------------------------------------------------------------------------------------------------------------------------------------------------------------------------------------------------------------------------------------------------------------------------   [520]
Di_sh2AP    -----------------------------------------------------------------------------------------------------------MRHDTDPRPSTADL----IDA-------------------------------------------------------------------------------------------------------------------------------------------------------VL-DAPP-PRPEVSEVGRVAELGDGIAIVTGLARALADEVLDF---AS-G-----V------SG-----IVFDLEPGRLGVVLLGPSQN-VAMGEDVRRTGRVVSVPVGPATLGRVVD-----ALGR---PRDERDPV-TDSPLAPVEAEAPDILSRTPVSRPLATGLKAVDAAVPVGLGQRQLIIGDRQTGKTSIAVDTILNQK-----------DT--GVICIYCAIGQRGDAVAKVIGALQGGEMLGQTVVIAAGDEDAPGLAYIAPYAAMSVAESFAAQ-G--------R------------DVLVVLDDLTHHARTYRELSLLLRRPPGREAFPGDIFYVHARLLERAGQFGE--------------------G----------AGSITALPVVETQAENLSAYIPTNLISITDGQIYLSPKLVRTNQFPAVDLGVSVSRVGGKAQARAF--RAVGGNLRVTLSQFEELEEFARFG-TRLDEDTRARLARGGAVRNALRQAERDPMA----AHEQLAVLVAAMEGLLDGMDE-----AAAGAAMQAIRAA-------------IRAADG--GLPEII-AGDEK----LTEDA--RGHILATARAALAQTG-RGDGADA----------------------------------------------------------------------------------------------------------------------------------------------------------------------------------------------------------------------------------------------------------------------------------------------------   [509]
De_sa2SR    -----------------------------------------------------------------------------------------------------------MGFLEKNIDQALNA----HEK-------------------------------------------------------------------------------------------------------------------------------------------------------GR-ENME-YSPDSREVGRVLSVARGVAQVQGLGSVRSEELITL---GN-D-----V------PG-----MALDLLPDSIGIALLGANTG-LRAGDEAVPSGTVLSVPVGDALIGRIVD-----PLGN---PLDG-GPAPETFETRVVESEAPPILMRAPVDTPMASGIKVIDTLIPIGRGQRELILGDRQTGKTAIALDIILNQK-----------KG--DVVCVYCAIGQRSTSVARVIDTLRNHGAMAYTFVVVVEGDAPSGMQYIAPYAATSMAEYFMEQ-G--------K------------DVLIIYDDLTRHAQAYRQLSLLMRRPPGREAFPGDIFYIHSRLLERSTRLKPEH------------------G----------GGTLTALPIVETEAQNISAYIPTNLISITDGQIYLSPVLFQKGMLPAIDVGKSVSRVGGRAQPKAY--RKVSGDLRLTYSQFQELEAFARFG-TRLDQDTRNRIEHGLRVRELLKQDRFSPLS----AAQQVVILWTVSLGLLDDVPL-----EQIAEVQEFLLSR-------------MEESFE--PMERLV-QADTK------DEI--WDELEKTVTHHMQKWR-EAHAAA-----------------------------------------------------------------------------------------------------------------------------------------------------------------------------------------------------------------------------------------------------------------------------------------------------   [508]
De_au2SR    -------------------------------------------------------------------------------------------------------------MLKQIVKQNENA----FDR-------------------------------------------------------------------------------------------------------------------------------------------------------AL-EAYH-PELRAEDVGRVIEINGPIIQATGLANAFFEELVEC---RD-G-----T------LG-----IVASLMPRTTGIILLGKGHT-LGAGMEIRRLERPVDVPVGQSLLGRVID-----PTGK---PMDNKGPM-NHLARWPVERPAPEIMERAPVSAPLETGIKVIDTLIPIGKGQRQLILGDRQTGKTAIAVDTIINQR-----------GK--NVVCVYAAIGQRESAVAKVLQTLEAHDALSHTILVAAGCQDPPGLQYIAPYAACTIGEYFMNQ-G--------R------------DVLIVYDDLTRHARAYRELSLLLERPPGREAFPGDIFYVHSRLLERSTHLRAEK------------------G----------NGSLTALPVIETEAQNLSAYIPTNLISITDGQIYLSPDFFAKGVLPAVDVGKSVSRVGGKAQPSAF--HAITGSLRLSYSQFEELESFARFA-SRLDNTTKSALERGKRVRKLLEQPRFSPFS----DFQQVTVMLALTQGFFDFIAM-----DKIEEAEALLALQ-------------VNNRLP--EICRNI-AKGAC----LTQEE--TDELLGFCRETLDPLT-KGQPDGNPADPDPTD--------------------------------------------------------------------------------------------------------------------------------------------------------------------------------------------------------------------------------------------------------------------------------------------   [517]
Rh_ba2He    -----------------------------------------------------------------------------------------------------MHPQSIMTTYSETLETAAQQ----FDQ-------------------------------------------------------------------------------------------------------------------------------------------------------AV-KSQP-SQLTVTEIGTVEEVQRGIARVHGLPHVQVDEVLRF---AG-G-----H------LG-----YAFNLDPDQVGCVLLDSSDQ-ITAGSRVERMHSVLDTPVGDQLLGRVVD-----PVGR---PLDGGRSL-DDLPREPCERDAPPIMQRAPVTVPLQSGLKVVDAMIPIGRGQRQLLLGDRQTGKTAIAIDTIINQL-----------GR--DVICIYCSIGQRSTGVARVIENLRRHDALDHTIVVIGADDAPPGLQFLAPYAATTMGEHFMRQ-G--------R------------DVMIVYDDLTSHARAYRHLSLLLRRPPGREAFPGDIFYVHSRLLERSTHLIQSA------------------G----------GGSLTALPIIETEAQNVSAYIPTNLISITDGQIYLSPTLFRKGVLPAIDVGRSVSRVGGKTQLPAY--RVVAGDLRLTYSQFEELERFARFS-SQLDEDTRATLDRGRLIREILKQTQFQPLT----LPQQIASLIAVTNGVLDGVPV-----DQLPTIERAIQDA-------------VTSQAN--DLCAQM-QSGKK----LDKQQ--VGQIANIAAGAVHAHA------------------------------------------------------------------------------------------------------------------------------------------------------------------------------------------------------------------------------------------------------------------------------------------------------------   [510]
De_pr2SR    -------------------------------------------------------------------------------------------------------------MLEFIIQDMSRV----FAT-------------------------------------------------------------------------------------------------------------------------------------------------------LA-EETR-TALQATEVGYVVAVGSGIARVEGLPSVKSQELLLF---HG-G-----V------PG-----IAFNIDPYEIGVILLGECAN-IAAGTKVYCTGRVVDIPVGDALLGRVIS-----ATGA---PLDGESGI-EAVERLPVEQESPSIMDRAPVVTPLETGIKVIDALVPIGKGQRELILGDRQTGKTAIALDTIINQQ-----------GK--NVLCVYCAIGQRGSAVAQLIASLRRHGAMAYTVVLVAGGDESPGLQFIAPYAATSIAEYFMRQ-G--------R------------DVLVVYDDLTRHARAYRELSLLLRRPPGREAYPGDIFYIHSRLLERSTHLRPEL------------------G----------GGSLTAIPILETQAQNLADYIPTNLISITDGQIYLSPDFFQKGVLPAVDVGKSVSRVGGKTQLPAY--RAITGDLRLAYAQFEELESFARFS-TRLDHETLMTIERGRRIREVLKQPQYTPLT----TTEQIIILLAATEGYLDNLEL-----QEIADAEERLQQA-------------VLNELP--DLEQQI-FDGKV----LGDGD--RQLLAESIQRVVQTYR-G----------------------------------------------------------------------------------------------------------------------------------------------------------------------------------------------------------------------------------------------------------------------------------------------------------   [503]
Ni_ha2AP    -------------------------------------------------------------------------------------------------------------MLEQILDGTRAA----LDS-------------------------------------------------------------------------------------------------------------------------------------------------------AL-ERNI-PALQIRETGTATYVSGGIARIKGLPGITAEELIAF---PG-N-----L------LG-----IAINLEPEEIGVALLGDSPE-LTAGAEVHATGRLTDAPVGKGLLGRVID-----PTGR---VLDDGGPL-QVSERRPIERDAPAIMDRAPVSVPLQTGLKAVDALIPIGRGQRELILGDRQTGKTTVAVDTILNQW-----------DK--EVICIYCAIGQRGTAVARVINELRSQGANRYSIVVVASGEDPPGLQFITPYAATTMAEYFMEQ-G--------Q------------DVLVVYDDLTRHARAYRELSLLLRRPPGREAYPGDIFYIHSRLLERATHLRQEK------------------G----------GGSITALPIVETQAQDISAYIPTNLISITDGQIYLSPELFHKGLMPAVDVGKSVSRVGGKTQLPAH--RAVAGDLRLSYTQFEELETFARFA-TRLDEATRQTIERGRRVREILKQAEHEPLS----IAEQIAVLNGVNAGLFDSLDL-----EEVPKAEGAICQA-------------VLEQLP--EICKRI-EAGSK----LDPEE-WDRLVATAREAINKTAS------------------------------------------------------------------------------------------------------------------------------------------------------------------------------------------------------------------------------------------------------------------------------------------------------------   [503]
Cy_512OP    ----------------------------------------------------------------------------------------------------------MEKTLQTVLENTLTQ----LDE-------------------------------------------------------------------------------------------------------------------------------------------------------TL-NNYQ-AKIQPREIGILKSIDQGVAKVIGLPNVKADELVRF---PG-D-----I------LG-----IAFNLDVDELGVILLGNSEH-LEAGQEVKRTGKIVQIPVGEALLGRIVD-----GLGR---PLDNQGTI-STETQFPIERKAPPFIHRAPVTVPLQTGLKVVDALIPVGRGQRELIIGDRQIGKTAIAVDTILNQK-----------DK--DVICIYCAIGQRTSAVAKVIEQLRQAEALDYSIVVVADGEDPPGLQYITPYAATSIGEYFMEK-G--------R------------DVLIVYDDLTRHAWAYRELSLLLRRPPGREAYPGDIFYIHSRLLERSTHLREEW------------------G----------GGSLTALPIIETQAQSISAYIPTNLISITDGQIYLSPDLYQKGILPAVSVGKSVSRVGGKTQLRAY--GEVAGDLRLSYSQFQEVEVFARFG-TQLDEDTRQTLERGRRVREILKQPQSHPLS----VAEQIAVLFAINEGILDDVPL-----ENIREAETKICQM-------------VTEKLP--DICDKI-QSGDS----LSEAD--KEALLHQLSTLEM---------------------------------------------------------------------------------------------------------------------------------------------------------------------------------------------------------------------------------------------------------------------------------------------------------------   [502]
Sy_702OP    -------------------------------------------------------------------------------------------------------MEPLAQSLQGTYTEALQQ----IQQ-------------------------------------------------------------------------------------------------------------------------------------------------------TL-ATFP-AQLTFRETGVVESVRPGIARVKGLPNVQADELVYF---SR-S-----SAGGEPLLG-----IAFNLDPDEVGVILLGDSHA-LQAGDEVYRTERVMDVPVGEVLLGRVLT-----VLGQ---PLDGRGAL-KAVEWKPVEREAAAILDRAPVTVPLQTGLKVVDALIPIGRGQRELIIGDRQTGKTTIAIDTILNQK-----------DQ--DVICLYCAIGQRSAAIAKVIATLREQGAMDYTIVIVAAGQDPLGLQYITPYGATTMAEYFMEQ-G--------R------------DVLIVYDDLTHHARTYRELSLLLRRPPGREAYPGDIFYLHSRLLERATHLAEAL------------------G----------GGSLTALPIIETQAQNLSAYIPTNLISITDGQIYLSPELFQKSIFPAVDVGKSVSRVGGKTQLAAY--QAVSGALRLAYAQFQEVEVFARFG-TQLDEQTKQTLQRGKRIREVLKQNQSQLLT----AAAQIAILIAVTQGLLDHVAL-----EEISTVEQKLAQA-------------IAQELP--DLVERI-QYSHP----LTEAD--QTLLLETLQAAIKT--------------------------------------------------------------------------------------------------------------------------------------------------------------------------------------------------------------------------------------------------------------------------------------------------------------   [512]
Ac_ma2OP    -------------------------------------------------------------------------------------------------------------MEAPKLDILKPV----LQH-------------------------------------------------------------------------------------------------------------------------------------------------IFAAFDQVEGEYP-FELQSQEIGIVTSLGHGIARATGLLQVQSEELVKF---PG-D-----R------MG-----LAFNLDPDEVGLILLDDGHS-LKAGCEVQRTGRVLDVPVGEGLLGRVVD-----ATGR---PLDQRGLV-TAQERRPVEREAPAIMDRAPVTVPLQTGIKAIDALIPIGRGQRELIVGDRQTGKTAIAVDTILNQK-----------DQ--DVICVYCAIGQRSSAVAKLIAELRNRGAMDYCIVVVAEGEASPGLQYITPYAATTMAEYFMEQ-G--------Q------------DVLIVYDDLIQHARAYRELSLLLRRPPGREAFPGDIFYIHARLLERATCLRPEL------------------G----------GGSLTALPIVETEAQNLSAYIPTNLVSITDGQIYLTPDLFQKGIFPAVDVGKSVSRVGGKAQLPAY--RDVAGDLRLSYTQFEELESFARFG-TRLEESTRQSLERGRRVREVLQQPQFQPLP----VAEQIAVMLAVTQGQFDLVPI-----EQVSQAQQLIGEA-------------IRRELP--NICDRI-QNAGQ----LSETD--RETLLNWIANHILKDS-DNEL-------------------------------------------------------------------------------------------------------------------------------------------------------------------------------------------------------------------------------------------------------------------------------------------------------   [513]
Pe_ca3FR    -------------------------------------------------------------------------------------------------------MKDTLPSATQVLKEAFDT----LDS-------------------------------------------------------------------------------------------------------------------------------------------------------AL-ENFS-PVLAVQHVGWVEYIGKGIARVGGLPGVRCEELLAF---PG-G-----L------LG-----LALDADEDQVGVVLFGDYTH-LQAGDEVRRTGRVLDVPVGDGLIGRVVN-----PVGR---CLDGGKPV-AFQRQLPVERPAPPIMDRLPVTQPLMTGIKVIDALIPIGRGQRELILGDRQTGKTAIAIDAIINQR-----------DQ--DVVCIYCAIGQRAASVAGVVTELRNCGALDYTIVVVAEGDAPPGLQYIAPYAATSMAEHFMEH-G--------R------------DVLIVYDDLTRHARAYREISLLLRRPPGREAFPGDIFYVHSRLLERATHLNEPR------------------G----------GGSLTALPIIETEAQNLSAYIPTNLISITDGQIYLSPELFQKGLLPSVDVGKSVSRVGGKTQLAAY--RAVAGDLRLTYAQFEELEAFARFG-TRLDEETRQVLHRGRRVRAILKQTQSSPRT----APQQVLVLHSLNSGVFDTVDE-----EALPAAEQAICAA-------------VSEIP---EIVDKI-LQGKT----LSQED--LDVMHTVAKRVTRPFI-KLGEEGHAGAAGDAT--------------------------------------------------------------------------------------------------------------------------------------------------------------------------------------------------------------------------------------------------------------------------------------------   [522]
De_ac2SR    ----------------------------------------------------------------------------------------------------------MSDLFQQWIDSACTH----LKQ-------------------------------------------------------------------------------------------------------------------------------------------------------GV-DALP-DHVAIRESGRVTTVSTGIAKINGLPGVGAEERVEF---PH-G-----I------EG-----IAFNVDADEVGVVLLGDYQY-LHTGDEARRSGRVMDVPVGETLIGRVIN-----PLGA---PLDQQGPV-NNQHRLPIERPAPAIMERAPVTTPLHTGIKVVDALVPIGRGQRELILGDRQTGKTAIAIDTILNQK-----------GK--NVRCVYCAIGQRSAAVARVIAELERRGAMDYTVVMVAEGNDPPGLSYIAPYAATTIAEEFMRQ-G--------D------------DVLIVYDDLTHHARAYRELSLLLRRPPGREAFPGDIFYIHSRLLERATHLHPDH------------------G----------GGSLTALPIIETEAQNMSAYIPTNLISITDGQLYLSPTLFELGALPAIDVGKSVSRVGGKAQLEAY--RRIAGNLKLAYAQFEELETFARFG-TRLDESTQATINHGRRIRACLKQQQYSPVS----VIEQLGVLQALNSGLFDPIDE-----ESMATAEQTVRDA-------------MKGLDE--KQQQQL-TGEAT----FDTAV--MDEITALARRALTE---NAS--------------------------------------------------------------------------------------------------------------------------------------------------------------------------------------------------------------------------------------------------------------------------------------------------------   [506]
Me_barMe    ---------------------------------------------------------------------------------------------------------METKGLKDVFDKVFTE----IHQ-------------------------------------------------------------------------------------------------------------------------------------------------------AR-ESVT-PTLTPKEVGRILTVSTGIANVSGLPTVGFDELIKF---PG-D-----L------FG-----IAFNVDEKEIGTVLLGEYSH-LHAGDQVERTQRVMDVAVGEELLGRVID-----PLGR---PLDNKGPI-VSSKRLPIERPSPAIMDRAPVTVPLQTGVKVIDALIPIGRGQRELILGDRQTGKTAIAIDTILNQR-----------NF--NVLCVYCAIGQRASAVARAVANLRERGAMDYTIVVVTEGNDPSGLIYIAPYAATSIAEYFMEA-G--------R------------DVLIVYDDLTNHARAYRELSLLLRRPPGREAYPGDIFYIHSRLLERSTHLLKEL------------------G----------GGSLTALPIIETEAQNISAYIPTNLISITDGQIYLSPSLFELGVLPAVDVGKSVSRVGGKAQLAAY--RAVAGDIKLAYSQFEELEAFTRFG-ARLDENTRKLIEHGRRIRALLKQPQNSPVP----VPDQIVILVALNAKLFDNVPL-----DKMGEAESSLRKA-------------VPDIPA--DVRDRF-KGDKE----LSDKD--RETILDIARKSLKPYQ-PNPESESKPEAKTEERSESETQNEERSESETQNEEITESETQTEEKTESETQNKGKSEPEAEEKS------------------------------------------------------------------------------------------------------------------------------------------------------------------------------------------------------------------------------------------   [571]
Me_aceMe    ----------------------------------------------------------------------------------------------------------------MEPERLKDVFNNAFNE-----------------------------------------------------------------------------------------------------------------------------------------------------INQVRKSST-PTLTPREVGTILTVSTDIANVSGLPGVGYEEIVKF---PG-D-----V------FG-----IAFNVDEKEVGVILLGEYSH-LHAGDEVERTGRVMDVSVGESLLGRVID-----PLGR---PLDGKGPV-ISGKRLPIERSSAPIMDRAPVTVPLQTGIKVIDALIPIGRGQRELILGDRQTGKTAIAIDTILNQR-----------DY--NVLCVYCAIGQRASAVARAVATLREKGAMDYTVVVVTEGNDPSGLTYIAPYAATSIAEYFMEA-G--------R------------DVLIVYDDLTNHARAYRELSLLLRRPPGREAYPGDIFYIHSRLLERATHLLGEL------------------G----------GGSLTALPIIETEAQNISAYIPTNLISITDGQIYLSPSLFELGVLPAVDVGKSVSRVGGKAQLAVY--REVAGALKLAYSQFEELEAFTRFG-ARLDENTRKIIEHGRRIRALLKQPEFSPVP----VPEQIVILLALDAKLFDSVPL-----DRIIDAEHSLRAA-------------VADIPA--EVRERF-NADAE----LSDRD--REIILEIARKALERFR-PESKPVTITKPEVKTEAKSMQETKENV--------------------------------------------------------------------------------------------------------------------------------------------------------------------------------------------------------------------------------------------------------------------------------   [533]
De_ba2SR    ---------------------------------------------------------------------------------------------------------MKSESLQDVFDSVFSN----ISH-------------------------------------------------------------------------------------------------------------------------------------------------------VR-ETFT-PQLTLREVGTITSVATGIAKVSGLPGVGYDELVMF---PG-D-----V------PG-----IAFNVDEDEIGVVLLGEYWH-LQAGDEVRRTGRVMDVAVGDSLLGRVID-----PLGR---PLDGNGPV-AGNRRLPVERTAPPIMDRSPVTEPLQTGLKVIDALIPVGRGQRELILGDRQTGKTAIAMDTILNQR-----------DQ--DVLCVYCAIGQRASAVAKAVATLQKNGAMEYTVIVVTEGNDPPGLAYIAPYAATSIAEYFMEA-G--------R------------DVLIVYDDLTHHARAYRELSLLLRRPPGREAFPGDIFYIHSRLLERATHLREEA------------------G----------GGSLTALPVIETEAQDISAYIPTNLISITDGQIYLSPSLFELGVLPAVDVGKSVSRVGGKAQRAAY--RAVAGDLKLAYAQFEELETFSRFG-ARLDEDTRKILEHGRRIRACLKQQESTPVS----VPAQIAVLLALTAELFDLVPL-----EQMTEAENAVQEA-------------AADIPP--KVIERL-YSAEK----LSDAD--REAIIQIAHNSLARFQVEQKKGQGKIGDRKTEPGPGSEIEARPEELEEASETKEDAPLGVKAGPQSKPEPKPQGSRPEVRTEVKPEAASGIGKKS-----------------------------------------------------------------------------------------------------------------------------------------------------------------------------------------------------------------------------   [585]
Rh_fe2FR    --------------------------------------------------------------------------------------------------------MEPAEDLQKVFDKAFAG----MRE-------------------------------------------------------------------------------------------------------------------------------------------------------AR-EAFA-PSLAPREVGTITSIATGIAKVSGLPGVGFDELVKF---PG-D-----L------FG-----IAFNVDEAEIGVVLLGEYWH-LHAGDEVDRTGRVMDVAVGDGLLGRVID-----PLGR---PLDGRGPV-ASSHRLPIERPASPIMDRAPVTVPLQTGLKVIDALIPVGRGQRELILGDRQTGKTAIAIDTILNQQ-----------GQ--NVLCVYCAIGQRASAVAKVVATLREKGAMDFTTVVVTEGNDPPGLAYIAPYAATSIAEHFMEA-G--------R------------DVLIVYDDLTQHARAYRELSLLLRRPPGREAFPGDIFYIHSRLLERATHLRQER------------------G----------GGSLTALPIIETQAQNISAYIPTNLISITDGQIYLSPSLFELGVLPAVDVGKSVSRVGGKAQRTAY--RAVAGDLKLAYAQFEELETFARFG-ARLDENTTKIIEHGRRIRACLKQPESAPVS----VAAQIAVLLALSAELFDGVEL-----NQMTEAEQAVRAA-------------AADMPA--EVRARF-DSADK----LSDED--REAIIQIARVALASFQ-PAPEPETAPKTKTDIKPKPKAAGGESS--------------------------------------------------------------------------------------------------------------------------------------------------------------------------------------------------------------------------------------------------------------------------------   [534]
Pr_ae2AP    ----------------------------------------------------------------------------------------------------------MKGDMERFVESALGR----IEK-------------------------------------------------------------------------------------------------------------------------------------------------------AR-ERYV-ADIRPVEAGYITTVSNGIARVEGLPGVGFEELLRF---PG-N-----L------YG-----IAFNIDIDDIGVVLLGDYSC-LNAGDRVERTGRVMDVPVGERLIGRVID-----PLGN---SLDGKGPP-DCHKRLPIERPAPPIMDRAPVRVPLQTGIMVVDALVPVGRGQRELILGDRQTGKTAVAISAILNQH-----------DK--DVLCIYCAIGQKASGVAKVVAELRRRGAMDYTIVVVTEGNDPSGMQYISPYAATSIGEYFMEQ-G--------R------------DVLIVYDDLTNHARAYRELSLLLKRPPGREAYPGDIFYIHSRLLERATHLGPDL------------------G----------GGSMTALPVIETEAQNISAYIPTNLISITDGQIFLSPRLFELGILPAIDIGKSVSRVGGKAQLSAY--REVTGALKLGFSQFEELENFARFG-ARLDEGTRKVLRHGERIRECFKQDEYELLT----VIEQMMSLIALAEGYLDTIPT-----EKLSAARAALNGV-------------CSGLEG--GVYQAI-ESGAE----LTAAD--RKQMLIAAEKALQPFR-ESL--------------------------------------------------------------------------------------------------------------------------------------------------------------------------------------------------------------------------------------------------------------------------------------------------------   [508]
Pe_lu2AP    ---------------------------------------------------------------------------------------------------------MQEKTLTESIDAALSS----IGE-------------------------------------------------------------------------------------------------------------------------------------------------------AS-RTTQ-PEIELRENGVVTTVLNGIALIRGLPGVGYEELVEM---SG-G-----V------YG-----IAFNVDPDEVGVVLLGEYAK-LQAGGRARRTGRVMDVPVGDGLLGRVVN-----PLGR---PLDAEGEP-RFSGRLPIERPSPGIMDRNAVSTPLQTGLKVVDAIVPIGRGQRELILGDRQTGKTAIAVATILNQK-----------GR--NVICIYCAIGQRASAVAKVLAQLREHGAMAHTVAVVTEGNDPSGLQYIAPYAATSIGEYFMEQ-G--------R------------DVLIVYDDLTNHARAYRELSLLLKRPPGREAFPGDIFYVHSRLLERSTHLRKEL------------------G----------GGSLTALPIIETEAQNISAYIPTNLISITDGQIYLSPTLFELGNLPAVDIGKSVSRVGGKAQLAAY--RSVTGRLKLAYAQFEELENFARFG-TRLDEASRKAITHGERIRECLKQDELDVLG----VEEQILILLSLSEGQFDPLEL-----SEVSGAMKRLSAA-------------ARELPR--DLLERL-HSDRP----LSDED--RRRLLQTAEAALQKKR-TAGRL------------------------------------------------------------------------------------------------------------------------------------------------------------------------------------------------------------------------------------------------------------------------------------------------------   [511]
Ch_pa2AP    ----------------------------------------------------------------------------------------------------------MPDKSGHPLDKALDS----VRQ-------------------------------------------------------------------------------------------------------------------------------------------------------AR-EGWS-ADLALVEEGVVRTVLNGIVKVDGLPGVGYEELVRF---HE-N-----L------YG-----IAFNIDPGEVGVVLLGDYAR-LRTGDRAWRTGRVTDVPVGEQLIGRVID-----PLGQ---PLDELGPV-KTTKRWPIERPAPPIMDRDPVTVPLQTGIKVIDAIVPVGRGQRELILGDRQTGKTSVALSAMINQR-----------QN--EVLCIYCAIGQKAASVAKAVAVLRDHGAMEHTIVLVTEGNDPPGLQYIAPYAATSIAEYFMQQ-G--------R------------DVLIVYDDLTNHARAYRELSLLLKRPPGREAFPGDIFYIHSRLLERATHLRREL------------------G----------GGSLTALPIIETEAQNISAYIPTNLISITDGQLYLSPTLFELGILPAVDIGKSVSRVGGKAQLAAY--RAVTGSLKLAYAQFEELENFARFG-TRLDEASRNIIEHGQRIRECFKQDEFDVLS----LPEQMLILLALTEGSFERIGL-----EAIREAMDKVQAS-------------ASELPE--ELVARI-LSGKE----LADDD--RLFMLEIANRALEQFG-KSS--------------------------------------------------------------------------------------------------------------------------------------------------------------------------------------------------------------------------------------------------------------------------------------------------------   [508]
_           --------------------------------------------------------------------------------------------------------------IIIIIIIIIII----III-------------------------------------------------------------------------------------------------------------------------------------------------------II-IIII-IIIIIIIIIIIIIIIIIIIIIIIIIIIIIIIIIII---II-I-----I------II-----IIIIIIIIIIIIIIIIIIII-IIIIIIIIIIIIIIIIIIIIIIIIIIII-----IIII---IIIIIIII-IIIIIIIIIIIIIIIIIIIIIIIIIIIIIIIIIIIIIIIIIIIIIIIIIIIIIIIIIIIIIIIIII-----------II--IIIIIIIIIIIIIIIIIIIIIIIIIIIIIIIIIIIIIIIIIIIIIIIIIIIIIIIIIIIIIII-I--------I------------IIIIIIIIIIIIIIIIIIIIIIIIIIIIIIIIIIIIIIIIIIIIIIIIIIIIII------------------I----------IIIIIIIIIIIIIIIIIIIIIIIIIIIIIIIIIIIIIIIIIIIIIIIIIIIIIIIIIIIIIIIIII--IIIIIIIIIIIIIIIIIIIIIIII-IIIIIIIIIIIIIIIIIIIIIIIIIIIIII----IIIIIIIIIIIIIIIIIIIII-----IIIIIIIIIIIII-------------IIIIII--IIIIII-IIIII----IIIII--IIIIIIIIIIIIIIII-I----------------------------------------------------------------------------------------------------------------------------------------------------------------------------------------------------------------------------------------------------------------------------------------------------------   [502]
;
END;


BEGIN CODONS;
	CODESET  * UNTITLED = Universal: all ;
END;


BEGIN ASSUMPTIONS;
	OPTIONS  DEFTYPE=unord PolyTcount=MINSTEPS ;
END;


BEGIN MacClade;
	Version 4.0  87;
	LastModified -832435497;
	FileSettings editor  '0' '0' '1' '1';
	Singles 100;
	Editor 00011001111111100100010010 '1' '12' Geneva '4' '100' '1' all;
	EditorPosition  '46' '41' '721' '1225';
	TreeWindowPosition  '46' '6' '731' '1230';
	ListWindow Characters closed Geneva '9' '50' '10' '129' '366' 000;
	ListWindow Taxa closed Geneva '9' '50' '10' '129' '490' 100000000;
	ListWindow Trees closed Geneva '9' '50' '10' '276' '490' ;
	ListWindow TypeSets closed Geneva '9' '50' '10' '276' '490' ;
	ListWindow WtSets closed Geneva '9' '50' '10' '276' '490' ;
	ListWindow ExSets closed Geneva '9' '50' '10' '276' '490' ;
	ListWindow CharSets closed Geneva '9' '50' '10' '276' '490' ;
	ListWindow TaxSets closed Geneva '9' '50' '10' '276' '490' ;
	ListWindow CharPartitions closed Geneva '9' '50' '10' '276' '490' ;
	ListWindow CharPartNames closed Geneva '9' '50' '10' '276' '490' ;
	ListWindow WtSets closed Geneva '9' '50' '10' '276' '490' ;
	ChartWindowPosition  '52' '30' '718' '1220';
	StateNamesSymbols closed Geneva '9' '10' '50' '30' '148' '220';
	WindowOrder ;
	OtherSymbols &/ 00 ?-;
	Correlation  '0' '0' '1000' '0' '0' 10011010;
	Salmo 00000001;
	EditorFile  '2';
	ExportHTML _ MOSS  '100' 110000;
	PrettyPrint 10;
	EditorToolsPosition  '171' '839' '115' '165';
	TreeWindowProgram 10;
	TreeWindow 0000;
	Continuous  '0' '3' 1;
	Calculations 0000001;
	SummaryMode  '0' '0' 0;
	Charts  Geneva '9' (normal) 0010;
	NexusOptions  '0' '0' '50' 001011001;
	TipLabel  '1';
	TreeFont  Geneva '9' (normal);
	TreeShape  1.0 1.0 0100;
	TraceLabels 0101;
	ChartColors  '0' '0' '65535' '9' '0' 1;
	ChartBiggestSpot 1;
	ChartPercent 10;
	ChartBarWidth  '10' 1;
	ChartVerticalAxis 10101;
	ChartMinMax  '0';
	TraceAllChangesDisplay  '1' 1;
	BarsOnBranchesDisplay  '0' '0' '60000' '10000' '10000' '10000' '10000' '60000' '65000' '65000' '65000' '6' '1' 0000101;
	ContinuousBranchLabels 0;
	AllStatesBranchLabels 1;
	IndexNotation  '2' 1;
	PrintTree  10.00 '2' '2' '2' '2' '2' '2' '2' '2' '2' '2' '2' Geneva '9' (normal) Geneva '10' (normal) Geneva '9' (normal) Geneva '9' (normal) Geneva '9' (bold ) Geneva '9' (normal) Geneva '9' (normal) '0' '0' '0' '0' '0' '0' '0' '0' '0' '0' '0' '0' '0' '0' '0' '0' '0' '0' '0' '0' '0' '0' '0' '0' '0' '0' '0' '0' '0' '0' '1' '1' '1' '1' '1' '29203' '-39' '4' '-40' '0' '1' '2' '1' '8' '0' '0' '0' '2' 1000111000000000000100000111000;
	MatchChar 00 .;
	EntryInterpretation 01;
	ColorOptions 00;
	TreeTools  '0' '5' '4' '0' '10' '4' '0' 00100111111101110;
	EditorTools  '0' '0' '0' '1000' '0' '0' '6' '3' '1' 100010101110011;
	PairAlign  '2' '2' '3' '2' '1' '1' '2' '1' '3' 1010;
	BothTools  '1';
END;
