# Supplementary material for: Evolution of the F0F1 ATP Synthase Complex in Light of the Patchy Distribution of Different Bioenergetic Pathways across Prokaryotes
Source: PLoS Comput Biol. 2014 Sep 4;10(9):e1003821. doi: 10.1371/journal.pcbi.1003821 (PMC4154653; doi:10.1371/journal.pcbi.1003821)
Supplement: Dataset S1 — Masked alignments are provided for all the sequence datasets used to construct the trees presented in the manuscript. Each file is for one dataset and is named based on the corresponding ATPF0F1 subunit. The files are in nexus format, which can be viewed either as simple text, or with a variety of programs that support nexus files (e.g. McClade). The last row of each alignment, entitled “mask” has an “I” for each position which was included in the final trimmed alignment, used in the phylogenetic analysis. Gaps in the alignment which are not marked with “I” were manually removed in McClade. (ZIP) [file pcbi.1003821.s009.zip › Dataset S1/ATPF1B.R2.masked.nxs]

#NEXUS 
[MacClade 4.08 registered to Joel Dacks, The Natural History Museum]


BEGIN DATA;
	DIMENSIONS  NTAX=216 NCHAR=645;
	FORMAT DATATYPE=PROTEIN  SYMBOLS = " 1 2 3 4"  MISSING=? GAP=- ;
MATRIX
[                    10        20        30        40        50        60        70        80        90        100       110       120       130       140       150       160       170       180       190       200       210       220       230       240       250       260       270       280       290       300       310       320       330       340       350       360       370       380       390       400       410       420       430       440       450       460       470       480       490       500       510       520       530       540       550       560       570       580       590       600       610       620       630       640   ]
[                    .         .         .         .         .         .         .         .         .         .         .         .         .         .         .         .         .         .         .         .         .         .         .         .         .         .         .         .         .         .         .         .         .         .         .         .         .         .         .         .         .         .         .         .         .         .         .         .         .         .         .         .         .         .         .         .         .         .         .         .         .         .         .         .     ]

My_ag2He    -------------------------------------------------------MNGRVINILGDVVEVEFS-KD-NL----PLVNHLLTTH----NG---------------Q---TYLLVKSVINETTIKAIIIYSFSSISLSDKVVNTKRSFMVPVGPLAKGNIYSFKGLSLN---NPTAPSPE-----YVEMNSLINNDREINTKFELIETGIKAIDFFIPIVKGFKLGIFGGAGVGKTVLMKEIIFNVNNKNKNTSNIFIGSGERSREGIELYDELVQSNLM--------------------Q----------NSTMYISKMNESAGARMSIVPIGITAAEYLRDK------QKEDVLLFIDNIYRFVQAENEVSATLGKKPSVGGYQSTLESDVANVQNRLFKNKNGAITSFQTVFLPMDDLSDPSAVAVFNHLDGNLVLSRDQAAKGILPAFDPLASSSNSVDELIIGKKHLDAIIEVKKILKAYKDLEDVILVLGFDELDADSKIIVKKALQLENFFTQNFFMTEHFTKSPGQYVPMNETVESVIRIVNGEYIKQSPEIFTFVGSALNIKTD--------KELGL---------------------------------------------------   [459]
Ur_pa2He    ------------------------------------------------------MNNGRVIKIWSDIVEIEF--KN-SL----PALNHLLTTH----DG---------------N---TFLLVKRLVDATHARAIVVYASKDLAINDIVINTNKSFMVPVGNDSKNNIYNFWGHPLL-ETNK---TPK-----YVEMNSTILNERYVDKSIEIVETGIKAIDFFMPILKGYKLGIFGGAGVGKTVLMKEIIFNLNRHKQANSNIFIGSGERSREAIELYNELTASNLM--------------------P----------NSVMFISKMNEAPGARTSIVPIGITAAEYLRDQ------NKENVLLFIDNIYRFIQAENEVSTALGKKPSVGGYQSTLESDVTHIQNRLFRNKNGSITSFQTIFLPMDDLSDPSAVAVFNHLDGKLVLSRAQAAKNIFPAFDPLASSTNAIDPKIIGERHYNAIIETKKVLKAYKDLEDVILILGFDELDAESKIIVKKALQLEMFFTQNFFMTEHFTKAPGQFVPLKETVESVIRILEGKYLKQSPDVFAYIGSNKDISQD-------H--------------------------------------------------------   [454]
Me_in2He    --------------------------MNRTSATTMTQEKTQKALLGCRAKLQEEKLIGRIVEVHGPVVEIECA----LL----PPLHRCLKTY----LD-------------HES---YIFEVHQHLDEHHLRAITLHQAAGLRRGMEVYDTGRVVSIPVSKKYLGRLVNIFGEPLD-GMEP-VEPEG-----YRSIFSDPPALDTTLGPKSILEIGIKVIDLLCPFVKGGKTGLFGGAGVGKTVLMMEFMKAVSLIHRGVS-VFAGVGERIREGHELWKEMQKAGVM--------------------P----------QTLMAFGQMDESPGVRFRIGLTALSYAEFFRDS------LQTEILFLMDNLFRFVQAGSEVSGLLGRMPAMVGYQPTLLTEVAELQDRIVSTKSGNITAVQAVYVPADDMTDPAVMAILSHLDTVVILSRSQAAKGFYPAIDPLVSTCRIMDKQFLGERHYTIASGVRKYLSRYKELEDIINLLGLEELSKEDKQIVLRARKIQRYLTQPFFTTAGHTGIAGVSVPLADTLDDCEAFLNGDYDHLSEDQCYMKGSLKNELRK-------K--------------------------------------------------------   [484]
Ni_ha3AP    ------------------------------------------MDNSKITNAPPEQPIGFITEAQGPVVVISCH----RL----PPLHQAVKAR----LD-------------GET---YLFEVHQHLDKNHIRAITLHRSAGLRRGLPVYDTGTPVHVPVTPDCLSRVLNIFGEPLD-GSPP-LAPQS-----YRNIHGKPLALHQARGINEILETGIKVIDLLCPFIRGGKTGLFGGAGVGKTVLIMEFMHAIAHIHKGVS-VFAGVGERIREGHELWHDLQDAAVM--------------------S----------QSLLVFGEMDESPGVRFRIGLTALTYAEYLRDT------LHKEVLFLMDNVFRFVQAGSEISSLLGRMPATAGYQPTLATEVAEMEERIVSTDKGAITAVQAVYVPADDMTDPAVSTILSHLDTTVILSRAQAGKGIYPAVDPLRSGSKLMDRHILGDRHYAIAEGVREHLARYHELEDIMTMLGMEELSERDRRIVLRARKLQRYLSQPFFVVTSHTGIPGASVPLHAVLDDCEAFLRGDYDSIPEDQCYMRGTIKKARS-----------------------------------------------------------------   [466]
Di_theHe    -------------------------------------------------------MEGKIISVNGPVVDIYFP-ND--V----PHIYEALEVE----NP-----------IKNEK---LVLETRILFGENKVRAIALGSTEGISRGLTVKRTFHPISVPVSEEILGRVVNVFGEPID-GGEK-IRGEV------TPIIKNAAEFRRVQPSYSILETGIKAIDLLTPFPQGGKIGLFGGAGVGKTVLIMELIHNVAVAHGGIS-VFAGIGERSREGNELWLEMKESGVL--------------------S----------KAALVFGQMNEPPGVRMRVPLTALTIAEYFRDY------LGKDVLLLMDNIFRYVQAGMEVSSMLGRIPSAVGYQPTLITELGEVEERILSTDTGSITAVQAVYVPADDLTDPAPATIFSHLDSTLVLSRSIAEMGIYPAVDPLASSSQILEPKFVGYEHAEVARKVVEILQHYESLKDIISILGVEELSEEDRIIVNRARKIQMFLSQPLFVASAYTNIPGVYVPREKTIEGFKAIIEGEVDDLPEDAFYMVGTLEDVKKK-------AEEHGALMY------------------------------------------------   [465]
Di_turHe    -------------------------------------------------------MEGEIIAVNGPVIDIYFP-DD--V----PNVYEALELE----NP-----------VKNEK---LVLETRILLGDHRVRAIALGSTDGISRGLKVKRTFHPISVPVSEEVLGRVVNVFGEPID-GGDK-IKGEM------TPIIKNAVEFRRVEPSYSILETGIKAIDLLTPFPQGGKIGLFGGAGVGKTVLIMELIHNVAVAHGGIS-VFAGIGERSREGNELWLEMKESGVL--------------------S----------KAVLVFGQMNEPPGVRMRVPLTALTIAEYFRDY------LGKDVLLLMDNIFRYVQAGMEVSSMLGRIPSAVGYQPTLITELGEVEERILSTDTGSITAVQAVYVPADDLTDPAPATIFSHLDSTLVLSRSIAEMGIYPAVDPLASSSQILEPKFVGYEHAEVARKVVEILQHYESLKDIISILGVEELSEEDRVIVNRARKIQLFLSQPLFVAAAYTNIPGVYVPREKTIEGFKAIIEGEVDDLPEDAFYMVGTLEDVKKK-------AQEHGALMY------------------------------------------------   [465]
Ac_ferFO    -------------------------------------------------MTNAEHVLGRVVSIAGPVVDVEFP-PD-AL----PEINAALEMD----AE---------VDGETVT---ITAEVARQLGEGRVRCICLRPTDGLRRGVPVRALGRGLSVPVGDAVLGHVFNVLGQPLD-APSL-EGADD-----LWEIHRSAPPLEDLEPKAQMFETGIKVIDLLEPYVQGGKVGLFGGAGVGKTVLIMEMINRVAQQHGGVS-VFAGVGERTREGTDLLLEMQESGVI--------------------S----------KAALVYGQMDEPPGVRLRVGLAALTMAEYFRDV------KDQDVLLFIDNIFRFVQAGSEVSALLGRLPSAVGYQPTLADEMGELQERITSTRRRSITSLQAVYVPADDYTDPAPFTTFTFLDATTELSRQIASLGIYPAVDPLASTSNILDPTIVGERHYQVARSVQQILQRYKDLQDIIAILGLDELSEEDKVIVARARRIQRFLSQPFFVAEVFTGLKGKYVPIAETIESFEAIVRGDLDQVPEQAFLNAGSIEDVWAK-------AKELG----------------------------------------------------   [471]
Cl_micHe    ----------------------------------------MTDTATRPVASDSVAGVGRIVRVTGPVVDIEFP-HD-SI----PPVYNALKTT----IT---------IGEDSTE---ITLEIALHLGDDVVRAIALKPTDGLVRGQEVRDTGAAISVPVGDITKGKVFNVTGDILNNEGGEPIEITE-----RWPIHRKPPMFDQLESKTQLFETGIKVIDLLTPYVQGGKIGLFGGAGVGKTVLIQEMIQRVAQDHGGVS-VFAGVGERTREGNDLIMEMEEAGVF--------------------D----------KTALVFGQMDEPPGTRLRVALSALTMAEYFRDV------KNQDVLLFIDNIFRFTQAGSEVSTLLGRMPSAVGYQPNLADEMGVLQERITSTRGHSITSLQAIYVPADDYTDPAPATTFAHLDATTELSREIASRGLYPAVDPLTSTSRILDPRYLGQAHYDTATRVKAILQKNKELQEIIAILGVDELSEEDKVTVSRARRIQQFLSQNTYMAKKFTGVEGSTVPLKNTIESFSKIADGDYDHVAEQAFFNVGDLDDVERR-------WSEIQKENG------------------------------------------------   [486]
St_coeHe    ----------------------------------------------MTTTVETATATGRVARVIGPVVDVEFP-VD-AM----PEIYNALHVE--VADP--------AKEGELKT---LTLEVAQHLGDGLVRTISMQPTDGLIRQAPVTDTGAAISVPVGDFTKGKVFNTLGEVLNVDEQY---TGE-----RWPIHRKAPNFDELESKTEMFETGVKVIDLLTPYVKGGKIGLFGGAGVGKTVLIQEMIYRVANNHDGVS-VFAGVGERTREGNDLIDEMSESGVI--------------------D----------KTALVFGQMDEPPGTRLRVALAGLTMAEYFRDV------QKQDVLFFIDNIFRFTQAGSEVSTLLGRMPSAVGYQPNLADEMGLLQERITSTRGHSITSMQAIYVPADDLTDPAPATTFAHLDATTVLSRPISEKGIYPAVDPLDSTSRILDPRYIAAEHYNAAMRVKNILQKYKDLQDIIAILGIDELGEEDKLVVHRARRVERFLSQNTHVAKQFTGVDGSDVPLDESIAAFNAICDGEYDHFPEQAFFMCGGIEDLKNN-------AKELGVS--------------------------------------------------   [478]
Co_dipHe    -----------------------------------------MTTALEEQNTQQASVAGRVVRVIGPVVDVEFP-RG-EL----PALYNALTVE----VT---------LEAVAKT---ITLEVAQHLGDNLVRAVSMAPTDGLVRGAVVTDSGKPISVPVGDVVKGHVFNALGDCLD-EPGL-GRDGE-----QWGIHRDPPPFDQLEGKTEILETGIKVIDLLTPYVKGGKIGLFGGAGVGKTVLIQEMITRIAREFSGTS-VFAGVGERTREGTDLFLEMEEMGVL--------------------Q----------DTALVFGQMDEPPGVRMRVALSGLTMAEYFRDV------QHQDVLLFIDNIFRFTQAGSEVSTLLGRMPSAVGYQPTLADEMGVLQERITSIKGKSITSLQAVYVPADDYTDPAPATTFAHLDATTELDRAIASKGIYPAVNPLTSTSRILEPGIVGERHYAVAQRVINILQKNKELQDIIAILGMDELSEEDKITVQRARRLERFLGQNFFVAEKFTGIPGSYVPLAHTIDAFERICNGDFDHYPEQAFNGLGGLDDVEAA-------YKKMTEK--------------------------------------------------   [481]
Sa_eryHe    -------------------------------------------------------------------MDVEFP-RD-QV----PDLYNALTVE----IT---------AEGMAKT---LTLEVAQHLGDSVVRTISMQPTQGLVRGVAVTDSGAGISVPVGDVVKGHVFNALGHCLD-EPGY-GSDAE-----RWTIHRKAPSFDQLEGKTEMLETGIKVIDLLTPYVQGGKIGLFGGAGVGKTVLIQEMIRRVAKNFGGTS-VFAGVGERTREGNDLWVEMAESGVL--------------------A----------DTALVFGQMDEPPGTRMRVALSALTMAEYFRDV------QQQDVLLFIDNIFRFTQAGQEVSTLLGRMPSAVGYQPTLADEMGELQERITSTRGRSITSMQAIYVPADDYTDPAPATTFAHLDATTELSRPISQKGIYPAVDPLASSSTILDPAIVGEEHYRVAQEVKRILQKYKELQDIIAILGMDELSEEDKVTVQRARRIERYLSQNFFVAKQFTGQEGSFVPLKETIEAFDKLCKGDFDHFPEQAFMSIGGLDDLEQA-------YKKLTEK--------------------------------------------------   [455]
Pi_staHe    ------------------------------------------------MATATAAGVGKITQVIGSIFDAEFP-ED-AI----PSIYNAVKVQ----AT---------KGATVIN---LTGEVQQHLGGGRVRCVALGSTTGLVRGQECVDTGAPLSVPVGEATLGRVFNLLGEPID-ARGP-VSAKE-----MWPIHREAPKLEDLSTSTELFETGIKVIDLLTPFVRGGKAGLFGGAGLGKTVILQELIARVAATHGGYS-VFAGVGERTREGTDLWIEMQEAEIG--------------------Q---TGRKVIEQTCMVFGQMNEPPGARLRVALSALTMAEYFRDT------TGKDTLLFVDNIFRFSQAGSEVSALLGRMPSAVGYQPTLATEMGALQERIASTKKGAITSVQAVYVPADDPTDPAPATAFGQLDAFIYLERSISEKGIYPAVDPLASSSRILDPNIVGARHYAIARRVQGILQRYRELQDIIAILGVDELSEDDKLVVHRARRIERFLSQPFLVAEVFTGKPGEFTKIEETIRSFEELCDGKWDHLPEEAFLYIGVIEQAEEQ-------AKKMAAGK-------------------------------------------------   [482]
Rh_balHe    --------------------------------------------------MSTATATGRVTQVIGSTFDAEFP-EG-QL----PKIYNALTIQ----SE---------HKGVTID---LTGEVQQHLGGGRVRAIALGSTEGMMRGMNVVDTGKPVSVPVGKATLGRVFNVLGQPID-KRGD-VQADD-----YWPIHRQAPPVNELSTNTELFETGIKVVDLLTPFVRGGKAGLFGGAGLGKTVILTELIARIASSHGGYS-VFAGVGERTREGTDLWLEMQETEIG--------------------S---TGRNVIEQTCMVFGQMNEPPGSRLRVALSALTMAEYFRDT------TGADTLLFVDNIFRFSQAGSEVSALLGRMPSAVGYQPTLATEMGALQERITSTKQGAITSVQAVYVPADDPTDPAPATAFGQLDAFIYLERSISEKGIYPAIDPLASNSRILDPQYVGDRHYTIARRVQTILQRYRELQDIIAILGVDELSEEDKTIVHRARRIERFLSQPFLVAEVFIGKPGEITSLEDTIRSFEGICDGKYDHLPEQAFMYVGAIEQAEEQ-------AKKMESK--------------------------------------------------   [479]
Sa_rubHe    ------------------------------------------------MEVGSNEVKGKIVEVLGPVVDAEFP-RD-GV----PDILDALRIE----RE------------DSRD---LILEVQQHLGERRVRAIAMDSTDGLQRGQAIAATNQPISVPIGEEIRGRLFNVVGQPID-GLPE-PDVDE-----RRAIHQDPPEYNELTGSQEVLETGIKVMDLIQPVPKGGKVGLFGGAGVGKTVLIMELINNIAKAHEGLS-VFSGVGERTREGNDLLREMIEAGVMTYGEEFRESMESGGWDLDKVD--FDEMNSESNISLVFGQMNEPPGARARVGLTGLTIAEYFRDL------GGRDVLFFLDNIFRFVQAGQEMSALMGRMPSAVGYQPTLASEMGDLQERITSTQEGSITSFQAVYVPADDLTDPAPATTFAHLDCTTVLSRQLSTQGIYPAIDPLDSTSQMLNERALGTEHYETAQDVKEILQRYEELQDIIAILGMDELSDEDKQAVNRARRVQRFLSQPFFVAEQFTGQPGKYVPIEETIRGFRMILDGELDHLPERAFLLKGTIDEVIEA-------GEEMAEEA-------------------------------------------------   [500]
Ge_aurHe    -----------------------------------------------MATTAAPTTVGKIVQVIGPVIDVAFE-TD-NL----PELYNAVVVN----AT--------APDGQAIK---VTAEVQQHIGRNQVRAVAMSSTDGITRGMDVIDTGSPITVPIGAPALGRILNVLGEPVD-DGAP-IPATA----ERWPIHRKRPDFVNLEPKTEVFETGIKVVDLVAPFVKGGKIGLFGGAGVGKTVIIQELINNVAKGHGGKS-VFCGVGERTREGNDLYLEFQEAGIL--------------------D----------KVALIYGQMNEPPGARLRVALAGLTVAEYFRDQ------ENADVLVFVDNIFRFTQAGSEVSALLGRMPSAVGYQPTLATEMGELQERITSTRNGSITSVQAIYVPADDLTDPAPATAFAHLDATVTLNRKITELGIYPAVDPLDSGSRILDAQYVGDRHYNVATQTKQILQRYKELQDIIAILGMDELSEDDKKIVGRARRLQRFMSQPFAVAEQFTGIPGKYVKLEETISSFERICAGEFDNLPEQAFFMAGGVDDVVAN-------AKKLQG---------------------------------------------------   [476]
Ac_laiHe    -------------------------------------------------------MKGKIVAIIGPVVDVSF--MD-EL----PNINDALEVR----LS------------ETET---RTLEVASHLGNHMVRTISLEATDGLARGMEVIGTLSPIKVPVGKKVLGRMLNVLGKPMD-GLDE-VDTKR-----YMPIHKLPPDFHDLGGETEILETGIKVIDLIAPYIKGGKIGLFGGAGVGKTVLIQEMIHNVAKNHGGIS-VFTGVGERVREGHELYHEMKDSGVL--------------------D----------KTALVFGQMNEPPGARLRVALTGLTLAEYFRDG------EKQNVLLFIDNIYRYIQAGSEISALLGRMPSAVGYQPTLATEMGKLQERITSTRYGSITSIQAVYVPADDYTDPAPATVFSHLDATTALSRKLTEDGIYPAIDPLGSTSRALTPSVVGQEHYDTAREVQRMLQRYHELLDIIAILGMDELSDDDKLVVHRARRIQNFLSQNMHVAERFTGQTGSFVPIRETIRGFKEILQGKHDDLPEEAFLLVGTIDDAIAK-------AKKL-----------------------------------------------------   [460]
La_helHe    ------------------------------------------------------MSEGEIVQVIGPVIDVKFPIDK-NL----PNINNALRVI----KS------------ENES---IVLEVTVELGDGVLRTIAMESTDGLRRGMKVEDTGGPISVPVGEDTLGRVFNVLGQPID--GGPAFSKDH----PRESIHKEAPKYEDLTTSREILETGIKVIDLLEPYVRGGKVGLFGGAGVGKTTIIQELIHNIAQEHGGIS-VFTGVGERTREGNDLYFEMKASGVL--------------------S----------KTAMVFGQMNEPPGARMRVALTGLTLAEYFRDV------EGQDVLLFIDNIFRFTQAGSEVSALLGRMPSAVGYQPTLATEMGQLQERITSTKKGSITSIQAVYVPADDYTDPAPSTTFAHLDATTNLERSLVEQGIYPAVDPLESSSSALDPEVVGKEHYEVATRVQHVLQRYHELQDIISVLGMDELSDEEKLIVARARKVQFFLSQNFFVAEQFTGVPGSYVPIKETIKGFKLILDGHLDDLPEDSFRGVGPIEDVLKK-------AQEMGVTPSDPEAKALLEK--------------------------------------   [479]
Ba_selAR    ------------------------------------------------------MNKGRVTQVTGPVIDVQFE-RG-QL----PEINNAVRIV----HE------AQSSGEVDID---LVLEVALHLGDDTVRTVAMSSTDGIVRGMECVDQGAPISVPVGENTLGRVFNVLGQEID-LQEP-IPEGE----RRDPIHRQAPAYDDLSTNTEILETGIKVVDLLAPYVKGGKIGLFGGAGVGKTVLIQELINNIAQEHGGIS-VFAGVGERTREGNDLYFEMKDSGVI--------------------T----------KTAMVFGQMNEPPGARMRVALTGLTMAEYFRDE------KGADVLLFIDNIFRFTQAGMEVSALLGRMPSAVGYQPTLSTEMGQLQERITSTKKGSVTSIQAIYVPADDYTDPAPATTFAHLDATTNLERKLSEMGIYPAVDPLASTSRALSPEIVGDEHYSVAREVQETLQKYKELQDIIAILGMDELSEEDRQTVSRARRIQFFLSQNFHVAEQFTGQPGSYVQVKDTIRGFREILDGKYDDVPEDAFRLVGPIEDVVEK-------AKNMQTN--------------------------------------------------   [472]
Ba_subHe    ------------------------------------------------------MKKGRVSQVLGPVVDVRFE-DG-HL----PEIYNAIKIS----QP------AASENEVGID---LTLEVALHLGDDTVRTIAMASTDGVQRGMEAVDTGAPISVPVGDVTLGRVFNVLGENID-LNEP-VPADA----KKDPIHRQAPSFDQLSTEVEILETGIKVVDLLAPYIKGGKIGLFGGAGVGKTVLIQELINNIAQEHGGIS-VFAGVGERTREGNDLFYEMSDSGVI--------------------N----------KTAMVFGQMNEPPGARMRVALTGLTMAEHFRDV------QGQDVLFFIDNIFRFTQAGSEVSALLGRMPSAVGYQPTLATEMGQLQERITSTNVGSVTSIQAIYVPADDYTDPAPATTFAHLDATTNLERKLTEMGIYPAVDPLASTSRALAPEIVGEEHYAVAREVQSTLQRYKELQDIIAILGMDELGEEDKLVVHRARRIQFFLSQNFHVAEQFTGQKGSYVPVKETVQGFKEILAGKYDHLPEDAFRLVGRIEEVVEK-------AKEMGVEV-------------------------------------------------   [473]
St_haeHe    ------------------------------------------------------MSNGRVTQVMGPVIDVRFE-HN-EV----PEINNALIIE----VP---------KEDGTFE---LTLEVALQLGDDVVRTIAMDSTDGVQRGMEVQNTGKDISVPVGEVTLGRVFNVLGDTID-LEDK-LDGSV----RRDPIHRQSPNFDELSTEVEILETGIKVVDLLAPYIKGGKIGLFGGAGVGKTVLIQELINNIAQEHGGIS-VFAGVGERTREGNDLYYEMRDSGVI--------------------K----------KTAMVFGQMNEPPGARMRVALSALTMAEYFRDE------QGQDVLLFIDNIFRFTQAGSEVSALLGRMPSAVGYQPTLATEMGQLQERITSTNKGSVTSIQAVFVPADDYTDPAPATAFAHLDATTNLERKLTEMGIYPAVDPLASTSRALEPAIVGQEHYEVARDVQSTLQKYRELQDIIAILGMDELSEEDKLTVERARRIQFFLSQNFHVAEQFTGQKGSYVPVKTTVADFKDILDGKYDHIPEDAFRLVGSMEDVIAK-------AKDMGVEV-------------------------------------------------   [470]
Ur_parHe    ---------------------------------------------------MTEVKKGKINQILGPVVDVRFP-SE-WL----PEINTALELN----NH-------------GSK---LVLEVSQLVGDNIARCIAMDTTDGLVRGQEVINTQKPITMPVGKQVLGRMFNVTGDPID--EQP-APTGK-----RMPIHRPAPSFAEQAESIEILETGIKVVDLLVPFAKGGKIGLFGGAGVGKTVLMQELIHNIAKNHGGLS-VFAGVGERTREGNDLYYEMAESDVL--------------------D----------KTALVFGQMNEPPGARMRVALSGLTMAEEFRDA------FGQDVLLFIDNIFRFTQAGSEVSALLGRMPSAVGYQPTLAFEMGQLQERITSTKKGSITSVQAVYVPADDLTDPAPATTFSHLDAKVVLDRAIASLGLYPAISPLQSTSRLLDPLVVGVKHYSVARRVIEILQRFMELQDIIAILGMDELSEEDRQLVMRARKVRNYLSQPSHVAEKFSGQPGLSVKLEDTIEGFRKILDGECDDIHEQHFLYVGKIDDVFEK-------AAKNK----------------------------------------------------   [464]
Su_azoFR    ------------------------------------------------------MAKGKVVQIIGPVVDVEFP-EG-QL----PAIRNAIKVQ----RT----AIDDTGKEYVED---LYLEVAQHLGDSRVRTVAYGPTDGLVRGVEAEDLGSPVKVPVGKAALGRIFNVVGQPID-EAGP-VNAEE-----YWPIFREAPSFEEQSTKVEQFETGIKVIDLLVPLIKGGKVGLFGGAGVGKTVLMQELIHNIAKFHSGYS-VVVGVGERTREGNDLWMEMKESGVL--------------------P----------YTAMVYGQMNEPPGVRFRVAHTGLTIAEYFRDV------EKQDVLIFIDNIFRFVQAGAEVSTLLGRLPSAVGYQPTLGTDVGEVQERIASTKNGSITSIQAVYVPADDITDPAPASIFAHLDATIVLQRRLTELGIYPAIDPLESTSRALAPEYVGEEHYYVARETQRILQRYKELQEIIAILGMEELSDEDKAIVGRARRLQRFLAQRFHVAEQFTGQPGSYVKKEETIQSFKEVVEGKWDHLPEQAFYMVGGIEEAKEK-------AEKLGVKV-------------------------------------------------   [474]
Aq_aeoHe    ---------------------------------------------------MAEVIKGKVVQVIGPVVDVEFEGVK-EL----PKIKDGLKTI----RR----AIDDRGNWFEEV---LFMEVAQHIGEHRVRAIAMGPTDGLVRGQEVEYLGGPIKIPVGKEVLGRIFNVAGQPID-EQGP-VEAKE-----YWPMFRNPPELVEQSTKVEILETGIKVIDLLQPIIKGGKVGLFGGAGVGKTVLMQELIHNIARFHEGYS-VVVGVGERTREGNDLWLEMKESGVL--------------------P----------YTVMVYGQMNEPPGVRFRVAHTGLTMAEYFRDV------EGQDVLIFIDNIFRFVQAGAEVSTLLGRLPSAVGYQPTLNTDVGEVQERITSTKKGSITAIQAVYVPADDITDPAPWSIFAHLDATTVLTRRLAELGIYPAIDPLESTSKYLAPEYVGEEHYEVAMEVKRILQRYKELQEIIAILGMEELSDEDKAIVNRARRIQKFLSQPFHVAEQFTGMPGKYVKLEDTIRSFKEVLTGKYDHLPENAFYMVGTIEDVIEK-------AKQMGAKV-------------------------------------------------   [478]
Hy_Y04SO    ------------------------------------------------------MKEGKVVQVIGAVLDVEFD-TE-EL----PPIRHGLVMD----RR----FMGDNDEWLTEK---LYLEVAQHIGEKRVRAIAMGPTDGIQRGAKVQYFGGPIKVPVGDGVLGRVFNVVGQPID-EAGD-VKATD-----HWPMFRDPPPLTEQSTKVEILETGIKVIDLLEPYVKGGKVGLFGGAGVGKTVLMQELIHNIAKFHKGYS-VVIGVGERTREGNDLWHEMKDSGVL--------------------P----------YTVMVYGQMNEPPGVRFRVAQTGITMAEYFRDI------QGQDVLTFIDNIFRFVQAGSEVSTLLGRLPSAVGYQPTLNTDVGEVQERITSTKKGSITSVQAVYVPADDITDPAPYSIFAHLDATTVLARRLTELGIYPAIDPLESTSKYLAPEFVGQEHYSVAMEVKRILQRYKELQEIIAILGMEELSDEDKAIVNRARRIQKFLSQRFHVAEQFTGMPGSYVKLEDTIRSFKEILTGKYDDLPENAFYMVGGIDEAIEK-------AKKM-----------------------------------------------------   [470]
De_CBDAP    ------------------------------------------------------MANGKVIQVIGSVVDVEFS-AD-SM----PALFNALEIP----RE-------------NGK---MVLEVQSHVGNNRVKCLSFTPTDGLERGAEVIDTTRPLSVPVGRGTLGRIFNVLGEALD-NRGD-VKSEK-----TMPIHRLAPGMDELESSAQVLETGIKVIDLIAPFARGGKIGALGGAGVGKTVLIQELIRNIATEHEGFS-VFAGVGERSREGNDLWHEMEDSGVL--------------------P----------KTTMVFGQMNELPAVRLRIALTGLTMAEYFRDE------ERQDVLLFIDNIYRYTLAGMEVSALLGRMPSAVGYQPTLATEMGALQERIASTKQGSITSFQAVYVPADDYTDPGVVATFGHLDAMIALERSLAEQALYPAVDPLASNSRILDPQVVGEEHYKVARDVQKVLQRYKDLQDVIAILGMEELSEEDKLTVARARRIQRFLTQPMFVSEVFTGRPGQYVSLTETIRGFKEILEGKHDSLPEQAFYMVGTIDDAVAE-------AKKLSAV--------------------------------------------------   [464]
De_BAVAP    ------------------------------------------------------MANGKVIQVIGSVVDVEFS-AD-SM----PALFNALEIP----RE-------------NGK---MVLEVQSHVGNNRVKCLSFTPTDGLERGAEVIDTTRPLSVPVGRGTLGRIFNVLGEALD-NRGD-VKSEK-----TMPIHRLAPGMDELESSAQVLETGIKVIDLIAPFARGGKIGALGGAGVGKTVLIQELIRNIATEHEGFS-VFAGVGERSREGNDLWHEMEDSGVL--------------------P----------KTTMVFGQMNELPAVRLRIALTGLTMAEYFRDE------ERQDVLLFIDNIYRYTLAGMEVSALLGRMPSAVGYQPTLATEMGALQERIASTKQGSITSFQAVYVPADDYTDPGVVATFGHLDAMIALERSLAEQALYPAVDPLASNSRILDPQVVGEEHYKVARDVQKVLQRYKDLQDVIAILGMEELSEEDKLTVARARRIQRFLTQPMFVSEVFTGRPGQYVSLTETIRGFKEILEGKHDSLPEQAFYMVGTIDDAVAE-------AKKLSAV--------------------------------------------------   [464]
De_GTAPh    ------------------------------------------------------MANGKVIQVIGSVVDVEFS-AD-SM----PALFNALEIP----RE-------------NGK---MVLEVQSHVGNNRVKCLSFTPTDGLERGAEVIDTTRPLSVPVGRGTLGRIFNVLGEALD-NRGD-VKSEK-----TMPIHRLAPGMDELESSAQVLETGIKVIDLIAPFARGGKIGALGGAGVGKTVLIQELIRNIATEHEGFS-VFAGVGERSREGNDLWHEMEDSGVL--------------------P----------KTTMVFGQMNELPAVRLRIALTGLTMAEYFRDE------ERQDVLLFIDNIYRYTLAGMEVSALLGRMPSAVGYQPTLATEMGALQERIASTKQGSITSFQAVYVPADDYTDPGVVATFGHLDAMIALERSLAEQALYPAVDPLASNSRILDPQVVGEEHYKVARDVQKVLQRYKDLQDVIAILGMEELSEEDKLTVARARRIQRFLTQPMFVSEVFTGRPGQYVSLTETIRGFKEILEGKHDSLPEQAFYMVGTIDDAVAE-------AKKLSAV--------------------------------------------------   [464]
De_ethAP    ------------------------------------------------------MANGKVIQVIGSVVDVEFS-AD-SM----PALFNALEIP----RD-------------NGK---MVLEVQSHVGNNRVKCLSFTPTDGLERGAEVIDTKRPLSVPVGRNTLGRIFNVLGEPLD-NRGD-VKAEK-----TMPIHRSAPAMDELESSAQVLETGLKVIDLIAPFARGGKIGALGGAGVGKTVLIQELIRNIATEHEGFS-VFAGVGERSREGNDLWHEMEDSGVL--------------------P----------KTTMVFGQMNELPAVRLRIALTGLTMAEYFRDE------ERQDVLLFIDNIYRYTLAGMEVSALLGRMPSAVGYQPTLATEMGALQERIASTKQGSITSFQAVYVPADDYTDPGVVATFGHLDAMIALERSLAEQALYPAVDPLASNSRILDPQVVGEEHYQVARDVQKVLQRYKDLQDVIAILGMEELSEEDKLTVARARRIQRFLTQPMFVSEVFTGRPGQYVSLAETIRGFKEILEGKHDSLPEQAFYMVGTIDDAVAE-------AKKLSAA--------------------------------------------------   [464]
De_VSAPh    ------------------------------------------------------MANGKVIQVIGSVVDVEFS-AD-SM----PALFNALEIP----RD-------------NGK---MVLEVQSHVGNNRVKCLSFTPTDGLERGAEVIDTKRPLSVPVGRNTLGRIFNVLGEPLD-NRGD-VKSEK-----TMPIHRSAPAMDELESSAQVLETGLKVIDLIAPFARGGKIGALGGAGVGKTVLIQELIRNIATEHEGFS-VFAGVGERSREGNDLWHEMEDSGVL--------------------P----------KTTMVFGQMNELPAVRLRIALTGLTMAEYFRDE------ERQDVLLFIDNIYRYTLAGMEVSALLGRMPSAVGYQPTLATEMGALQERIASTKQGSITSFQAVYVPADDYTDPGVVATFGHLDAMIALERSLAEQALYPAVDPLASNSRILDPQVVGEEHYKVARDVQKVLQRYKDLQDVIAILGMEELSEEDKLTVARARRIQRFLTQPMFVSEVFTGRPGQYVSLAETIRGFKEILEGKHDSLPEQAFYMVGTIDDAVAE-------AKKLSAV--------------------------------------------------   [464]
De_lykAP    ------------------------------------------------------MSKGKVVQVIGSVVDVEFP-PS-EL----PGLLNALEID----NK-------------GEK---IVLEVQAHIGNNWVRALSFMPTDGLARGAVAVDTGAPISVPVGQGALGRIFNVLGEPLD-NEGE-VKTDE-----RWPIHRKAPPFEEQETSAQMLETGIKVIDLITPFARGGKIGAYGGAGVGKTVVIQELIRNIATEHGGFS-VFAGVGERSREGNDLWNEMKDSGVI--------------------D----------KTALVFGQMNELPAVRLRIALTGLTMAEYFRDQ------EHRDVLLFIDNIYRYTLAGVEVSALLGRMPSAVGYQPTLATEMGQLQERITSTKNGSITSFQAIYVPADDYTDPGVVATFGHLDAVIALERSLAAQALFPAVDPLASNSRILDPAVVGEEHYNVAREVQRVLQRYKDLQDVIAILGMEELSEEDKATVARARKIQRFLTQPFFVGEIFTGRAGKYVSVADSVRGFKEILEGKHDALPEQAFYMVGTIEEAVEA-------AEKMAA---------------------------------------------------   [463]
CSo_usHe    -------------------------------------------------MVTTNVVTGKVVVVSGPAVDCEFP-EG-QI----PPVHTAIRII----SE-------GFDIPTPID---IICEVQQHIGEGRVRTIALQPTEGLVRGMQAISLGHPVEVPVGPETLGRVLNVIGEPVD-EMGP-VNAKK-----HYPIHRPAPSFEDQSTRLEMFETGIKVIDLIEPYLRGGKIGLFGGAGVGKTVIIQELINNLAMKHGGVS-VFAGVGERTREGNDLWLEFQESGVI--------------------D---PHDYTKSKCALIYGQMTEPPGARLRVGLTGLTVAEYFRDE------EHQDVLLFIDNIFRFTQAGSEVSALLGRMPSAVGYQPNLATEMGELQERITSTKNGSITSVQAIYVPADDYTDPAPATAFAHLDATTNLSRDIAALGIYPAVDPLASTSRILDPHIVGEDHYATAQMVKGTLQRYKDLQDIIAILGIDELSDEDKLTVARARKVQKFLSQPFHVAEQFTGFKGKYVKLADSIKGFREIVEGKHDGVPEQAFYMQGTIEDVLEK-------AEAMKKA--------------------------------------------------   [482]
CKo_veHe    ----------------------------------------------------MAENFGKVIQISGPAVDVQFS-ET-TL----PEIYTALRVV----SE-------GFDVPTPIN---VVLEIQQHLGEGRVRCVAMEPTEGMVRGMKAIDMGGPISVPVGRGTLGRVMNVIGEPVD-QLGP-IMVEK-----RNPIHRQAPAFDEQATTAEMFETGIKVIDLIQPFLKGGKIGLFGGAGVGKTVVIQELINNVAKQHGGFS-VFGGVGERTREGNDLWLEFTEAGVI--------------------T---PGDPSKSKAALVYGQMTEPPGARLRVALTALTVAEYFRDE------EGTDTLLFIDNIFRFTQAGSEVSTLLGRMPSAVGYQPNLATEMGELQERITSTKRGSVTSVQAIYVPADDLTDPAPATTFAHLDATTVLSRALTEIGIYPAVDPLGSTSRILDPRIVGQEHYDVAQGVKGILQQYKDLQDIIAILGIDELSEDQKLTVSRARKIQRFLSQPFHVAEQFTGFPGRYVKIADTVRSFREILQGKHDEIPEQAFYMKGTIDEVHEA-------AEKMKANA-------------------------------------------------   [480]
Ac_capHe    ----------------------------------------------------MAENIGTVIQVSGPAVDVQFP-EA-TM----PGIYQALRVV----SD-------GFDVPTPIN---VILEVQQHLGEGRVRCVAMEATDGMVRGMKAIDLGGPISVPVGRETLGRVLNVIGEPVD-NMGP-VQAKV-----HMPIHRQAPAFDEQATGEEMFETGVKVIDLIQPFLKGGKIGLFGGAGVGKTVVIQELINNVASKHGGFS-VFAGVGERTREGNDLWLEFQEAGVI--------------------D---IHDFSKSKAALIYGQMTEPPGARLRVALTGLTVAEYFRDQ------EGADTLLFIDNIFRFTQAGSEVSTLLGRMPSAVGYQPNLATEMGELQERITSTKKGSVTSVQAVYVPADDMTDPAPATTFAHLDATTVLSRPLSELGIYPAVDPLASTSRILTPAVVGQEHYDVAQGVKRILQRYKDLQDIIAILGIDELSEEDRLTVSRARKVQKFLSQPFHVAEQFTGIPGRYCKIADTVRSFKEVIEGKHDSVPEQAFYMKGTIEEVLEE-------AEKMQAAK-------------------------------------------------   [480]
My_agaHe    ----------------------------------------MKQDKIKNSENNNLSNKGKVVQIVGPVVDVRFP-KG-QL----PSLLNALIIN----YG-------------DNT---YTLEVAQHIGDDTVRAISMVSTSGLPRGIDVYDTGAPISVPVGNKVLGRMFDVLGNPIDLKDAP---DAE-----KMPIHAPAPSYEEQSTESEIFETGIKVIDLLVPYVKGGKIGLFGGAGVGKTVLVQELINNIAREHGGLS-VFAGVGERTREGNDLYNEMLASGVL--------------------E----------KTALVFGQMNEPPGARMRVALTGLTMAEYFRDK------EKQDVLLFIDNIFRFTQAGSEVSALLGRMPSAVGYQPTLATEMGQLQERIASTNKGSITSVQAVYVPADDLTDPAPATTFNHLDAKTVLDRNIAALGIYPAVDPLESSSRLLDSLVIGQEHYETARRVVSILQRFKELQDIIAILGIGELSEEDKKVVARARRIRNFLSQPFFVAEKFSGKPGKYVKRDDTVRSFKEILDGKYDHCPEEFFLYVGSIEEVKAN-------YDNYLSQNSTNNEKASA----------------------------------------   [487]
My_ferHe    ---------------------MAVKKTTTKKVTSAKKSTTKVTITKKLTEKINKNNVGKIIQVLGPVVDVKFN-KG-FL----PSLLNALKVY----SN-------------DEV---YTLEVAQHIGDDTVRTISMVSTNGLARGLDVIDTGAPISVPVGDKVLGRMFDVLGQPIDLQEAP---KAP-----LMPIHASAPSYEEQKTVSEVLETGIKVIDLLIPYAKGGKIGLFGGAGVGKTVLVQELINNIATEHGGLS-VFAGVGERTREGNDLYHEMKAAGVL--------------------D----------KTALVFGQMNEPPGARMRVALTGLTMAEYFRDK------ENQDVLLFIDNIFRFTQAGSEVSALLGRMPSAVGYQPTLATEMGQLQERITSTRRGSITSVQAVYVPADDLTDPAPATTFSHLDAKTVLDRNIAALGIYPAVDPLESNSRLLDPLVVGQEHYEVAHGVVNILQRFKELQDIIAILGMGELSEEDKLLVARARRIRNFLSQPFNVAEKFSGKKGKYVPISDTIRSFKDILEGKYDDCPEEFFLYVGSIDEVEAK-------YKEYLAKKEANKN--------------------------------------------   [502]
He_aurAP    ------------------------------------------------------MATGKILQITGVVIDAEFP-AD-GL----PQIYNALEIP---------------LGEGRSS---LICEVQQQLGDSVVRAVAMSTTDGLVRGMDVIDTGAPISVPVGPETLGRVFDVQGRPID-GEGA-VGTTK-----TMPIHRPAPTFEEQSNRAELFETGIKVIDLIAPFTKGGKTGVFGGAGVGKTVIIQELISNIAKEQSGYS-VFAGVGERSREGNDLIHEMKDSKIP--------------------G---TDQTVFDKTVMVFGQMNEPPGARLRVALSALTMAEYFREE-------GRDVLLFVDNIFRFTQAGSEVSALLGRMPSQVGYQPTLGTEMGELQERITSTKTGSITSLQAVYVPADDYTDPAPATTFAHLDATISLERSISEKGIYPAVDPLASTSRILDPNIVGEEHYRVATEVQRMLQRYKDLQDIIAILGVEELSDDDKLTVSRARKLERFFSQPFGVAEVFTNIPGKYVAVGDTVKSFARVLAGEFDHIPESFFFMKGGIDDVVAA-------YDASKQ---------------------------------------------------   [471]
Ch_aggAP    -----------------------------------------------------MPAKGVIQEIIGVVIRAKFP-ED-QV----PEIYNAIEIP----LE------------QGGR---LVCEVQQQLGNGVVKAVAMGSTDGLRRGLEVIDTGRPIAVPVGPATLGRVFNVLGDPID-GGPP-FGPEV----ERRPIHRDPPSFEEQSTQAQIFETGIKVIDLIAPFTRGGKTAIFGGAGVGKTVVIQELIANIAKEQSGFS-VFAGVGERSREGNDLIHEMREARID--------------------E----NTTVFDKTIMVFGQMNEPPGARLRVGLTALTMAEYFRDQ-------GRDILLFIDNIFRFVQAGSEVSSLLGRMPSQVGYQPTLGTEMGELQERITSTKRGSITSMQAVYVPADDYTDPAPATVFSHLDATISLERSIAERAIFPAVDPLASTSRILDPNIVGEEHYRVAQEVKRVLQRYKDLKDIIAILGMEELSDEDKLTVQRARKIELFFSQPFTVAQQFTGRPGKYVPVKKTVESFARLLNGEGDHIPESFFYMQGDFDDVLAA-------YEASQK---------------------------------------------------   [471]
Ch_Y39AP    -----------------------------------------------------MPAKGVIQEIIGVVIRAKFP-ED-EV----PAIYNAIEIP----LG------------NGDR---LVCEVQQQLGNGVVKAVAMGSTDGLRRGLEVIDTGRPIAVPVGPATLGRVFNVLGDPID-GLGP-IDPSV----ERRPIHRDPPSFEEQNTQAQLFETGIKVIDLIAPFTRGGKTAIFGGAGVGKTVVIQELIANIAKEQSGFS-VFAGVGERSREGNDLIHEMQEARID--------------------E----NTRVFDKTVMVFGQMNEPPGARLRVGLTALTMAEYFRDE-------GRDILLFIDNIFRFVQAGSEVSSLLGRMPSQVGYQPTLGTEMGELQERITSTKRGSITSMQAVYVPADDYTDPAPATVFSHLDATISLERSIAERAIFPAVDPLASTSRILDPNIVGEEHYRVAQEVKRVLQRYKDLKDIIAILGMEELSDEDKLTVQRARKIELFFSQPFTVAQQFTGRPGKYVPVKKTVESFARLLNGEGDHIPESFFYMQGDFDDVLAA-------YEASQK---------------------------------------------------   [471]
Ch_aurAP    -----------------------------------------------------MPAKGVIQEIIGVVIRAKFP-ED-EV----PEIYNAIEIP----LG------------NGDR---LVCEVQQQLGNGVVKAVAMGSTDGLRRGLEVIDTGRPIAVPVGPATLGRVFNVLGDPID-GMGP-IGPEV----ERRPIHRDPPSFEEQNTQAQIFETGIKVIDLIAPFTRGGKTAIFGGAGVGKTVVIQELIANIAKEQSGFS-VFAGVGERSREGNDLIHEMKEARID--------------------E----NTTVFDKTVMVFGQMNEPPGARLRVGLTALTMAEYFRDE-------GRDILLFIDNIFRFVQAGSEVSSLLGRMPSQVGYQPTLGTEMGELQERITSTKRGSITSMQAVYVPADDYTDPAPATVFSHLDATISLERSIAERAIFPAVDPLASTSRILDPNIVGEEHYRVAQEVKRVLQRYKDLKDIIAILGMEELSDEDKLTVQRARKIELFFSQPFTVAQQFTGRPGKYVPVKKTVESFARLLNGEGDHIPESFFYMQGDFDDVLAA-------YEASQK---------------------------------------------------   [471]
Ro_RS1AP    ----------------------------------------------------MAGATGVVTDIIGVVLNAKFP-ED-QT----PEIYNALEIR----LE------------NGKR---LVAEVQQQLGGGVVKAVAMSSTDGMRRGVKAIDTGRPIAVPVGPGTLGRVFDVLGDPID-GEGP-VQATE-----YRPIHRPPPALEDQSTTAQIFETGIKVIDLIAPFTRGGKTGIFGGAGVGKTVVIQELIANVAKEQSGFS-VFAGVGERSREGNDLIHEMKEARID--------------------E----QTRVFDKTVMVFGQMNEPPGARLRVALTAMTMAEYFRDE-------GRDVLLFIDNIFRFVQAGSEVSALLGRMPSQVGYQPTLGTEMGELQERITSTKKGSITSMQAVYVPADDYTDPAPATVFSHLDATITLERSIAAKGIYPAVDPLASTSRILDPNIVGAEHYRVAREVQRVLQRYKDLQDIIAILGVEELSDDDKLTVARARKIERFFSQPFTVAQQFTGRPGKYVPIAETVKSFARLLAGEVDHIPEQFFLLQGGLDDVIQA-------YEASRR---------------------------------------------------   [471]
Ro_casAP    ----------------------------------------------------MAGATGIVTDIIGVVINAKFP-EH-ET----PEIYNALEIR----LE------------NGKR---LVAEVQQQLGGGVVKAVAMSSTDGMRRGVKAIDTGRPIAVPVGPGTLGRVFDVLGDPID-GEGP-VQTTE-----YRPIHRPPPALEDQSTTAQIFETGIKVIDLIAPFTRGGKTGIFGGAGVGKTVIIQELIANVAKEQSGYS-VFAGVGERSREGNDLIHEMKEARID--------------------E----KTRVFDKTVMVFGQMNEPPGARLRVGLTAMTMAEYFRDE-------GRDVLLFIDNIFRFVQAGSEVSALLGRMPSQVGYQPTLGTEMGELQERITSTKKGSITSMQAVYVPADDYTDPAPATVFSHLDATITLERSIAAKGIYPAVDPLASTSRILDPNIVGEEHYRVAREVQRVLQRYKDLQDIIAILGVEELSDEDKLTVARARKIERFFSQPFTVAQQFTGRPGKYVPIGETVKSFARLLAGEVDHIPEQFFLLQGGLDDVIQA-------YEASRR---------------------------------------------------   [471]
Ba_fraHe    ----------------------------------------------------MSQIIGHISQVIGPVVDVYFE-GT-ESDLILPSIHDALEIK----RH---------NGK---K---LIVEVQQHIGENTVRTVAMDSTDGLQRGMKVFPTGGPITMPVGEQIKGRLMNVVGDSID-GMKE-LNRDG-----AYSIHRDPPKFEDLTTVQEVLFTGIKVIDLLEPYSKGGKIGLFGGAGVGKTVLIMELINNIAKKHNGFS-VFAGVGERTREGNDLLREMIESGVIRYGEAFKESMEKGHWDLSKVD---YNEVEKSQATLVFGQMNEPPGARASVALSGLTVAESFRDM--GAKSGARDILFFIDNIFRFTQAGSEVSALLGRMPSAVGYQPTLATEMGAMQERITSTKTGSITSVQAVYVPADDLTDPAPATTFTHLDATTVLSRKITELGIYPAVDPLESTSRILDPHIVGQEHYDVAQRVKQILQRNKELQDIISILGMEELSDADRLVVNRARRVQRFLSQPFTVAEQFTGVPGAMVAIEDTIKGFKMILDGEVDYLPEPAFLNVGTIEEAIEK-------GKKLLEQANK-----------------------------------------------   [505]
Cy_hutHe    -----------------------------------------------------MANIGKITQIIGPVVDVGFE-GEYAL----PQILDALEVT----RP------------DGQK---VILECQQHLGEDRVRTIAMDSTDGLTRGMEVKTYGMPISMPVGEDIRGRLYNVVGDAID-GIPSGVAAN------RMSIHRQAPKFEDLSTNTEVLFTGIKVIDLLEPYVKGGKIGLFGGAGVGKTVLIMELINNIAKAYAGLS-VFAGVGERTREGNDLLREMIESNVIRYGDEFKHSMEKGEWDLSKVD---ATELLKSQATLVFGQMNEPPGARARVALAGLTVAEYFRDG--DGQGQGRDILFFIDNIFRFTQAGSEVSALLGRMPSAVGYQPTLATEMGAMQERITSTKRGSITSVQAVYVPADDLTDPAPATTFAHLDATTVLNRKISELGIYPAVDPLDSTSRILSPEILGSEHYDCAQRVKEILQRYKELQDIIAILGMDELSEEDKQAVHRARRVQRFLSQPFHVAEQFTGLKGELVNIKDTIKGFNMIMDGALDHLPEAAFNLVGSIEQAIAK-------GEKLVADSKK-----------------------------------------------   [501]
Fl_psyHe    ----------------------------------------------------MSKVIGKVSQIIGPVVDVVFNGKDVEL----PKIYDSLEIT----KK------------DGTL---LVLEVQSHIGENTVRTISMDSTDGLSRGYEVVGTGNPIKMPIGADVYGRLFNVIGDAID-GLGN-LPKDG---DNGMSIHRQAPRFEDLSTSSEVLFTGIKVIDLIEPYSKGGKIGLFGGAGVGKTVLIQELINNIAKGHGGLS-VFAGVGERTREGNDLLREMLESGIIKYGDDFMHSMENGGWDLSKVD---MPGMRESKATFVFGQMNEPPGARARVALSGLSIAEYFRDG--AGSDQGKDVLFFVDNIFRFTQAGSEVSALLGRMPSAVGYQPTLATEMGAMQERITSTNKGSITSVQAVYVPADDLTDPAPATTFAHLDATTVLSRKIAELGIYPAVDPLDSTSRILTPQILGDEHYDCAQRVKEILQKYKQLQDIIAILGMEELSEEDKLSVSRARRVQRFLSQPFHVAEQFTGLKGVLVDIKDTIKGFNMIIDGELDHLPEAAFNLKGTIEEAIEA-------GEKMLAEA-------------------------------------------------   [503]
Fl_traHe    -----------------------------------------------------MANIGRITQVIGPVVDVSFEAEGAKL----PNIFDAFTVK----KS------------DGSV---IVLECQQHLGEDRVRTIAMDGTEGLTRGMEVVDTEQPISMPTGEDIKGRLFNVIGDAID-GIDQ-PEGKT-----KLPIHRDAPRFEDLSTSSEVLYTGIKVIDLIEPYSKGGKIGLFGGAGVGKTVLIQELINNIAKGHGGLS-VFAGVGERTREGNDLLREMLESGIVKYGDEFMHSMEEGKWDLSKVD---KEALKESKATFVFGQMNEPPGARARVALSGLTLAEYYRDGDKDSNETGKDILFFIDNIFRFTQAGSEVSALLGRMPSAVGYQPTLATEMGAMQERITSTKNGSITSVQAVYVPADDLTDPAPATTFSHLDATTVLSRKIAELGIYPAVDPLDSTSRILERSIVGDEHYDCAQRVKEILQRYKELQDIIAILGMDELSEEDRQTVYRARRVQRFLSQPFHVAEQFTGLKGVLVDIKDTIKGFNMIMDGELDHLPEAAFNLKGTIEEAIEA-------GEKMLAEA-------------------------------------------------   [502]
Ma_ferFO    -------------------------------------------------------MSGIIVQVIGPVVDVRFE-SG-KL----PNIYNALTIA----DA---------------N---LTMETQQHIGNNTVRAVAMGSTDGLKRGMAVEDTGNAIMVPVGQGTLGRIMNVLGTGID-FQGEAVECEE-----RWAIHREPPRFEELAPASEILETGIKVIDLMAPIAKGGKVGLFGGAGVGKTVNMMELINNIAKAHGGFS-VFAGVGERTREGNDFYYEMKESNVL--------------------D----------KVALVYGQMNEPPGNRLRVALTGLTMAEYFRDE-------GRDVLIFIDNIYRYSLAGVEVSALLGRMPSAVGYQPTLAEEMGKLQERIASTKTGSITSVQAVYVPADDLTDPAPATTFAHLDSTIVLSRQIAELGIYPAVDPLDSTSRQLDPKVVGSEHYDIAINVQQTLQRYKELQDIIAILGMDELSDDDKLLVTRARKIQRFLSQPFHVAEVFTGSPGVYAKRDETIKGFKGILAGEYDHLPEQAFYMVGGISEAVAK-------AEKMQARA-------------------------------------------------   [462]
Th_cruSO    ------------------------------------------------------MN-GKIVQIIGPVIDVEFK-GA-DL----PKIYDALKVD----EL---------------D---LTLEVQQQVGDNVVRAIAMGSSDGLKRGMAVSNTGEAISVPVGKPTLGRIFDVLGNPID-NAGP-VESEE-----KMTIHRPAPAFDELAASQELLETGVKVIDLICPFAKGGKVGLFGGAGVGKTVNMMELIRNIAIEHSGYS-VFAGVGERTREGNDFYYEMEESGVL--------------------D----------KVALVYGQMNEPPGNRLRVALTGLTMAEYFRDE-------GRDILFFVDNIYRYTLAGTEVSALLGRMPSAVGYQPTLSQEMGQIQERITSTKTGSITSIQAVYVPADDLTDPAPATTFAHLDATVVLNRSIAETGIYPAIDPLDSTSRQLDPLVVGSEHYDTARGVQETLQRYKELKDIIAILGMDELSEEDRSLVARARKMQRFFSQPYFVAKVFTGEDGRYVPLKETLRGFKMIISGELDDIPEQAFMYAGDIDEVLEK-------AKKYKD---------------------------------------------------   [459]
Th_aerSO    -------------------------------------------------------MSGKIVQIIGPVIDVEFS-GA-AL----PKVHDALIVD----DK---------------G---LTLEVQQQIGDGVVRAIAMGSSDGLKRGMKVTGTGSAITVPVGKATLGRIFDVLGNAID-NAGA-VETAD-----RAPIHRKAPKFEELAASQELLETGVKVIDLICPFAKGGKVGLFGGAGVGKTVNMMELIRNIAIEHSGYS-VFAGVGERTREGNDFYHEMNEGGVL--------------------D----------KVALVYGQMNEPPGNRLRVALTGLTMAEFFRDE-------GRDVLFFVDNIYRYTLAGTEVSALLGRMPSAVGYQPTLAEEMGQVQERITSTKTGSITSIQAVYVPADDLTDPSPATTFAHLDATVVLNRSIAETGIYPAIDPLDSTSRQLDPLVVGEEHYNVANGVQQTLQRYKELKDIIAILGMDELSEEDRALVARARKMQRFFSQPYFVAKVFTGEDGRYVPLAETIRGFKMILSGEMDDVPEQAFMFCGTIDEVLEK-------AQKYKG---------------------------------------------------   [459]
Th_cycSO    -------------------------------------------------------MSGKIVQIIGPVIDVEFS-GA-AL----PKVHDALIVG----DK---------------G---LTLEVQQQIGDGVVRAIAMGSSDGLKRGMIVTNTGSAITVPVGKATLGRIFDVLGNAID-NAGP-VETED-----RAPIHRKAPKFEDLAASQELLETGVKVIDLICPFAKGGKVGLFGGAGVGKTVNMMELIRNIAIEHSGYS-VFAGVGERTREGNDFYHEMNEGGVL--------------------D----------KVALVYGQMNEPPGNRLRVALTGLTMAEFFRDE-------GRDVLFFVDNIYRYTLAGTEVSALLGRMPSAVGYQPTLAEEMGQVQERITSTKTGSITSIQAVYVPADDLTDPSPATTFAHLDATVVLNRSIAETGIYPAIDPLDSTSRQLDPLVVGDEHYNVANGVQQTLQRYKELKDIIAILGMDELSEEDRALVARARKMQRFFSQPYFVAKVFTGEDGRYVTLAETIRGFKMILNGEMDDVPEQAFMFCGTIDEVLEK-------AQKYKG---------------------------------------------------   [459]
Ac_calSO    ----------------------------------------------MSEAQAAEKAVGHIVQVIGPVIDIAFP-RG-EV----PEIMEAVVVE----DR---------------Q---LTIEIQTQLGDGVARGIAMGASEGLKRGLKVRRTGAAISVPVGHGTLGRIMNVLGDPVD-GKGD-VQCDQ-----RTPIHRAAPAFDELAASTEILETGVKVIDLVCPFAKGGKVGLFGGAGVGKTVLMMELIRNIAIEHTGYS-VFAGIGERTREGNDFYHEMTESKVL--------------------D----------KVALCYGQMNEPPGNRLRVGLTGLTMAEHFRDE-------GRDILMFIDNIFRYTLAGTEVSALLGRMPSAVGYQPTLAEEMGKLQERITSTKVGSITSVQAVYVPADDITDPSPATTFAHLDATVVLSRQIAELGIYPALDPLDSFSRQLDPQIVGQEHYDVARACQKTLQRYKELQDIIAILGMDELSADDKVLVARARKIQRFLSQPFFVAEVFTGAPGTYVSLKETIRGFKAIVNGEYDHLPEQAFYMVGTIDEAIAK-------AQKLQQG--------------------------------------------------   [469]
At_ferFO    ----------------------------------------------MSEAVAKENAVGHIVQVIGPVIDVAFS-RG-QV----PEIMEAIVVD----AN---------------N---LTIEVQAQLGDGVARGIAMGPSEGLKRGLAVTRTGAPISVPVGHATLGRIMNVLGEPVD-GKGP-VQTED-----RQAIHRPAPAFDELAASTEVLETGIKVIDLVCPFAKGGKVGLFGGAGVGKTVLMMELIRNIAIEHTGYS-VFAGVGERTREGNDFYHEMTDSGVL--------------------D----------KVALVYGQMNEPPGNRLRAGLTGLTMAEHFRDE-------GRDILMFIDNIFRYTLAGTEVSALLGRMPSAVGYQPTLAEEMGQLQERITSTKVGSITSVQAVYVPADDLTDPSPATTFAHLDATVVLSRQIAELGIYPALDPLDSFSRQLDPQIVGQEHYDVARSCQKTLQRYKELQDIIAILGMDELSEDDKLLVSRARKIQRYLSQPFFVAEVFTGSPGTYVSLKETIRAFKAIVAGEYDHLPEQAFYMVGTIDEALAK-------AQKLQQG--------------------------------------------------   [469]
At_feiFO    ----------------------------------------------MSEAVAKENAVGHIVQVIGPVIDVAFP-RG-QV----PEIMEAIVVS----DK---------------N---LTIEVQAQLGDGVARGIAMGPSEGLKRGLAVRRTGAPISVPVGHATLGRIMDVLGDPVD-GKGP-IQTAE-----RKAIHRPAPAFDELAASTEVLETGIKVIDLVCPFAKGGKVGLFGGAGVGKTVLMMELIRNIAIEHTGYS-VFAGVGERTREGNDFYHEMTDSGVL--------------------D----------KVALVYGQMNEPPGNRLRAGLTGLTMAEHFRDE-------GRDILMFIDNIFRYTLAGTEVSALLGRMPSAVGYQPTLAEEMGKLQERITSTKVGSITSVQAVYVPADDLTDPSPATTFAHLDATVVLSRQIAELGIYPALDPLDSFSRQLDPAIVGQEHYDVARSCQKTLQRYKELQDIIAILGMDELSEDDKLLVSRARKIQRFLSQPFFVAEVFTGSPGTYASLKETIRGFKAIVAGEYDHLPEQAFYMVGTIDEALAK-------AQKLQQG--------------------------------------------------   [469]
Ph_pr2He    ------------------------------------------------------MSTGKIVKVIGAVVDVEFD-QD-SV----PRVYDALNII----DG------------NNSS---LVLEVQQQIGSGIVRCIAMGSSDGMRRGLVAVNTGEPITVPVGEETLGRIMNVLGQPID-ECGE-IGQKT-----SYPIHREPPSYEDQANSTELLETGVKVIDLICPFAKGGKIGLFGGAGVGKTVNMMELINNIAKAHSGLS-VFTGVGERTREGNDFYYEMKEAGVL--------------------D----------KVAMVYGQMNEPPGNRLRVALTGLTIAERFRDE-------GRDVLLFIDNIYRYTLAGTEVSALLGRMPSAVGYQPTLAEEMGVLQERITSTHKGSITSIQAVYVPADDLTDPSPATTFAHLDATVVLSRNIAALGLYPAIDPLDSTSRQLDPLVVGVEHYDVARGVQTVLQRYKELKDIIAILGMDELSEDDKLTVARARKVERFLTQPYHVAEVFTGQPGIFVSLKDTLNGFKGLLSGEYDDVPEQAFLYCGAIEDVIEK-------AKTM-----------------------------------------------------   [461]
Vi_choHe    ------------------------------------------------------MATGKIVQIIGAVVDVEFP-QS-EV----PSVYDALNVV----DS-------------KER---LVLEVQQQLGGGVIRAIVMGSSDGLRRGMTVQNTGAPISVPVGTKTLGRIMNVLGDAID-ERGD-IGAEE-----VYSIHRPAPSYEEQSSATELLETGVKVIDLICPFAKGGKIGLFGGAGVGKTVNMMELINNIALQHSGLS-VFAGVGERTREGNDFYHEMQEAGVV--------------------N---VEQPELSKVAMVYGQMNEPPGNRLRVALTGLTMAEKFRDE-------GRDVLLFIDNIYRYTLAGTEVSALLGRMPSAVGYQPTLAEEMGVLQERITSTKKGSITSVQAVYVPADDLTDPSPATTFAHLDATVVLNRNIAAMGLYPAIDPLDSTSRQLDPLVVGQEHYDVARGVQATLQRYKELKDIIAILGMDELSEADKQVVARARKIERFLTQPYHVAEVFTGDPGVYVPLKETLRGFKGLLAGDYDDIPEQAFMYCGTIDDAIEN-------AKKL-----------------------------------------------------   [467]
Ph_proHe    ------------------------------------------------------MATGKIVQIIGAVVDVEFP-QD-SV----PKVYDALKVD----AK---------------EKGTLVLEVQQQLGGGVVRCIAMGTSDGLRRGLSVENTDRPIEVPVGIATLGRIMNVLGEPID-ECGE-IGEEQ-----RYAIHREAPSYEEQSNETSLLETGVKVIDLICPFAKGGKIGLFGGAGVGKTVNMMELINNIALQHSGLS-VFAGVGERTREGNDFYFEMQEAGVV--------------------N---LENPSESKVAMVYGQMNEPPGNRLRVALTGLTMAERFRDE-------GRDVLLFIDNIYRYTLAGTEVSALLGRMPSAVGYQPTLAEEMGVLQERITSTKSGSITSVQAVYVPADDLTDPSPATTFAHLDATVVLSRQIASLGLYPAIDPLDSTSRMLDPLVVGQEHYDIARGVQSLLQRYKELKDIIAILGMDELSENDKQAVSRARKIERFLTQPYHVAEVFTGDPGIYVALKDTLRSFKGLLAGEYDDIPEQAFMYCGAIEDVLEK-------AKKL-----------------------------------------------------   [468]
Bu_aphHe    ------------------------------------------------------MATGKIIQIIGAVVDVEFN-QD-SV----PKIYNALEVK----NK-------------QYK---LILEVQQQLGSGVVRTIAMGSSNGLKRGLIVTDLGHYIKVPVGEATLGRIINVLGETID-NKGA-LKNNQSDKIEYWEIHRSPPSYRDQASCREILETGIKVIDLICPFSKGGKVGLFGGAGVGKTVNMMELIRNIAVEHSGYS-VFTGVGERTREGNDFYHEMNDSQVL--------------------D----------KVSLVYGQMNEPPGNRLRVAFTGLTIAEKFRDE-------GKDVLLFIDNIYRYTLAGTEVSALLGRMPSAVGYQPTLAEEMGLLQERITSTKNGSITSVQAVYVPADDLTDPSPATTFAHLDSTVTLSRQIASLGIYPAIDPLNSTSRQLDPYIVGDEHYETALGVQSILQRYQELKDIIAILGMDELAEKDKLLVSRARKIQRFLSQPFFVAEVFTGFPGKYVSLKDNIRAFKGIIKGEFDDLPEQAFYMVGSIEEVIEK-------AKKL-----------------------------------------------------   [465]
Ca_okuSO    ------------------------------------------------------MSIGKITQIIGAVIDVEFS-AD-NM----PKIYDALKVL----ET---------------G---LTLEVQQQLGDHIVRAIAMGGSEGLKRGLGVTNTGEPIKVPVGVKTLGRIMNVLGEPID-NAGE-IGQEV-----DWTIHRSAPDYDELAPTTELLETGIKVIDLICPFAKGGKVGLFGGAGVGKTVNMMELIRNIAIAHSGYS-VFAGVGERTREGNDFYHEMKESNVL--------------------N----------KVSLVYGQMNEPPGNRLRVALTGLTMAEYFRDE-------GRDVLLFIDNIYRYTLAGTEVSALLGRMPSAVGYQPTLASEMGALQERITSTKKGSITSIQAVYVPADDLTDPSPATTFAHLDATVVLSRQVAELGIYPAVDPLDSTSRQLDPLIVGEEHYNVARGVQGVLQRYKELKDIIAILGMDELSEEDKRSVSRARKVQRFLSQPFFVAEVFTGAPGKYVSLKDTIAGFKAILDGEMDDFPEQVFYMTGSIDEVRGR-------SKEKA----------------------------------------------------   [459]
Beg_PSSO    ------------------------------------------------------MSSGKIVQIIGAVVDVEFP-RD-AM----PKIYDALLVP----ES---------------D---LTLEVQQQLGDGIVRTIAMGTTDGMRREMQVKNTGEPIMMPVGQKTLGRIMDVLGKPID-EKGP-INEED-----RWSIHRKAPAFEELSNSNDLLETGIKVIDLLCPFAKGVKLVYLVVLALAKPLIMMELIRNIAIEHSGYS-VFAGVGERTREGNDFYHEMKGSNVL--------------------D----------KVSLVYGQMNEPPGNRLRVALSGLTMAEYFRDE-------GRDVLLFIDNIYRYTLAGVEVSALLGRMPSAVGYQPTLAEEMGALQERITSTKTGSITSIQAVYVPADDLTDPSPATTFAHLDATVVLSRQVAELGIYPAVDPLDSTSRQLDPLVVGQEHYDVARAVQGTLQRYKELKDIIAILGMDELSEEDKKTVSRARRIQKFLSQPFFVAEVFTGTAGKFVPLKETIAGFKSIVNGEYDELPEQAFYMVGGIDEAVNR-------AKRI-----------------------------------------------------   [458]
Al_vinAP    ------------------------------------------------------MSSGNVVEIIGAVVDVQFP-RG-EM----PKVYDALKIE----ST---------------G---LTLEVQQQLGDGVVRTIAMGSTDGLQRGVDVTATGAPIQVPVGQATLGRIMDVLGNPID-EQGE-VKSEA-----RWSIHRQAPKLEDQAASTEILETGIKVIDLIMPIAKGGKVGLFGGAGVGKTVTLMELIRNIAVEHSGFS-VFAGVGERTREGNDFYHEMKDGGVL--------------------D----------KVALVYGQMNEPPGNRLRVALTGLTMAEYFRDE-------GRDVLMFIDNIYRYTLAGTEVSALLGRMPSAVGYQPTLASEMGALQERITSTRTGSITSFQAVYVPADDLTDPSPATTFAHLDATLVLSRQIAELGIYPAVDPLDSTSRILDPNVVGTEHYETARAVQGTLQRYKELKDIIAILGMDELSEEDKLTVNRARKIQRFLSQPFFVAEVFTGAPGKFVSVKDTIKDFKAIVNGEYDHLPEQAFYMVGGIEEAVEK-------AKKMAN---------------------------------------------------   [460]
Th_denFO    ------------------------------------------------------MSNGKIVQIIGAVVDVEFP-RD-AM----PKVMEALKMQ----AP---------------E---LTFEVQQQLGDGVVRTIAMGSTDGLRRGMDVLSTGNPIMVPVGQKTLGRIMNVLGDPVD-EAGP-IGAET-----TMPIHRKAPAYADQAATVEILETGIKVIDLIMPIAKGGKVGLFGGAGVGKTVTLMELIRNIAVQHSGFS-VFAGVGERTREGNDFYHEMKEGGVL--------------------D----------KVALVYGQMNEPPGNRLRVALTGLTMAEYFRDE-------GRDVLLFVDNIYRYTLAGTEVSALLGRMPSAVGYQPTLADEMGRLQERITSTKTGSITSFQAVYVPADDLTDPSPATTFAHLDATLVLSRQVAELGIYPAVDPLDSTSRILDPQVVGEEHYTVARKVQGTLQKYKELRDIIAILGMDELSPEDKLAVSRARKLQRFLSQPFFVAEVFTGAPGKYVTLKDTIAGFKAIVEGEYDHLPEQAFYMVGGIEEAVEK-------AKTIQ----------------------------------------------------   [459]
Ma_aquFO    ------------------------------------------------------MSSGHIVQIIGAVIDVEFP-RD-SV----PSVYDALLLE----GG---------------E---TTLEVQQQLGDGIVRTIAMGSTEGLKRGLKAENTGKPISVPVGTQTLGRIMDVLGRPID-EQGD-IGEEE-----RWAIHRKAPGYADQAASADLLETGIKVIDLICPFAKGGKVGLFGGAGVGKTVNMMELINNIAKEHSGLS-VFAGVGERTREGNDFYYEMKESNVL--------------------D----------KVAMVYGQMNEPPGNRLRVALTGLTMAEKFRDE-------GRDVLLFVDNIYRYTLAGTEVSALLGRMPSAVGYQPTLAEEMGQLQERITSTKTGSITSIQAVYVPADDLTDPSPATTFSHLDATVVLSRDIASKGIYPAIDPLDSTSRQLDPLVIGEQHYNVARGVQNVLQRYKELKDIIAILGMDELSEDDKLIVSRARKIERFLSQPFHVAEVFTGSPGKYVSLKETIASFEGILNGDYDDMPEQAFYMCGGIEEAIEK-------AKAMKEKEGK-----------------------------------------------   [464]
Ac_ADPHe    ------------------------------------------------------MSSGRIIQIIGAVIDVEFE-RN-SV----PKIYDALQVD----GT---------------E---TTLEVQQQLGDGVVRTIAMGSTEGLKRGLNVTSTNAPISVPVGPATLGRIMDVLGRPID-EAGP-VATEE-----RLPIHRQAPSYAEQAASTDLLETGIKVIDLLCPFAKGGKVGLFGGAGVGKTVNMMELINNIAKAHSGLS-VFAGVGERTREGNDFYHEMKDSNVL--------------------D----------KVAMVYGQMNEPPGNRLRVALTGLTMAEYFRDQ-KDENGKGRDVLLFVDNIYRYTLAGTEVSALLGRMPSAVGYQPTLAEEMGVLQERITSTKSGSITSIQAVYVPADDLTDPSPATTFAHLDATVVLSRDIASSGIYPAIDPLDSTSRQLDPLVVGQEHYEIARSVQNVLQRYKELKDIIAILGMDELAEEDKLVVYRARKIQRFFSQPFHVAEVFTGAPGKLVPLKETIRGFKGLLAGEYDHIPEQAFYMVGGIDEVIAK-------AEKL-----------------------------------------------------   [464]
Ch_vioHe    ------------------------------------------------------MSQGKIVQIIGAVIDVEFP-RD-AM----PKVYDALKLV----DA---------------D---LTLEVQQQLGDGVVRTIAMGSSDGLKRGMAVANTGAPISVPVGAATLGRIMDVLGNPVD-EAGP-VATDA-----RRAIHQAAPKFDELSAAADILETGIKVIDLLCPFAKGGKVGLFGGAGVGKTVNMMELINNIAKAHSGLS-VFAGVGERTREGNDFYHEMKDSNVL--------------------D----------KVAMVYGQMNEPPGNRLRVALTGLTMAEHFRDE-KDENGKGRDVLLFVDNIYRYTLAGTEVSALLGRMPSAVGYQPTLAEEMGRLQERITSTKDGSITSIQAVYVPADDLTDPSPATTFAHLDATVVLSRDIASLGIYPAVDPLDSTSRQLDPLVVGDEHYTVARGVQSTLQRYKELRDIIAILGMDELSEEDKLVVARARKIQRFLSQPFHVAEVFTGSPGKYVPLRETIKGFKAILAGEYDHLPEQAFYMVGAIEEAAEK-------AKTLN----------------------------------------------------   [465]
Ne_menHe    ------------------------------------------------------MSQGKIVQIIGAVVDVEFP-RD-MI----PRVYDALKLD----EN---------------G---LTLEVQQLLGDGVVRTIAMGSSDGLKRGMTVSNTGAPITVPVGKGTLGRIVDVLGTPVD-EAGP-IDTDK-----SRAIHQAAPKFDELSSTTELLETGIKVIDLLCPFAKGGKVGLFGGAGVGKTVNMMELINNIAKAHSGLS-VFAGVGERTREGNDFYHEMKDSNVL--------------------D----------KVAMVYGQMNEPPGNRLRVALTGLTMAEYFRDE-KDENGKGRDVLFFVDNIYRYTLAGTEVSALLGRMPSAVGYQPTLAEEMGRLQERITSTQTGSITSIQAVYVPADDLTDPSPATTFAHLDATVVLSRDIASLGIYPAVDPLDSTSRQLDPMVLGQEHYDVARGVQSTLQKYKELRDIIAILGMDELSDEDKLTVMRARKIQRFLSQPFHVAEVFTGSPGKYVALRDTIAGFKAILNGEYDHLPEQAFYMVGSIEEAVEK-------AKTLN----------------------------------------------------   [465]
Si_litFO    ------------------------------------------------------MSQGKIVQCIGAVVDIEFP-RD-KM----PKVYEALTLA----DAGNSTAEAG-----------LTFEVEQQLGDGVVRTIAMGSSDGLRRGMAVNATGNPIQVPVGTGTLGRIMDVLGRPID-EVGP-IKSDE-----KRSIHQAAPKFDELSPSVDLLETGIKVIDLVCPFAKGGKVGLFGGAGVGKTVNMLELINNIAKQHSGLS-VFAGVGERTREGNDFYHEMSDAGVI--------------------D---KEDFTKSKVAMVFGQMNEPPGNRLRVALSGLTMAEKFRDE-------GRDILFFVDNIYRYTLAGTEVSALLGRMPSAVGYQPTLAEEMGRLQERITSTKVGSITSIQAVYVPADDLTDPSPATTFLHLDSTVVLSRDIASLGIYPAVDPLDSTSRQLDPLVVGEEHYSVARSVQQTLQRYKELRDIIAILGMDELAPEDKLAVARARKIQRFLSQPFHVAEVFTGAPGKYVTLKDTIKGFKGIVNGEYDHLPEQAFYMVGGIEEAVEK-------AKTLQ----------------------------------------------------   [473]
Ga_capFO    ------------------------------------------------------MTQGKIVQCIGAVVDIEFP-RD-QM----PKVYDALTLQ----AA--------AGSIVEAG---LTFEVQQQLGDGVVRTIAMGSSDGLQRGMAVVNTNAPISVPVGAGTLGRIMDVLGRPID-DAGE-IPCEE-----RRPIHQKAPKFDELSPSVDLLETGIKVIDLVCPFAKGGKVGLFGGAGVGKTVNMMELINNIAKQHSGLS-VFAGVGERTREGNDFYHEMKDSNVL--------------------D----------KVSMVFGQMNEPPGNRLRVALTGLTMAEKFRDE-------GRDILFFVDNIYRYTLAGTEVSALLGRMPSAVGYQPTLAEEMGRLQERITSTKVGSITSVQAVYVPADDLTDPAPATTFLHLDSTVVLSRDIASLGIYPAVDPLDSSSRQLDPLVVGEEHYSVARRVQQNLQRYKELRDIIAILGMDELAPEDKLAVARARKIQRFLSQPFHVAEVFTGSPGKYVTLKETIKGFKGIVDGDYDHLPEQAFYMVGGIEEAVEK-------AKTL-----------------------------------------------------   [465]
Po_necHe    ------------------------------------------------------MSNGNIVQCIGPVVDIQFP-RD-KM----PNIYDALTLV----DG-------GEKSFSEKG---LTFEVQQQIGDGVVRAIAMGASDGLRRGMEVKSTGKPISVPVGPATLGRIMDVLGRPID-DAGP-IATEE-----RRAIHQPAPKFDELSPSVDLLETGIKVIDLVCPFAKGGKVGLFGGAGVGKTVNMMELINNIAKQHSGLS-VFAGVGERTREGNDFYHEMKESNVI--------------------D----------KVAMVFGQMNEPPGNRLRVALTGLTMAEAFRDE-------GRDILFFVDNIYRYTLAGTEVSALLGRMPSAVGYQPTLAEEMGKLQERITSTKTGSVTSIQAVYVPADDLTDPSPATTFLHLDSTVVLSRDIAALGIYPAVDPLDSTSRQLDPQVVGQEHYEVARDVQMTLQRYKELRDIIAILGMDELSPEDKLAVSRARKIQRFLSQPFHVAEVFTGSPGKYVPLKETIRGFKMICSGELDHLPEQAFYMVGSIDEAIEK-------AKKL-----------------------------------------------------   [466]
Bo_perHe    ------------------------------------------------------MSNGTIVQCIGAVVDIQFP-RD-NM----PKIYEALTLV----DE--------GSSFAEKG---LTLEVQQQLGDGVVRTIALGSSDGLRRGMQVAGTGAPISVPVGHGTLGRIMDVLGRPID-EAGP-IASDE-----KRAIHQPAPRFDELSPSVELLETGIKVIDLVCPFAKGGKVGLFGGAGVGKTVNMMELINNIAKQHSGLS-VFAGVGERTREGNDFYHEMEESNVL--------------------D----------KVAMVFGQMNEPPGNRLRVALTGLTMAEKFRDE-------GRDILFFVDNIYRYTLAGTEVSALLGRMPSAVGYQPTLAEEMGVLQERITSTKTGSITSIQAVYVPADDLTDPSPATTFQHLDSTVVLSRDIAALGIYPAVDPLDSSSRQLDPQVVGEEHYQVARGVQQTLQRYKELRDIIAILGMDELSPEDKQAVARARKIQRFLSQPFYVAEVFTGSPGKYVSLAETIRGFKMIVDGECDALPEQAFYMVGTIDEAFEK-------AKKLQ----------------------------------------------------   [466]
Cu_pinHe    ------------------------------------------------------MSIGNIVQCIGAVVDIEFP-RN-AM----PKVYDALVLE----DS--------SETSFAEK--GLTFEVQQQLGDGVVRTIALGSSDGLRRGMAVKNTEAPISVPVGQGTLGRIMDVLGRPID-EAGP-IASDE-----RRAIHQKAPKFDELSPSTDLLETGIKVIDLICPFAKGGKVGLFGGAGVGKTVNMMELINNIAKQHSGLS-VFAGVGERTREGNDFYHEMKDSNVL--------------------D----------KVAMVFGQMNEPPGNRLRVALSGLTMAEKFRDE-------GRDILFFVDNIYRYTLAGTEVSALLGRMPSAVGYQPTLAEEMGKLQERITSTKTGSITSIQAVYVPADDLTDPSPATTFLHLDSTLVLSRDIAALGIYPAVDPLDSTSRQMDPQVVGQEHYNVARAVQQTLQRYKELRDIIAILGMDELSPEDKMAVNRARKIQRFLSQPFHVAEVFTGSPGKYVPLKETIRGFKMLVDGECDHLPEQAFYMVGSIDEAFEK-------AKKLQ----------------------------------------------------   [467]
Bu_383He    -------------------------------------------------MSTAALVEGKIVQCIGAVIDVEFP-RD-SM----PKIYDALILD----GS---------------E---LTLEVQQQLGDGVVRTICLGASDGLRRGLTVKNTAKPISVPVGKPTLGRIMDVLGRPID-EAGP-IESET-----TRSIHQKAPAFDELSPSTELLETGIKVIDLICPFAKGGKVGLFGGAGVGKTVNMMELINNIAKEHGGYS-VFAGVGERTREGNDFYHEMKDSNVL--------------------D----------KVALVYGQMNEPPGNRLRVALTGLTMAEHFRDE-------GLDVLFFVDNIYRFTLAGTEVSALLGRMPSAVGYQPTLAEEMGKLQERITSTKKGSITSVQAVYVPADDLTDPSPATTFGHLDATVVLSRDIASLGIYPAVDPLDSTSRQIDPNVIGEEHYSITRRVQQTLQRYKELRDIIAILGMDELSPEDKLSVARARKIQRFLSQPFHVAEVFTGSPGKYVPLKETIRGFKMIVDGECDHLPEQAFYMVGTIDEAFEK-------AKKIS----------------------------------------------------   [464]
Le_choFO    ----------------------------------------------MANIQATAGAVGKIVQCIGAVVDVEFP-RN-QM----PRIYDALKLE----GT---------------A---LTLEVQQQLGDGVVRTIALGSSDGLRRGLEVKNTGLPITVPVGPATLGRIMDVLGNPID-ERGP-VSMEL-----SASIHRKAPAYDELSPSQDLLETGIKVIDLICPFAKGGKVGLFGGAGVGKTVNMMELINNIAKAHSGLS-VFAGVGERTREGNDFYHEMADSGVV--------------------N---LESLGESKVAMVYGQMNEPPGNRLRVALTGLTIAESFRDE-------GRDVLFFVDNIYRYTLAGTEVSALLGRMPSAVGYQPTLAEEMGRLQERITSTKVGSITSIQAVYVPADDLTDPSPATTFAHLDATVVLSRDIASLGIYPAVDPLDSNSRQVDPNVVGEEHYNTTRAVQQVLQRYKELRDIIAILGMDELAPEDKLAVSRARKIQRFLSQPFHVAEVFTGSPGKYVPLKETIRGFKMIVAGECDHLPEQAFYMVGTIDEAFEK-------AKKMQ----------------------------------------------------   [474]
Rh_ferFR    ---------------------------------------------MAQDTQTNTAVQGKIVQCIGAVVDVEFP-RD-QM----PKIYDALKLE----GS---------------A---LTLEVQQQLGDGIVRTIALGSSDGLRRGLMVSNTANPIMVPVGTATLGRIMDVLGTPID-ERGP-VSTEK-----YASIHRKAPTYDELSPSQELLETGIKVIDLVCPFAKGGKVGLFGGAGVGKTVNMMELINNIAKAHSGLS-VFAGVGERTREGNDFYHEMADSGVV--------------------N---LENLGESKVAMVYGQMNEPPGNRLRVALTGLTIAESFRDE-------GKDVLFFVDNIYRFTLAGTEVSALLGRMPSAVGYQPTLAEEMGRLQERITSTKVGSITSIQAVYVPADDLTDPSPATTFAHLDSTVVLSRDIASLGIYPAVDPLDSTSRQLDPNVVGQDHYETARAVQGTLQRYKELRDIIAILGMDELAPEDKLTVARARKIQRFLSQPFHVAEVFTGSPGKYVSLAETIRGFKMIVAGECDHLPEQAFYMVGTIDEAFEK-------AKKI-----------------------------------------------------   [474]
Ac_delFO    ----------------------------------------------------MAQVQGKIVQCIGAVVDVEFP-RD-QM----PKIYDALKLE----GS---------------S---LTLEVQQQLGDGVVRTIALGSSDGLRRGIMVTNTGSAITVPVGKATLGRIMDVLGAPID-ERGP-VSQDL-----TASIHRKAPAYDELSPSQELLETGIKVIDLVCPFAKGGKVGLFGGAGVGKTVNMMELINNIAKAHSGLS-VFAGVGERTREGNDFYHEMADSGVV--------------------N---LEKLEDSKVAMVYGQMNEPPGNRLRVALTGLTIAESFRDE-------GRDVLFFVDNIYRYTLAGTEVSALLGRMPSAVGYQPTLAEEMGRLQERITSTKVGSITSIQAVYVPADDLTDPSPATTFAHLDSTVVLSRDIASLGIYPAVDPLDSTSRQLDPNVVGEDHYATARAVQGTLQRYKELRDIIAILGMDELAPEDKLAVARARKIQRFLSQPFHVAEVFTGSPGKYVPLSETIRGFKMIVNGECDHLPEQAFYMVGTIDEAFEK-------AKKVA----------------------------------------------------   [468]
Ac_abrFO    ----------------------------------------------------MAQVQGKIVQCIGAVVDVEFP-RD-QM----PKVYDALKLE----GS---------------P---LTLEVQQQLGDGVVRTIALGSSDGLKRGLMVTNTGNPITVPVGKATLGRIMDVLGNPID-ERGP-VDQSL-----TASIHRKAPAYDELSPSQELLETGIKVIDLVCPFAKGGKVGLFGGAGVGKTVNMMELINNIAKAHSGLS-VFAGVGERTREGNDFYHEMADSGVV--------------------N---LENLGESKVAMVYGQMNEPPGNRLRVALTGLTIAESFRDE-------GRDVLFFVDNIYRYTLAGTEVSALLGRMPSAVGYQPTLAEEMGRLQERITSTKVGSITSIQAVYVPADDLTDPSPATTFAHLDSTVVLSRDIAALGIYPAVDPLDSTSRQLDPQVVGEEHYQVARQVQGTLQRYKELRDIIAILGMDELAPEDKLVVARARKIQRFLSQPFHVAEVFTGSPGKYVPLSETIRGFKMIVAGECDHLPEQAFYMVGTIDEAFEK-------AKKVA----------------------------------------------------   [468]
Es_colHe    ------------------------------------------------------MATGKIVQVIGAVVDVEFP-QD-AV----PRVYDALEVQ----NG-------------NER---LVLEVQQQLGGGIVRTIAMGSSDGLRRGLDVKDLEHPIEVPVGKATLGRIMNVLGEPVD-MKGE-IGEEE-----RWAIHRAAPSYEELSNSQELLETGIKVIDLMCPFAKGGKVGLFGGAGVGKTVNMMELIRNIAIEHSGYS-VFAGVGERTREGNDFYHEMTDSNVI--------------------D----------KVSLVYGQMNEPPGNRLRVALTGLTMAEKFRDE-------GRDVLLFVDNIYRYTLAGTEVSALLGRMPSAVGYQPTLAEEMGVLQERITSTKTGSITSVQAVYVPADDLTDPSPATTFAHLDATVVLSRQIASLGIYPAVDPLDSTSRQLDPLVVGQEHYDTARGVQSILQRYQELKDIIAILGMDELSEEDKLVVARARKIQRFLSQPFFVAEVFTGSPGKYVSLKDTIRGFKGIMEGEYDHLPEQAFYMVGSIEEAVEK-------AKKL-----------------------------------------------------   [460]
Sh_loiFR    ------------------------------------------------------MSTGTVVQVIGAVVDVEFP-HD-AV----PQVYDALEIK----SE---------------G---LVLEVQQQLGGGVVRTIAMGSSDGLRRGIEVVNTGSPITVPVGSATLGRIMNVLGQPVD-EAGP-IGEDE-----RYVIHREAPSYEDQSNTTELLETGIKVIDLVCPFAKGGKVGLFGGAGVGKTVNMMELINNIAKAHSGLS-VFAGVGERTREGNDFYYEMEESGVL--------------------D----------KVAMVYGQMNEPPGNRLRVALTGLTMAEKFRDE-------GKDVLLFVDNIYRYTLAGTEVSALLGRMPSAVGYQPTLAEEMGVLQERITSTKTGSITSVQAVYVPADDLTDPSPATTFAHLDATVVLSRNIASLGIYPAVDPLDSTSRQLDPQVVGQEHYDVASGVQNVLQRYKELKDIIAILGMDELSDEDKTTVARARKIEKYLSQPFFVAEVFTGSPGKYVALKDTIRGFKGLLEGEFDHIPEQAFYMAGSIDEVIER-------ANKK-----------------------------------------------------   [458]
Fe_balFR    ------------------------------------------------------MSTGTVVQVIGAVVDVEFP-QD-AV----PQVYDALTVS----ND-------------GAS---LVLEVQQQLGGGVVRTIAMGASEGLRRGLKATNTGNTIQVPVGTATLGRIMNVLGEPID-EAGD-IGEEE-----RWSIHREAPSYEDQSSATELLETGVKVIDLVCPFAKGGKVGLFGGAGVGKTVNMMELIRNIAIEHSGYS-VFAGVGERTREGNDFYHEMKESNVL--------------------D----------KVSLVYGQMNEPPGNRLRVALTGLTMAEKFRDE-------GRDVLLFVDNIYRYTLAGTEVSALLGRMPSAVGYQPTLAEEMGVLQERIASTKTGSITSVQAVYVPADDLTDPSPATTFAHLDATVVLSRDIAARGIYPAIDPLDSTSRQLDPLVIGQEHYDVARGVQSVLQRYKELKDIIAILGMDELSEEDKQTVARARKIERFLSQPFFVAEVFTGAPGKYVPLKETIRGFKGILEGEFDHLPEQAFYMVGSIDEAIEK-------GKNV-----------------------------------------------------   [460]
Ha_neaAP    ------------------------------------------------------MSSGKIVEIIGAVIDVEFP-RD-AV----PKVYDAIKIE----QT---------------G---LIVEVQQQIGDGVVRGIAMGSSDGLKRGMTAVNTGSPIQVPVGKGTLGRIMDVLGHPID-NAGD-VACDE-----KWSIHRKPPTFDEQANSTELLETGIKVIDLLCPFAKGGKVGLFGGAGVGKTVNMMELIRNIAVEHSGYS-VFAGVGERTREGNDFYHEMKDGGVL--------------------D----------KVALVYGQMNEPPGNRLRVALTGLTMAEFFRDE-------GRDVLMFIDNIYRYTLAGTEVSALLGRMPSAVGYQPTLAEEMGVLQERITSTKTGSITSVQAVYVPADDLTDPSPATTFAHLDATVVLSRDIASLGIYPAIDPLDSTSRQLDPQVVGDTHYSVARSVQKTLQRYKELKDIIAILGMDELSDDDKATVSRARKIQRFMSQPFFVAEVFTGAPGRYVSLKETIRAFQGIVAGEYDHLPEQAFYMVGTIDEAVEK-------AAKLAAKA-------------------------------------------------   [462]
Th_thiSO    ------------------------------------------------------MSSGKIVEIIGAVVDVEFP-RN-AV----PRVYEALRLK----DL---------------D---LTLEVQQQLGDGVVRTIAMGSTDGLKRQTEVVATGNAIQVPVGTATLGRVMDVLGRPVD-NAGP-VEAPE-----HWSIHRAAPSFDEQAGSTELLETGIKVIDLLCPFAKGGKVGLFGGAGVGKTVNMMELIRNIAIEHSGYS-VFAGVGERTREGNDFYHEMKESNVL--------------------D----------KVALVYGQMNEPPGNRLRVALTGLTMAEFFRDE-------GRDVLMFIDNIYRYTLAGTEVSALLGRMPSAVGYQPTLAEEMGVLQERITSTQKGSITSIQAVYVPADDLTDPSPATTFAHLDATVVLSRQIAELGIYPAVDPLDSTSRQLDPNIIGHEHYDTARAVQNTLQRYKELKDIIAILGMDELSEDDKLLVARARKIQRFLSQPFFVAEVFTGSAGKYVSLKDTIRGFNAIVSGEYDHLPEQAFYMVGSIEEAAEK-------AEKLK----------------------------------------------------   [459]
Th_HLEAP    ------------------------------------------------------MSAGNIVEIIGAVVDVEFP-RD-AV----PNVYDALRVE----DS---------------G---LTLEVQQQLGDGVVRTIAMGSTDGMRRGVTVANTGAPISVPVGKGTLGRVMDVLGNPVD-NAGD-VQTEE-----RWSIHRPAPSFDEQAGSTELLETGIKVIDLLCPFAKGGKVGLFGGAGVGKTVNMMELIRNIAIEHSGYS-VFAGVGERTREGNDFYHEMKDSNVL--------------------D----------KVALVYGQMNEPPGNRLRVALTGLTMAEFFRDE-------GRDVLMFIDNIYRYTLAGTEVSALLGRMPSAVGYQPTLAEEMGVLQERITSTKKGSITSIQAVYVPADDLTDPSPATTFAHLDATVVLSRQIAELGIYPAVDPLDSTSRQLDPQVIGNEHYDTARAVQNTLQRYKELKDIIAILGMDELSEDDKLIVARARKIQRFLSQPFFVAEVFTGAPGKYVSLKDTIRGFQAIVAGEYDHLPEQAFYMVGTIDEAVEK-------AGKLK----------------------------------------------------   [459]
Th_K90AP    ------------------------------------------------------MSSGKIVEIIGAVVDVEFP-HG-EV----PKVYDALTLE----NG-------------------LTLEVQQQLGDGVVRTIAMGTTEGVKRQTPVTATGKPISVPVGKGTLGRVMDVLGRPVD-NAGD-VEAQE-----TWSIHRAAPTFDEQAGSTELLETGIKVIDLLCPFAKGGKVGLFGGAGVGKTVNMMELIRNIAIEHSGYS-VFAGVGERTREGNDFYHEMKDSNVL--------------------D----------KVALVYGQMNEPPGNRLRVALTGLTMAEFFRDE-------GRDVLMFIDNIYRYTLAGTEVSALLGRMPSAVGYQPTLAEEMGVLQERITSTKKGSITSIQAVYVPADDLTDPSPATTFAHLDATVVLSRQIAELGIYPAVDPLDSTSRQLDPQIIGQEHYDTARAVQNTLQRYKELKDIIAILGMDELSEDDKLVVARARKIQRYLSQPFFVAEVFTGAPGKYVSLKDTIRAFKAIVAGEYDHLPEQAFYMVGTIEEAVEK-------AEKLG----------------------------------------------------   [458]
Ni_oceAP    ------------------------------------------------------MSTGKTVQIIGAVVDVEFP-RE-SI----PKVYHALRID----DV---------------G---LTLEVQQQLGDGVVRTIAMGGSDGLRRGMAVTNTGAPISVPVGTKTLGRIMDVLGEPVD-EAGP-VGEEE-----RWSIHRKAPAYEELSPATELLETGIKVIDLICPFAKGGKVGLFGGAGVGKTVNMMELIRNIATEHSGYS-VFAGVGERTREGNDFYHEMKDSQVL--------------------D----------KVSLVYGQMNEPPGNRLRVALTGLTMAEFFREE-------GRDVLLFVDNIYRYTLAGTEVSALLGRMPSAVGYQPTLAEEMGVLQERITSTKTGSITSIQAVYVPADDLTDPSPATTFAHLDATVVLSRQIAELGIYPAVDPLDSTSRQLDPLIVGQEHYQVARAVQGNLQRYKELKDIIAILGMDELSEEDKLTVSRARKIQRFLSQPFFVAEVFTGSPGKYVPLKETIQSFKGIVEGEYDHLPEQAFYMVGTIDEAVEK-------AKKL-----------------------------------------------------   [458]
Ni_watAP    ------------------------------------------------------MSTGKTVQIIGAVVDVEFP-RE-SI----PKVYDALRID----DV---------------G---LTLEVQQQLGDGVVRTIAMGGSDGLRRGMAVTNTGAPISVPVGTKTLGRIMDVLGEPVD-EAGP-IGEEE-----RWSIHRKAPAYEELSPATELLETGIKVIDLICPFAKGGKVGLFGGAGVGKTVNMMELIRNIATEHSGYS-VFAGVGERTREGNDFYHEMKDSQVL--------------------D----------KVSLVYGQMNEPPGNRLRVALTGLTMAEFFREE-------GRDVLLFVDNIYRYTLAGTEVSALLGRMPSAVGYQPTLAEEMGVLQERITSTKTGSITSIQAVYVPADDLTDPSPATTFAHLDATVVLSRQIAELGIYPAVDPLDSTSRQLDPLIVGQEHYQVARAVQGNLQRYKELKDIIAILGMDELSEEDKLTVSRARKIQRFLSQPFFVAEVFTGSPGKYVPLKETIQSFKGIVEGEYDHLPEQAFYMVGTIDEAVEK-------AKKL-----------------------------------------------------   [458]
Ni_halAP    ------------------------------------------------------MSTGKTVQIIGAVVDVEFP-RE-SM----PKVYDALRID----DV---------------G---LTLEVQQQLGDGVVRTIAMGSSDGLSRGMAVTNTGSPISVPVGAKTLGRIMDVLGDPVD-EAGP-VGEEE-----RWAIHRKAPTYEELSPATELLETGIKVVDLICPFAKGGKVGLFGGAGVGKTVNMMELIRNIATEHAGYS-VFAGVGERTREGNDFYHEMKESQVL--------------------D----------KVSLVYGQMNEPPGNRLRVALTGLTMAEYFREE-------GRDVLLFIDNIYRYTLAGTEVSALLGRMPSAVGYQPTLAEEMGVLQERITSTKTGSITSIQAVYVPADDLTDPSPATTFAHLDATVVLSRQIAELGIYPAVDPLDSTSRQLDPLIVGQEHYQVARSVQGNLQRYKELKDIIAILGMDELSEEDKLIVARARKIQRFLSQPFFVAEVFTGSPGKYVPLKETIQSFKGIVEGEYDHLPEQAFYMVGTIDEAVEK-------AKKL-----------------------------------------------------   [458]
Al_ehrAP    ------------------------------------------------------MSSGKIVQVIGAVVDVEFP-QD-QV----PKIYDALIVD----ER---------------G---LTLEVQQQLGDGVVRTIAMGSSDGLKRSEKVSATGKPISVPVGKGTLGRIMDVLGEPVD-EKGA-VETEE-----RWGIHRSAPSFAEQAGGAELLETGIKVIDLLCPFAKGGKVGLFGGAGVGKTVNMMELIRNIATEHAGYS-VFAGVGERTREGNDFYHEMKDSNVL--------------------D----------KVALVYGQMNEPPGNRLRVALTGLTMAEYFRDE-------GRDILMFIDNIYRYTLAGTEVSALLGRMPSAVGYQPTLAEEMGKLQERITSTKTGSITSVQAVYVPADDLTDPSPATTFAHLDATVVLARGIAELGIYPAVDPLDSTSRQLDPLVVGEEHYNVARGVQGVLQRYKELRDIIAILGMDELSEDDKLTVARARKIQRFLSQPFFVAEVFTGAPGKYVPLKDTIASFKAILDGEYDHLPEQAFYMVGTVDEAAEK-------AKNL-----------------------------------------------------   [458]
Ha_halAP    ------------------------------------------------------MSAGKIVQVIGAVVDVEFP-RD-QV----PQIYDALVVD----ER---------------G---LTLEVQQQLGDGVVRTIAMGSSDGLTRSEKVSNTGNPISVPVGQGTLGRIMDVLGEPVD-EAGE-VKTDE-----RWSIHRNAPSYEEQSGGQELLETGIKVIDLLCPFAKGGKVGLFGGAGVGKTVNMMELIRNIAVEHSGYS-VFAGVGERTREGNDFYHEMKDSNVL--------------------D----------KVSLVYGQMNEPPGNRLRVALTGLTMAEYFRDE-------GRDVLMFIDNIYRYTLAGQEVSALLGRMPSAVGYQPTLAEEMGKLQERITSTKTGSITSVQAVYVPADDLTDPAPATTFAHLDATIVLSRQIAELGIYPAVDPLDSTSRQLDPLVIGQEHYDVARGVQGVLQRYKELKDIIAILGMDELSEEDKLTVSRARKIQRFLSQPFFVAEVFTGMPGKYVSLKDTVASFKAIIDGEYDHLPEQAFYMVGTVEEAAEK-------AKNL-----------------------------------------------------   [458]
Na_prSfR    -------------------------------------------------------MEGKVLQILGPVVDVEF--EG-DI----PAINEALYVE----FE---------AEGEKKK---VVLEVAAQIGDHIVRTIAMDLTDGLTRGEKVVATGAPIKVPVGEAVLGRIFNVTGDVID-GGEE-VPADT----PRWSIHRDAPPFEEQSTKMEVFETGIKVVDLLCPYMKGGKTGLFGGAGVGKTVIIMELIHNVAYKHSGYS-VFAGVGERTREGNDLYHEMKESGVL--------------------D----------KVALCYGQMNEPPGCRNRVAMTGLTMAEYFRDE------EGRDVLMFIDNIFRFAQAGAEMSALLGRIPSAVGYQPTLATEMGKLQERITSTKKGSITSIQAVYVPADDLTDPAPASVFAHLDSTTVLNRKIAEKGIYPAVDPLDSTSRILDPQIVGEEHYRVARGVQEVLQKYKDLQDIIAILGMDELSEEDKLTVARARKIEKFLSQPFFVAKVFTGADGRYVELDKTIAGFKEILEGKVDDLPENAFYMVGDLDEAKEK-------AEKMKAQS-------------------------------------------------   [468]
He_pylHe    ----------------------------------------------------MKAMEGKIIQVLGPVVDVEF--ES-YL----PAIFEALDIN----FE---------VNGVQKS---LVLEVAAHLGGNRVRAIAMDMTEGLVRNQVIKARGKMIEVPVGEEVLGRIFNVVGESID-NLEP-LKPSL-----TWPIHRKAPSFEQQSTKTEMFETGIKVIDLLAPYSKGGKVGLFGGAGVGKTVIIMELIHNVAYKHNGYS-VFAGVGERTREGNDLYFEMKEGGVL--------------------D----------KVALCYGQMNEPPGARNRIAFTGLTMAEYFRDE------KGLDVLMFIDNIFRYAQSGAEMSALLGRIPSAVGYQPTLAGEMGKLQERIASTKNGSITSVQAVYVPADDLTDPAPASVFAHLDATTVLNRKIAEKGIYPAVDPLDSTSRILSPQMIGEKHYEVATGIQQVLQKYKDLQDIIAILGLDELSEEDKKTVERARKIEKFLSQPFFVAEVFTGSPGKYVTLQETLEGFGGILEGKYDHIPENAFYMVGSIQEVLEK-------AKNMKNS--------------------------------------------------   [469]
Wo_sucHe    -------------------------------------------------------MEGRITQVMGPVVDVDF--DS-YL----PAINEALDVN----YD---------IEGHPKK---LVLEVAAHIGDSRVRTIAMDMTEGLTRGTKVVARGKSIEVPVGEQVLGRIFNVVGDVID-GGDE-LKEPV-----KWSIHRTAPTFENQSTKTEMFETGIKVVDLLAPYSKGGKVGLFGGAGVGKTVVIMELIHNVAFKHSGYS-VFAGVGERTREGNDLYHEMKESGVL--------------------D----------KVALCYGQMNEPPGARNRIAFTGLTMAEYFRDE------KGLDVLMFIDNIFRYAQSGAEMSALLGRIPSAVGYQPTLASEMGKLQERITSTKKGSITSVQAVYVPADDLTDPAPASVFAHLDATTVLNRKIAEKGIYPAVDPLDSTSRILDPQVVGEDHYKTATGVQQVLQKYKDLQDIIAILGMDELSEEDKRVVERARRIEKFLSQPFFVAEVFTGSPGKYVTLQETLEGFKGILEGKYDQIPENAFYMVGGIDEVLEK-------AERLKANA-------------------------------------------------   [467]
Su_kujSO    -------------------------------------------------------MIGKIAQVIGPVVDVDF--EG-YL----PTVNEAIEVN----VS---------VEGNTTR---LVLEVASHLGNGRVRTIAMDMSEGLVRGMAAKATGAPIKVPVGEKVLGRIFNVIGETID-GGDQ-ITDCD-----TWSIHRDPPPLVDQSTKTEMFETGIKVVDLLAPYGKGGKVGLFGGAGVGKTVIIMELINNVAQGHSGLS-VFAGVGERTREGNDLYHEMKESSVL--------------------D----------KVALCYGQMSEPPGARNRIALTGLTMAEYFRDE------KGLDVLMFIDNIFRFAQSGSEMSALLGRIPSAVGYQPTLAREMGALQDRITSTKKGSITSVQAVYVPADDLTDPAPASVFAHLDATTVLNRKIAEKGIYPAVDPLDSTSRLLDPQIIGEEHYNVARGVQKTLQKYKDLQDIIAILGMDELSEDDKATVERARKIEKFLSQPFHVAEVFTGAPGKYVKLEDTIKGFKGILEGEFDHMPEGAFYMVGNMNEAIEK-------AEKMKSK--------------------------------------------------   [466]
Su_denSO    ---------------------------------------------------MEKNMIGKISQVMGPVVDVDF--DG-YL----PIINEAIEVN----IN---------LEGTQTR---LVLEVAAHLGDGRVRTIAMDMSEGLVRGMNATATGSPIKVPVGEKVLGRIFNVIGETID-DGEQ-VTDAP-----MWSIHRQPPALVEQSTTTEMFETGIKVVDLLAPYSKGGKVGLFGGAGVGKTVIIMELIHNVAMGHDGLS-VFAGVGERTREGNDLYHEMKDSNVL--------------------D----------KVALCYGQMSEPPGARNRIALTGLTMAEYFRDE------KGLDVLMFVDNIFRFAQSGSEMSALLGRIPSAVGYQPTLAREMGALQDRITSTKNGSITSVQAVYVPADDLTDPAPASVFAHLDATTVLNRKIAEKGIYPAVDPLDSSSRLLDPQILGEEHYNVARGVQQTLQKYKDLQDIIAILGMDELSEDDKNIVERARKIEKFLSQPFFVAEVFTGSPGKYVSLADTIKGFKMILSGECDHMPEGSFYMVGGIDEAIEK-------AQKMK----------------------------------------------------   [468]
Su_autSO    -------------------------------------------------------MIGKISQVMGPVVDVDF--DG-NL----PAINEAIEVN----VN---------LEGSEHR---LVLEVAAHLGDGRVRTIAMDMSEGLVRGMAAKATGAPISVPVGEKVLGRIFNVIGETID-GGEQ-VSDAP-----TWSIHREPPALVDQSTTTEMFETGIKVVDLLAPYAKGGKVGLFGGAGVGKTVIIMELIHNVAHGHEGLS-VFAGVGERTREGNDLYYEMKESNVL--------------------D----------KVALCYGQMSEPPGARNRIALTGLTMAEYFRDE------KKLDVLMFIDNIFRFAQSGSEMSALLGRIPSAVGYQPTLAREMGALQDRITSTKDGSITSVQAVYVPADDLTDPAPASVFAHLDATTVLNRKIAEKGIYPAVDPLDSTSRLLDPQILGEEHYNVARGVQQTLQKYKDLQDIIAILGMDELSEDDKNVVERARKIEKFLSQPFFVAEVFTGAPGKYVKLEDTIAGFKGILNGDYDHMSENSFYMVGGMDEALAK-------HEKNK----------------------------------------------------   [464]
Ca_jejHe    -------------------------------------------------------MQGFISQVLGPVVDVDF--ND-YL----PQINEAIVVN----FE---------SEGKKHK---LVLEVAAHLGDNRVRTIAMDMTDGLVRGLKAEALGAPISVPVGEKVLGRIFNVTGDLID-EGEE-ISFDK-----KWAIHRDPPAFEDQSTKSEIFETGIKVVDLLAPYAKGGKVGLFGGAGVGKTVIIMELIHNVAFKHSGYS-VFAGVGERTREGNDLYNEMKESNVL--------------------D----------KVALCYGQMNEPPGARNRIALTGLTMAEYFRDE------MGLDVLMFIDNIFRFSQSGSEMSALLGRIPSAVGYQPTLASEMGKFQERITSTKKGSITSVQAVYVPADDLTDPAPATVFAHLDATTVLNRAIAEKGIYPAVDPLDSTSRMLDPNIIGEEHYKVARGVQSVLQKYKDLQDIIAILGMDELSEEDKLVVERARKIEKFLSQPFFVAEVFTGSPGKYISLEDTIAGFKGILEGKYDHLPENAFYMVGNIDEAIAK-------ADKLKG---------------------------------------------------   [465]
Su_deSfR    -------------------------------------------------------MNGLISQIMGPVVDVDF--NG-YL----PKINEAIEVN----YE----V-----EGKKQK---LILEVAAHLGDNRVRTIAMDMSEGLTRGIEVKALGNPIQVPVGEEVLGRIFNVVGDVID-QGEP-VAGKT-----KWSIHREPPKFEEQSTKSEIFETGIKVVDLLAPYAKGGKVGLFGGAGVGKTVIIMELIHNVAFKHSGYS-VFAGVGERTREGNDLYHEMKDSNVL--------------------D----------KVALCYGQMSEPPGARNRIALTGLTMAEYFRDE------MGLDVLMFIDNIFRFSQSGAEMSALLGRIPSAVGYQPTLASEMGKFQERITSTKKGSITSVQAVYVPADDLTDPAPATVFAHLDATTVLNRSIAEKGIYPAVDPLDSSSRMLNPEILGAEHYNVSRGVQAVLQKYKDLQDIIAILGMDELSEEDKVTVDRARKIERFLSQPFFVAEVFTGSPGKYVTLEESIAGFKGILEGKYDDLPEAAFYMVGSIEEVIEK-------AAKLKS---------------------------------------------------   [465]
Le_intHe    ------------------------------------------------------MNKGKIKQIIGSVLDIEFE-NG-EL----PEIYNALEIE----TN---------VSGKKET---IIAEVQTHIGGKAVRAIALSSTDGLIRGQEVSNTGKPISVPVGDATLGRIFNVLGKTID--EGPAITVKE-----TRPIHRAAPSFDELTSKTEVFETGIKVIDLLAPYIKGGKTGLFGGAGVGKTVLIQELINNIAKQHGGFS-VFAGVGERTREGNDLWREMKESGVI--------------------D----------KTVLCYGQMNEPPGARLRVALSALTMAEHFRDS------IGTDVLLFVDNIFRFSQAGSEVSALLGRMPSAVGYQPTLSTEMGALQERITSTKKGSITSVQAIYVPADDLTDPAPANAFAHLDATTVLSRAISDKGIYPAVDPLDSTSRVMNAQVLGEEHYLVAREVQRILQRYKDLQDIIAILGMDELSEDDKVLVARARKIEKFLSQPFHVAEVFTGAPGKYVKLADTVRSFKEVISGNYDHLPEQAFYMVGSIDDAIEK-------AKGYKG---------------------------------------------------   [467]
Op_terHe    ------------------------------------------------------MNTGKIVQVIGPVVDVQFA-EN-AI----PPILQALTVE----FT---------AAGKPQV---LTLEIQQHLGDGIARTVAMSSSEGLVRGMTVVDTGAPISVPVGDGVLGRIFDVTGNTVD-GKGP-VKFDK-----KYPIHRPAPTLAEQNTKAEILETGIKVIDLICPFIKGGKAGAFGGAGVGKTVVILELINNVAKAHGGYS-VFGGVGERSREGNDLYHEMSEAGVI--------------------N---QKDLSKSKVALVYGQMNEPPGARMRVALSALAMTEYFRDE------KNQDVLLFIDNIFRFSQAGSEVSALLGRSPSAVGYQPTLSNEMGILQERITSTKKGSITSVQAVYVPADDLTDPAPANTFAHLDSTIVLERSIAELGIYPAVDPLASVSKALQADIVGEEHYFVAREVQRVLQRYKDLQDIIAILGLDELSPEDKQTVYRARKIQRFLSQPFSVAEVFTGTPGKYVPVKETVRGFKMILDGQLDDVAEGDFYMKGGIDEVIAA-------SKKS-----------------------------------------------------   [472]
Ch_flaHe    -----------------------------------------------------MSNTGTIVQVIGPVVDVDFS-AS-TL----PKIYEALEIT----FD---------VNGVSTR---LVLEVQQHLGEGWVRAIAMSSSEGLKRGLKVTATGSAISVPVGEGVLGRVFNVTGDPVD-ERGE-VPHTK-----RYPIHRAAPTLMDQDVKANILETGIKVIDLICPFTKGGKVGAFGGAGVGKTVVIMELINNIAKGHGGYS-VFAGVGERTREGNDLYHEMSEAGVI--------------------N---QKDLSKSKVALVYGQMNEPPGARLRVALSALSMAEYFRDE------KNQDVLLFVDNVFRFSQAGSEVSALLGRTPSAVGYQPTLAAEMGQLQERITSTTKGSVTSFQAVYVPADDLTDPAPANTFAHLDSTIVLERSIAELGIYPAVDPLASTSKALAPEIVGEEHYAVARGVQRVLQRYKDLQDIIAILGMDELSPEDKLTVFRARKIQRFLSQPFTVAEVFTGTPGQYVSIAETIRGFKEILEGKHDDVNETNFYMKGGIDMIKG-----------------------------------------------------------------   [468]
Me_infHe    ------------------------------------------------------MKKGKVVQIIGPVVDVEFA-DT-EV----PPIYNALKIK----YE---------KEGEPTT---LFLEVQQHLGEGWVRAIAMSTTDGLKRGMEVEDTGDFISVPVGPSVLGRIFNVLGEPID-EKGD-VRAEK-----RLPIHRPAPSLLDQDIKATILETGIKVIDLICPFLRGGKVGAFGGAGVGKTVVIMELINNIAKAHGGFS-VFSGVGERTREGNDLYNEMAEAKVI--------------------D---LDDLSKSKVALVYGQMNEPPGARLRVGLSGLTMAEYFRDE------MKQDVLLFIDNIFRFSQAGSEVSALLGRTPSAVGYQPTLASEMGALQERITSTRNGSITSFQAVYVPADDLTDPAPANTFAHLDSTIVLERSIAEQGIYPAVDPLASTSKALSPEIVGQEHYEVARGVQRVLQRYKDLQDIIAILGMDELSPEDKLTVYRARKIQRFLSQPFHVAEVFTGIKGQYVPIKETIRGFKEILEGKHDDVPEGNFYMKGTIDQIRS-----------------------------------------------------------------   [467]
Ge_ferFR    ---------------------------------------------------MSTTLQGRVIAIVGPAVDVEF--DA-HL----PEIMNALHTE----IG-------------GVM---VTLEVQQHLGENRVRCVSMQPTEGMIRGQVVTDTGKAINVPVGPETLGRIINVVGDPVD-ERGP-IGNKM-----TLPIHREAPKYEELNTTSEMFETGIKVIDLLEPYAKGGKTGLFGGAGVGKTVLIMELINNIAKGHGGYS-VFAGVGERTREGNDLWHEMMDSGVI--------------------N---KDNLSKSKVALIYGQMTEPPGARARVALTGLTVAEYFRDQ------EGKDVLLFIDNIFRFTQAGAEVSALLGRMPSAVGYQPTLATEMGELQERITSTKKGSITSVQAVYVPADDYTDPAPATTFAHLDATTNLSREIAALGIYPAVDPLASTSRLLDPRILGEHHYNTAMRVKQILQKYKELQDIIAILGMDELSDDDKLVVARARKIQRFLSQPFHVAEQFTGMQGKYVKLEDSIKGFSEICDGKWDHLPEQAFYLVGTIEEAVEK-------AEKLAAV--------------------------------------------------   [473]
Pe_mobHe    ----------------------------------------------------MQDQKGKIISVIGPVVDVKFP-EG-QL----PNVYDALKVK----NE-----------YSGEE---LILEVEQLIGDDTARCVAMDSTDGIRRGQEVINTLEPIKVPVGDTTLGRMVNLLGKPID-EKGD-VEGEE-----YWPIHRDPPSLNEQDTSIEILETGIKCIDLLAPFPRGGKIGFFGGAGVGKTVLVMELIRNIAKEHQGIS-VFAGVGERTREGNDLWLEMQETGVI--------------------D----------STALVFGQMNEPPGARFRVPLTALTISEYFRDR------QKKDVLLFIDNIFRFVQAGSEVSALLGRMPSAVGYQPTLASDMGQLQERITSTKDGSITSVQAIYVPADDFTDPAPATTFAHLDANINLSRRQSELGLYPAVDPLDSTSKMLDPNVVGQDHYSVAREVKEVLQRYEDLQDIIAILGIEELSEEDRQIVNRARRIQRFLTQPFFVAERFTNYSGKYVNVEDTIKGFKEILEGKHDDLPESAFYMVGTIEEAVEK-------AKKMNE---------------------------------------------------   [467]
CDe_auSR    ------------------------------------------------------MNVGEVVQIIGVVVDVRFP-PG-QV----PEIYNALTIE----TD------KVDAFGRKFN---LTLEVAQHLGNNVVRTVAMSTTDGLVRGAKVVDTGAPIKVPVGRPVLGRLIDVLGMPID-GLGD-IKAET-----YYPIHRPAPALVDQSTKVEQLETGLKVIDLLVPFMKGGKIGMFGGAGVGKTVIVMELINNIAKQHGGIS-VFAGVGERTREGNELLLEMTEAGVL--------------------D----------KTMMVFGQMNEPPGCRLRVGLTGLCLAEYFRDE------EGADVLIFIDNIFRFAQAGTEVSALLGRMPSAVGYQPTLATEMGQLQERITSTTKGSITSVQAVYVPADDLTDPAPANTFAHLDGTVVLSRQIAELGIYPAVDPLDSVSRILDPNVVGQEHYQVARGVQKVLQRYKELQDIIAILGMEELSEEDKLIVARARKLQRYLSQPFHVAEAFTGTPGRYVSLKDNIRGFQEILDGKHDGLPEDAFYMVGTIEEAVEK-------GKKILEAS-------------------------------------------------   [472]
Sy_JA3OP    ----------------------------------------------MVTATATATNVGYITQVIGPVIDAEFP-SG-KL----PEIYNALKVE----AT--------TESGLKVK---VTFEVQQLLGDNRVRAVAMSSTDGLVRGMPVVDTGAPITVPVGEATLGRIFNVLGEPVD-QGEP-VQAKE-----FAPIHRSAPPFVELTVKPEPFETGIKVIDLLAPFKRGGKVGLFGGAGVGKTVLIQELIHNIAEEHSGLS-VFAGVGERTREGNDLYNEMKESGVL--------------------D----------KVALVYGQMNEPPGARMRVGLTALTMAEYFRDV------NKQDVLLFIDNIFRFVQAGSEVSALLGRMPSAVGYQPTLATEMGNLQERITSTKQGSITSVQAVYVPADDLTDPAPATTFAHLDSTVVLSRSLAAKGIYPAVDPLDSSSTILQADIVGEEHYNTAQAVKQTLQRYKELQDIIAILGLDELSEEDKLVVARARRIERFLSQPFFVAEVFTGSPGKYVKLEDTIKGFQRILSGELDHLPEQAFYLVGTIEEAIEK-------AEKLKSK--------------------------------------------------   [477]
Sy_JA2OP    ----------------------------------------------MVTATATATNVGYITQVIGPVIDAEFP-SG-KL----PEIYNALKVE----GT--------TESGLKVN---VTFEVQQLLGDNRVRAVAMSSTDGLVRGMPVVDTGAPITVPVGQPTLGRIFNVLGEPVD-QGEP-VQAQE-----FAPIHRSAPPLVDLTIKPEPFETGIKVIDLLAPFKKGGKVGLFGGAGVGKTVLIQELIHNIAEEHSGLS-VFAGVGERTREGNDLYNEMKESGVL--------------------D----------KVALVYGQMNEPPGARMRVGLTALTMAEYFRDV------NKQDVLLFIDNIFRFVQAGSEVSALLGRMPSAVGYQPTLATEMGNLQERITSTKQGSITSVQAVYVPADDLTDPAPATTFAHLDSTVVLSRSLAAKGIYPAVDPLDSSSTILQADIVGEEHYNTARAVKQTLQRYKELQDIIAILGLDELSEEDKLVVARARRIERFLSQPFFVAEVFTGSPGKYVKLADTIKGFQRILSGELDNLPEQAFYLVGTIEEAIEK-------AEKLKSK--------------------------------------------------   [477]
Gl_vioOP    ------------------------------------------------MVTTTAKNVGYITQIIGPVVDAEFP-EG-DL----PAIYNALLIE----GK--------TDSGLDIR---LTCEVQQLLGDKKVRAVSMSTTDGMVRGMKAIDTGAPITVPVGKSTLGRIFNVLGEPID-ELGP-VEIVD-----KFSIHRSAPKFTDLVTQPEIFETGIKVIDLLAPYRKGGKIGLFGGAGVGKTVLIQELIHNIAKEHSGVS-VFGGVGERTREGNDLYNEFKESNVL--------------------G----------QVALVYGQMNEPPGARMRVGLTALTMAEYFRDV------SKQDVLLFIDNIFRFVQAGSEVSALLGRMPSAVGYQPTLGTEMGDLQERITSTNEGSITSVQAVYVPADDLTDPAPATTFAHLDATTVLSRQLASLGIYPAVDPLSSTSTMLQPAVVGEEHYNIARGVQSTLQRYKDLQDIIAILGLDELSPEDKLVVNRARKLQRFLSQPFHVAEIFTGSPGKYVSLDKTIAGFKRVLQGEFDDLPEQAFYLVGDLDEALEK-------AKKLKDEGKS-----------------------------------------------   [478]
Pr_marOP    ---------------------------------------------MVATPSTSSQTKGVVRQVIGPVLDVEFP-AG-KL----PKILNALRIE----AK--------NPAGQDIA---LTAEVQQLLGDHRVRAVAMSGTDGLVRGMEAIDTGAPISVPVGEATLGRIFNVLGEPVD-EQGP-VNTKD-----TAPIHRAAPKLTDLETKPKVFETGIKVIDLLAPYRQGGKVGLFGGAGVGKTVLIQELINNIAKEHGGVS-VFGGVGERTREGNDLYEEFKESGVI--------------------N---ADDLTQSKVALCFGQMNEPPGARMRVGLSALTMAEHFRDV------NKQDVLLFVDNIFRFVQAGSEVSALLGRMPSAVGYQPTLGTDVGELQERITSTLEGSITSIQAVYVPADDLTDPAPATTFAHLDATTVLARALAAKGIYPAVDPLDSTSTMLQPSVVGDEHYKTARAVQSTLQRYKELQDIIAILGLDELSEEDRLTVDRARKIEKFLSQPFFVAEIFTGMSGKYVKLEDTIAGFNMILSGELDDLPEQAFYLVGNIDEVKAK-------AEKINSEK-------------------------------------------------   [486]
Sy_990OP    ---------------------------------------------MVASAPASAGTKGVIRQVIGPVLDVEFP-AG-KL----PKIYNALRVE----AK--------NTSGQDVA---LTAEVQQLLGDHRVRAVAMSGTDGLVRGMEAVDTGAPISVPVGEATLGRIFNVLGEPVD-EQGP-VKTKT-----TAPIHREAPKLTELETKPKVFETGIKVIDLLAPYRQGGKVGLFGGAGVGKTVLIQELINNIAKEHGGVS-VFGGVGERTREGNDLYEEFKESGVI--------------------N---ADDLSKSKVALCYGQMNEPPGARMRVGLSALTMAEHFRDV------NKQDVLLFVDNIFRFVQAGSEVSALLGRMPSAVGYQPTLGTDVGTLQERVASTVEGSITSIQAVYVPADDLTDPAPATTFAHLDATTVLNRALASKGIYPAVDPLDSSSTMLQPAVVGDEHYRTARAVQSTLQRYKELQDIIAILGLDELSEDDRQTVDRARKVEKFLSQPFFVAEIFTGMPGKYVKLDETIAGFNQILAGELDDLPEQAFYLVGSIEEVKAK-------AQKMAAESK------------------------------------------------   [487]
Sy_810OP    ---------------------------------------------MVASAPASAGTKGVIRQVIGPVLDVEFP-AG-KL----PKIYNALRVE----TK--------NTAGQDVA---LTAEVQQLLGDHRVRAVAMSGTDGLVRGMEIADTGAPISVPVGEATLGRIFNVLGEPVD-EQGP-VNASA-----TAPIHRDAPNLTELETKPKVFETGIKVIDLLAPYRQGGKVGLFGGAGVGKTVLIQELINNIAKEHGGVS-VFGGVGERTREGNDLYEEFKESGVI--------------------N---ADDLSKSKVALCYGQMNEPPGARMRVGLSALTMAEHFRDV------NKQDVLLFVDNIFRFVQAGSEVSALLGRMPSAVGYQPTLGTDVGALQERVASTVEGSITSIQAVYVPADDLTDPAPATTFAHLDATTVLNRALASKGIYPAVDPLDSTSTMLQPAVVGDEHYRTARLVQSTLQRYKELQDIIAILGLDELSEDDRQTVDRARKVEKFLSQPFFVAEIFTGMPGKYVKLEETIAGFNQILAGELDHLPEAAFYLVGSIEEAKAK-------AEKIAAETK------------------------------------------------   [487]
Sy_960OP    ---------------------------------------------MVASAPASAGTKGVIRQVIGPVLDVEFP-AG-KL----PKIYNALRIE----GK--------NPAGDDVA---LTAEVQQLLGDHRVRAVAMSGTDGLVRGMEAVDTGAPISVPVGEGTLGRIFNVLGEPVD-EQGP-VNTTA-----TAPIHRDAPNITELETKPKVFETGIKVIDLLAPYRQGGKVGLFGGAGVGKTVLIQELINNIAKEHGGVS-VFGGVGERTREGNDLYEEFKESGVI--------------------N---ADDLSKSKVALCYGQMNEPPGARMRVGLSALTMAEHFRDV------NKQDVLLFVDNIFRFVQAGSEVSALLGRMPSAVGYQPTLGTDVGALQERVASTVEGSITSIQAVYVPADDLTDPAPATTFAHLDATTVLNRALASKGIYPAVDPLDSTSTMLQPAVVGDEHYRTARAVQSTLQRYKELQDIIAILGLDELSEDDRRTVDRARKVEKFLSQPFFVAEIFTGMPGKYVKLEETIAGFNQILAGELDSLPEAAFYLVGNIEEVKAK-------AEKIAAETK------------------------------------------------   [487]
Sy_931OP    ---------------------------------------------MAAAAPASTGSKGVVRQVIGPVLDVEFP-AG-KL----PKILNALRIE----GT--------NTAGEAIG---LTAEVQQLLGDHRVRAVAMSGTDGLVRGMEALDTGSPIAVPVGEATLGRIFNVLGEPVD-EQGP-VNTNV-----TSPIHREAPKLTELETKPKVFETGIKVIDLLAPYRQGGKIGLFGGAGVGKTVLIQELINNIAKEHGGVS-VFGGVGERTREGNDLYEEFKESGVI--------------------N---ADDLSKSKVALCYGQMNEPPGARMRVGLSALTMAEHFRDV------NKQDVLLFVDNIFRFVQAGSEVSALLGRMPSAVGYQPTLGTDVGALQERVASTLEGSITSIQAVYVPADDLTDPAPATTFAHLDATTVLNRALASKGIYPAVDPLDSTSTMLQPAVVGDEHYRTARAVQSTLQRYKELQDIIAILGLDELSEDDRQTVDRARKIEKFLSQPFFVAEIFTGMPGKYVKLEDTISGFNQILAGDLDSLPEQSFYLVGNIDEVKAK-------AEKIAAESK------------------------------------------------   [487]
Sy_780OP    ---------------------------------------------MAAAAPASAGTKGVVRQVIGPVLDVEFP-AG-KL----PKILNALRIE----GT--------NTAGQPVA---LTAEVQQLLGDHRVRAVAMSGTDGLVRGMEALDTGAPISVPVGEATLGRIFNVLGEPVD-EQGP-VNASA-----TAPIHRSAPKLTELETKPKVFETGIKVIDLLAPYRQGGKVGLFGGAGVGKTVLIQELINNIAKEHGGVS-VFGGVGERTREGNDLYEEFKDSGVI--------------------N---AEDLSKSKVALCYGQMNEPPGARMRVGLSALTMAEHFRDV------NKQDVLLFVDNIFRFVQAGSEVSALLGRMPSAVGYQPTLGTDVGELQERITSTLEGSITSIQAVYVPADDLTDPAPATTFAHLDATTVLSRGLASKGIYPAVDPLDSTSTMLQPAVVGEEHYKTARAVQSTLQRYKELQDIIAILGLDELSEDDRRTVDRARKIEKFLSQPFFVAEIFTGMPGVYVKLEETIAGFNQILAGELDHLPEQAFYLVGNIDQVKAK-------AEKIAAEAK------------------------------------------------   [487]
Sy_RCCOP    ---------------------------------------------MAAAAKATSGTKGVVRQVIGPVLDVEFP-AG-KL----PRIYNALRIE----GK--------NTAGQNIA---LTAEVQQLLGDHRIRAVAMSGTDGLVRGMEAVDTGAPISVPVGEGTLGRIMNVLGEPVD-EQGP-VKTDA-----TAPIHRSAPKLTDLETKPKVFETGIKVIDLLAPYRQGGKVGLFGGAGMGKTVLIQELINNIAKEHGGVS-VFGGVGERTREGNDLYEEFKDSGVI--------------------N---ADDLSKSKVALCYGQMNEPPGARMRVGLSALTMAEHFRDV------NKQDVLLFVDNIFRFVQAGSEVSALLGRMPSAVGYQPTLGTDVGELQERITSTLEGSITSIQAVYVPADDLTDPAPATTFAHLDATTVLSRGLASKGIYPAVDPLDSTSTMLQPAVVGDEHYKTARAVQSTLQRYKELQDIIAILGLDELSEDDRLTVDRARKVEKFLSQPFFVAEIFTGMPGQYVKLDETIKGFQMILSGELDDLPEAAFYLVGNIDQVKAK-------AEKIRSEAKG-----------------------------------------------   [488]
Sy_eloOP    -----------------------------------------------MVTTTEKTNIGYIRQVIGPVVDVEFP-AG-KL----PQIYNALVIK----GK--------NEAGQDLS---VTCEVQQLLGDRKVRAVSMSTTDGLVRGLEVIDTGAPISVPVGEATLGRIFNVLGEPVD-ELGP-VNAAT-----TSPIHRDAPKLTDLETKPKVFETGIKVIDLLAPYRQGGKIGLFGGAGVGKTVLIQELINNIAKEHGGVS-VFGGVGERTREGNDLYQEFKESGVI--------------------D---EKNIANSKVALVYGQMNEPPGARMRVGLSALTMAEHFRDV------NKQDVLLFIDNIFRFVQAGSEVSALLGRMPSAVGYQPTLGTDVGQLQERITSTLEGSITSIQAVYVPADDLTDPAPATTFAHLDATTVLSRGLASKGIYPAVDPLDSTSTMLQPSIVGEEHYRTARAVQSTLQRYKELQDIIAILGLDELSEEDRQTVARARKIEKFLSQPFFVAEVFTGSPGKYVKLEDTISGFNRILNGELDDLPEQAFYLVGDIQEAIEK-------GAKLKAES-------------------------------------------------   [484]
un_cyaOP    -----------------------------------------------MVATKKQLKAGKVTQIIGPVIDAEFP-SG-KL----PRIYNSLTVE----GK--------NSAGETIK---ITCEVQQLLGDNQVRAVSMSGTDGLIRGMSVTDSGSPISVPVGKETLGRIFNVLGEPVD-QRGE-VGNKE-----FSPIHRPAPKLTDLETKPQVFETGIKVIDLLTPYRQGGKIGLFGGAGVGKTVIMMELINNIATQHGGVS-VFAGVGERTREGNDLYNEMMESGVI--------------------N---SENLNDSKIALVYGQMNEPPGARMRVALSALTMAEYFRDV------NKQDVLLFVDNIFRFVQAGAEVSALLGRMPSAVGYQPTLGTDVGDLQERITSTKEGSITSIQAVYVPADDLTDPAPATTFAHLDGTTVLSRALASKGIYPAVDPLDSTSTMLQPNIVGQEHYDTARAVQSTLQRYKELQDIIAILGLDELSEDDRRTVDRARKIERFLSQPFFVAEVFTGSPGKYVSLSDTIKGFQMILGGELDSLPEQAFYLVGDINEAKEK-------AATLQE---------------------------------------------------   [482]
Sy_700OP    ------------------------------------------------MVATQEKTLGKITQIIGPVIDAEFP-SG-KM----PRIYNALKIQ----GK--------NPYGQEIN---LTCEVQQLLGDNQVRAVAMSSTDGLVRGMDILDTGAPISVPVGKKTLGRIFNVLGEPVD-EKGE-VGAEE-----TSPIHRPAPKLTELDTAPSVFETGIKVVDLLTPYRRGGKIGLFGGAGVGKTVIMMELINNIATNHGGVS-VFAGVGERTREGNDLYNEMIESGVI--------------------N---PDNLNDSKIALVYGQMNEPPGARMRVGLSGLTMAEYFRDV------NKQDVLLFVDNIFRFVQAGSEVSALLGRMPSAVGYQPTLGTDVGDLQERITSTKEGSITSIQAVYVPADDLTDPAPATTFAHLDGTTVLSRALASKGIYPAVDPLDSTSTMLQPSIVGEDHYNTARAVQSTLQRYKELQDIIAILGLDELSEEDRLTVDRARKIERFLSQPFFVAEVFTGSPGKYVTLEETIEGFKRILSGELDDLPEQAFYLVGNIEEAIAK-------GKKLKEQG-------------------------------------------------   [483]
Mi_aerOP    ------------------------------------------------MVATTETNVGKIVQIIGPVIDAEFP-SG-KL----PRIYNALTVK----GT--------NSAGQNLS---VTCEVQQLLGDNQVRAVAMSTTDGLVRGMDIVDTGAAISVPVGKCTLGRIFNVLGEPVD-EKGP-VNVTE-----TSPIHRPAPKLVDLEVTPTVFETGIKVIDLLTPYRQGGKIGLFGGAGVGKTVIMMELINNIAIQHGGVS-VFGGVGERTREGNDLYNEMIESKVI--------------------N---ADNPEDSKIALVYGQMNEPPGARMRVGLSALTMAEYFRDV------SKQDVLLFIDNIFRFVQAGSEVSALLGRMPSAVGYQPTLGTDVGDLQERITSTKEGSITSIQAVYVPADDLTDPAPATTFAHLDGTTVLSRGLASKGIYPAVDPLGSTSTMLQADIVGDEHYGTARAVQSTLQRYKELQDIIAILGLDELSEEDRLTVDRARKIERFLSQPFFVAEVFTGSPGKYVTLADTIKGFQMILKGELDSLPEQAFYMVGSIDEAIAK-------GEKLKKG--------------------------------------------------   [482]
Sy_680OP    -----------------------------------------------MVAVKEATNVGKITQVIGPVIDAQFP-SG-KL----PRIYNALKVQ----GR--------NSAGNEVA---VTCEVQQLLGDNQVRAVAMSSTDGLVRGMDVVDTGAPISVPVGTGTLGRIFNVLGEPVD-NKGP-VPAGE-----TFPIHRPAPKLVDLETKPQVFETGIKVIDLLTPYRQGGKIGLFGGAGVGKTVIMMELINNIAIQHGGVS-VFGGVGERTREGNDLYNEMIESNVI--------------------N---ADKPEESKIALVYGQMNEPPGARMRVGLTALTMAEYFRDV------NKQDVLLFIDNIFRFVQAGSEVSALLGRMPSAVGYQPTLGTDVGDLQERITSTKEGSITSIQAVYVPADDLTDPAPATTFAHLDGTTVLSRGLAAKGIYPAVDPLDSTSTMLQPSIVGSEHYDTAREVQSTLQRYKELQDIIAILGLDELSEEDRLTVDRARKIERFLSQPFFVAEVFTGAPGKYVSLADTIKGFKAILAGELDDLPEQAFYLVGDIEEAKAK-------GAKLKEG--------------------------------------------------   [483]
Cy_511OP    -----------------------------------------------MVATTQETSVGKITQVIGPVVDAEFP-SG-KL----PRIYNALKIE----GK--------NSAGDTVS---VTCEVQQLLGDNQVRAVAMSGTDGLVRGMDIVDTGAPISVPVGKATLGRIFNVLGEPVD-EMGD-VGNEE-----SSPIHRPAPKLTELSTKPKVFETGIKVIDLLTPYRQGGKIGLFGGAGVGKTVIMMELINNIAIQHGGVS-VFGGVGERTREGNDLYNEMIESKVI--------------------N---PDNLSESKIALVYGQMNEPPGARMRVGLSALTMAEYFRDV------NKQDVLLFIDNIFRFVQAGSEVSALLGRMPSAVGYQPTLGTDVGDLQERITSTKEGSITSIQAVYVPADDLTDPAPATTFAHLDGTTVLSRALASKGIYPAVDPLDSTSTMLQPNIVGQEHYDTARAVQSTLQRYKELQDIIAILGLDELSEEDRRTVDRARKIERFLSQPFFVAEVFTGAPGKYVSLADTIKGFQMILSGELDDLPEQAFYLVGDINEAKAK-------AEKLKQA--------------------------------------------------   [483]
Cy_880OP    -----------------------------------------------MVAVTEQTNVGKITQVIGPVVDAEFP-SG-KL----PRIYNALKIQ----GK--------NPAGNDVS---VTCEVQQLLGDNQVRAVAMSGTDGLVRGMDIVDTGAPISVPVGKVTLGRIFNVLGEPVD-EKGD-VDMSL-----TSPIHRPAPKLIDLETKPKVFETGIKVIDLLTPYRQGGKIGLFGGAGVGKTVIMMELINNIAINHGGVS-VFAGVGERTREGNDLYNEMIESKVI--------------------N---PDNPEESKIALVYGQMNEPPGARMRVGLSGLTMAEYFRDV------NKQDVLLFVDNIFRFVQAGSEVSALLGRMPSAVGYQPTLGTDVGDLQERITSTKEGSITSVQAVYVPADDLTDPAPATTFAHLDGTTVLSRGLASKGIYPAVDPLDSTSTMLQPGIVGEEHYNTARAVQSTLQRYKELQDIIAILGLDELSEEDRRTVDRARKIERFLSQPFFVAEVFTGSPGKYVTLKDTIKGFQMILNGELDDLPEQAFYLVGDIEEAKAK-------AEKLKKG--------------------------------------------------   [483]
Th_eloOP    -----------------------------------------------MVISAERTNVGFITQVIGPVVDIEFP-SG-KM----PAIYNALRIQ----GK--------NAAGLDVA---VTCEVQQLLGDNRVRAVAMSSTDGLVRGMEVVDTGAPISVPVGTATLGRIFNVLGEPVD-EKGA-VNATE-----TLPIHRPAPSFTQLETKPSVFETGIKVIDLLTPYRRGGKIGLFGGAGVGKTVIMMELINNIATQHGGVS-VFAGVGERTREGNDLYNEMIESGVI--------------------D---KDDPSKSKIALVYGQMNEPPGARMRVGLSGLTMAEYFRDV------NKQDVLLFIDNIFRFVQAGSEVSALLGRMPSAVGYQPTLGTDVGALQERITSTTEGSITSIQAVYVPADDLTDPAPATTFAHLDGTTVLSRSLAAKGIYPAVDPLGSTSNMLQPDIVGEEHYQTARAVQATLQRYKELQDIIAILGLDELSEEDRLTVARARKIERFLSQPFFVAEVFTGAPGKYVTLEETIKGFQMILSGELDDLPEQAFYMVGNIEEAKAK-------AEKLKA---------------------------------------------------   [482]
Ac_marOP    ------------------------------------------------MVTTTNKNTGYISQIIGPVLDVEFP-SG-KL----PKIYNALKAK----GK--------NAAGDDVS---VTCEVQQLLGDNQVRAVSMSSTDGLVRGMEVEDTGAPISIPVGKATLGRIFNVLGEPVD-NQGD-VGTDE-----TFPIHRPAPKLTDLETKPSVFETGIKVIDLLTPYRRGGKIGLFGGAGVGKTVIMMELINNIATNHGGVS-VFGGVGERTREGNDLYNEMMESGVI--------------------N---KDNLNDSKIALCYGQMNEPPGARMRVGLSALTMAEYFRDV------NKQDVLLFIDNIFRFVQAGSEVSALLGRMPSAVGYQPTLGTDVGDLQERITSTTEGSITSIQAVYVPADDLTDPAPATTFAHLDGTTVLSRGLASKGIYPAVDPLDSASTMLQPGIVSDEHYETARAVQSTLQRYKELQDIIAILGLDELSEDDRLVVARARKIERFLSQPFFVAEVFTGSPGKYVSLEKTIAGFQKILGGELDDLPEQAFYLVGDIDEAIAK-------AEKMKAEGK------------------------------------------------   [484]
No_punOP    -----------------------------------------------MVTTAEKTNIGYITQIIGPVVDVKFP-GG-KL----PQIYNALKIV----GT--------NESGQEIN---ITVEVQQLLGDNQVRTVAMSSTEGLVRGFEVTDTGAPITVPVGKATLGRIFNVLGEPVD-NRGP-VNAEA-----SLPIHRSAPKFTDLETKPSVFETGIKVVDLLTPYRRGGKIGLFGGAGVGKTVIMMELINNIATQHGGVS-VFAGVGERTREGNDLYNEMIESGVI--------------------N---NENLNESKIALVYGQMNEPPGARMRVGLSGLTVAEYFRDV------NKQDVLLFIDNIFRFVQAGSEVSALLGRMPSAVGYQPTLGTDVGELQERITSTTEGSITSIQAVYVPADDLTDPAPATTFAHLDGTTVLSRGLAAKGIYPAVDPLGSTSTMLQPNIVGDEHYNTARAVQSTLQRYKELQDIIAILGLDELSEEDRLIVARARKVERFLSQPFFVAEVFTGSPGKYVKLEDTIKGFQKILSGELDALPEQAFYLVGDINEAIAK-------AEKIKG---------------------------------------------------   [482]
No_azoOP    -----------------------------------------------MVTTAEKTNIGYITQIIGPVVDVKFP-GG-KL----PQIYNALTIT----GT--------NEAGQNIS---LTVEVQQLLGDNQVRAVAMSSTDGLVRGLEAVDTGAPITVPVGKATLGRIFNVLGNPVD-NQGP-VNAEA-----RLPIHRDAPKFTELETKPSVFETGIKVVDLLTPYRRGGKIGLFGGAGVGKTVIMMELINNIATQHGGVS-VFAGVGERTREGNDLYNEMIESGVI--------------------N---KDNLNESKIALVYGQMNEPPGARMRVGLSGLTMAEYFRDV------NKQDVLLFVDNIFRFVQAGSEVSALLGRMPSAVGYQPTLGTDVGALQERITSTTEGSITSIQAVYVPADDLTDPAPATTFAHLDGTTVLSRGLAAKGIYPAVDPLGSTSTMLQPNIVGDEHYNTARSVQSTLQRYKELQDIIAILGLDELSEEDRLIVARARKVERFLSQPFFVAEVFTGSPGKYVKLEDTIKGFQKILSGELDALPEQAFYLVGDINEAIAK-------AEKLKG---------------------------------------------------   [482]
No_712OP    -----------------------------------------------MVTTAEKTNIGYITQIIGPVVDVKFP-NG-KL----PQIYNALTIK----GT--------NEAGQQLN---LTVEVQQLLGDNQIRAVAMSSTDGLVRGLEVVDTGAPISVPVGKATLGRIFNVLGEPVD-NRGP-VNNQE-----TLPIHRPAPKLTELETKPSVFETGIKVVDLLTPYRRGGKIGLFGGAGVGKTVIMMELINNIATQHGGVS-VFAGVGERTREGNDLYNEMIESGVI--------------------N---NENLNESKIALVYGQMNEPPGARMRVGLSGLTMAEYFRDV------NKQDVLLFIDNIFRFVQAGSEVSALLGRMPSAVGYQPTLGTDVGQLQERITSTTEGSITSIQAVYVPADDLTDPAPATTFAHLDGTTVLSRGLASKGIYPAVDPLGSTSTMLQPNIVGDEHYNTARAVQSTLQRYKELQDIIAILGLDELSEEDRLIVARARKVERFLSQPFFVAEVFTGSPGKYVKLEDTIKGFQKILSGELDDLPEQAFYLVGDINEAIAK-------AEKIKG---------------------------------------------------   [482]
An_varOP    -----------------------------------------------MVTTAEKTNIGYITQIIGPVVDVKFP-SG-KL----PQIYNALTIK----GT--------NEAGQELN---LTVEVQQLLGDNQIRAVAMSSTDGLVRGLEVVDTGAPISVPVGKATLGRIFNVLGEPVD-NRGP-VNNQE-----TLPIHRPAPKLTELETKPSVFETGIKVVDLLTPYRRGGKIGLFGGAGVGKTVIMMELINNIATQHGGVS-VFAGVGERTREGNDLYNEMIESGVI--------------------N---KDNLNESKIALVYGQMNEPPGARMRVGLSGLTMAEYFRDV------NKQDVLLFIDNIFRFVQAGSEVSALLGRMPSAVGYQPTLGTDVGQLQERITSTTEGSITSIQAVYVPADDLTDPAPATTFAHLDGTTVLSRGLAAKGIYPAVDPLGSTSTMLQPNIVGDEHYNTARAVQSTLQRYKELQDIIAILGLDELSEEDRLIVARARKVERFLSQPFFVAEVFTGSPGKYVKLEDTIKGFQKILSGELDDLPEQAFYLVGDINEAIAK-------AEKLKG---------------------------------------------------   [482]
Ly_810OP    -----------------------------------------------MVTTEQRTNVGYITQVIGPVVDVKFS-AG-KM----PEIYNALTIK----GQ--------NEAGQEVS---VTCEVQQLLGDHQIRAVSMSTTDGLVRGMEVIDTGTAISVPVGPATLGRIFNVLGEPVD-NLGP-VNAET-----TFSIHRSAPAFTELETKPAVFETGIKVLDLLAPYRRGGKIGLFGGAGVGKTVIMMELVNNIAKAHGGVS-VFGGVGERTREGNDLYQEMIESGVI--------------------N---LEDRTKSKIALVYGQMNEPPGARMRVGLSALAMAEYFRDV------SKQDVLLFIDNIFRFVQAGSEVSALLGRMPSAVGYQPTLGTDMGELQERITSTKEGSITSVQAVYVPADDLTDPAPATTFAHLDATTVLSRALAAKGIYPAVDPLDSTSTMLQSSVVGDEHYQTARAVQATLQRYKELQDIIAILGLDELSEEDRRTVSRARKIERFLSQPFFVAEVFTGAPGQYVELKDTLKGFQMILAGELDDLPEQAFYMVGGIDQVMAK-------AEKMKS---------------------------------------------------   [482]
Ar_plaOP    -----------------------------------------------MVSTAEKTKIGYITQVIGPVVDIKFP-DG-KL----PEIYNALKIS----GK--------NEAGQEIS---VVCEVQQLLGDNQVRSVAMSGTDGLVRGMEATDTGRAIQVPVGSGTLGRIFNVVGEPID-NLGP-VPNDE-----TSSIHRPAPAFVDLETSPSVFETGIKVVDLLAPYRRGGKIGLFGGAGVGKTVIIMELINNIAKAHGGVS-VFGGVGERTREGNDLYNEMIESGVI--------------------N---KEDLPQSKVALVYGQMNEPPGARMRVALSALTMAEYFRDV------SKQDVLLFIDNIFRFVQAGSEVSALLGRMPSAVGYQPTLGTEMGELQERITSTKEGSITSIQAVYVPADDLTDPAPATTFAHLDATTVLSRALASKGIYPAVDPLDSSSTMLQPSVVGEEHYQTARAVQSTLQRYKELQDIIAILGLDELSEEDRLVVARARKIERFLSQPFFVAEVFTGSPGQYVPLEKTIKGFQMILNGELDHLPEQAFYLVGDIDMAIAK-------GEKMKAENK------------------------------------------------   [485]
Tr_eryOP    -----------------------------------------------MVSTLEKTNVGSITQIIGPVVDVKFP-SG-NL----PEIYNALTIT----AK--------NEAGQDVS---VTCEVQQLLGDNQVRAVAMSATDGLVRGMEVVDTRAAISVPVGNATLGRIFNVVGEPVD-ELGP-VGTED-----KSPIHREAPKLVDLETQPSVFETGIKVVDLLAPYRRGGKIGLFGGAGVGKTVIIMELINNIAKAHGGVS-VFGGVGERTREGNDLYNEMIESKVI--------------------N---PENLSESKVALVYGQMNEPPGARMRVGLSALTMAEYFRDV------SKQDVLLFIDNIFRFVQAGSEVSALLGRMPSAVGYQPTLGTEMGELQERITSTKEGSITSIQAVYVPADDLTDPAPATTFAHLDATTVLSRGLASKGIYPAVDPLDSTSTMLQPSVVGKEHYDVARAVQSTLQRYKELQDIIAILGLDELSEDDRLVVARARKIERFLSQPFFVAEVFTGSPGQYVKLEDTMKGFKMILSGELDDLPEQAFYMVGGIDQVIAK-------AEKLKAEA-------------------------------------------------   [484]
Su_aciFO    ----------------------------------------------------MAVTEGRVVQVLGPVVEVEFP-EG-HL----PAIYNALRIV----GE--------GKGTLPVD---VALEVMHHLGDNRVSCIAMASTDGVVRGMRVIDEGAPIRVPVGEKTLGRMFNVLGRPID-GKPP-VEGAE-----EHPIHRKPPAFTELAVATEIFETGLKVVDLLAPYPKGGKVGLFGGAGVGKTVLIMELIHNIATEHGGYS-VFAGVGERTREGNDLYREMMESGVI--------------------D----------KTALVYGQMNEPPGVRMRVALSGLTMAEYFRDQ------EGRDVLFFIDNIFRFVQAGSEVSALLGRMPSAVGYQPVLATDVGQLQERITSTKKGSITSIQAVYVPADDYTDPAPATTFAHLDATTNLERRIADKGIFPAVDPLTSTSRILDPQIVGEEHYQVARGVQQVLQRYKDLQDIIAILGMDELSDEDKLTVARARKIERFLSQPMFVAEQFTGLAGKYVPIQETVRGFKEILEGKHDDLPEMAFYMVGSIDEAVAK-------AKTL-----------------------------------------------------   [468]
De_retSR    ----------------------------------------------------MSVNKGKIARVMGAVVDVDFT-DG-QL----PELMSALDIN----NP---------NNQDASD---LVVEVAQHLGDKVVRCIAMDATEGLVRGMEVVDTGKPISVPVGKPSLGRIMNVVGRPVD-EAGP-IDDSI-----TMPIHREAPELVDQNTAVELLETGIKVVDLLIPFPKGGKMGLFGGAGVGKTVILMEMINNIAKEHGGKS-VFAGVGERTREGNDLYEEMKEAGVI--------------------N----------NAALIYGQMNEPPGARARVALTALTCAEYFRDE------EGEDVLLFIDNIFRFTQAGMEVSALLGRMPSAVGYQPTLGTDLGELQERITSTQKGSITSVQAVYVPADDLTDPAPATTFSHLDGTLVLSRQIAELGIYPAVDPLDSTSRILDPNVLGTEHYQVARGVQQVLQKYKDLQDIIAILGMEELSDEDKLTVSRARKIQRFLSQPFHVAEAFTGKPGNYVRIEDTIKGFKSILDGELDDIPEGAFYMAGDINEVLER-------AKQSS----------------------------------------------------   [468]
De_salSR    ----------------------------------------------------MSKVSGKIVQVIGAVVDVEFP-EG-QL----PNILTAVEID----NP---------NNTDAPD---LVCEVAQHLGDNVVRTIAMDATEGLVRGMEVVATGKSISVPVGDGVLGRILNVVGRPVD-EMGP-IDAKE-----SLPIHRAAPEFTEQSTKVELLETGIKVVDLLVPFPKGGKMGLFGGAGVGKTVILMEMINNIAKQHGGKS-CFAGVGERTREGNDLYHEMKDAGVL--------------------E----------KSALVYGQMNEPPGARARVALTALTIAEYFRDV------EGEDVLLFIDNIFRFTQAGSEVSALLGRMPSAVGYQPTLGTDLGGLQERITSTNKGSITSVQAVYVPADDLTDPAPATTFSHLDGTLVLSRQIAELGIYPAVDPLDSTSRILDPNILGVEHYNTAREVQMVLQKYKDLQDIIAILGMDELSDEDKQTVARARRIQRFLSQPFHVAEVFTGTPGVYVKLEDTVKAFRGILDGEYDEMAENSFYMVGAIEEAIEK-------EKNK-----------------------------------------------------   [467]
De_vulSR    ----------------------------------------------------MSANIGKIVQVIGAVVDVEFP-SG-QL----PNILNALDIK----NP---------NNTDAPD---LVCEVAQHLGDNIVRTIAMDATEGLVRGMEASDTGKPIMVPVGKASLGRIMNVVGRPVD-ELGP-INADK-----SLPIHRAAPEFTEQNTKVELLETGIKVVDLLIPFPKGGKMGLFGGAGVGKTVILMEMINNIAKQHGGIS-VFAGVGERTREGNDLYHEMKDAGVL--------------------E----------KAALIYGQMNEPPGARARVALTALACAEYFRDV------ENQDVLLFVDNIFRFTQAGSEVSALLGRMPSAVGYQPTLGTDLGALQERITSTTKGSITSVQAVYVPADDLTDPAPATTFSHLDGTLVLSRQIAELGIYPAVDPLDSTSRILDPNVVGVEHYGVARQVQQVLQKYKDLQDIIAILGMDELSDEDKLTVARARRIQRFLSQPFHVAETFTGTPGVYVKLEDTIKGFMGILNGDYDHLAEGDFYMVGGIEMALEK-------YKKRQEQ--------------------------------------------------   [470]
De_pigSR    ----------------------------------------------------MSKNIGKIVQVIGAVVDVEFS-DG-HL----PDILTALEIK----NP---------NNSDAPE---LVCEVAQHLGDNVVRTIAMDATEGLVRGMEVVDTGNPIMVPVGKAAVGRILNVIGRPVD-EMGP-VNAEK-----YYPIHRPAPEFTEQNTKVELLETGIKVVDLLVPFPKGGKMGLFGGAGVGKTVILMEMINNIAKQHGGSS-VFAGVGERTREGNDLYNELKEAGVL--------------------E----------RATLVYGQMNEPPGARARVALTALACAEYFRDE------ENQDVLLFIDNIFRFTQAGSEVSALLGRMPSAVGYQPTLGTDLGALQERITSTNKGSITSVQAVYVPADDLTDPAPATTFSHLDGTLVLSRQIAELGIYPAVDPLDSTSRILDPNVVGEEHYSVARQVQMVLQKYKELQDIIAILGMDELSDEDKLTVARARRIQRFLSQPFHVAETFTGTPGQYVKLEDTIKGFKGILEGKYDHLAESDFYMLGSIDQAVAK------YEARIQQEAK------------------------------------------------   [473]
De_desSR    ----------------------------------------------------MSKNIGKIVQVIGAVVDVEFS-DG-NL----PNIFTALEIK----NP---------NNTDAPE---LICEVAQHLGDNVVRTIAMDATEGLVRGMDAVDTGQPIMVPVGKPSVGRILNVIGRPVD-EMGP-INAEK-----YYPIHRPAPAFTDQNTKVELLETGIKVVDLLVPFPKGGKMGLFGGAGVGKTVILMEMINNIAKQHGGSS-VFAGVGERTREGNDLYHELKDAGVL--------------------E----------RATLVYGQMNEPPGARARVALTALACAEYFRDE------EHQDVLLFIDNIFRFTQAGSEVSALLGRMPSAVGYQPTLGTDLGSLQERITSTNTGSITSVQAVYVPADDLTDPAPATTFSHLDGTLVLSRQIAELGIYPAVDPLDSTSRILDPNVVGEEHYAVARRVQMVLQKYKELQDIIAILGMDELSDEDKLTVARARRIQRFLSQPFHVAETFTGTPGQYVNLEDTIKGFKGILDGAYDHMAEGDFYMLGGIEQAVAK-----YEQRKLQEEN-------------------------------------------------   [473]
De_thiSR    ---------------------------------------------------MSEQNVGKVVQVIGPVVDLEFP-EG-KL----PNIMNAIYIT----NP--------TISDEKDN---LVVEVAQHMGNNVVRCISMDATDGLVRGMEGKDTGDPIRVPVGKPTLGRILNVVGRPVD-EQGP-VKADK-----YYPIHRPAPSFVEQSTSIEILETGVKVIDLMIPFPKGGKMGMFGGAGVGKTVVLMEMINNIAKNHGGIS-VFAGVGERTREGNDLYHEMIDAGVI--------------------D----------KAALIYGQMNEPPGARARVGLTALTAAEYYRDE------ENQDVLLFIDNIFRFTQAGTEVSALLGRMPSAVGYQPTLATDLGALQERITSTDKGSITSVQAIYVPADDLTDPSPATTFAHLDGTIVLSRPIAELGIYPAVDPLDSTSRVLDPNVISQEHYSVAREVQMILQKYKDLQDIIAILGMDELSDEDKITVSRARKMQRFLSQPFHVAEQFTGKAGRYVKIEDTIKGFREIIDGKHDDIPENAFYMVGTIDEALEK-------AKEV-----------------------------------------------------   [469]
De_bacSR    ---------------------------------------------------MSAVNTGKIVQVIGPVVDLEFA-EG-NL----PSILNAVLIT----NP--------TIDAEEDN---LVVEVAQHLGNSVVRCIAMDNTDGLVRGQIGKDTGKPIQVPVGKASLGRILNVVGRPVD-EKGP-ISSEK-----MYPIHRPAPGFTEQSTKIEVLETGVKVIDLLVPFPKGGKMGMFGGAGVGKTVILMEMINNIAKNHGGIS-VFAGVGERTREGNDLYHEMIEAGVL--------------------D----------KACLVYGQMNEPPGARSRVALTALAAAEYFRDE------ENQDVLLFVDNIFRFTQAGSEVSALLGRMPSAVGYQPTLGTDLGELQERITSTKTGSITSVQAVYVPADDLTDPAPATTFSHLDGTIVLSRQIAELGIYPAVDPLDSTSRILDPNVIGMDHYMTARAVQRLLQKYKDLQDIIAILGMDELSDEDKLSVSRARKIQRFLSQPFFVAAQFTGKEGRYVKLEETIKSFKEIIEGKHDSVPESCFYMVGGLEEALEN-------AKKQ-----------------------------------------------------   [469]
De_magSR    -------------------------------------------------MSATSGNVGKIVQVIGAVIDVEFP-EG-KL----PNILNALDIK----NV---------NNEFATD---LVVEVAQHLGDNVVRCIAMDSTDGLVRGMTAIDTGAPISVPVGKGALGRILNVVGRPVD-EMGP-VDSKT-----FMPIHRAAPAFVDQSTSIQLLETGIKVIDLLIPFPKGGKLGLFGGAGVGKTVVLMELINNIAKHHGGLS-VFAGVGERTREGNDLYNEFKEADIL--------------------G----------KASLVYGQMNEPPGARARVALTALTCAEYFRDE------EGQDVLLFIDNIFRFTQAGSEVSALLGRMPSAVGYQPTLGTDLGGLQERITSTNKGSITSVQAVYVPADDLTDPAPATTFSHLDGTLVLSRQIAELGIYPAVDPLDSTSRILDPNVLGGEHYGTAREVQSILQKYKDLQDIIAILGMDELSDDDKLTVSRARKIQRFLSQPFFVAAQFTGKEGRYVKLEDTIKGFREIIDGKHDEIPEGAFYMVGDINEAVEN-------AKKG-----------------------------------------------------   [470]
De_101SR    -------------------------------------------------MSATSGNVGKIVQVIGAVLDVEFP-EG-KL----PSILNALEIK----NT---------NNIYAED---LVVEVAQHLGDNVVRCIAMDSTDGLVRGMPATDTGSPIRVPVGKAALGRILNVVGRPVD-EMGP-VDAAA-----MWPIHRPAPAFVDQSTSIELLETGIKVIDLLIPFPKGGKMGLFGGAGVGKTVVLMELINNIAKHHGGLS-VFAGVGERTREGNDLYNEFKEADIL--------------------G----------KASLVYGQMNEPPGARARVALTALTCAEYFRDE------EGQDVLLFIDNIFRFTQAGSEVSALLGRMPSAVGYQPTLGTDLGALQERITSTKKGSITSVQAVYVPADDLTDPAPATTFSHLDGTLVLSRQIAELGIYPAVDPLDSTSRILDPLVLGGDHYATAREVQMSLQKYKDLQDIIAILGMDELSDEDKLIVARARKIQRFLSQPFFVAAQFTGKEGRYVKLEDTIKGFKEIIEGKHDDIPEGAFYMVGDINEAVEN-------AKKG-----------------------------------------------------   [470]
De_baaSR    ------------------------------------------------------MSVGKITQVIGPVIDVEFP-EG-EL----PEILTALLVT----NK--------GINDQEDN---LVVEVAQHLGDNVVRCIAMDVTEGLQRGLPVKNTGKPIQMPVGDAILGRVLNVVGRPVD-GLGP-VNAKE-----YFPIHRPAPSLVDQDTSVNVLETGVKVIDLLVPFPRGGKMGMFGGAGVGKTVIMMEMIHNIAMQHGGIS-VFAGVGERTREGNDLYHEMKDSGVI--------------------S----------KAALVYGQMTEPPGARARVAISALTTAEYYRDV------QGQDVLLFVDNIFRFTQAGSEVSALLGRMPSAVGYQPTLGTDLGELQERITSTTKGSITSVQCVYVPADDLTDPAPATTFAHLDGTVVLSRQISELGIYPAVDPLDSTSRILDPNYLGEEHYGVARKVQMILQKYKDLQDIIAILGMDELSDEDKITVHRARRIQRFLSQPFHVAEVFTGMAGAYVKLEDNIRSFKEILEGKADDLPEQAFHMVGNIDDARAK-------AERLAQM--------------------------------------------------   [469]
De_oleHe    ----------------------------------------------------MSDNIGKVVQVMGPVVDVEFE-PG-KL----PAILTALLIT----NT--------VINDEADN---LVVEVAQHLGDNVVRTIAMDVTDGLVRGMPVKDTGAPITMPVGAASLGRVLNVVGKPVD-GLGP-VSREK-----TMPIHRPAPLFTEQDTSVNVLETGIKVIDLLVPFPRGGKMGLFGGAGVGKTVIMMEMVNNIAMQHGGIS-VFAGVGERTREGNDLYHEMKDSGVL--------------------P----------KAALIYGQMTEPPGARARVALSALTCAEYFRDV------EGQDVLIFIDNIFRFTQAGAEVSALLGRIPSAVGYQPTLAVDLGGLQERITSTDKGSITAVQCVYVPADDLTDPAPATTFAHLDGTVVLSRQIAELGIYPSVDPLDSTSRILDAAYIGEEHYRVAREVQQTLQKYKELQDIIAILGMDELSDEDKVTVERARKLQRFLSQPFHVAEVFTGKPGSYVKIEDTVRSFKEICDGKHDDLPESAFYMVGSIEEAVAK-------AKG------------------------------------------------------   [467]
De_autSR    ----------------------------------------------------MAENIGKIAQVLGAVVDVRFE-PG-KL----PPLLNALTVT----NT--------VINDQEDN---LVIEVAQHLGDNVVRCIGMDVTDGLQRGMLVKDTGAPIMMPVGAASLGRVLNVVGKPVD-GLGP-ISQEN-----MMPIHRLAPSFTSQDTTVRVLETGVKVVDLLVPFPRGGKMGMFGGAGVGKTVIMMEMVNNIAMQHGGIS-VFGGVGERTREGNDLYHEMKDSGVL--------------------P----------KCSLVYGQMTEPPGARARVALSALTCAEYFRDI------EGQDVLLFIDNIFRFTQAGSEVSATLGRMPSAVGYQPTLAVDMGALQERITSTDKGSITAVQCVYVPADDLTDPAPATTFAHLDGTVVLSRQIAELGIYPAVDPLDSTSRILDAAYVGEEHYNVARVVQQTLQKYKELQDIIAILGMDELSDEDKLTVQRARKLQRFLSQPFHVAETFTGMPGKFVKVEDTVRSFKEIIEGKHDDLPEGAFYMVGSIEEAREK-------AGKMSEAQ-------------------------------------------------   [472]
De_proSR    ---------------------------------------------------MGESRVGKIIQVIGPVVDVEFE-PG-NL----PDIMNALFIT----NP--------AINDQPDN---LVCEVAQHLGDNCVRTVAMDQTDGLVRGMEVRDTGFPITIPVGAPALGRIMNVVGRPVD-GMGP-ISSEK-----SMPIHRPAPLFIEQDTEVNVLETGIKVIDLLVPFPRGGKMGLFGGAGCGKTVIMMEMVNNIAMQHGGIS-VFCGVGERTREGNDLYNEMKESGVL--------------------P----------KAALVYGQMTEPPGARSRVALTGLTAAEYFRDE------EGQDVLFFVDNIFRFTQAGSEVSALLGRIPSAVGYQPTLATDLGALQERITSTTKGSITAVQCVYVPADDLTDPAPATTFAHLDGTVVLSRQIAELGIYPAVDPLDSTSRILDPNVVGQEHYQTARGVQVALQKYKELQDIIAILGMDELSEEDQLTVARARKVQRFLSQPFHVAEVFTGFPGKYCKVEDTVRGFKEILDGKHDDLPETAFYMVGSIEEAVEK-------AATQRAKA-------------------------------------------------   [473]
De_psySR    ---------------------------------------------------MSEQKIGKITQVIGPVVDVEFE-PG-QL----PNILNACTVT----NP--------GINDVPDN---LVIEIAQHLGDNVCRCIAMDQTDGLVRGMVVRDTGLPITIPVGEGALGRIMNVVGRPVD-GLGP-IPAKT-----SMSIHRDAPLFTEQDTEVRVLETGIKVIDLLVPFPLGGKMGLFGGAGCGKTVIMMEMVNNIAMHHGGIS-VFCGVGERTREGNDLYNEMKESGVL--------------------P----------KAALVYGQMTEPPGARARVALTGLTAAEYFRDE------EGQDVLFFVDNIFRFTQAGSEVSALLGRIPSAVGYQPTLATDLGALQERITSTNKGSITAVQCVYVPADDLTDPAPATTFAHLDGTVVLSRQISELGIYPAVDPLDSTSRILDPNVIGEEHYDVARGVQVSLQKYKDLQDIIAILGMDELSEEDQQLVSRARKIQRYLSQPFTVAEVFTGMPGKFVKVADTVQGFKEILEGKHDALNENSFYMVGSIDEAVAK-------DAASKA---------------------------------------------------   [471]
Th_afrHe    ---------------------------------------------------MSKKSKGKILRVIGPVVDVQFE-EG-DL----PDIYDALVVI----NP-----------QTGKK---LVLEVEQLIGDNAVRTVALDTTDGLMRGLEVENTGEPIKVPVGKGALGRMFNVIGEPID-GKEDEIKDVE-----YWPIHKAPPSITEQSTSVEILETGIKVIDLLAPFPKGGKIGFFGGAGVGKTVLVMELIRNIAIEHHGFS-MFAGVGERTREGNELYLDMQEAEVL--------------------D----------NTVLVFGQMNEPPGARFRVALTALTMAEYFRDV------EGRDVLLFIDNIFRFVQAGSEVSALLGRMPSAVGYQPTLATDMGELQERITSTKKGSITSVQAIYVPADDITDPAPATTFTHLDATVVLSRRRAALGLYPAVDPLDSTSKMLDPNIIGQEHYEVARGVQEILQRYKDLQDIIAILGMEELSEEDKLIVQRARKIERFLSQPVHVAEKFSNIPGKYVPINETIRGFKEILEGKYDDLPEMAFYMVGTIDEAVEK-------AKQLQKK--------------------------------------------------   [470]
Th_latHe    -----------------------------------------------------MAGKGYIVRIIGPVVDVKFD-EK-EL----PDIYNALEVT----NP-----------QNGEK---LILEVEQLIGDNTVRAVALDSTDGLTRGLEVVDTGKPIVAPVGKGVLGRILNVVGKPID-EKGD-IQAED-----YWPIHRPAPKITEQKTEIEVLETGIKVIDLLAPFPKGGKIGFFGGAGVGKTVLVMELIRNIAIEQKGFS-VFAGVGERTREGNDLWLEMQEAGVL--------------------E----------NTVLVFGQMNEPPGARFRVGLTALTIAEYFRDV------EGRDVLLFIDNIFRFVQAGSEVSALLGRMPSAVGYQPTLATDMGELQERITSTQKGSITSVQAIYVPADDITDPAPATTFSHLDASVVLSRKIAELGIYPAVDPLDSTSKILDPAVIGWEHYQVARGVQEVLQRYKDLQDIIAILGMEELTEEDKLIVQRARKIQRFLSQPFFVAERFTGANGKYVPISETVKGFKEILEGKHDSLPEQAFFMVGTIDEAVQK-------AERLKGSAA------------------------------------------------   [469]
Th_neaHe    ---------------------------------------------------MAKGSKGYIVGVMGPVVDVKFP-EE-EL----PDIFNALEVV----NP-----------QTGQK---IVLEVEQLIGDGVVRTVAMDSTDGLMKGLEVVDTGEPITAPVGKEVLGRILNVIGEPVD-EAGE-IKSKE-----RWPIHRPAPELIEQSTEIEILETGIKVIDLLAPFPKGGKIGFFGGAGVGKTVLVMELIRNIAIEHKGFS-VFAGVGERTREGNELWLEMQESGVL--------------------G----------NTVLVFGQMNEPPGARFRVALTALTIAEYFRDV------EGRDVLLFIDNIFRFVQAGSEVSALLGRMPSAVGYQPTLATDMGELQERITSTRRGSITSVQAIYVPADDITDPAPATTFAHLDATVVLSRRIAELGLYPAVDPLDSSSKILDPAVVGREHYEVARGVQEVLQRYKDLQDIIAILGVEELSPEDKLVVHRARRIQRFLSQPFHVAERFTGRPGKYVPLEETIRGFKEILDGKLDDVPEQAFLMAGTIDEVKER-------AKEMRS---------------------------------------------------   [468]
Th_marHe    ---------------------------------------------------MAKGSKGFIVSIMGPVVDVKFP-EE-EL----PDIYNALEVV----NP-----------QTGQK---VVLEVEQLIGDGVVRTVAMDSTDGLTKGLEVVDTGAPITAPVGKEVLGRILNVIGEPVD-EAGE-IKAKE-----RWPIHRPAPELVEQSTEIEILETGIKVIDLLAPFPKGGKIGFFGGAGVGKTVLVMELIRNIAIEHKGFS-VFAGVGERTREGNELWLEMQESGVL--------------------G----------NTVLVFGQMNEPPGARFRVALTALTIAEYFRDV------EGRDVLLFIDNIFRFVQAGSEVSALLGRMPSAVGYQPTLATDMGELQERITSTRRGSITSVQAIYVPADDITDPAPATTFAHLDATVVLSRRIAELGLYPAVDPLDSSSKILDPAIVGREHYEVARGVQEVLQRYKDLQDIIAILGVEELSPEDKLVVHRARRIQRFLSQPFHVAERFTGRPGRYVPIEETIRGFKEILDGKLDDVPEQAFLMAGNIDEVKER-------AKEMRS---------------------------------------------------   [468]
Th_rosAP    -----------------------------------------------MKKMATQVATGRIVQIQGVVVDVEFP-PG-QL----PDIYNALIVE----RP------------EGGR---LVLEVQQHLGNDWVRAVAMSTTDGLKRGMPVIDTGEPIKVPVGPATLGRIFNVVGEPID-EQGP-VPGDA----PRWPIHRPAPSFEEQSTQVEVFETGLKVIDLVAPFTKGGKVGVFGGAGVGKTVIIMELIRNIAAEHGGYS-VFCGVGERTREGTQLWREMRESGVI--------------------D----------KTVLVFGQMNEPPGARLRVGLTGLTMAEYFRDE-------GRDVLLFIDNIFRFVQAGSEVSVLLGRMPSAVGYQPTLGTDMGQLQERITSTKRGSITSVQAIYVPADDYTDPAPATTFAHLDATIALERSIAEQGLYPAVDPLASTSRILDPNIVGVEHYRVAREVQRVLQRYRDLQDIIAILGIEELSEEDKLIVARARKIQRFLSQPMFVAEAFTGRPGRYVPRHETVRGFKEILEGKHDHLPEQAFYMVGTIDEAVEK-------AEQMAREA-------------------------------------------------   [473]
Sp_theAP    -----------------------------------------------MATT---VATGRIVQITGAVVDVEFP-PD-QL----PDIYNALEVE----RE---------GEE---P---LVLEVQQHLGNDWVRTVAMSSTDGLRRGMPVIDTGGPIKVPVGPATLGRIFNVVGRPVD-DGPP-PQADV-----YYPIHRPAPSFEEQSTDVEPFETGLKVIDLIAPFTKGGKTGVFGGAGVGKTVIIMELIRNIAAEHGGYS-VFTGVGERTREGTQLWGEMRESGVA--------------------D----------KTVLVFGQMNEPPGARLRVGLTGLTMAEYFRDE-------GRDVLLFIDNIFRFVQAGSEVSALLGRMPSAVGYQPTLATEMGQLQERITSTKRGSITSVQAVYVPADDYTDPAPATTFAHLDATISLERSIAEQGLFPAVDPLASTSRILDPNIVGQEHYEVAREVQRVLQRYRDLQDIIAILGIEELSEDDKLIVARARKIQRFLSQPMFVAEAFTGRPGRYVERSETVRGFKEILEGKHDSLPEQAFYMVGTIDEAVER-------AEQMAREQ-------------------------------------------------   [469]
Ch_thaAP    ------------------------------------------------------MHEGKITQIIGPVVDVDFV-DG-QL----PSIMDALIVE----RP------------DGTE---LVLETQQHLGEERVRTIAMEATEGLVRGMKVVNTKNPIQTPVGENVLGRMLNVVGKPID-GLGE-VHATK-----TYSIHRPSPAFDELSTKAEMFETGIKVIDLLEPYSRGGKTGLFGGAGVGKTVLIMELINNIAKQQSGYS-VFAGVGERTREGNDLWEEMKESGVI--------------------D----------KTALVFGQMNEPPGARARVALTALSIAEYFRDE------ENRDVLLFVDNIFRFTQAGSEVSALLGRMPSAVGYQPTLATEMGALQERIVSTKKGSITSVQAIYVPADDLTDPAPATTFTHLDATTVLSRSIAELGIYPAVDPLDSTSRILDPNIIGRDHYDTAQAVKQILQRYKDLQDIIAILGMDELSDEDKLLVARARKVQRFLSQPFFVAEQFTGLEGKYVRLEDTIKAFKEIIEGRHDSLPENAFYLVGTIEDAIKK-------AKQLQNA--------------------------------------------------   [465]
Pr_aesAP    ------------------------------------------------------MQEGKISQIIGPVVDVDFP-EG-QL----PSILDALTVA----RP------------DGSK---LVLETQQHLGDERVRAIAMEGTEGLVRGIPVINTGKPIQVPVGQNVLGRMLNVVGEPID-GMGD-IDSDT-----TRSIHRSAPKFDELSTKSEMFETGIKVIDLLEPYSRGGKTGLFGGAGVGKTVLIMELINNIAKQQSGYS-VFAGVGERTREGNDLWEEMKESGVI--------------------D----------KTALVFGQMNEPPGARARVALTGLSIAEYFRDV------EHRDVLLFVDNIFRFTQAGSEVSALLGRMPSAVGYQPTLGTEMGELQDRIVSTKDGSVTSVQAIYVPADDLTDPAPATTFTHLDATTVLSRSIAELGIYPAVDPLDSTSRILDPNIVGDDHYDTAQAVKEILQRYKDLQDIIAILGMDELSDEDKLVVSRARKIQRFLSQPFFVAEAFTGLSGKYVKLEDTIKGFKEIIAGRHDNLPENAFYLVGTIEEAIEK-------AKKL-----------------------------------------------------   [462]
Ch_tepAP    ------------------------------------------------------MQEGKISQIIGPVVDVDFP-EG-QL----PSILDALTVT----RQ------------DGSK---LVLETQQHLGEERVRTIAMEGTDGLVRGMSAVNTGKPIQVPVGGEVLGRMLNVVGDPID-GKGP-VPAKK-----TYSIHRAAPKFDELSTKTEMFETGIKVIDLLEPYSRGGKTGLFGGAGVGKTVLIMELINNIAKQQSGYS-VFAGVGERTREGNDLWHEMMESGVI--------------------D----------KTALVFGQMNEPPGARARVALTGLSIAEYFREE------EGRDVLLFIDNIFRFTQAGSEVSALLGRMPSAVGYQPTLSTEMGELQDRITSTKKGSVTSVQAIYVPADDLTDPAPATAFTHLDATTVLSRQIAELGIYPAVDPLDSTSRILDPNIVGDDHYNTAQAVKQILQRYKDLQDIIAILGMDELSDEDKLVVARARKVQRFLSQPFFVAEAFTGLAGKYVKLEDTIKGFKEIIDGRHDNLPEAAFYLVGTIEEAVAK-------AKTL-----------------------------------------------------   [462]
Ch_parAP    ------------------------------------------------------MQEGKISQIIGPVVDVDFP-EG-QL----PSILDALTVT----RQ------------DGSK---LVLETQQHLGEERVRTISMEGTDGLVRGMSVANTGRPIQAPVGAEVLGRMLNVVGEPID-GKGP-VPSKK-----SYPIHRSAPKFDELSTKAEMFETGIKVIDLLEPYSRGGKTGLFGGAGVGKTVLIMELINNIAKEQSGYS-VFAGVGERTREGNDLWHEMMESGVI--------------------D----------KTALVFGQMNEPPGARARVALTGLSIAEYFRDE------EGRDVLLFIDNIFRFTQAGAEVSALLGRMPSAVGYQPTLGTEMGELQDRIVSTKKGSVTSVQAIYVPADDLTDPAPATAFTHLDATTVLSRQIAELGIYPAVDPLDSTSRILDPNIIGNDHYDTAQAVKQILQRYKDLQDIIAILGMDELSDEDKLVVARARKVQRFLSQPFFVAEAFTGLAGKYVKLEDTIKGFKEIIAGKHDSLPENAFYLVGTIEEAVEK-------AKKL-----------------------------------------------------   [462]
Ch_limAP    ------------------------------------------------------MQEGKISQIIGPVVDVDFP-EG-QL----PSILDALYIV----RP------------DGSR---LVLETQQHLGEERVRTVAMESTDGLVRGLSVVNTGKSIQVPVGSEVLGRMLNVVGEPID-GKGA-VNTKK-----TYSIHRSAPKFEDLSTKAEMFETGIKVIDLLEPYSRGGKTGLFGGAGVGKTVLIMELINNIAKQQSGFS-VFAGVGERTREGNDLYHEMMESGVI--------------------E----------KTALVFGQMNEPPGARQRVALTGLSIAEYFRDE------ENRDVLLFIDNIFRFTQAGSEVSALLGRMPSAVGYQPTLATEMGELQDRITSTKNGSVTSVQAIYVPADDLTDPAPATAFAHLDATTVLSRSIAELGIYPAVDPLDSTSRILDPNIVGDDHYNTAQAVKQILQRYKDLQDIIAILGMDELSDEDKLVVSRARKVQRFLSQPFFVAEAFTGLAGKYVKLEETIKGFKEIIAGKHDNLPENAFYLVGTIEEAVEK-------AKTL-----------------------------------------------------   [462]
Pe_lutAP    ----------------------------------MTTGSLNSKLYNINPIHTVTMQEGKISQIIGPVVDVDFP-EG-QL----PSILDALTIT----RP------------DGSR---LVLETQQHLGEERVRTVAMESTDGLIRGLSVANTGRPIQAPVGEGVLGRMLNVVGDPID-GRGP-VNATK-----TYSIHRSAPKFEDLSTKAEMFETGIKVIDLLEPYSRGGKTGLFGGAGVGKTVLIMELINNIAKQQSGYS-VFAGVGERTREGNDLWHEMMESGVI--------------------D----------KTALVFGQMNEPPGARARVALTGLSIAEYFRDE------EHRDVLLFIDNIFRFTQAGSEVSALLGRMPSAVGYQPTLATEMGELQDRITSTKNGSVTSVQAIYVPADDLTDPAPATAFAHLDATTVLSRQIAELGIYPAVDPLDSTSRILDPNVIGDDHYDTAQSVKQILQRYKDLQDIIAILGMDELSDEDKLVVARARKVQRFLSQPFFVAEAFTGLAGKYVKLEDSIKGFKEIIAGKHDNLPEGAFYLVGTIEEAIEK-------AKTL-----------------------------------------------------   [482]
Ch_phbAP    ------------------------------------------------------MQEGKISQIIGPVVDVDFP-EG-QL----PAILDALSIA----KP------------DGTK---IVLETQQHLGEERVRTVAMESTDGLIRGMAVENTGRPIQAPVGEGVLGRMLNVVGDPID-GRGP-VDAKK-----TYSIHRSAPKFEDLSTKAEMFETGIKVIDLLEPYSRGGKTGLFGGAGVGKTVLIMELINNIAKQQSGYS-VFAGVGERTREGNDLWHEMMESGVI--------------------D----------KTALVFGQMNEPPGARARVALTGLSIAEYFRDE------ENRDVLLFIDNIFRFTQAGSEVSALLGRMPSAVGYQPTLATEMGELQDRITSTKNGSVTSVQAIYVPADDLTDPAPATAFAHLDATTVLSRSIAELGIYPAVDPLDSTSRILDPNIVGDDHYDTAQAVKMILQRYKDLQDIIAILGMDELSDEDKLVVSRARKVQRFLSQPFFVAEAFTGLSGKYVKLEETIKGFKEIIAGKHDNLPENAFYLVGTIEEAIEK-------AKTL-----------------------------------------------------   [462]
Ch_chlAP    ------------------------------------------------------MQEGKISQIIGPVVDVDFP-EG-RL----PSILDALTVK----RE------------DGSK---LVLETQQHLGEERVRTVAMESTDGLVRGMGVVNTGAAIQVPVGAEVLGRMLNVVGDPID-GRGP-VNSKK-----TYSIHRSAPKFEDISTKAEMFETGIKVIDLLEPYSRGGKTGLFGGAGVGKTVLIMELINNIAKQQSGFS-VFAGVGERTREGNDLWHEMMESGVI--------------------D----------KTALVFGQMNEPPGARQRVALTGLSIAEYFRDE------ENRDVLLFVDNIFRFTQAGSEVSALLGRMPSAVGYQPTLATEMGQLQDRIVSTKKGSVTSVQAIYVPADDLTDPAPATAFTHLDATTVLSRSIAELGIYPAVDPLDSTSRILDPNVVGDDHYNTAQAVKQLLQRYKDLQDIIAILGMDELSDEDKLVVSRARKVQRFLSQPFFVAEAFTGLAGKYVKLEDTIKGFKEIIAGKHDKLPENAFYLVGTIEEAIEK-------AKTL-----------------------------------------------------   [462]
Ch_phaAP    ------------------------------------------------------MQEGKISQIIGPVVDVDFP-EG-QL----PSILDALTIT----RP------------DGTK---LVLETQQHLGEERVRTVAMESTDGLIRGLSVTNTERPIQVPVGPEVLGRMLNVVGDPID-GRGS-VHTSK-----TYSIHRSAPKFDELSTKTEMFETGIKVIDLLEPYSRGGKTGLFGGAGVGKTVLIMELINNIAKQQSGYS-VFAGVGERTREGNDLWHEMMESGVI--------------------D----------KTALVFGQMNEPPGARARVALTGLSIAEYFRDE------ENRDVLLFIDNIFRFTQAGSEVSALLGRMPSAVGYQPTLATEMGELQDRIVSTKKGSVTSVQAIYVPADDLTDPAPATAFAHLDATTVLSRSIAELGIYPAVDPLDSTSRILDPNIVGDDHYDTAQAVKQILQRYKDLQDIIAILGMDELSDEDKLVVSRARKVQRFLSQPFFVAEAFTGLAGKYVKLDETIKGFKEIIAGKHDNLPESAFYLVGTIEEAVQK-------AKTL-----------------------------------------------------   [462]
Pe_phaAP    ------------------------------------------------------MQEGKISQIIGPVVDVDFP-EG-RL----PSILDALTVT----RA------------DGTK---LVLETQQHLGEERVRTVAMESTDGLVRGMNVTHTGKPIQVPVGLEVLGRMLNVVGDPID-GRGP-VNTKK-----SYSIHRLAPRFDEISTKAEMFETGIKVIDLLEPYSRGGKTGLFGGAGVGKTVLIMELINNIAKQQSGFS-VFAGVGERTREGNDLWHEMMESGVI--------------------D----------KTALVFGQMNEPPGARQRVALTGLSIAEYFRDE------EGRDVLLFIDNIFRFTQAGSEVSALLGRMPSAVGYQPTLATEMGELQDRIVSTKKGSVTSVQAIYVPADDLTDPAPATAFAHLDATTVLSRSIAELGIYPAVDPLDSTSRILDPNIVGDDHYDTAQAVKQLLQRYKDLQDIIAILGMDELSDEDKLVVSRARKVQRFLSQPFFVAEAFTGLAGKYVKLEETIKGFKEIIAGRHDNLPESAFYLVGTIEEAVEK-------AKTL-----------------------------------------------------   [462]
Ch_ferAP    ------------------------------------------------------MQEGKISQIIGPVVDVDFP-EG-RL----PSILDALTIT----RP------------DGTK---LVLETQQHLGEERVRTVSMESTDGLVRGTSVANTGMPIQVPVGPEVLSRMMNVVGEPID-GRGP-VHTAK-----TYSIHRSAPKFDEISTKAEMFETGIKVIDLLEPYSRGGKTGLFGGAGVGKTVLIMELINNIAKQQSGFS-VFAGVGERTREGNDLWHEMMESGVI--------------------D----------KTALVFGQMNEPPGARQRVALTGLSIAEYFRDE------EGRDVLLFIDNIFRFTQAGSEVSALLGRMPSAVGYQPTLATEMGQLQDRIVSTKKGSVTSVQAIYVPADDLTDPAPATAFAHLDATTVLSRQIAELGIYPAVDPLDSTSRILDPNIVGDDHYDTAQAVKQLLQRYKDLQDIIAILGMDELSDEDKLVVSRARKVQRFLSQPFFVAEAFTGLAGKYVKLEETIKGFKEIIAGKHDNLPESAFYLVGTIEEAIEK-------AKTL-----------------------------------------------------   [462]
CNi_deHe    ------------------------------------------------------MSTGKVIQVIGPVVDVEFP-PG-QL----PNIYNALKVT----QE-----ENKAAGKPAVR---ITLEVASHLGENRVRGIAMSTTDGLTRGMDVQDTGAPISVPVGRETLGRLINVLGEPVD-EKGP-IKAKK-----TYPIHRPAPRLEDQDTKTEVLETGIKVVDLLEPYSKGGKVGLFGGAGVGKTVIIMELINNIALHHGGFS-VFAGVGERTREGNDLWHEMQESKVI--------------------D---PDDHTKSKAALVYGQMNEPPGARLRVALTGLAVAEFFRDE------ENQDVLLFVDNIFRFTQAGSEVSALLGRMPSAVGYQPNLSTEMGALQERITSTKKGSITSVQAIYVPADDLTDPAPATAFAHLDATTVLSRQLAELGIYPAVDPLDSTSRILDPQVIGEEHYKVARGVQSVLQRYKDLQDIIAILGMDELSEDDKMAVARARKIQRFLSQPFHVAEAFTGAPGKYVKLKDTVRSFKEILEGKYDHLPEQAFYMVGPIEEAVAK-------AEKMGVKV-------------------------------------------------   [480]
Pe_carFR    ------------------------------------------------------MSNGKITQVIGPVIDVEFE-AG-EL----PEIYYALKVS----NP--------SLGDEPWN---LVAEVAQHLGENTVRAIAMDSTDGLVRGQEVLNTGRQISVPVGRGTLGRILNVIGEPVD-EQGP-VETDT-----TWEIHRPTPEFVDQSTKVEAFETGIKVVDLLAPYARGGKIGLFGGAGVGKTVLIMELIHNIAKKHGGFS-VFAGVGERTREGNDLWNEMKESNVL--------------------D----------KTALVYGQMNEPPGARARVALSALTVAEYFRDQ------ENQDVLLFVDNIFRFTQAGSEVSALLGRIPSAVGYQPTLSTEMGELQERITTTKNGSITSVQAIYVPADDLTDPAPATTFAHLDATTVLSRQIAELGIYPAVDPLDSSSRILDPQVLGEEHYQVARDVQYVLQRYKDLQDIIAILGMDELSEEDKQTVSRARKIQRFLSQPFHVAEIFTGTPGKYVELSETIRGFKEIVEGKHDSVPEQAFYMAGGIDEVLEN-------AAKMAS---------------------------------------------------   [468]
Pe_ca2FR    ------------------------------------------------------MSNGKITQVIGPVIDVEFE-AG-EL----PEIYYALKVS----NP--------SLGDEPWN---LVAEVAQHLGENTVRAIAMDSTDGLVRGQEVLNTGRQISVPVGRGTLGRILNVIGEPVD-EQGP-VETDT-----TWEIHRPTPEFVDQSTKVEAFETGIKVVDLLAPYARGGKIGLFGGAGVGKTVLIMELIHNIAKKHGGFS-VFAGVGERTREGNDLWNEMKESNVL--------------------D----------KTALVYGQMNEPPGARARVALSALTVAEYFRDQ------ENQDVLLFVDNIFRFTQAGSEVSALLGRIPSAVGYQPTLSTEMGELQERITTTKHGSITSVQAIYVPADDLTDPAPATTFAHLDATTVLSRQIAELGIYPAVDPLDSSSRILDPQVLGEEHYQVARDVQYVLQRYKDLQDIIAILGMDELSEEDKQTVSRARKIQRFLSQPFHVAEIFTGTPGKYVELSETIRGFKEIVEGKHDSVPEQAFYMAGGIDEVLEN-------AAKMAS---------------------------------------------------   [468]
De_aceSR    ------------------------------------------------------MDKGKIVQVIGPVVDVQFE-AG-KL----PEIYHALKIT----NP--------ALGEGELN---LVVEVAQHLGENTVRAIAMDSTEGLVRGQEVLATGDQIVMPVGRKTLGRILNVVGEPVD-EAGP-VEADL-----QWGIHRPAPEFVNQSTKVESFETGIKVIDLLAPYARGGKIGLFGGAGVGKTVLIMELINNIAQQHGGFS-VFAGVGERTREGNDLWEEMKESGVL--------------------D----------KAALVYGQMNEPPGARARVALSALTVAEYFRDE------EGQDVLLFVDNIFRFTQAGSEVSALLGRIPSAVGYQPTLSTEMGELQERITTTDKGSITSVQAIYVPADDLTDPAPATAFAHLDATTVLSRQIAELGIYPAVDPLDSSSRILDPQVVGEEHYKLARDVQFVLQRYKDLQDIIAILGMDELSEDDKQVVARARKIQRFLSQPFHVAEVFTGSPGKYVELKDTIKGFQEILDGKHDDVPEQAFYLVGTIEEVLEK-------AKSMAA---------------------------------------------------   [468]
Ge_bemFR    ----------------------------------------------------MSQNFGKISQVIGAVIDVEFE-PG-KL----PPIYQALRVT----NP--------AIDDQEFN---LVLEVAQHLGENAVRTIAMDSTDGLVRGQQVKDMGKQISVPVGKKTLGRILNVIGEPVD-EMGP-IGNEK-----EYGIHREAPLFVNQSTKVEAFTTGIKVVDLLAPYARGGKIGLFGGAGVGKTVLIMELINNIAKQHGGFS-VFAGVGERTREGNDLWMEMKESGVL--------------------D----------KAALVYGQMNEPPGARARVALSALSIAEYFRDE------EGQDVLLFVDNIFRFTQAGSEVSALLGRIPSAVGYQPTLATEMGELQERITSTNKGSITSVQAIYVPADDLTDPAPATAFAHLDATTVLSRQIAELGIYPAVDPLDSTSRILDPQVIGDEHYAIARQVQYVLQKYKDLQDIIAILGMDELSEEDKLVVARARKIQKFLSQPFHVAEAFTGSPGKYVELKDTIKGFSEIIAGKHDDLPEQAFYMVGTIEEAIEK-------AQKLAV---------------------------------------------------   [470]
Ge_uraFR    ----------------------------------------------------MSQNIGKISQVIGAVIDVEFE-PG-KL----PPIYNALRVT----NP--------SIDDKENN---LVLEVAQHLGENSVRTIAMDSTDGLVRGQAAIDTGKQISVPVGRKTLGRILNVIGDPVD-EMGP-VGAEK-----EYGIHREAPAFVDQSTKVEAFTTGIKVVDLLAPYARGGKIGLFGGAGVGKTVLIMELINNIAMQHGGFS-VFAGVGERTREGNDLWMEMKESGVL--------------------E----------KTALVYGQMNEPPGARARVALSALSIAEYFRDE------EGQNVLLFIDNIFRFTQAGSEVSALLGRIPSAVGYQPTLATEMGELQERITSTNKGSITSVQAIYVPADDLTDPAPATAFAHLDATTVLSRQIAELGIYPAVDPLDSTSRILDPQVIGEEHYAIARQVQYVLQKYKDLQDIIAILGMDELSEEDKLVVARARKIQRFLSQPFHVAEAFTGAPGKYVELKDTIKGFQEIVAGKHDDVPEQAFYLVGTIEEAIEK-------AKTLAV---------------------------------------------------   [470]
Ge_FRCFR    ----------------------------------------------------MSQNIGKISQVIGAVIDVEFE-PG-KL----PPIYNALRVT----NP--------AIDDNENN---LVLEVAQHLGENSVRTIAMDSTDGLVRGQAVLDTGKQISVPVGRKTLGRILNVIGEPVD-EMGP-VNADK-----EYGIHREAPEFVDQSTKVEAFTTGIKVVDLLAPYARGGKIGLFGGAGVGKTVLIMELINNIAKQHGGFS-VFAGVGERTREGNDLWMEMKESGVL--------------------D----------KAALVYGQMNEPPGARARVALSALSIAEYFRDE------EGQNVLLFIDNIFRFTQAGSEVSALLGRIPSAVGYQPTLATEMGELQERITSTNKGSITSVQAIYVPADDLTDPAPATAFAHLDATTVLSRQIAELGIYPAVDPLDSTSRILDPQVIGEEHYAIARQVQYVLQKYKDLQDIIAILGMDELSEEDKLVVARARKIQRFLSQPFHVAEAFTGSPGKYVELKDTIKGFKEIVDGKHDDIPEQAFYMVGTIEEAIEK-------AKKLAV---------------------------------------------------   [470]
Ge_metFR    ----------------------------------------------------MSQNFGRISQVIGAVIDVEFE-PG-KL----PPIYNALRVT----NP--------AIDDKEYN---LVLEVAQHLGENSVRTIAMDSTDGLVRGQAALDTGKQISVPVGRKTLGRILNVIGEPVD-EMGP-VNAEK-----EYGIHRESPSFVDQSTKVEAFTTGIKVVDLLAPYARGGKIGLFGGAGVGKTVLIMELINNIAKQHGGFS-VFAGVGERTREGNDLWMEMKESGVL--------------------D----------KAALVYGQMNEPPGARARVALSALSIAEYFRDE------EGQNVLLFIDNIFRFTQAGSEVSALLGRIPSAVGYQPTLATEMGELQERITSTTKGSITSVQAIYVPADDLTDPAPATAFAHLDATTVLSRQIAELGIYPAVDPLDSTSRILDPQVIGEEHYAIARQVQYVLQKYKDLQDIIAILGMDELSEEDKLVVARARKIQRFLSQPFHVAEAFTGSPGKYVELKDTIKGFQEIVAGKHDDIPEQAFYMVGTIEEALEK-------AKKLAA---------------------------------------------------   [470]
Ge_sulFR    ----------------------------------------------------MSQNFGKISQVIGAVIDVEFE-PG-KL----PPIYNALRVT----NP--------AIDDKEYN---LVLEVAQHLGENAVRTIAMDSTDGLVRGQAVLDTGKQISVPVGRKTLGRILNVIGEPVD-EMGP-VNAEK-----EYGIHREAPAFVDQSTKVEAFTTGIKVVDLLAPYARGGKIGLFGGAGVGKTVLIMELINNIAKQHGGFS-VFAGVGERTREGNDLWMEMKESGVL--------------------D----------KAALVYGQMNEPPGARARVALSALSIAEYFRDE------EGQNVLLFVDNIFRFTQAGSEVSALLGRIPSAVGYQPTLATEMGELQERITSTTKGSITSVQAIYVPADDLTDPAPATAFAHLDATTVLSRQIAELGIYPAVDPLDSTSRILDPQVIGEEHYSIARQVQYVLQKYKDLQDIIAILGMDELSEEDKLVVARARKIQRFLSQPFHVAEAFTGSPGKYVELKDTIKGFQEIVAGKHDDVPEQAFYMVGTIEEALEK-------AKKLAA---------------------------------------------------   [470]
Me_radHe    -------------------------------------------MANTALPGTGSNKVGKITQVIGPVVDVQF--EG-HL----PEILNALETK----NN-------------GAR---LVLEVAQQLGENTVRCIAMDTSEGLTRGQECTDTGEPIKVPVGMNTLGRIMNVIGEPID-EAGP-VQATT-----YRAIHQPAPSYAEQSTEAQILVTGIKVVDLLAPYAKGGKIGLFGGAGVGKTVLIMELINNIAKVHSGYS-VFAGVGERTREGNDLYHEMIESKVN-------------------VDPKEHGSAEGSKCALVYGQMNESPGARSRVALTGLTIAEQFRDD-------GQDVLFFVDNIFRFTQAGSEVSALLGRIPSAVGYQPTLATDMGALQERITTTTKGSITSVQAIYVPADDLTDPAPAASFAHLDATTVLSRSIAEKGIYPAVDPLDSTSRMLSPAILGEEHYDVARRVQQTLQRYKALQDIIAILGMDELSEEDKLTVARARKIERFFSQPFSVAEVFTGSPGKQVALEDTIKGFKGLVNGDYDDLPEAAFYMVGTIEEAQEK-------AKKLKAA--------------------------------------------------   [484]
Rh_palFO    -------------------------------------------------MATPANQTGRITQVIGAVVDVQF--EG-HL----PAILNAIETK----NG-------------DNR---LVLEVAQHLGESTVRTIAMDTTEGLVRGQEVTDTGAPISVPVGAGTLGRIMNVIGEPVD-EQGP-IKSEG-----LRAIHQEAPAYTDQSTEAEILVTGIKVVDLLAPYAKGGKIGLFGGAGVGKTVLIQELINNVARAHGGYS-VFAGVGERTREGNDLYHEFIESGVN--------------------K---KGGGEGSKCALVYGQMNEPPGARARVGLTGLTVAEHFRDQ-------GQDVLFFVDNIFRFTQAGSEVSALLGRIPSAVGYQPTLATDMGALQERITTTTKGSITSVQAIYVPADDLTDPAPATSFAHLDATTVLNRAISEKGIYPAVDPLDSTSRMLSASIVGEEHYNTARMVQQILQKYKSLQDIIAILGMDELSEEDKLTVARARKIERFLSQPFFVAEVFTGSPGKFVDLADTIKGFRAICEGKYDHLPEAAFYMVGTIEEAVEK-------GKKLAAEAA------------------------------------------------   [476]
Br_melHe    -----MAKAATPKTTAAAEAKPAAKAPAKKAAPKTTAAAKPAATKSGAPKAAAAGAIGHITQVIGAVVDVKFP-EG-QL----PLILNALEVD----NQ-------------GHR---LVLEVAQHLGEDTVRTIAMDATEGLVRGQEARDTGEPIMVPVGVETLGRIMNVIGEPVD-EAGP-IKTKA-----TRAIHQNAPEYIEQSTEAEILVTGIKVVDLLAPYAKGGKIGLFGGAGVGKTVLIMELINNVAKAHGGYS-VFAGVGERTREGNDLYHEMIESGVN--------------------K---LGGGEGSKAALVYGQMNEPPGARARVALSGLTVAENFRDQ-------GQDVLFFVDNIFRFTQAGSEVSALLGRIPSAVGYQPTLATDMGAMQERITTTTKGSITSVQAIYVPADDLTDPAPATSFAHLDATTVLSRSIAEKGIYPAVDPLDSTSRMLDPKVVGEEHYAVARQVQSILQRYKALQDIIAILGMDELSEEDKLTVARARKIERFLSQPFFVAEVFTGSPGKLVDLADTIKGFKGLCAGDYDHLPEAAFYMVGSIEEALEK-------AKKLAAEAA------------------------------------------------   [521]
Rh_legHe    ---------------------------------------------MAEAATPKIGSVGRVTQVIGAVVDVAF--EG-EL----PKILNALETS----NN-------------GNR---LVLEVAQHLGENVVRTIAMDSSEGLVRGQEVADTGAPIMVPVGNETLGRIMNVIGEPVD-EAGP-LVTAH-----KRAIHQDAPSYVEQSTESQILVTGIKVVDLLAPYARGGKIGLFGGAGVGKTVLIMELINNVAKAHGGYS-VFAGVGERTREGNDLYHEMIESNVN--------------------K---HGGGEGSKAALVYGQMNEPPGARARVALTGLTVAEHFRDQ-------GQDVLFFVDNIFRFTQAGSEVSALLGRIPSAVGYQPTLATDMGQMQERITTTTTGSITSVQAIYVPADDLTDPAPATSFAHLDATTVLSRSIAEKGIYPAVDPLDSTSRMLDPMVVGEEHYEVARKVQSTLQRYKALQDIIAILGMDELSEDDKIAVARARKIERFLSQPFFVAEVFTGSPGKLVALEDTIKGFKGLVNGEYDHLPEAAFYMVGSMEEAVEK-------AKKLAAA--------------------------------------------------   [478]
Ro_denAP    ----------------------------------------------------MANAVGKITQVIGAVVDVQF--AD-HL----PEILNALETN----NN-------------GNR---LVLEVAQHLGENTVRAIAMDATEGLVRGQTVTDTDGPISIPVGNATLGRIMNVVGEPID-EKGP-VATDE-----TRSIHQEAPAFAEQSTSSEVLETGIKVIDLLAPYAKGGKIGLFGGAGVGKTVLIMELINNIAKVHSGFS-VFAGVGERTREGNDLYHEMIESSVI--------------------V---PDNLTESKVALVYGQMNEPPGARMRVALTGLTLAEQFRDQ------SGTDVLFFVDNIFRFTQAGSEVSALLGRIPSAVGYQPTLATDMGAMQERITSTKAGSITSVQAVYVPADDLTDPAPATSFAHLDATTVLSRAISELGIYPAVDPLDSTSRLMDPQVLGEEHYNVARDVQGILQRYKSLQDIIAILGMDELSEEDKLTVARARKIQRFLSQPFDVAKVFTGSDGKQVPLAETIESFKAVVAGEYDHLPEGAFYMVGGIEEVKAK-------AEQMAADAA------------------------------------------------   [474]
Th_R2AAP    -------------------------------------------------MAKAKAATGKITQVIGAVVDVQF--EG-DL----PEILNSLNTD----NN-------------GKK---LVLEVAQHLGENTVRAIAMDSTEGLVRGQAVTDTGGPITVPVGNATLGRILNVVGEPVD-EGAP-VKADE-----HRSIHADAPEFAEQSTESVVLETGIKVIDLLAPYAKGGKIGLFGGAGVGKTVLIMELINNIAKVHSGFS-VFAGVGERTREGNDLYHEMIESGVI--------------------V---PDNLVDSKVALVYGQMNEPPGARMRVALTGLTLAEQFRDQ------SGTDVLFFVDNIFRFTQAGSEVSALLGRIPSAVGYQPTLATDMGQMQERITSTKSGSITSVQAVYVPADDLTDPAPATSFAHLDATTVLNRAISEKGIYPAVDPLDSTSRLMDPSIVGAEHYQVARDVQGILQRYKSLQDIIAILGMDELSEDDKLTVARARKIERFLSQPFDVAKVFTGSDGKQVPLADTITSFKAVVAGEYDHLPEGAFYMVGGIDEVIAK-------AEQMAADAA------------------------------------------------   [477]
Di_shiAP    ----------------------------------------------------MANAKGKVTQVIGAVVDVQF--ED-TL----PEILNALNTE----NN-------------GKK---LVLEVAQHLGENTVRTIAMDATEGLVRGAEVTDTGGPITIPVGNATLGRIMNVIGEPID-EKGP-VEASE-----SRAIHQPAPEFSEQSTGSEILVTGIKVIDLLAPYSKGGKIGLFGGAGVGKTVLIMELINNIAKVHSGYS-VFAGVGERTREGNDLYHEMIESNVI--------------------K---PDNLSESQVALVYGQMNEPPGARARVALTGLTLAEQFRDQ------SGTDVLFFVDNIFRFTQAGSEVSALLGRIPSAVGYQPTLATDMGQMQERITSTKGGSITSIQAVYVPADDLTDPAPATTFAHLDATTVLSRAISELGIYPAVDPLDSSSRILDPGIVGEEHYQVARDVQGILQRYKSLQDIIAILGMDELSEEDKLTVARARKIQRFLSQPFDVAKVFTGSDGVQVPIEDTISSFKAVVAGEYDHLPEGAFYMVGGIDEVIAK-------AERMAADAA------------------------------------------------   [474]
Rh_sphAP    ---------------------------------------------------MATASQGKVTQVIGAVVDVQF--DG-GL----PAILNALETV----NN-------------DKR---LVLEVAQHLGENTVRTIAMDATEGLVRGAPVTDLGGPISVPVGDATLGRILNVIGEPID-EKGP-VSGDS-----TRAIHQPAPTFAEQSTTSEILVTGIKVIDLLAPYSKGGKIGLFGGAGVGKTVLIMELINNIAKVHSGYS-VFAGVGERTREGNDLYHEMIDSGVI--------------------K---IDNLSESKVALVYGQMNEPPGARARVALTGLTLAEQFRDQ------SGTDVLFFVDNIFRFTQAGSEVSALLGRIPSAVGYQPTLATDMGALQERITSTKAGSITSVQAIYVPADDLTDPAPATSFAHLDATTVLSRAISELGIYPAVDPLDSTSRILDPQIVGEEHYNVARAVQGILQRYKSLQDIIAILGMDELSEEDKLTVARARKIQRFLSQPFDVAKVFTGSDGVQVPLEKTIASFKAVVNGEYDHLPEAAFYMVGDIEDVIAK-------AQRLAAQAA------------------------------------------------   [475]
Rh_capAP    -----------------------------------------------------MASKGKVTQVIGAVVDVQFE-DG--L----PAILNALETT----NN-------------GKR---LVLEVAQHLGENTVRTIAMDATEGLVRGAAVSDTGGPITVPVGNATLGRILNVIGEPVD-ERGD-VSKAE-----ARAIHQPAPDFAAQSTESQILVTGIKVIDLLAPYSKGGKIGLFGGAGVGKTVLIMELINNIAKVHSGFS-VFAGVGERTREGNDLYHEMIESGVI--------------------N---LEKLEESKVALVYGQMNEPPGARARVALTGLTLAEQFRDQ------SGTDVLFFVDNIFRFTQAGSEVSALLGRIPSAVGYQPTLATDMGALQERITSTKAGSITSVQAIYVPADDLTDPAPATSFAHLDATTVLSRAISELGIYPAVDPLDSTSRILDPQVVGEEHYQVARDVQGMLQRYKSLQDIIAILGMDELSEEDKLTVARARKIQRFLSQPFDVAKVFTGSDGVQVPLEDTIKSFKAVVAGEYDHLPEAAFYMVGGIDDVIAK-------AQRLAAAA-------------------------------------------------   [472]
Rh_rubAP    ---------------------------------------------------MAKNNLGTITQVTGAVVDVKF--EG-EL----PSILSALETD----NH-------------GNR---LVLEVAQHLGESVVRTIAMDSTEGLVRGQQVTSTGGPITVPVGPQVLGRIMNVIGEPVD-ERGP-VVTAQ-----RYPIHRQAPTFAEQATETEILVTGIKVIDLIAPYTKGGKVGLFGGAGVGKTVLIQELINNVAKGHGGYS-VFAGVGERTREGNDLYHEMIDAGII--------------------D----LEGDKSKVALVYGQMNEPPGARARVALAGLTQAEYFRDE------EGQDVLFFVDNIFRFTQAGSEVSALLGRIPSAVGYQPTLATDMGALQERITSTKKGSITSVQAIYVPADDLTDPAPAASFAHLDATTTLNRSIAELGIYPAVDPLDSTSRALDPLVVGEEHYKVAREVQRVLQTYKSLQDIIAILGMDELSEEDRLVVARARKIQRFLSQPFHVAEVFTGSPGKLVSLEDTIKGFKGLVEGEYDHLPEQAFYMVGNMAEAIEK-------AKKMAAEAA------------------------------------------------   [474]
Sp_witHe    -----------------------------------------------MAKAPTTKNVGRISQVIGAVVDVSF--DG-SL----PAILNALETT----NN-------------GNR---LVLEVAQHLGEGTVRTIAMDATDGLTRGQEVTDTGSQIRVPVGPQTLGRILNVIGEPID-ERGP-VNATQ-----TSPIHAEAPLFVDQSTDASILVTGIKVIDLLAPYAKGGKIGLFGGAGVGKTVLIQELINNIAKGHGGTS-VFAGVGERTREGNDLYHEFLDAGVI-AKDADGNPTPEG-------S----------KVALVFGQMNEPPGARARVALSGLTIAEYFRDV------EGQDVLFFVDNIFRFTQAGSEVSALLGRIPSAVGYQPTLSTDMGALQERITSTNKGSITSVQAIYVPADDLTDPAPATSFAHLDATTNLNRAISELGIYPAVDPLDSTSRMLEPRIVGQEHYETARAVQETLQKYKSLQDIIAILGMDELSEEDKLTVQRARKIQRFLSQPFHVAEVFTGIAGKFVAIEDTVKSFKAVVEGEYDHLPEAAFYMVGGIDEVVEK-------AKKLAAEAA------------------------------------------------   [484]
Ac_cryFR    ---------------------------------------------------MAKNVTGRITQIMGPVVDVQF--EG-EL----PYILNALETR----VG-------------DRR---LVLEVAQEIGERTVRCIAMDSTDGLARGDEVRDTGEAIAVPVGPETLGRILNVIGEPID-ERGP-IPTTR-----TAPIHRQAPSFDEQATSAEILVTGIKVVDLLAPYLKGGKIGLFGGAGVGKTVLIQELINNIAKGHGGVS-VFAGVGERTREGNDLYHEMIDAGVI--------------------K-LGEGTTEGSKVALVYGQMNEPPGARMRVGLSGLTMAEYFRDE------EGQDVLFFVDNIFRFTQAGAEVSALLGRIPSAVGYQPTLATDMGALQERITSTKKGSITSVQAIYVPADDLTDPAPATSFSHLDATTTLNRAIAEKGIYPAVDPLDSTSRALDPRIVGEEHYNVAREVQRILQSYKSLQDIIAILGMDELSEDDKLTVARARKIERFLSQPFHVAEVFTGSPGIFVPVEDTVRSFKAICAGEYDHLPEAAFYMVGTIEDAVKK-------AESLNATA-------------------------------------------------   [476]
Rh_cenAP    ---------------------------------------------MVAIATQPSNTAGRITQVLGAVVDVQF--DG-DL----PPILNALRTT----NE-------------GKP---LVLEVAQHLGENTVRCIAMDTTDGLTRGQDVVDTGAPISMPVGPATLGRILNVTGEPID-ERGP-VKAEK-----TYPIHRSAPEFIEQSTEAQILVTGIKVIDLLAPYLKGGKIGLFGGAGVGKTVTIQELINNIAKAHGGVS-VFAGVGERTREGNDLYHEMIDSGVI--------------------KLNESGDTAGSKVALVYGQMNEPPGARARVGLSGLTIAEYFRDE------EGQDVLFFVDNIFRFTQAGAEVSALLGRIPSAVGYQPTLSTDMGALQERITSTKKGSITSVQAVYVPADDLTDPAPATSFAHLDATTVLNRAIAEQAIFPAVDPLDSTSRALDPRIVGEEHYKVARDVQKVLQQYKSLQDIIAILGMDELSEEDKLIVARARKIQRFLSQPFHVAEVFTGSPGVFVPIEDTIRSFKGIVAGEYDHLPEAAFYMVGTIEDAVAK-------ARKMAAEAA------------------------------------------------   [484]
Ma_magAP    ---------------------------------------------------MANKNVGTITQVLGAVVDVRF--DG-QL----PAILSALHLE----HQ-------------GKK---LVLEVAQHLGESTVRTIAMDSTDGLTRGTEVVDTGAAIQMPVGPETLGRIINVIGEPID-ERGP-IGNKT-----TLPIHADAPEFVDQSTETEILVTGIKVIDLLAPYCKGGKIGLCGGAGVGKTVLIMELINNIAKAHGGYS-VFAGVGERTREGNDLYHEMIESGVI--------------------K----LDGPGSKVALVYGQMNEPPGARARVALSGLTVAEYFRDV------EGQDVLFFVDNIFRFTQAGSEVSALLGRIPSAVGYQPTLATDMGALQERITSTKKGSITSVQAIYVPADDLTDPAPATSFAHLDATTVLNRQIAELGIYPAVDPLDSTSRVLDPRVVGNDHYQTARDVQRILQTYKSLQDIIAILGMDELSEEDKLVVSRARKIQRFLSQPFHVAEIFTGSPGKLVAIDDTIKGFKAIVAGEYDHLPEAAFYMVGGIDEVIEK-------AKKMAAEAA------------------------------------------------   [474]
Az_B51AP    --------------------------------------------------MATTNSVGKITQVTGAVVDVQF--DG-DL----PAILNALHTQ----ND-------------GKT---LVLEVAQHLGESTVRTIAMDSTDGLVRGAEVSDTGAPIAVPVGPETLGRIINVIGEPID-ERGA-VNAAR-----SLPIHRQAPDFVDQSTDAEVLITGIKVIDLLAPYAKGGKIGLFGGAGVGKTVTIMELINNVAKAHGGVS-VFAGVGERTREGNDLYHEMIESGVI------------------------KLDGPGSKVALVYGQMNEPPGARARVALSGLTLAEYFRDE------EGQDVLFFVDNIFRFTQAGSEVSALLGRIPSAVGYQPTLGTDMGALQERITSTKKGSITSVQAIYVPADDLTDPAPAASFAHLDATTVLSRSIAEMAIFPAVDPLDSTSRILDPRVVGDEHYSVARSVQKVLQTYKSLQDIIAILGMDELSEEDKLVVARARKIQRFLSQPFHVAEVFTGTPGVLVPLEETIKGFKGIVNGDYDHLPEAAFYMVGTIDEAIAK-------AKKLAAA--------------------------------------------------   [473]
Ba_S5Het    ------------------------------------------------------MNTGKITQVIGPVVDFAFD-AD-KI----PAVYNALEIQ----LQ-------------DRK---LVLEVQQHLGEGMVRAVAMDSTDGLVRGMDGIDTGKPIAVPVGKATLGRILNVIGEPVD-EGEP-VNAEE-----YWSIHREAPSFVDQDTQSTMLETGIKVVDLLCPYAKGGKIGLFGGAGVGKTVLIMELIRNIATEHGGYS-VFAGVGERTREGNDLYHEMKDSGVI--------------------D----------KAALVYGQMNEPPGARMRVALSGLTIAENFRED-------GLDVLLFVDNIFRFTQAGSEVSALLGRMPSAVGYQPTLSTEMGNLQERITSTKTGSITSVQAVYVPADDLTDPAPATTFAHLDATTVLNRSIAELGIYPAVDPLDSTSRILEPGVVGQDHYHVARAVQNILQRYKALQDIIAILGMDELSEDDKLIVNRARKVQRFLSQPFFVAEVFTGSPGKYVPVKETIRGFQMIIEGKLDHLPEQAFYMVGTIDEAIEK-------GEKIQASVKK-----------------------------------------------   [466]
He_modAP    ------------------------------------------------------MNFGKVIQVIGPVVDIQFP-PG-QL----PEIYNAIKIR----SA----DQENYQGSFEID---ITLEAAQHLGNNAVRCVAMSSTDGLMRGMKALDTGAPISVPVGAEILGRMFNVLGDPID-EAGQ-VAAKE-----VWPIHRKAPTFENLEPSTEVLETGIKVIDLLAPYAKGGKVGLFGGAGVGKTVLIQELINNIAMEYSGYS-VFAGVGERTREGNDLYNEFKESGIL--------------------K----------NVAMVFGQMNEPPGARMRVALSGLVMAEYFRDV------QNQDVLLFIDNIFRFTQAGSEVSALLGRMPSAVGYQPTLSTEMGQLQERITSTKNGSITSVQAIYVPADDLTDPAPATAFAHLDATTVLSRAIAELGIYPAVDPLDSTSRILDPHVVGDEHYSVARGVQKILQRYKELQDIIAILGMDELSEDDKIVVARARKIQRFLSQPFHVAEAFTGTPGKFVPLKESIRGFKEILEGKHDDLPESAFYMVGTIEEAVAK-------AKEMA----------------------------------------------------   [471]
Fu_nucHe    ------------------------------------------------------MNKGTITQIISAVVDIAF--KD-EL----PAIYNALKVK----LE-------------DKE---LVLEVEQHLGNNVVRTVAMDSTDGLKRGMEVIDTGKPITIPVGKAVLGRILNVLGEPVD-NQGP-LNAET-----FLPIHREAPEFDDLETETEIFETGIKVIDLLAPYIKGGKIGLFGGAGVGKTVLIMELINNIAKGHGGIS-VFAGVGERTREGRDLYGEMTESGVI--------------------T----------KTALVYGQMNEPPGARLRVALTGLTVAENFRDK------DGQDVLLFIDNIFRFTQAGSEVSALLGRIPSAVGYQPNLATEMGALQERITSTKSGSITSVQAVYVPADDLTDPAPATTFSHLDATTVLSRNIASLGIYPAVDPLDSTSKALSEDVVGKEHYEVARKVQEVLQRYKELQDIIAILGMDELSDEDKLTVSRARKIERFFSQPFSVAEQFTGMEGKYVPVKETIRGFREILEGKHDDIPEQAFLYVGTIEEAVAK-------SKDLAK---------------------------------------------------   [462]
Il_ploHe    -----------------------------------------------------MENKGILTQIIGPVVDVSF--DS-EL----PKIYNSLRID----------------RGNGEV---LIAEVQQHLGNSVVRAICMDGSEGLQRGMEVIDTGAPITVPVGKAVLGRILNVLGEPID-QAGE-VKAEE-----YSSIHREAPAFEDQGTEVEIFETGIKVIDLLAPYVKGGKIGLFGGAGVGKTVLIMELINNIAKGHGGLS-VFAGVGERTREGRDLFDEMTESGVL--------------------S----------KTSLVYGQMNEPPGARLRVALTGLTMAENFRDK------EGQDVLLFIDNIFRFTQAGSEVSALLGRMPSAVGYQPTLATDMGALQERITSTKTGSITSVQAVYVPADDLTDPAPATTFTHLDATTVLSRRIASLGIYPAVDPLDSTSTALQPGITGHEHYTAAREVQSVLQRYKELQDIIAILGMDELSDEDKIAVNRARKIERFFSQPFHVAEQFTGMEGKYVTVKETIRGFKEILEGKHDDLPEQAFLYVGTIDEAIAK-------ARELMKGDA------------------------------------------------   [467]
St_monHe    ------------------------------------------------------MNKGKLVQIIGPVIDARF--DN-TL----PDIFNALEIY----YE------------DGKK---IVAEVQAHLGNNVVRAVSMTSTDGLKRGVDVIDTGGPIKVPVGKETLGRIFNVLGETVD-NGDE-IITEE-----RHSIHKKAPEFEEQETHSEILETGIKVVDLLAPYLKGGKIGLFGGAGVGKTVLIQELINNIAKGHGGLS-VFAGVGERTREGRDLYNEMRESGVI--------------------N----------KTALVYGQMNEPPGARLRVALSALTMAEYFRDK------EGQNVLLFIDNIFRFTQAGSEVSALLGRMPSAVGYQPNLATDMGALQERITSTKKGSITSVQAVYVPADDLTDPAPATTFSHLDATTVLSRQIASLGIYPAVDPLASTSRILEAEIVGNEHYKVARETVKVLQRYKELQDIIAILGMDELGDEDKVIVSRARKIQRFFSQPFSVAEQFTGMKGKYVTLRETIRGFKEILDGKHDELPEQAFLYVGTIDEAVAK-------AKDLMGE--------------------------------------------------   [464]
Ca_nitHe    -----------------------------------------------------MTNVGKIVQVIGPVVDIKFD-SG-VL----PEIYNAVKIE----NK-----------ATGTT---VICEVEQHLGENTVRAVSMTSTDGLVRGMEVIDTGKAITAPVGKGALGRILNVVGDPVD-EKGP-VDAVD-----YWPIHRPAPKLEDQDTGSNILETGIKVIDLLEPYTKGGKTGLFGGAGVGKTVLIMELINNIAKQHGGYS-VFCGVGERTREGNDLYLEMKESGVL--------------------D----------KVALVYGQMNEPPGARMRVGLTGLTIAEYFRDV------EGQDVLLFIDNIFRFTQAGSEVSALLGRMPSAVGYQPTLGTEMGELQERITSTKKGSITSVQAVYVPADDLTDPAPATTFAHLDATTVLSRQIAELGIYPAVDPLDSTSRILDPNIVGVEHYTVAREVQKILQRYKELQDIIAILGMEELTEEDKLIVARARKIQRFLSQPFHVAEQFTGMKGKYVKLSDTIKGFKEIIAGKCDDLPEQAFYMVGGIEEVYEK-------AEQLKKRG-------------------------------------------------   [468]
De_desHe    -----------------------------------------------------MANVGKIVQIIGPVVDVKFE-SG-QL----PEIYNAIKIE----DK-----------AHDRV---IICEVEQHLGENTVRTVAMTSTDGLVRGMDAVDTGRPIAAPVGKGALGRILNVVGEPVD-ERGE-VQADD-----YWPIHRPAPKLEDQETGYEILETGIKVIDLLEPYTKGGKTGLFGGAGVGKTVLIMELINNIAKQHGGYS-VFCGVGERTREGNDLWLEMQEAGVL--------------------D----------KVALIYGQMNEPPGARMRVGLTGLTIAEYFRDV------EGQDVLLFVDNIFRFSQAGSEVSALLGRMPSAVGYQPTLGTEMGELQERITSTKKGSITSVQAVYVPADDLTDPAPATTFAHLDATTVLSRQIAELGIYPAVDPLDSTSRILDPNIVGEEHYSVARGVQAVLQRYKELQDIIAILGMEELSEEDKLIVARARKIQRFLSQPFHVAEQFTGMPGKYVPLKDTIRGFKEILEGKCDDLPEQAFYMVGGIEEVYEK-------AEQLKKRG-------------------------------------------------   [468]
Th_carFR    ------------------------------------------------------MNTGRVIQVIGPVVDIEFP-PE-QL----PAIYNAIRIE----GQ---------NGDVKVK---LTAEVMQHLGDSTVRCVAMSSTDGLVRGMTAVDTGAPIKVPVGKGTLGRVFNVLGETVDNDDRE-VIAED-----YWPIHRPAPSFEEQETSTTILETGIKVVDLIAPYAKGGKIGLFGGAGVGKTVLIMELIRNIATEHGGFS-VFAGVGERTREGNDLWMEMRESGVI--------------------D----------KTALVYGQMNEPPGARMRVGLTGLTMAEYFRDV------HGQDVLLFIDNIFRFIQAGSEVSALLGRMPSAVGYQPTLGTDVGALQERITSTKKGSITSVQAVYVPADDLTDPAPAATFAHLDATTVLSRQIAELGIYPAVDPLDSTSRILDPNIIGQEHYEVARGVQEVLQRYKELQDIIAILGMEELSDEDKLTVARARKIQRFLSQPFFVAEAFTGTPGKYVPLKETIRGFKEILSGKHDDLPEAAFYMVGTIDEAVEK-------ARKMKGE--------------------------------------------------   [469]
Al_oreAR    ---------------------------------------------------MAEGNVGKLVQIIGPVIDIRFS-RE-NL----PNLLNAIEIE----GP-------------DGK---IVVEVSQHIGDDTVRCVAMKSTDGLVRGMEAKDTGGPITVPVGRATLGRIFNVIGEPVD-EKGA-VAAEA-----KAPIHRPAPSFEDQATSTEILETGIKVVDLIAPYLKGGKIGLFGGAGVGKTVLIMELINNIAKEHGGLS-VFSGVGERTREGNDLYNEMIESGVI--------------------D----------KTALVYGQMNEPPGARMRVGLTGLTMAEHFRDE------EGQDVLLFIDNIFRFTQAGSEVSALLGRMPSAVGYQPTLATEMGALQERITSTRKGSITSVQAVYVPADDLTDPAPATTFAHLDATTVLSRQIVELGIYPAVDPLDSNSRVLDPAIVGDEHYSVARGVQEVLQRYKELQDIIAILGMDELSDEDKLTVSRARKIQRFLSQPFSVAEQFTGMAGKYVPLKETIRGFKEILEGKHDDIPESAFLFVGSIDEAVEK-------AKGK-----------------------------------------------------   [464]
Al_metFR    ---------------------------------------------------MATGNVGKLVQIIGAVVDIRFS-SE-EI----PALLSAITIQ----GP-------------DGL---VTVEVAQHIGDDTARCVAMRSTDGLVRGMEAIDTGAPITVPVGRETLGRIFNVLGEVVD-EGKP-VEAKM-----HLPIHREAPSFEEQEAATEIFETGIKVVDLIAPYARGGKVGLFGGAGVGKTVLIMELINNIAKEHGGLS-VFAGVGERTREGNDLYHEMIESGVI--------------------D----------KTSLVYGQMNEPPGARMRVGLTGLTMAEYFRDQ------EGQDVLLFIDNIFRFTQAGSEVSALLGRMPSAVGYQPTLATEMGALQERITSTKKGSITSVQAVYVPADDLTDPAPATTFAHLDATTVLSRQISELGIYPAVDPLDSNSRILDPATVGQEHYEVARGVQEVLQRYKELQDIIAILGMDELSDEDKLTVARARRVQRFLSQPFFVAEQFTGMAGKYVPLKETIRGFKEILDGKHDDLPESAFLFVGSIDEAVEK-------ANKG-----------------------------------------------------   [464]
Rh_pa2FO    --------------------------------------------------MDSVTSMGTVVSVRGAVVDVAFD-GE-TL----PPINTGLIVE--WDRP--------------EP---LVLEVHSHVDPRTIRSIALQATAGLARNTAVRATGVPISVPVGDAVLGRLLDVVGTVQD-RGLA-LPSDT----PRRGIHNPPPALNEETSTSAVFETGVKVIDLLAPLAQGGKAAMFGGAGVGKTVLVMELIHAMVEKYQGIS-VFAGVGERSREGHELLTDMQRSGVL--------------------A----------RTVLVYGQMNEPPGARWRVPLTALTIAEYFRDQ------KHQNVLLLMDNVFRFVQAGSELSSLLGRLPSRVGYQPTLATEVASLQERIASVAGAAVTAIQAVYVPADDFTDPAVTTISSHTDSVIMLSRSLAAQGFYPAVDPLASSSVLLDPRVVGEEHYRLAERCRETLARFKDLQDIIALLGVEELGAGDRLVVKRARRLQRFLSQPFTVTEAFTGTPGRSVPRADTLAGCHAILDGEADAWAESSLYMIGTIDEAREK---ETAGARKEAAS--------------------------------------------------   [474]
Az_B52AP    ---------------------------------MSAQSSAPIRSSAPPPPADPPPGSGHVIAARGSVIDIRFP-EA-AL----PPLFDAVEIL----WD------------GPER---LVAEVQAHLDAGTARAIAMQGTSGLRRGTPVRSTGGPLTAPVGDAVLGRLIDVMGSARD-DGPE-LPDGT----PRAPIHRAPPPLARRSPRRDPMETGIKVIDLLAPLARGGKAAMFGGAGVGKTVLVMELIRKMVERHSGIS-VFAGIGERSREGQELWEEMKRSGVL--------------------D----------RTALVFGQMNEPPGARWRVGLTALTIAEHFRDE------ARRDVLLLMDNVFRFVQAGAEVSGLLGRLPSRVGYQPTLASEIAELEERVASTAGAVVTAIQAVYVPADDFTDPAVAELFSHLDSSIVLSRAMAAEGLYPAVDPLSSTSSLLDPLVVGEAHYRLAEEVRGTIAHYRELQDVIALLGMEELSAADRLAVGRARRLQRFLTQPFLVTEAFTGHGGVSVPLDETLKGCRAILDGACDGWAEGAFFMTGTLDQARER-------DRAGRRA--------------------------------------------------   [487]
Rh_ce2AP    -----------------------------------------------MPDMLTQSPDGRVISVRGSVVDLAFP-QE-AL----PALNEAVEVL----WD----------AGEP-----LICEVHAHLDPGTVRTLALAATGGLARGTPARRTGAPLSVPVGEPLLGRLVDVLGRPGD-AGEP-ITAEA----PRWPIHRPAPPLAGQTPRRDVFETGIKVIDLLAPLARGGKGGMFGGAGVGKTVLVTELIHNMVAQQTGLS-VFAGIGERSREGQELLEEMRRSGVL--------------------E----------RTALVFGQMNEPPGARWRVGLTALTIAEWFRDE------ARRDVLLLMDNVFRFVQAGAEVSGLLGRLPSRVGYQPTLITEIAELEERIASVPGATVTAIQAVYVPADDFTDPAVAELFGHLDSAIVLSRSMAAEGLYPAVDPLASSSALLDPLVVGEEHYRTAEDVRALLAHYRELQDIIALLGIEELSPADRLAVKRARRLQRFLTQPFAVTEAFTGRKGGSVARVETLAGCRAILDGQTDDWAESSLYMVGTLAEARAK-------EAADSRPAGSATSGGTTGSTG------------------------------------   [487]
Di_sh2AP    -----------------------------------------------MPADPEVHFEGTIVAIRGGVVDVAF--AE-AV----PRIH-ALIVA----GG-------------------VAMEVASIVGEGVVRCIALGPTRGLGLGTRATGTRAGIEVPVGEGVLGRMLDMFGAPLD-GAPP-PEATA-----RRPIHRPPPVLSDRVLRAEVLETGIKAIDLLSPIERGGKTGLFGGAGVGKTVLLSELIHNTVEHHHGVS-LFCGIGERSREAEELWREMGEAGVR--------------------E----------RMVMLFGQMNEAPGVRFLVGHSALTMAEYFRDD------REQDVLLLIDNIFRFVQAGSEVSGLLGRMPSRVGYQPTLATELAALQERIASTRRGAITSIQAVYVPADDFTDPAAAHIFSHLSASVVLSRKRASEGLYPAVDPLASTSVMLTPEVVGQRHYDIARGVRRTLAEYEDLRDIIAMLGIEELSAHDRAVVARARRLERFLTQPFFTVGAAAGTLGKLVPIAETLDGCEEILSQTSFERPESAYYMIGALSDLRKE-------AAA------------------------------------------------------   [462]
De_au2SR    -----------------------------------------------------MEKQGTIVSINGSIVDIEF--QA-PL----PCINTRLTAL----NN---------------T---VILETALHLCETLVRAIALSPTAGLARGNRVLNTENPLMVPVGENLLSRMINVFGQPID-GGPP-LAPDT----QYRPVYAKPVPLIQRTVQNEIFETGIKIIDLLSPLEKGGKAGLFGGAGVGKTVIITEMINNMVGRYEGVS-LFCGIGERCREAEELFREMKEAGVL--------------------D----------KTAMVFAQMNEASGARFRVGHGALTLAEFFRDT------LKKDVLLLIDNIFRYIQAGSELSGLMGRIPSHVGYQPTLASELAELEERICSTANGAITSVQAVYVPADDFTDPAASHTFSHLSAAIVLARKRASQGFYPAVDPLASNSSMLTPAIVSNDHYQTVQAVRKTLSDYEDLKDIIAMLGLEELSEQDRTTVAVARRLERFMTQPFFTTGQFTGLKGKRVPLADTIAGCQRILQGEFNDTPEQSLYMIGTIDEVKKP-------HAD------------------------------------------------------   [459]
Rh_ba2He    MPSIAARRMLFIGLVSRALQRCPNMHTQPLPSSSDINTNTGTALMENEPLSSSDPKQGHVVAVRGSVIDVHFPGEP-------PAMNCELRIG----DS--------------GD---VVAEVASQLDPHTVRAIAITSPRGLSRGTPVRSCGRSMQVPVGKPLLGRVLDVFGNTLD-DGES-LKSVE-----HRSIHQTPPTINRRIAKSEVFTTGIKAIDLLSPLERGGKAGLFGGAGVGKTVLITELIHNIVGGHDGIS-LFCGIGERCREAEELYREMGAAGVR--------------------D----------NTVMVFGQMNEPPGARFRVGHAALTMAESFRDD------AKQDVLLLIDNIFRFVQAGMEVSGLLGQLPSRVGYQPSLASDLAELEERICTTSDAAITSVQAVYVPADDFTDPSAVHTFAHLSATVVLSRKRASEGLYPAIDPLKSTSEMMLPGVVGDRHYKTASNVRQTLAGYEELKDIIAMLGMEELSRQDRLTVNRARRLERFLTQPFFTTQQFTGHEGHMVSIEDTLDGCERILNDEFQDRPERDLYMVGKIPSSKP-----------------------------------------------------------------   [508]
De_pr2SR    -----------------------------------------------------MPYHGTVLSIRGSVIDVRFP-PS-HL----PVINSRLLTG----AR--------------QH---IVLEVQAHLHDDTVRCIALNNTQGLERNTVVVDTGTTIEVPVGNRLLGRVFNVFGETID-GGTP-LAGGE-----WRSIHQTPVSLAERGTQSQVLQTGIKALDLLVPLERGGKAGLFGGAGVGKTVLITELINNIVGQYEGVS-LFCGIGERSREAEEIYREIEKAGVL--------------------D----------KTIMVFGQMNEAPGARFRVGHAALTMAEYFRDV------QKRDVLLLIDNVFRFIQAGLEISGLMGRLPSRVGYQPTLASELAELEERICNTVNGAITSIQAVYVPADDFTDPAATHTFAHLSATIVLSRKRASEGFYPAIDLLRSSSKMLSPQIVGKRHYQVAQEIKKTLAVYEDLKDIIAMLGLEELSQEDRNVVQRARRLERFLTQPFHTTEHFTGLPGKLVALEDTISGCERILGDEFANCPEKYIYMIGTVDEHECV-------ANGGRRG--------------------------------------------------   [464]
De_sa2SR    ---------------------------------------------------MEHKFSGEVVSVRGSVVDVRFP-E--EI----PPLLSVMYSA----GE--------------KS---VTLEVADHLDMNSVRAIAMTPTGGLARGDVVHCNGETLRTPVGEDLLGRVLNVFGDPVD-GKDL-PSDVE-----FRSIHNQPIELSRRVVSEEIFTTGIKVIDLLMPLEKGGKAGLFGGAGVGKTVLITELINNMVGAHSGIS-IFCGIGERCREGEELYREMGDAGVL--------------------D----------NTVMVFGQMNEPPGARFRTGHTAMTIAEYFRDD------QGKDVLLLIDNIFRFIQAGMELSGLLGRLPSRMGYQPTLGSDLAELQERISSSSSGAITSIQAVYVPADDLTDPAATHTFSHLSSSIVLSRKRAGEGFYPAVDPLESRSMMLSPAIVGQRHYDVAREVRRTLAQYEDLKDIIAMLGLEELSREDRKIVSRARRLERFMTQPFNTTKHFTGMDGRIVSLEDTVLGCERILNDEFPDASERDFYMIGSIEEVGK-----------------------------------------------------------------   [457]
Pe_ca3FR    -------------------------------------------------MKRQADRSGTVVAVRGGIVDARF--DG-EM----PALHSLLLAG----AQ--------------DE---IVVEVMLHLDGGHVRGNALTPTQGLACGDTIKDSGAPLQAPVGQAILGRVFNVFGQPID-RREP-PDGCR-----WRSVLTKPAGLTERSSKTEMFITGIKAIDVLAPLERGGKAGLFGGAGVGKTVLITELIHNMVGQHEGVS-LFCGIGERCREGEELFREMREAGVL--------------------D----------NTVMVFGQMNEPPGARFRVGLTALTMAEYFRDD------QGRDVLLLIDNIFRFIQAGMEISGLLGLMPSRLGYQPTMGTELAELQERISSTRHAAITSIQAVYVPADDFTDPAAVHTFSHLSASIVLSRRRASEGLYPAIDPLASTSNILNPRIVGERHYRLAQEIRRTLATYEELKDIIAMLGLEELSREDRRIVFRARRLERFLTQPFHTTQQFTGMQGRTVALDAALNGCEAILNDEFSEAPEKILYMIGGLEEARQR-------LREEETAGHGEEPP-------------------------------------------   [474]
De_ac2SR    ------------------------------------------MDNKHPSTASEATFQGHVVAIRGSVVDVFFP-E--HL----PEIHTLLHCP----DL--------------EN---IILEVASQLDASHVRAMALTPTQGLARQMVVTHNGTPLQAPVGHAILSRMFDVFGNPID-RKPP-AENLQ-----WRSVHQPSPPLSQRSTEPEVFETGIKVIDVLTPLERGGKTGLFGGAGVGKTVLLTEMIHNMVHQHEGVS-LFCGIGERCREGEELYRDMQQAGVL--------------------D----------NMAMIFGQMNEPPGSRFRVGHAALTMAEYFRDD------EHRDVLLLIDNIFRFIQAGSEISGLMGQMPSRLGYQPTLSTELSQLQERIANTETGAITSIQAVYVPADDFTDPAAVHTFSHLSASVVLSRKRASEGLYPAIDPLQSNSKMANPSIVGHHHDAIARQVRQTLAQYEEMKDIIAMLGLEQLSQKDRAIVSKARRLERFLTQPFFTTEQFSGMSGKLVNREQALEGCQQILAGEFDDCPEQALYMVGTIEEAREK-------WQTIQEKQQGGDDET------------------------------------------   [482]
De_ba2SR    -----------------------------------------------MSVHTGHANSGVVVSVRGSVVDIRF--DA-HL----PPIYSLLHAH----EG---------------K---ISIEVLAQLDAHRVRGIALTPTQGLARGVAVEDTGGPLKTPVGKGILSRMFDVFGNAID-RQAP-PTDIQ-----WRTVHRAPPVLARRSTKSEIFETGIKVIDVLVPIERGGKAGLFGGAGVGKTVLLTEMIHNMIGHHEGVS-IFCGIGERCREGEELYREMKEAGVL--------------------P----------NMVMMFGQMNEPPGSRFRVGHAAMTMAEYFRDD------EHRDVLLLIDNIFRFIQAGMEVSGLMGQMPSRLGYQPTMGTELSRLEERIANTDAGAITSIQAVYVPADDLTDPAAVHTFSHLSASIVLSRKQASEGLYPAVDLLQSSSKMATPGIVGKRHYGLAQEIRRTLAQYEQLKDIIAMLGMEQLSSEDRRVVARARRLERFLTQPFFATEQFSGIKGKLVSLNDSLDGCERILRDEFKDYPESALYMIGAIGEVKKKASPGKPAAKPAAQADLKPANGSPATTQSEQHQQTEPEDPDAAADIHAP----------------   [509]
Rh_fe2FR    -----------------------------------------------MGDETSPLNLGTVVSVRGSVVDIRF--DD-DL----PSIHTILRAN----EG---------------E---IVLEVLAQHDARHVRAIALTPTQGLARGMAVQDTGGPLKAPVGKGSLSRMFDVFGNTID-RETA-LSDVQ-----WRSVHRAPPPLARRSTKSEIFETGIKVIDVLMPLERGGKAGLFGGAGVGKTVLLTEMIHNMVGQHEGVS-IFCGIGERCREGEELYRDMKQAGVL--------------------P----------NMVMIFAQMNEPPGARFRVGHAALTMAEYFRDD------EHRDMLLLIDNIFRFIQAGMEVSGLMGQMPSRLGYQPTMGTELSGLEERIANTDTGAITSIQAVYVPADDFTDPAAVHTFSHLSASIVLSRKRASEGLYPAIDPLQSSSKMATPSIVGARHYGLAQEIRRTLAQYAELKDIIAMLGLEQLSPEDRNVVARARRLERFLTQPFFTTEQFTGHKGKLVSLKDALDGCERILRDEFKDHPESALYMIGTIDEAKGK-------AKPPAPATPSEPDSKTEARADPKPAAESPAKAIPGPHPQSGAKPQPETDHAADTHES   [518]
Me_barMe    -----------------------------------------------MVDRSRPLNLGKVISVRGSIVDVLF--ER-HL----PPVYTLLRAGRLRAGR-------------ESQ---IAIEVLTQLDAHHVRGIALTPTEGLARGMAVEDTGGPLKAPVGREILSRMFDVFGNTID-RRKP-PSDIQ-----WRSIHQAPPPLMRRSTTSEIFETGIKAIDVLVPLERGGKAGLFGGAGVGKTVLLTEMIHNVVKQHQGVS-IFCGIGERCREGEELYRDMKDAGVL--------------------P----------HTVMVFGQMNEPPGARFRVGHTALTMAEYFRDD------ERRDVLLLIDNIFRFIQAGSEVSGLMGQMPSRLGYQPTLGTELSELEERISTTDAGAIMSIQAVYVPADDFTDPSAVHTFSHLSASIVLSRKRASEGLYPAIDPLQSNSKMATPGIIGERHYHLAQKIRQTLAQYSELKDIISMLGLEQLSPEDRNVVARARRLERFLTQPFFTTEQFTGIKGKTVSLSDALDGCDRILHDEFKDYSEGDLYMIGTIDEAIAK-------KSSREKS--------------------------------------------------   [474]
Me_aceMe    --------------------------------MKRCDAIMRGVVKEQIENKNNYSNLGSVVSVRGSIVDIRF--EK-YL----PPIYSLLRAG------------------KGGR---IAIEVLTQLDSHRVRGIALTPTEGLSRGTLVEDTGGPLKAPVGRGILSRMFDVFGNPID-HRAP-PSNVR-----WRTIHQAPPPLIRRSTRSEIFETGIKVIDVLVPLERGGKAGLFGGAGVGKTVLLTEMIHNVVRQQKGVS-IFCGIGERCREGEELYRDMKEAGVL--------------------P----------NTVMVFGQMNEPPGARFRVGHVALTMAEYFRDD------EHRDVLLLIDNIFRFIQAGSEVSGLMGQMPSRLGYQPTMGTELSELEERISNTDAGAIMSIQAVYVPADDFTDPAAVHTFSHLSASIVLSRKRASEGLYPAIDPLQSNSKMSTPGIIGERHYRLAQEIRQTLAQYAELKDIISMLGLEQLSQEDRNVVARARRLERFLTQPFFTTEQFTGFKGKFVTLSDALDGCERILLDEFKDYPESDLYMIGTIDEAIAK-------KSSRDQT--------------------------------------------------   [484]
Pr_ae2AP    ------------------------------------------MSDRIMRHHSDFPWKGAVVSVRGSVVDIRF--DD-HL----PPIYSMLQTG----RN--------------GE---VHIEVLSQLDSRHVRAIALTGTEGLSRSMTALYNGSQLQAPVGPAILSRMFDVFGNPID-RGEP-PEGVQ-----WRPVHRNPPSLSRRSTHSEVFQTGIKIIDLLTPLERGGKSGLFGGAGVGKTVLLTEMIHNMVSHHRGVS-IFCGIGERCREGEELYREMKAAGVL--------------------D----------NMVMVFGQMNEPPGSRFRVGHAALTMAEYFRDD------EHRDVLLLIDNIFRFIQAGSEISGMMGQMPSRLGYQPTMGTELSKLEERIANTGTGSITSIQAVYVPADDFTDPAAVHTFSHLSSSIVLSRKRAGEGLFPAVDPLQSVSKMASPTGIGHRHYNLSRDIRKVLAQYNELKDIIAMLGLEQLSTQDRAVVARARRVERFFTQPFFSTEQFSGIKGKLVSLDEVIDGCERILRDEFMEYPESALYMIGSIDEAKER-------MKVSGPAGEPAVVPGVREKGGGDDEQ-------------------------------   [493]
Pe_lu2AP    -----------------------------------------------MDTADHHQRYGRVARIRGSVVDVRF--ER-HL----PPIHTILETG----KD--------------RE---VKIEVLTQLDDRHIRGIALTGTEGLCRAMAVLDTGMPLRAPVGKQILSRMFDVFGRPID-RGAP-PPDVE-----WRGVHRMPPPLGRRSTRSEVFETGIKIIDLLSPLERGGKAGLFGGAGVGKTVLLTEMIHNMVHRHHGVS-IFCGIGERCREGEELYRDMRDAGVL--------------------D----------SMVMVFGQMNEPPGSRFRVGLAALTMAEYFRDD------QHEDVLLLIDNIFRFIQAGSEISGMMGQMPSRLGYQPTMGTELSQLEERIANTGTGAITSIQAVYVPADDFTDPAAVHTFSHLSASLTLSRKRAGEGFFPAIDPLQSGSKMTAPSIIGRRHYDLSRQIRRVLAQYSELKDIIAMLGLEQLSAEDRKLVARARRLERFLTQPFFTTEQFTGIEGRMVSLNDTIDGCERILRDEFADYPESSLYMIGTVAEARKN-------NAVHAP---------------------------------------------------   [468]
Ch_te2AP    ------------------------------------------------MGKTEPEQTGIVTSIRGSVVDMRF--DE-LL----PSIYSVVKTG----RE--------------ME---VTVEILMQLDRRHVRGIALTPTEGLCRGMKARNTGSPLKAPVGKGTLSRMFDVFGNAID-RRGP-VTNVT-----WRSVHGAPPQLSRRSTKSEVFETGIKIIDLLVPLERGGKAGLFGGAGVGKTVLLTEMIHNMVSKESGVS-IFCGIGERCREGEELYRDMSEAGVL--------------------D----------NMVMVFGQMNEPPGSRFRVGLTALTMAEYFRDD------LHQEVLLLIDNIFRFIQAGSEISGMIGQMPSRLGYQPTIGTELSALEERIANTGTGAITSIQAVYVPADDFTDPAAVHTFSHLSASLVLSRKRAGEGFYPAVDPLSSGSKMAGESIVGRRHYDLAREVRRVLAQYAELKDIIAMLGLEQLSAEDRRLVGRARRLERFFTQPFFTTEQFSGLAGKSVPIANTIDGCERILRDEFENYPERALYMIGSIAEAQEKTVIETTMSESVAAKPEGGN---------------------------------------------   [480]
Ch_pa2AP    -------------------------------MPPKEIDLPNRSGRIVTEQVTKPEHSGIVTSIRGSVVDMRF--DE-LL----PSIYSVVKTG----RE--------------ME---VVIEILMQLDRRHVRGIALTPTEGLCRGMKALNTGAPLKAPVGKGTLSRMFDVFGNAID-RGGP-LSNVT-----WRSVHGAPPPLSRRSTKAEVFQTGIKIIDLLVPLERGGKAGLFGGAGVGKTVLLTEMIHNMVSTESGVS-IFCGIGERCREGEELYRDMSEAGVL--------------------D----------NMVMVFGQMNEPPGSRFRVGLAALTMAEYFRDD------LHQDVLLLIDNIFRFIQAGSEISGMTGQMPSRLGYQPTIGTELSALEERIANTGTGAITSIQAVYVPADDFTDPAAVHTFSHLSASLVLSRKRAGEGFYPAVDPLSSGSKMAGESIVGRRHYDLAREVRRVLAQYAELKDIIAMLGLEQLSAEDRRLVGRARRLERFFTQPFFTTEQFSGLKGKSVPITDTIDGCERILRDEFENYPERALYMIGSIAEAQEK-------VEIEKNETAKQPEAGTMTQGSATVKPEGGN---------------------------   [508]
Cy_512OP    ---------------------------------------MTRLTYMQATNGYSQLNCGKVLAIRSSVVDIYF--EK-KL----PDLYSQLQAG----DE--------------GE---IIIEVVNHLDAHTVRGIGITPISGLARGSRVINVGKPLQVPVGKQTLGRVFNVFGETID-GKEA-ITEGN-----WRSIHQVPLPLQQRSTTSDILATGIKAIDILTPIEQGGKAGLFGGAGVGKTVLITEMIHNMVSQYQGIS-LFCGIGERNREAEELYREMQDAGVL--------------------D----------NTIMLFGQMDEPPGARFRVGHAALTMAEYFRDE------LKQDVLLLMDNIFRFIQAGQEVSGLMGRLPSRVGYQPTLGTELAELEERITNTATGSITSVQAVYVPADDFTDPAAVQTFGHLSASIVLSRKRASEGLYPAIDPLQSGSKMLSPTIVGERHYNIAQGIKSTLASYEDLKDIIAMLGMEELSESDRATVARARRLERFLTQPFFSTEQFTGKKGKLVSLEDALEGCERILNDEFADYSERSLYMLGSIDEVKKK-------HKEAVNNET------------------------------------------------   [479]
Sy_702OP    --------------------------------------------MPSTHQPPTTTNIGKVVSVRGSVVDVCFP-Q--RL----PSYLHQLNAG----EK--------------GQ---IIIEVVAHLNATLVRGIALTPTSGLARGATVTDTGHPLKMPVGRALLGRMFNVFGEAID-QGKP-LTAVK-----HRSIHQAAIPLVQQSTQAEILETGIKVIDVLAPIERGGKAGLFGGAGVGKTVLITEMIHNMVSQHQGIS-LFCGIGERNREAEELYREMQATGVL--------------------D----------QTVLLFGQMNEPPGARFRVGHAALTIAEYFRDE------ARQDVLLLIDNIFRFIQAGQEVSGLMGELPSRVGYQPTLATELAALEERITSTKNGAITSVQAVYVPADDFTDPAAVHTFGHLSASIVLSRKRASEGFYPAVDPLRSSSKMLMPAIAGRRHYEIALAVRQTLATYEELKDMIAMLGMAELAAGDRAIVYRARRLERFLTQPFFSTEQFTNKAGRVVSLEAALTGCERILNDEFADVPESALYMIGAIGEVQRP----------------------------------------------------------------   [465]
Ni_ha2AP    -------------------------------------------MSQPFSPKEATLNPGQVVAVRGNVVDVQFS----RL----PPRYRQLRTK----GG-------------QGD---IILEIQSHLSANRARCIALTTTRGLARGASVVDTGKMLDIPVGEALLGRMLNVFGDPID-NKGT-LDASE-----RLPIHRTPLPLAQRVTTRKIFETGIKAVDLLAPLEEGGKAGLFGGAGVGKTVLITEMIHNMVGRYQGIS-LFCGIGERSREAEELYRDMKEAGVL--------------------D----------NTIMLFGQMNEPPGARFRVGHAALTVAEYFRDI------AKRNVLLLIDNIFRFIQSGTEVSGLMGKIPSRVGYQPTLGTELAELEERICSSASGSITSVQAVYVPADDLTDPSATHTFAHLSASIVLSRKKASQGFYPAIDPLQSDSKMLTPGVVGKRHYKVAQEVRRTLAEYEELKDIISMLGIEELSQKDRQTVSQARRLERFLTQPFFTTEQFTGYTGKMVPLEQTIAGCEDILAGKFADYGEKDLYMIGPIEEAEAK-------KAKA-----------------------------------------------------   [470]
Ac_ma2OP    ------------------------------------------------------------------MVDVHF--SD-EV----PPLRHLLRAG----PQ--------------AQ---IAIEGLTYLSANLIRGIALTPTQGLARGARVIDTGQSLQVPIGEHLLGRAFNVFGDPID-GLGP-LKGMK------RSLHGQAVPLHQRTTGTDILVTGIKAIDLLAPLERGSKAGLFGGAGVGKTVLITEMIHNIVSRYDGVS-IFCGIGERSREGEELYREMKAAGVL--------------------N----------NTVMVFGQMNEPPGSRFRVGHAALTMAEYFRDQ------AHRDVLLMIDNVFRFIQAGSEVSGLMGQLPSRVGYQPTLATELAELEERICSTAHGAITSVQAVYIPADDLTDPAAVHTFSHLSASIVLSRKRTSEGLYPAVDPLQSGSKMLTPSVVGQRHYQVAQAVRKTLAEYEDLKDIIAMLGLEELAQNERQTVYRARRLERFLTQPFFTTEQFSGIPGKMVSLDQTLTGCEAILDDKCSGLSEQALYMIGAVDEAELE-------HQEREAQEVEEIGQ-------------------------------------------   [456]
_           --------------------------------------------------------IIIIIIIIIIIIIIIII-II-II----IIIIIIIIII----II---------------I---IIIIIIIIIIIIIIIIIIIIIIIIIIIIIIIIIIIIIIIIIIIIIIIIIIIIIIIIIII-IIII-IIIII-----IIIIIIIIIIIIIIIIIIIIIIIIIIIIIIIIIIIIIIIIIIIIIIIIIIIIIIIIIIIIIIIIIIIII-IIIIIIIIIIIIIIIIIIIIIIIII--------------------I----------IIIIIIIIIIIIIIIIIIIIIIIIIIIIIIIII------IIIIIIIIIIIIIIIIIIIIIIIIIIIIIIIIIIIIIIIIIIIIIIIIIIIIIIIIIIIIIIIIIIIIIIIIIIIIIIIIIIIIIIIIIIIIIIIIIIIIIIIIIIIIIIIIIIIIIIIIIIIIIIIIIIIIIIIIIIIIIIIIIIIIIIIIIIIIIIIIIIIIIIIIIIIIIIIIIIIIIIIIIIIIIIIIIIIIIIIIIIIIIIIIIIIIIIIIIIIIIII-------IIIII----------------------------------------------------   [458]
;
END;


BEGIN CODONS;
	CODESET  * UNTITLED = Universal: all ;
END;


BEGIN ASSUMPTIONS;
	OPTIONS  DEFTYPE=unord PolyTcount=MINSTEPS ;
END;


BEGIN MacClade;
	Version 4.0  87;
	LastModified -832428350;
	FileSettings editor  '0' '0' '1' '1';
	Singles 100;
	Editor 00011001111111100100010010 '1' '12' Geneva '4' '100' '1' all;
	EditorPosition  '54' '52' '739' '1177';
	TreeWindowPosition  '46' '6' '735' '1230';
	ListWindow Characters closed Geneva '9' '50' '10' '129' '359' 000;
	ListWindow Taxa closed Geneva '9' '50' '10' '129' '490' 100000000;
	ListWindow Trees closed Geneva '9' '50' '10' '276' '490' ;
	ListWindow TypeSets closed Geneva '9' '50' '10' '276' '490' ;
	ListWindow WtSets closed Geneva '9' '50' '10' '276' '490' ;
	ListWindow ExSets closed Geneva '9' '50' '10' '276' '490' ;
	ListWindow CharSets closed Geneva '9' '50' '10' '276' '490' ;
	ListWindow TaxSets closed Geneva '9' '50' '10' '276' '490' ;
	ListWindow CharPartitions closed Geneva '9' '50' '10' '276' '490' ;
	ListWindow CharPartNames closed Geneva '9' '50' '10' '276' '490' ;
	ListWindow WtSets closed Geneva '9' '50' '10' '276' '490' ;
	ChartWindowPosition  '52' '30' '718' '1220';
	StateNamesSymbols closed Geneva '9' '10' '50' '30' '148' '220';
	WindowOrder  Data;
	OtherSymbols &/ 00 ?-;
	Correlation  '0' '0' '1000' '0' '0' 10011010;
	Salmo 00000001;
	EditorFile  '2';
	ExportHTML _ MOSS  '100' 110000;
	PrettyPrint 10;
	EditorToolsPosition  '106' '970' '115' '165';
	TreeWindowProgram 10;
	TreeWindow 0000;
	Continuous  '0' '3' 1;
	Calculations 0000001;
	SummaryMode  '0' '0' 0;
	Charts  Geneva '9' (normal) 0010;
	NexusOptions  '0' '0' '50' 001011001;
	TipLabel  '1';
	TreeFont  Geneva '9' (normal);
	TreeShape  1.0 1.0 0100;
	TraceLabels 0101;
	ChartColors  '0' '0' '65535' '9' '0' 1;
	ChartBiggestSpot 1;
	ChartPercent 10;
	ChartBarWidth  '10' 1;
	ChartVerticalAxis 10101;
	ChartMinMax  '0';
	TraceAllChangesDisplay  '1' 1;
	BarsOnBranchesDisplay  '0' '0' '60000' '10000' '10000' '10000' '10000' '60000' '65000' '65000' '65000' '6' '1' 0000101;
	ContinuousBranchLabels 0;
	AllStatesBranchLabels 1;
	IndexNotation  '2' 1;
	PrintTree  10.00 '2' '2' '2' '2' '2' '2' '2' '2' '2' '2' '2' Geneva '9' (normal) Geneva '10' (normal) Geneva '9' (normal) Geneva '9' (normal) Geneva '9' (bold ) Geneva '9' (normal) Geneva '9' (normal) '0' '0' '0' '0' '0' '0' '0' '0' '0' '0' '0' '0' '0' '0' '0' '0' '0' '0' '0' '0' '0' '0' '0' '0' '0' '0' '0' '0' '0' '0' '1' '1' '1' '1' '1' '29203' '-39' '4' '-40' '0' '1' '2' '1' '8' '0' '0' '0' '2' 1000111000000000000100000111000;
	MatchChar 00 .;
	EntryInterpretation 01;
	ColorOptions 00;
	TreeTools  '0' '5' '4' '0' '10' '4' '0' 00100111111101110;
	EditorTools  '0' '0' '0' '1000' '0' '0' '6' '3' '1' 100010101110011;
	PairAlign  '2' '2' '3' '2' '1' '1' '2' '1' '3' 1010;
	BothTools  '1';
END;
