# Supplementary material for: Evolution of the F0F1 ATP Synthase Complex in Light of the Patchy Distribution of Different Bioenergetic Pathways across Prokaryotes
Source: PLoS Comput Biol. 2014 Sep 4;10(9):e1003821. doi: 10.1371/journal.pcbi.1003821 (PMC4154653; doi:10.1371/journal.pcbi.1003821)
Supplement: Dataset S1 — Masked alignments are provided for all the sequence datasets used to construct the trees presented in the manuscript. Each file is for one dataset and is named based on the corresponding ATPF0F1 subunit. The files are in nexus format, which can be viewed either as simple text, or with a variety of programs that support nexus files (e.g. McClade). The last row of each alignment, entitled “mask” has an “I” for each position which was included in the final trimmed alignment, used in the phylogenetic analysis. Gaps in the alignment which are not marked with “I” were manually removed in McClade. (ZIP) [file pcbi.1003821.s009.zip › Dataset S1/ATPF1D.R2.masked.nxs]

#NEXUS 
[MacClade 4.08 registered to Joel Dacks, The Natural History Museum]


BEGIN DATA;
	DIMENSIONS  NTAX=190 NCHAR=329;
	FORMAT DATATYPE=PROTEIN  SYMBOLS = " 1 2 3 4"  MISSING=? GAP=- ;
MATRIX
[                    10        20        30        40        50        60        70        80        90        100       110       120       130       140       150       160       170       180       190       200       210       220       230       240       250       260       270       280       290       300       310       320       ]
[                    .         .         .         .         .         .         .         .         .         .         .         .         .         .         .         .         .         .         .         .         .         .         .         .         .         .         .         .         .         .         .         .         ]

He_pylHe    ---------------------------------MQDLKVI----------------------------------------------------------------------------SKHYAKALKNHTKSDL-----A---LLEEIVVGLKNATEAI--RQHKLNQVLAH--VSLKVKKEVVFEILEKITSIKA--CSVLKPVMEVVLKNNRLDMLELITEELSFD----SKRTLEATLLVPEKLENNELEAVQQKLQARF----NAPVEITQDTWSKKGVSLSVSSLDLEIGFSKEDILKKIEKQ---VIQSI---------------   [180]
Su_azoFR    ---------------------------------MKVDKKF----------------------------------------------------------------------------LKKVVKGMIKVLGNDE-----E---KLSNTSKALDILSLLY-KSNSNFRNIILSPTVSLEEKEKAVSKILDVL---NL--PQEVKPFIFLAVKENKGNIIKELNKAFRFEVEK-FFATVQGEVITAHPIDEDLLNQIKTVLESKI-GK-KIEFTVKEDKSLIGGAVIKAGSYILDTSVRNY--LKQLERS---LTRF----------------   [182]
Hy_Y04SO    ---------------------------------MKVNKEL----------------------------------------------------------------------------ARKLSKKIVFSVPKDK-----E---SLSAVSDFLGLLGVLY-KKEPKFRDFVLSPFVSNEQKKLFIKSLIQKG---NI--PKEIEFFVDELIDLNLLRIVGEIKRLFDYESEK-ILSIYKGKLIFAKEPVKELVDEIIQRVEKVL-NR-KIEPEISVNEALIGGFELRLSGLVLDTSVRSV--LQNLSNK---VKSL----------------   [182]
Aq_aeoHe    ---------------------------------MLKRKEL----------------------------------------------------------------------------ARKAVRLIVKKVPKEK-----E---SILKVDEFLGTLSTAY-RKDKLLRNFFLSPQIDRNAKVKALESLAKKY---DV--PKEVLEVLEYLIDINAMALIPEIKRLYELELEK-LMGMLKGELILAKKPSKKLLEKITKTINDIL-NR-QIEIEVKEDPSLIGGFVFKTQAFVLDTSVKTQ--LEKLA-R---VGGV----------------   [181]
Na_prSfR    --------------------------------------MV----------------------------------------------------------------------------VEKYTKAFLASL-SED---------EIAKAYEAIAKIALVA--KDEKFILIVKSPLLSIDEKIDVLAKIAEYD-------NPKFLNFLRIILENKREDLFKEIHTSLYEKVSR-HFNRYAGVVEG--NISEATLKEIEAKLSQKF----NAEIQLTLDKKDINGIKVFVDILNVEVALSEDKIKNDLINN---ILKAI---------------   [171]
Su_kujSO    ----------------------------------MQYELI----------------------------------------------------------------------------AKRYIKPLMEVC-DQS---------SLENLAELLGNVAKAY--DDQKFIAIMNSTDVTANAKCQLVLDMVAP----AN--SSEINNLVKLLAENGRLLLIPVLATELKRSIAI-SKRMYKGRIYSNTVVDQASVDLIARDLGTKT-GT-TIALDYVASDYD--GIRVEVDDLNVEINFSKSRLNAQLIEH---ILKAI---------------   [178]
Su_denSO    -----------------------------------MEELI----------------------------------------------------------------------------AKRYLKAIKQGS-NAE---------SMREIALIFSILSEAF--NDKKFIQIINNPDVSRDQKSEILLAAVKS----AG--YKEVENLIKLLAEHNRIEIIPAIAEVMRKDIAK-TNRVYSGVVYSDSVVDSKVMEDLGNGLGSRF----NSKISLKFVKDNFNGIKVDVEDLGVEISFSKARINTQMIEH---IIKAI---------------   [177]
Su_autSO    -----------------------------------MEELI----------------------------------------------------------------------------AKRYIKALGEGS-DLA---------SMQNITTVFSALAESF--KNDKFVSIIANPSVKAEEKSTILLDAVKA----AD--SSKINNLIKLLVESRRINIIPAIAQELKNDLAV-ATKTYEGVICSDTDIDAKVIEELSAGLSKKY----DATISLAFIKNDFNGIKVEVDGLGIEINFSKDRIDSQIIEH---IIKAI---------------   [177]
Wo_sucHe    -----------------------------------MRELV----------------------------------------------------------------------------AKRYAKALVEAL-GED---------RLASTLEWLKGSESAF--GTEAFQEMLASPQISKTLKGQVVLDVLGDG-------EAKLLNFIKVLADKNRLELIPDVCKELEKSIAA-TRNEYVAVLTTQEAFDDKTLKAIEETLAKKL----QAKLVLSQKREEFEGVKLVVEDLGVEVSFSRERFINDLKNH---ILKAF---------------   [176]
Ca_jejHe    -----------------------------------MENII----------------------------------------------------------------------------ARRYAKAIASRA-------------DINDFYQNLCILNSAF--VLPKFKNIIESNEIKKERKMEFLDSFFDIK-------NSSFQNFLRLLIENSRLECIPQIVKELERQKAF-KENIFVGIVYSKEKLSQENLKDLEVKLNKKF-DA-NIKLNNKISQDD--SVKIELEELGYELSFSMKALQNKLNEY---ILKII---------------   [173]
Su_deSfR    -----------------------------------MSSAI----------------------------------------------------------------------------AKKYVNALMKGC-TND---------ELVEISNELSTLSHLF--SLDKFNNIVLSPHVSKHAKAEFVVSLLTLK-------NVKLTNFVKLLNNNDRLKLIPSIADELKYQLAL-KNNKFVGTISTSFAMNERQIKLLEDNFSKKF-GA-SISLKNSVNAYP--GIKVELDDLGIEVRFS----LERLKAQ---MSEHILKAI-----------   [176]
Ac_laiHe    -----------------------------------MTSTI-------------------------------------------------------------------------------YSDALFKLALKED---------AIESIIEQFETFVSLA-RDYPDWIVLLDSPMIRNRVKNKMLTELGIF--------DALFMNFLMLLVRHHQVRLYEDIYEQWIAKSRL-NQKIAYVQLYSAKPLSKKRLNQLKEEIQDYLPGL-EIEFNQHIDPTLIEGVKMTYQGRSIERSLKKA--LDDMRTN---I-------------------   [171]
Pe_mobHe    ---------------------------------MKASYFL----------------------------------------------------------------------------ASKYAQALLGTL-EEK-----GEISRLDEYVEAFQRLKKAL-ESSESLRDMVYSPLIPPKHIVSRMKDVSEFD-------DTIFVQFLEVLADKRRQNLIPFMSHILYQESLE-REKVVEVRLVLPNEVSNTIINQVKQAIQNKT-GR-KIKLRTQFNEDLIGGLQLYIGDKFFDYSVKGF--LQDIQSAYAPIGGGEIFES-----------   [190]
Ur_pa2He    ---------------------------------MKSSLKP----------------------------------------------------------------------------VEKYAYSIFEIAKEEK---------KLDLYKHNLETINSII-EEVPAFFEAVGDPARDRNERKQIVIKNLEG----EI--DIYLISLIDLLIDVKSVKLLKKIVLKALDFVNE-ALSVKKVLITTAYELTKNQIDRLLQSLKKKY-VCEKIEPIVVVDKSIIGGLSINFESQVLDNSLKTK--LFNIVKK---VN------------------   [179]
Th_afrHe    ----------------------------------MRYSVI----------------------------------------------------------------------------ASKYVKALLIVGQKLN---------KIEKYGEFLSFVKNIY----ESFATFFNNPIVKPEQKTLVIKQAFEEVFKESP--GEAFLNFINIVFENKREKFIPQMQALYKYAAID-IENKILVNVKTAVKLSDQEIKVINDFVEKYV-GK-TPVIEETIDESLIAGAVIEFAGKMIDVSIKGR--MDKIAKEVFFLRKG----------------   [183]
Th_latHe    ----------------------------------MRYSQI----------------------------------------------------------------------------AAKYARALLNVAVELE---------KTEEYGDILAVVVQLY----QKAKQFFDDPTIGAAEHVDRITKFINQI---GAHFDKPFWNFLKIVFEKRRQSVLPAILQYYKNMKIE-SEMKVPVFLTTAYELSEEELKVITDFVRKYT-KR-NPVFETRIDESLIAGVVIECEGKTFDASVAGR--IRNVTRH--VLQREVM--------------   [182]
Th_neaHe    ----------------------------------MKLSAV----------------------------------------------------------------------------AGRYARAFLNIAIENE---------KEDEYLRFLDFVCNVY----ESNKDLFDNPVVKPEKKVTLIKSVLEEF---GEEMDEFQERFLMLLFERKRQKLLRNIHELFEYEKIL-SEQKVPADLRIAHVPKEEELTLLRKFIRKYA-LK-DPVFKTTVDESLIAGAVVEFEGFRLDTTVQGR--LKRLSQE--TLKRGEMS-------------   [183]
Th_marHe    ----------------------------------MRFSAV----------------------------------------------------------------------------AGRYARALLNVAIEKE---------KEEEYLRFLDLVCQIY----ESSRELFDNPILKPEKKISLIKEIMKSF---GQEMDEFQERFLTLVFERKRQKLLRNIRDLFEYEKIL-SEQKVPANLSIAHSPEDEELSLLRKFVRKYA-LK-DPVFDISIDESLIAGALVEFEGFRLDTTVQGR--LKRIARE--ALKRGEMS-------------   [183]
Ac_ferFO    MRELVKGYALALRDLAREAGTASELERDARGVAELCERFVQLAVALDDRAADVDRRQGVLHDLVGERVSSLALRLFDAVVAWEVVGEVVHSLEELPELVASDMVLEGPGDFATIGRVIGYARAIFEDLGARD---------ELEPVLHELRGVAQVL-ERDRALQRVLSGFEGTREARLAIIGDLFGP----RV--SVRTTWILRAAVATSSVRPIGRVVDRLLELAAR-QLSLRVATVRTARSLRDDEADAVRTHLERLV-GQ-RVEVEWVVDESVIGGIVAIVGDRLWDQSVRRQ--LDDARRL---VSA-----------------   [288]
My_agaHe    ----------------------------------MFIKAN----------------------------------------------------------------------------ADGYALALYDLHKEEK---------HVSSTYENILSFYELL-SNDKEVFSFFNSSKIGLEEKHKIADELVQEN---KN--LKTFANFLKLLISKNNSPLLLQALSIYIRLVES-ELNILRAKLISAFEIDNQTKIKIIEKLENKY-NK-KIKLTTFIDKSLIFGFKIVIGNDIIEQNAKAD--LEKISSL---INNKNGDLNG----------   [186]
My_ferHe    ----------------------------------MYSKAN----------------------------------------------------------------------------PEGYALALFELTKEEK---------DMKAINEVVVSLYNTV-VESDKLVMILNDQALEKNKKFDYIDKIFKNI---SS--SKLIVNFLKVLVERNAATLLRRSLEHYLKLSNE-FLNIRFALITSAFEISEDKLKKIKQKLEKKY-NT-EIILKHQIDESLISGFKIKMDSLVIEQNFKKD--LQELNTI---LTKKGGLDG-----------   [185]
Le_intHe    ----------------------------------MNDSGV----------------------------------------------------------------------------SKTYASALLGAT---------N---VPEEVEQELGDLAQLL-FKDEKVKNFFLSPTVSNEEKEKVLIKNLRG----KI--SDITLNFLGVLLNRGRIIHLPEIQKQFTVELDK-KKGRVRAQVRSYPSLEPAQAAKLGSILSEKF-KS-EFILEVSEDKSLLGGFVVQFNDLKIEKSIASQ--LGEIKKS---MLEKKLPVGAIYEN------   [186]
De_desHe    ----------------------------------MIVTAV----------------------------------------------------------------------------AKRYASALFDYA-KEK-----G---IIDTVLDELKGLVELF-ETSEDFKQFVKNPLIKKEDKEKVFKKLFDDG---KI--SEALYNFMMILIEKGRLNLLVEIYSYYRYLLME-EKGEVDAYVKVADEYDDRIKNEIKSALERVT-AK-KVNLNIEVEKDILGGFIAQVKSDLYDVSIAGQ--LKRLKDV---LLKI----------------   [180]
Ca_nitHe    ----------------------------------MKDIVV----------------------------------------------------------------------------SKRYASALYGSL-VSL-----E---EKNKVVEDFKGIKGSI-ENSSEMLKLIKSPIIKKSDKLKAIDAISNSL---SL--SKTVKDFLLLLVNKNRLSLFMSIYDSLIQLYNE-DMGVTEAEVVLAVEVKDSILKEIEDTLSRVT-GK-KVTANPKINSAIIGGFVAKVKSSLYDASIKGQ--LDKLSEK---MLEV----------------   [180]
Ba_fraHe    ----------------------------------MEVGII----------------------------------------------------------------------------SMRYAKALMAYA-EER-----G---AEERLYHELVTLAHSF-RTVKGFCAVLDNPIVSVNEKFNLICTAADG----DHKPSEEFIRFIRLVLKERRETYLQFMSLMYLDLYRK-KKHIGVGKLITAVPVDKATEERIRQTAAHIL-HA-YMELETVVDPSIEGGFVFDINDYRLDASIATQ--LKKVKQQ---FIDKNRRIV-----------   [186]
Op_terHe    ---------------------------------MASGNKQ----------------------------------------------------------------------------IQQLAHQLFNLS---------------------------------------LENGAVSSERVTGVLQ-----------------------YLEKHRPKHVTAVLRAYHRLIAA-EIARSQAVVEHAGPLDQPALAQIAAAMARKY-NR-PITPVAKRNDTLLAGIRVRIGDDTYESSVAGQ--LAALAAA---V-------------------   [131]
St_haeHe    ------------------------------------MANV----------------------------------------------------------------------------ANKYAKALFDVAIDKD---------RLDLMYDELSEVSEATKNYGEDLRAIDSNPNQPASERRKFVGIVFGDA-------NYYLKNMLMILANNRHLVLINSIFKEFKSLYNE-YHNEDSAIVESVYQLSDEELDRIKDLILKQT-NLSQVHITTKINPELIGGFRVKVGTTVLDGSVKKD--LEQIERK---FRRVN---------------   [179]
Pi_staHe    ----------------------MASKRKSVKSFDTGRTHL----------------------------------------------------------------------------GHVYAKALLAAT-EKQ-----G---ATEQVLEELRALVTQVLDKVPQIEAVMSSPRISHTDRIGMIDRSLGG----KV--HPLLLNLLRVLSLHTRGDCLRHVLDAAEHQYNV-LRGRLEVLLTTAAPLSPKTEKAIIARLEKQL-GQ-TVLLKTAVDDDLLGGMVVRIGDTVFDGSVATR--LKTMKTV---ALEHTTQKIRDSLDRFAISQ   [208]
Rh_balHe    ---MVKLPSLKFLRRSTDETPNVSETASHSTVLDVGAEKL----------------------------------------------------------------------------GKTYARALLAAT-QAD-----G---STDAVVSDLNAICDEALLHNPKLQLAFQSPQIDADEKCRVVDRLFGG----NS--HPTLIKLMKVMAKRGRLGYLVAVRDAAVDLFDE-AAGRVVAEVRTAVPMTEQLRGEVTQQLSSRF-GK-TVRLRESVDTELIGGMVIRVGDTVFDSSVASR--LDKLGKS---AAAGFARQLIEQSDRFSSSS   [227]
St_coeHe    ------------------MSGMHGASREALAAARERLDAL----TDSTSVDAGSLADELAAVTALLHREVSLRRVLTDPAQSGEAKAELAQRLLGTQVSGTAVDLVAGTVRSRWSQSRDLVDALEQLA-NIADLTAAQKRGRLDNVEDELFRFGRII-SSNTELRAALTSRSATTAAKSELLAGLLGS----RA--ERTTERLVTRLVTAPRGRSLESGLESLSKLAAD-RRDRMVAVVTSAVPLSDTQKQRLGAALAKVY-GR-PMHLNLDVDPEVLGGIRVQVGDEVINGSIADR--LEDAGRR---LAS-----------------   [274]
Cl_micHe    ---------------------MGSASRASLDSARRVLAEL--------GGVDLSTAGQLLGAGRAIGGSTHLLSALADTGIAPEVKHSIVDRVFGATVQEPTLRVLRAVVDGRWSSHDELLAGIEELG-IRAVAISAPEG---TPVESELFTFGRAV-STDDGLELAFGDKLGDPEAKSTLVHRLLDG----RA--SEQTVVIVEQLVQQPRGRRIGELVRHAATLVAD-QAGLTIATVSVASPLSPEQSERLAQALSRRY-SR-RIELNQVVDRDLVGGLRVQIGDDVIDGSVATR--INDLRLQ---FA------------------   [263]
Sa_eryHe    -----------------MSTLVNAASRDALAATELQLLQA---TDGAAAAEITGLADELFGVAELLRREATLRRALADASTDPRTREDLARGLLADRLGGRALPVVVEAVRSRWSSAKDLISGLERLA-RTALLVQAERAGRLDAVEDELFRLGRII-GGQVDLERLLSDPTTSAEGKATVVDQLISG----KV--EEVTQSLVRQLVTHPQGRVSDGL-EELAELSAK-RRERSVAHVRSATPLSEEQQQRLASTLQRIY-SR-PIALHLEVDPDLGGGLLVRVGDEIIDGSVAGR--LQSLRRD---LAD-----------------   [275]
Co_dipHe    ---------------------MHAASREALARVTSDLDKALWEAKENAIATAAHTGAELFDVVEVLDGDRALRVAVADSAKSAEDRAGLVSAVFAGKVSPATLEVLVTSARELWSNPREFRDGLVTLG-RRALLRSAEGQGQLGQVEDELFRLSRIL-DKEPELTLLLDDRSTDGAKKRELLAKVLYG----KV--TAVTEALALQVIGRRESNAIDDI-DALSKEAAA-LQGHSVAHVVSAGRLNDEQNQALAQKLERIY-GR-AMSIHSEVDPSLLGGLVIRVGDEVIDGSTSGK--LERLRAN---LA------------------   [273]
Bu_aphHe    ---------------------------------MSVADTI----------------------------------------------------------------------------ARPYAQAIFEIA-IEN-----N---TIEKWKNILIFIKTIA-SH-KKFKNFL-SGSISPKYLSLIFITIGTNI----I--DENAKNLIKLLSENQRFNILNNIFERFVKLEAC-YKNIIIVQLKSAFSLKENLINKIRKVLERFF-LK-KTKIIYKVDPNILNGMIVKVNNTIFDLSAQNH--LKQLSDS---LNF-----------------   [177]
CNi_deHe    ----------------------------------MIKTAV----------------------------------------------------------------------------ARRYAKALFELL-DTP---------SIEPARSALNGLGEAF-TQSAALRHAIASPVFPEETKLGALSELATRL---GC--PPVGQRFLELLVKKNRVSFLPDIAEAFAKLVDQ-SKGTQQVLVSSANALPAAEQDRITTRLRDLL-QR-DVDVTFHTEPEHVAGLHIRLGSTVVDSTVRGR--LSAMQRV---LTKE----------------   [179]
Ch_aggAP    ------------------------------MATTIDARAL----------------------------------------------------------------------------AAPLVEALLSTA---------A-----------------------EQIRA--AAPRIAGLPASDAAAVLPADL-------LPQVRNFLLTMVKEGLSGELNAVAEALQTYLET-GRRVIDASVTSAIELSSEQQERITSELRRRY-G--DVHVTYHVDPTLIGGLIIRVGDQVLDNSLRAR--LSAVQRA---LQAS----------------   [157]
Ch_aurAP    ------------------------------MATTIDARAL----------------------------------------------------------------------------AAPLVEALLTTA-AEQ--------------------IRAAA-------------PRIAGLSASEAAAVLPADL-------LPQVRNFLLTMAKEGLTGELNAVAAALPGYLET-GSRAVDASVTSAIELSAEQKERITRELQQRY-G--DVHVTYHVDPTLIGGLIIRVGDQVLDNSLRAR--LSAIQRV---LQAS----------------   [157]
Ch_Y39AP    ------------------------------MATTIDAREL----------------------------------------------------------------------------AAPLVEALLTTA-AEQ--------------------IRAAA-------------PRVAGLSVNDAAAVLPADL-------LPQVRNFLLAMVKEGLAGELNAVAAALPGYLDTVGSQAIDASVTSAIELSDEQKERISRELQQRY-GR--VHVTYHVDPTLIGGLIIRVGDQVLDNSLRTR--LSAIQRV---LQAS----------------   [158]
He_aurAP    -----------------------------------MSSRE----------------------------------------------------------------------------PASYARAVYD---------------------------------------------------------------------------SLVAALTAEGQEQLLPAVLDELVQLAR--SGGPTAAEVTSAVELSAEQRTKIEKDLKARY-GA-LLDIAYKVDPEILGGLLVRVGDKVLDSTLRQR--LNAVQRN---MMAG----------------   [118]
Ro_RS1AP    -----------------------------------MSASE----------------------------------------------------------------------------AQVIARALFDSL-TGT---------ALQALRAAASVNGELT--------------------PERVLAALPEDA-------PREIRNLVMALGREGNLDRLPAVVTAFEQMTRRGGARPLTGEVISAVELNPQQRERITAQLTARY-GP-DLELRFSVDESLIGGLIIRIGDQVLDTSLRTR--MAAIQRN---MMTS----------------   [158]
Ro_casAP    -----------------------------------MSASE----------------------------------------------------------------------------AQVIARALFDSL-----------------TGAALQALHTAT-------------SINGEVTTERLLAALPADA-------PREVRNLILALGKEGNLDRLPAVVAAFEQMTRRGGARPLTGEVTSAVELSPQQRERITEQLKARY-GP-DLEVRFSVDESLIGGLIIRIGDQVLDTSLRTR--MAAIQRN---MMTG----------------   [158]
Cy_hutHe    ----------------------------------MKETRV----------------------------------------------------------------------------AYRYAKSLIDLA-AEN-----G---VLDRVNADMAGIESVF-KQNHQLVAVMKNPIVQGDKKHAILEALFGG----KV--DNFTMSLLSLLTKKHREAVVFEISSEFQRQYRE-KMGIKIVEVTTTQPITEDQRANFKAIMASKA-SK--VELIEKIDEKILGGFVLKMDDQQIDESVIAK--LNKIKNK---FTEQVINY------------   [182]
Fl_traHe    ----------------------------------MSEYRI----------------------------------------------------------------------------ASRYSKSLMDLA-VEK-----N---QLEDIKADMELLSKVC-KENREFVLMLNNPILESVKKAAVIRAVFKD----KV--QEMTSLFFDIVSRKHRESVLPEMAKVFKQLYNE-HKGIITAEVTTTFKLDDSLRPEVIKIVKEIS-GK-EVELNEKVDEALIGGFLIRVGDKQIDETIQSK--LNDLRRE---LTRNQYIKQI----------   [185]
La_helHe    --------------------------------MALSREEV----------------------------------------------------------------------------AARYGAALFGYA-QDN-----K---VLDNVYDEMMELKKAV-IATPQVISVLSDPILNSKDKKDFLTAIEKNF-------SEEVQGFLNLLLEYDRFAYLVDIIDQFAVLYDD-KNKIASGTATTAVKLDDDQLKRLGDGFAKKY-NLNTVRLENKVDPSILGGVILQVKDRVIDGSVKNK--LKKIRAQ---IIDEN---------------   [182]
Ba_S5Het    ----------------------------------MSESIV----------------------------------------------------------------------------ARRYALAVYELL-KAQ-----S---ATEIFAAEVGAFSREM-LSSDELAHFFLNPTVQKRDKITALELSSKGM-------HSVCARFLVLLAAKGRLGILDAIVRAYENIYND-DRNRVVAQVRCAFPLDDKGLEEIRQALAAIT-RK-EIEVQTEVDETLIGGVCAQIGSVVYDGSLRGH--LDKMKDS---LVKA----------------   [178]
Ur_parHe    ---------------------------------------------------------------------------------------------------------------------------------MQS----------------------------------------------------------------NTKLAKYSKIIANR---------------LKAY-SNQTRFIEIKTAFELNDEQKQRIKKTVISRF-GD-ERPIKFIVDPSLIGGISLKINLEIIDSSLKTK--LNQIINT---KEKEGA--------------   [99]
Fl_psyHe    ----------------------------------MSSTRA----------------------------------------------------------------------------AIRYAKAIIEIA-TSK-----N---AANEVSNDMFLIATTI-NSNSELDTFIQNPTIKVEAKENALLEVFANT-------NEVTKSLFHLLFENKRFEILGAIASEYNKLFDE-INGIQVAKVTTAIAMDANLEAKVKAKIATFS-DK-KVTIENTVDASIIGGFILRIGDKQYNASVANR--LQVLKRE---LSN-----------------   [177]
St_monHe    ----------------------------------MENLSI----------------------------------------------------------------------------ARRYAEAIYKVA-EEK-----D---EVFEVFEMLNVILEHI-ENDEDFKKFLTYPIIGKEEKKELINRIYRDI-------KNEPLDILDYLIEKDRLLHIKEINEQYSKIYYE-AHKKLIVTAIFPKELSTDQKERLRKKLVKMK-QK-EVVIHYKVDENLIGGGIIKINDDVIDGSIKTQ--IKELKR------------------------   [173]
Fu_nucHe    ----------------------------------MIKSQV----------------------------------------------------------------------------GRRYSKAIFEIA-EEK-----K---QVKEIYEMLNSAMVLY-RTDKEFKHFILNPLIDNEQKKSVLNEIFGKD-------NSENLNILLYILDKGRMNCIKYIVAEYLKIYYR-KNRILDVKATFTKELTDEQKKKLIDKLSQKT-GK-EINLEIKIDKDILGGGIIKIGDKIIDGSIRRE--LDNWRKS-----------------------   [174]
Il_ploHe    ----------------------------------MIEAQV----------------------------------------------------------------------------GKRYAEAIYEMS-ESN-----K---KVKELYEELNLVMELY-KGDKEFKNLVDHPLIKVEEKKEFIGKIFSKF-------EDFSLNVLFYLVEKKRLSYIKSIVAEYLKIYYT-KNQIVDVEAIFAIEPSEEQKTKLIKKLEKKT-EK-KVNLVVSIDKSIIAGGIIKIGDEIIDGSVRRQ--LDTVANN-----------------------   [174]
Me_infHe    ----------------------------------MKISRE----------------------------------------------------------------------------AKRQAKVLFKYC---------------------------------------LKDGSVDTEKLKELISRLL----------AEKPRRYLEVL-------------ERLKQLVAH-EVAKKTYVVQSSTEL-PDQGKLVFDQLEKIF-GP-ALDKKYQICPELIGGIRIQVGSDVWDGSIAYR--LKNIEAI---LNK-----------------   [131]
Ch_flaHe    ----------------------------------MKIDKD----------------------------------------------------------------------------SRKLSKQLFAAS---------------------------------------FTEGKLDAKRVAAIAKEVA----------GSKPRNALGIL-------------KEYRRLVRL-ESAKHHAIVESAVDLDEAMAKELTASLKAKY-GK-DLRTEFKVSPELLGGLRIKVGSDVIDGSVRER--LRRLESE---LIYA----------------   [133]
Ca_okuSO    ----------------------------------MKLAVI----------------------------------------------------------------------------AKPYANAIFELA-QQD-----N---SHLQWKMVLDVGAYLL-LD-KKMRRLIASPNILEQDKLSTIKALLMSILNREL--DAHEAMFISVLLDNNRIGILPSIATLFESLINI-TNNIKIFTIISSYQLSKSEKEQIVSDLMNQY-NK-TVSIDIVVDKDLVGGVIIKDGDKVIDISIKAR--VDELGLR---LSKTH---------------   [183]
Ac_cryFR    ------------------MSSAVSASPQAASPQQDRTSGL----------------------------------------------------------------------------SARYARALYELA-DER-----K---QLDEVVSEMAALGRLF-AEDPSLRRLIASRSIDAREAGRAMEQVLASQ---GV--SDLVRNFIGTAIANRRLADLPSLVAGFAVYVAE-KRGVVAADIASAHPLTDTQRAQLTARLAEAGYGR--VTIRETVDPSLLGGLTVRIGSKLYDTSLKSR--LQRLRHV---MKGAA---------------   [197]
Rh_sphAP    -----------------------------MSEPASISSGI----------------------------------------------------------------------------AARYAAAVFELA-KDE-----G---ALPALEKDMDALGAAW-AESADLRDLATSPVYAREDQQKAIAAIAAKM---GL--SSLTSNTLALMGSKRRLFVLPQMVADVQNRIAT-EKGEITAEVTAAAPLSPEQAARLAATLKARA-GK-DVKLKTTVDESLIGGLVVKLGSSMIDTSVKAR--LAALQNA---MKEVG---------------   [186]
Rh_capAP    -----------------------------MSEPASISAAI----------------------------------------------------------------------------AGRYATAIFDLA-QEA-----K---GIDALSADVDALTAAL-AGSAELRDLISSPVYTREEQGDAIAAVAAKM---GL--SAPLANGLKLMATKRRLFALPQLLKGLAAAIAE-AKGEMTADVTSATALSAAQAEKLAATLAKQT-GK-TVKLNVAVDESLIGGMIVKLGSRMIDTTVKAK--LASLQNA---MKEVG---------------   [186]
Di_shiAP    -----------------------------MSDSASISSGI----------------------------------------------------------------------------ADRYATAIFELA-KEE-----N---NIGALEAGADLLDAAL-KESAEFRDLISSPVYSRDEQAGAIGAIAKKL---EL--APMLSNALALMASKRRLFVLPQLVASLRALIAE-EKGEMTADVISAQPLSKANLDELTKVLSASA-DK-TVKVNATVDNSLIGGLVVKMGSKMIDTSIRAK--LNALQNT---MKEVG---------------   [186]
Ro_denAP    -----------------------------MSEPASISTGV----------------------------------------------------------------------------AARYATAVYDIA-KDS-----K---SVKTLEDDINVLQGAL-AESADFGALIMSPIYTREEQEAAISALAAKM---GL--SATMANTLSLMAQKRRLFVVPQLLSTLREIIAE-DKGEVTADVVSAKALTKTQADKLAKTLKAST-GK-TVTLNASVDESLIGGLVVKVGSRMIDTSIRSK--LNSLQNA---MKEVG---------------   [186]
Th_R2AAP    ---------------------------MDVSEPASISTSI----------------------------------------------------------------------------ADRYASAVFDLA-KDG-----K---KLKALETDVDALGAAL-DDSSDFADLISSPIYGRDAQGAAITAIAKKM---EL--SPIVSNTLALMAQKGRLFVLPQLVEQLREKIAE-EKGEVTADVTAAKALTKAQSDKLAKTLKEQI-GK-TVKINTTVDESLIGGLIVKVGSKMIDTSIRSK--LDALQNT---MKEVG---------------   [188]
Sp_witHe    -----------------------------MENSGGIQASL----------------------------------------------------------------------------SGRYATALFGLA-RDE-----K---AIDAVSASLQSLKAAL-TESDDFRRLTTSPLVSRDEAMKAVAATAASL---GI--DPLTTKFLGVLAQNRRLGQLGAVIRSFGTLSAR-HRGETTAEVTSAHPLTATQVKALKAKLKTQL-DR-DVAVDLTVDPSILGGLIVKIGSRQIDGSIRSK--LNSLAIA---MKG-----------------   [184]
Az_B51AP    -----------------------------MASEGTGVSEL----------------------------------------------------------------------------AARYSTALFELA-DEN-----Q---ALDTVASDLTTLKQIL-AESADLRRLVRSPVISRADQGKAMAAVLDSA---GT--SDLTKRFIGLVAANRRLFAIDGMIEGFLAELAR-RRGEVTAQVTSAQPLSDAQRDAVIDALKASI-GS-KVLVNTSVDPELIGGMIVKFGSRMVDTSVRTK--LNKLQLA---MKASGGSV------------   [189]
Rh_cenAP    -----------------------------MATEGTGVSGL----------------------------------------------------------------------------AARYATALFELA-DEN-----K---ALDQTAQDLALLKQLM-AESADLRRVVRSPLLSRSDQARAMDAVLAQV---DV--SGLVRQFVGLVARNRRLFALSGMIDGFLAELAR-RRGEQTARVVAARPLSQEQLDALTDALRRAL-GS-KVSVDLRVDPSLIGGMVVKVGSRMIDSSVRTK--LTKLKLA---MKGVG---------------   [186]
Ma_magAP    -------------------------------MPSETIGVI----------------------------------------------------------------------------ADRYATALFELA-DSS-----G---SLDQVAGDLKTLQAML-RESADLRRVVDSPVLSRNDQGKAISAVAKAA---GF--SELTNKFLGLAAQNRRLHTLSGVIASYLGRLAA-RRGEKSATVASAVALSPAQQDALTTALKAAF-GG-NVAVDVKVDPSLLGGLVVQVGSRMVDSSLKTK--LQHLKLA---MKGVG---------------   [184]
Rh_rubAP    -----------------------------MSSHKAGVTGV----------------------------------------------------------------------------AERYATALYELA-EDR-----G---ALDQVSADLRSLKAML-DESGDLRRVIASPVIGRDDQRKALTALAEKA---GF--HEIVRNFLGVVAAKHRSFAVPGMIGAFLERLAA-RRGEVTARIVSATALTSAQKSALTTALNKAT-GN-TVTIDASVDPALLGGMVVRVGSRMVDSSLSTK--LKRLQLA---MKGVG---------------   [186]
Br_melHe    -----------------------------MAETSSLISGV----------------------------------------------------------------------------AQRCAGSLFELA-LDA-----N---SVASVEKDLGRFEALL-SGSEDLRRLISSPVFSSEDQLHAIGAIADKA---GI--KGLVGNFLRVVAQNRRLFALPGIIAAFRQIAAE-HRGEISADVVSAHELTSAQQNELKATLKGVA-GK-DVTINVTVDPSILGGLIVKMGSRQIDTSLRTK--LSSLKLA---LKEVG---------------   [186]
Rh_legHe    ---------------------------MPVADTSQLTSGV----------------------------------------------------------------------------AERYASSLFELA-LEQ-----G---AVDSVTADLDHFQAML-DESADLKRFVASPVFSAEDQLKAIVAISEKA---GI--SGFFANFLKVVARNRRLFALPGMIKAFRIIAAN-HRGEISAEVTSAHALSQAQETELKVALKGVT-GK-DVTIAVTVDPSILGGLIVKVGSRQIDTSLRTK--LSTLKLA---LKEVG---------------   [188]
Me_radHe    -------------------------MAQNGSEAGPLVAGV----------------------------------------------------------------------------AGRYASALFELA-RDE-----R---QVDAVAESLNQFDGLL-KESADLRRLVRSPVFSAEEQEAAIGAVLDKA---GI--GGLAGNFIRLAASNRRLFALPDMIDAFRALVQD-SKGIVRAQVRVAERPSDAVIEEIKASLRDIA-KA-DVDVDLVVDPSLIGGLVVKMGSRMVDASLKTK--LNGIRLA---MRAAR---------------   [190]
Rh_palFO    -----------------------------MASEDPSVSGV----------------------------------------------------------------------------SGRYATALFELA-RDE-----K---SIDAVTADLDKFSAML-AGSPDLVRLVRSPVFASEVQGKALAAVLDKA---GI--TGISANFLKVLAANRRLFVVADVIRAYRALVAK-FKGEATADVTVAEKLSDKNLEALKAALKSVT-GK-DVALNINVDPAIIGGLVVKLGSRMVDSSLRTK--LNSIKHA---MKEAG---------------   [186]
Al_oreAR    -----------------------------------MAELV----------------------------------------------------------------------------SKRYASALFELAFEEQ---------KHHKVQEELAFIRSCI-EDEPSFFELLKSPLITADEKKDIISNIFRD----RV--CMEVLNFLYIIIDKGREAYIKDIVNEYILLVDS-VQNKVDAVAITAVPMEKQDLLMLQANLSKSS-GK-NIQLQNQVDPTIIGGVLVKIGDKVIDGTIKNR--LATMQEQ---LSKILV--------------   [180]
Al_metFR    -----------------------------------MAELV----------------------------------------------------------------------------AKRYAKALFQVAFEMN---------RYEDVTEELAFVAENL-KQHSDLNELLKSPVITLGEKKEILSTIFKE----QI--SPEVFNFLRILLDKSRQGDFQEIYEEYKILADA-GKNKIEAVAITALPMDNNDLLKLQVNLSMSS-GK-NVKLKNEIDPTVIGGVLVKMGDKIIDGTVKAR--LNQMQDQ---LLQIIV--------------   [180]
Ac_capHe    ------------------------------------MAAF----------------------------------------------------------------------------AARYARAFADVVAEAH-----L---PLEQVQQQLDDFMATW-NGAADLREVFLDPSFPAEEKVAILDRMNQKL---GL--APVVRNFLAVVLQHERMHAMEEILKEFREEMNR-RLGITAVSITSARALNEAERKSLLEQVGTLAEGR--VDASFHEDASLLGGVVVQIGSKVYDGSVRGR--FARLEEQ---LAVR----------------   [179]
CKo_veHe    ------------------------------------MASV----------------------------------------------------------------------------TIRYANALADVVLSNR-----L---DVTTAVRDLNNIVSMT-IESEDLRKVWENPSIAVAQKRAILDGLVGMV---GT--PRIIRNFVAVLIDHQRVPLLPRIARQFELELNH-RMGFADAEVTSVHELSAQDRQMIEQQIAKVV-GK-SVRARYKTNATLLGGAIIRVGSTVYDGSIKGQ--LAKIKEQ---LSAS----------------   [179]
CSo_usHe    ----------------------------------MTLSAV----------------------------------------------------------------------------ATRYANALADVV-SPG-----SSPIRPEAALEELRAFEAAL-KSSVELHNALTSPSVPVGRKRAVVGRISDTL---KI--SPIVRNFLFVLVDHRRIASLTEILHSFELIMDE-RLGFARAEISSARELTEPQRTALSAQLAQLT-GK-QIRMRFAVDEALIGGAVARIGSTVYDGSVRGQ--LQTLERR---LSTER---------------   [184]
Su_aciFO    ----------------------------------MIHQQV----------------------------------------------------------------------------ARPYARALFTLA-QSA-----G---REARVWEDLERVLAVW-DGNPAFRAFIRRPEVSKRVKRDVVHRVFAS----DL--DELTRHFLEVLLDKNRETVLGEIASEYRRLWDD-ARGIRHADVTSAEELGADEKDALTQALARAT-GH-QVHLSLHVDPKLLGGVVIRMGDRVLDGSLARR--LALLGER---LRSGDGGGSVLEH-------   [188]
Ma_ferFO    ----------------------------------MSTLAI----------------------------------------------------------------------------SRRYAQALFELI-QEG-----------SDLAEGLSKLAAVA--SVEEVRQTLVTPSIAAEVKIAILDKVCGGL-------SAELGRLLTLLGSKNKLELLPEINAMVEQLIRD-SESEISAVVTSAVKLTAKTQSDITAALTKQS-GR-KVRLETALDASLLGGIVVHIGDRQIDYSVRSR--LESMRKT---MAG-----------------   [173]
Ne_menHe    ---------------------------------MAEFATI----------------------------------------------------------------------------ARPYAKALFGLA-QEK-----S---QIESWLGGLEKLAAVV-QE-GKVASLIDRPETNASEKADILIDLVGLK-------DKELKNFVIVLAGQKRLSILPEVYAQYQDLTLS-FNHIKSAVIYSAYPLTDKQVGELAQMLNKRF-DS-ELKISVEIEPELIGGIKVEVGDQVLDLSVRGK--LSALYTT---MTN-----------------   [177]
Th_aerSO    ---------------------------------MAELITI----------------------------------------------------------------------------ARPYAEAAFSYA-KEQ-----N---ALQSWSDVLADLAAIT--KNDDMAKFLANPAHSKEQKLDVFLGLLGAA---SA--TDAVKNFLNVLAEQGRLNTLSFVSKLFEELKAS-EEKRIKASIASAMELSDEQKSKLSAALNSKF-GA-EVDVEYSTDSALIAGVRIKVGDWVVENTAVTQ--IQKLGAA---IAH-----------------   [179]
Th_cycSO    ---------------------------------MAELITI----------------------------------------------------------------------------ARPYAEAAFSYA-KEQ-----N---ALQSWSDVLADLAAIS--ENEDMTKFLANPSHSKEQKLDMFLSLLGAA---SV--TDAVKNFLIALAEQGRLSALSFVSKLFEELKAA-EEKRIKASIASAMELNDEQKSKLSAALNSKF-GV-DVDVEYTTDSALIAGVRIKVGDWVVENTAVTQ--IQKLGAA---IAH-----------------   [179]
Th_cruSO    ---------------------------------MAELITI----------------------------------------------------------------------------ARPYAEAAFEVA-KEE-----G---KLVEWSEQLANLSAIV--SDETMTAYMVNPSVTSEDVLKLLVDVMDS----NL--NSEVKNLLNVMAENKRLDALSEVAEVFEELKAT-EDKRVRATVISARKATVEQKKKLSAALNAKF-DA-EVEITYEEDPSLISGIKIKVGDWAIDGSALSQ--LNKLGAA---IAQ-----------------   [178]
Ac_calSO    ---------------------------------MADLITI----------------------------------------------------------------------------ARPYADAIFSVA-KAN-----H---QETVWAEALSALSAWL--ADPQARAFLQDPERSEEDKVQFLSSIPVEV----D--AQAWRRFITLLVENDRWSAAAEIAAHFRAALLA-DQRRIEVVARSAIPLTDDQKTAVRAALRRRYPDR-EIELREEVDEDILGGLILQAGDLSIDASVRGQ--LEQLTQT---LRN-----------------   [179]
At_ferFO    ---------------------------------MADLITV----------------------------------------------------------------------------ARPYAEALYGLA-KES-----G---QEQAWADALQALAAMI--ADVQAQAFLTDPERADAEKVSLLSAVPVAV---DV---KAWKAFLALLIHNDRWPATAEIGTLFADAMRR-AEGVVDVLVTSAIALDAGQKTAVQSALERRFAGH-KVAFREAVDAALIGGLVIHTGDLTIDASVRGQ--VQQLART---LRS-----------------   [179]
At_feiFO    ---------------------------------MADLITV----------------------------------------------------------------------------ARPYAEALYDLA-KES-----G---QEQAWADALQVLAAMI--TDAQARAFLSDPERTEAEKVALLSAAPVKV----E--SKAWEAFLALLIHHDRWPATAEIGTLFGAALRH-AEGIVDVLVTSAVALDANQKTTVQSALERRFAGR-QVAFRESVDAALIGGLVIHTGDLTIDASVRGQ--VQQLART---LRS-----------------   [179]
Ch_vioHe    ---------------------------------MAELITV----------------------------------------------------------------------------ARPYAEAVYSLA-TEQ-----G---KLDQWSDALSWLAAMV--NNPDLAQVVTNPKHTAQEVEALMLDVLGS----RG--NDDVKRFIAALIENARLTLLPEIAAQFELLKAQ-SENIVDALVESAFALSDEQKAELTNTLSKKY-GK-AVRLDVRENADLIGGVRVSVGDDVIDASVRGK--LQAMAAS---LKN-----------------   [178]
Th_denFO    ---------------------------------MSELSTL----------------------------------------------------------------------------ARPYAEAVFRMA-QDE-----N---DLAGWSSRVTTLATIV--SDTQVARLIADPAVPADRVAELIVSVAGDG----L--GERGANFVKVLSANDRLTLLPEISTQFETLKAG-AEGTLEATITSAQELSQAQVDDLVAGLKAKF-QR-AVNVQVAVDPELIGGAVIMIGDQVIDGSVKGR--LQRMAFA---LQG-----------------   [178]
Po_necHe    ---------------------------------MADLATI----------------------------------------------------------------------------ARPYAEALFQSA-KPA---------ELAGCLEQLNELAQLA--ALPEVAALSNNPKVSADDLSKLLSGMVKT----KL--DPKVASFLNLVNQNHRLVAVPEIAHQFEAMKNK-SEGAAEVNITSAFPLEGSALNDLLSSLKKRFGGK-ELRPTIQVDPTLIGGVRIQVGDEVMDSSVKVQ--LAQMQAS---LGA-----------------   [178]
Bo_perHe    ---------------------------------MAELSTV----------------------------------------------------------------------------ARPYAEALFGAARDDK-----A---GLAVWADLVSEMAQVA--ANPDVREAMADPRLDDKQRSEVFTGLIKS----QL--PQAARNFIELLVKNDRLLLLPVIATQFVALKNR-HEGTAQAEITSAFELSDAQVKELIAALELKF-GL-KLKPHVSVDQELIGGVRVAVGDQVLDTSVKAQ--LARLRDT---LAA-----------------   [179]
Bu_383He    ---------------------------------MAELATI----------------------------------------------------------------------------ARPYAEALFRVA--EG-----G---DIAAWSTLVQELAQVA--RLPEVLSVASSPKVTRTQVAELLLAAVKSP----LGAGAEAKNFVQMLVDNHRIALLPEIAEQFEALKNE-REGAADAEIVSAFPLNGADLESLVSGLERKF-KR-KLKPTVAVDSSLIGGVRVTVGDEVLDTSVRAR--LASMQAA---LTA-----------------   [179]
Cu_pinHe    ---------------------------------MAETATI----------------------------------------------------------------------------ARPYAEALFRVA-SEA-----G---NLGAWSELVSEMGQIA--ANPDIKALADDPNVPGDKLGDLFLSVVKS----PV--NDEARRFVKLLVENNRLTVMPEVAEQFHALKNA-REGSSDVEITSAFPLDGQPLNDLVAALERKF-GR-KLYAKVAVDPSLIGGVSVKVGDEVLDTSVRAR--LAAMQTA---LTAV----------------   [179]
Le_choFO    ---------------------------------MAELATV----------------------------------------------------------------------------ARPYAEALYQVA-RQG---------DVAVWVEQVSALAQVA--ENAELRQFAGSPKVSAEQVYDVVAAAAGV----SL--STGVQHFLRTVIDNGRLAVLPAIAVQFNALVNA-ASGVADAAIFSAYPIEPAQLAEVVAALEQRF-GR-KLSVNVTLEPELIGGIRVVVGDEVLDTSVKAR--LERMKVA---LSA-----------------   [177]
Rh_ferFR    ---------------------------------MAELATI----------------------------------------------------------------------------ARPYAEALFKASLSDL-----N---GAAVWVEELETI-----AKNPQLLQFADNPNVTAAQVYELIAGIAQG----AL--PAMAQNFLRTVIENGRLSALPEIAAQFRVMKNA-QSGSSDAVVYSAFAIDSTALAELAATLEQRF-AR-KLNVSVQLQPELIGGIRVVVGDEVLDSSVKAR--LEQMKMA---LTA-----------------   [176]
Ac_delFO    ---------------------------------MAELATI----------------------------------------------------------------------------ARPYADALFKAA-TAGAGVDLG---NTVAWVDELAAI-----AANPQLRQLADSPKATADQVFDVFTGVARS----AL--PEMAKNFLRTVIDNGRLSALPEVAEQFRALVNR-RNGSSDAVVYSAFPMDGAALADVGAALEKRF-GR-KLNLTVQQDESLIGGIRVVVGDEVLDTSVKAR--LEQMKAV---LTA-----------------   [180]
Ac_abrFO    ---------------------------------MAELATI----------------------------------------------------------------------------ARPYAEALYKAC-TDQAGVDLN---GATAWVDELAAI-----AANPQLRQLADNPKVTGEQVFDVIVGVARS----AL--PDLAKNFLRTVIDNGRVQALPEIAAQFRTLVNR-SHGTSDAVVYSAFPLDAGALTDVGATLEKRF-GR-KLNLSVQLDETLIGGVRVVVGDEVLDTSVKAR--LEQMKAA---LTA-----------------   [180]
Ac_ADPHe    ---------------------------------MAELLTL----------------------------------------------------------------------------ARPYAKAAFAYA-SEQ-----G---ATDNWSTALQVLSAAV--QDEAFSAYLNRPELTPSEQVELFAKILGE----DQ--SQAVSNFLTLLADNDRLILLPEIAEEYEELKSQ-NNNVVDVVIESAFPLSAEQEQLLKTALEKRY-NS-SVTISVEVKPALIAGVVIRAGDQVIDDSALNK--LEKMRTR---LLA-----------------   [178]
Beg_PSSO    ---------------------------------MAEIATL----------------------------------------------------------------------------ARPYAEAVFKLAVDGN---------NFEQWSNALNFLSIVI--QDPIMGKVIANPKVEKETLTRILFDICDE----AL--DEPGKNLVKILVDYHRLPAMPQIALQYEQLKAQ-HEGYVKVDIASAYPVKPEQQQEMEGILKKRL-GK-GVDISINVDKSLLGGWLIHAGDQVIDLSVKGH--FEKLATE---LRR-----------------   [178]
Ma_aquFO    ---------------------------------MAELTTL----------------------------------------------------------------------------ARPYAKAVFDAA-QDQ-----N---AVDQWDQALAFAAQVA-AD-QEVKNILANPGLSEQRKAELFAECFEEP----L--PEALRNFLLILAENKRLALLPEISALFRLYRAD-LEKSVHLTIDTAFDLSADEQQKLIDALSKKL-ER-KVELETTVDQSLIGGVIVRTGDLVIDASVRGK--LARMARA---LGS-----------------   [178]
Ph_pr2He    ---------------------------------MSDLKTI----------------------------------------------------------------------------AQPYAKAAFDFALANK---------SLDQWAYMLMTTAEVA--SQPVILQEIKEIDFKGAKNAEAFTQMFLDICEGLL--DEHCQNFVRVMAENGRLIVLPDVLNLFMEMKAD-FERTIEATVLSVEPLTEEQKVNLVKALEKRL-SR-TVELDCQIDESLVGGMLIKAGELVIDGTLKSS--INRLASS---LQA-----------------   [182]
Ph_proHe    ---------------------------------MSDMTTI----------------------------------------------------------------------------ARPYAKAAFDFA-VEN-----G---ELAQWAEMLTFASEVV-KN-EAMQDILRSG-FSADKLTEIIVSVCDE----QL--NEFGQNLLKVMAENGRLTMVPAVSDEFLFLKNE-HEKTIEADVISAVVLEDSQLVAISQKLEQRL-ER-KVKLNCSVDETLIAGVVIRAGDLVIDNSVRGK--LNRLSDT---LQS-----------------   [177]
Vi_choHe    ---------------------------------MSDLTTI----------------------------------------------------------------------------ARPYAKAAFDFAVEKQ---------QLGHWSQMLAFTAEVA--KNEQMHELLTSSG-SANKLAEIFIAVCGE----QL--DGHGQNLIKVMAENGRLLAIPALYEHFAVLKQE-HEKKVDVEVISATELSEQQRSEIGSKLEQRL-ER-KVQLNCSVDETLLGGVIIRAGDLVIDNSARGR--LKRLSDA---LQS-----------------   [177]
Es_colHe    ---------------------------------MSEFITV----------------------------------------------------------------------------ARPYAKAAFDFAVEHQ---------SVERWQDMLAFAAEVT--KNEQMAELL-SGALAPETLAESFIAVCGE----QL--DENGQNLIRVMAENGRLNALPDVLEQFIHLRAV-SEATAEVDVISAAALSEQQLAKISAAMEKRL-SR-KVKLNCKIDKSVMAGVIIRAGDMVIDGSVRGR--LERLADV---LQS-----------------   [177]
Fe_balFR    ---------------------------------MSELTTV----------------------------------------------------------------------------ARPYAKAAFEFAVEKQ---------AVDQWAQMLAFLAEVT---VNETVADLLSGQVNAEQLAQIFIQIGGE----QI--DEHGQNLIKVMAENGRLVALPAVAQQFIELREE-WQKEITAEVQSAVELSDEQLANIAASLEQRL-AR-KVKLNCSVNPELIAGVVITAGDLVIDGSVRGK--LSRLSDT---LQS-----------------   [177]
Sh_loiFR    ---------------------------------MAELSTI----------------------------------------------------------------------------ARPYAKAAFDFAIEKN---------AVESWAEMLSFAAQVS---ENETMKPLLSGALSSSQLADLFIKVCGE----QI--NEQGQNLIKVMAENGRLEVLPAVYELFHEFSNE-WAKEVEASVVSATELSAEQQQQISASLEKRL-TR-KVKLNCSVDASLVAGVIITAGDLVIDGSVSGK--LNRLSEK---LQS-----------------   [177]
Al_vinAP    --------------------------------MAGELTTI----------------------------------------------------------------------------ARPYAEAAFAHA-KES-----G---RIDAWADALTLLATVT--SDPHMAAQIGNPTVPRERIRDLLLEICGD----AL--AAGPANLVRLLADNARLAAIPEIARLFEERRVA-DQGVRHVLVRSAFEVEDAQRSALADALAKRL-GA-QVDLSFEIDTALLGGLEIRAGDFVIDHSVRGK--IKQLAHA---LQF-----------------   [179]
Ha_neaAP    ---------------------------------MSENIQV----------------------------------------------------------------------------AQSYAKAIHELC-STP-----A---VANVWSKSLAFLAQVV--KNPDMDRFLADISRPSEVRTNSFLSVVSSE----L--EPQAVNMVRLLGENGRLAILPEIADQFELLRAQ-AEQRMTATVVSAYPLTESEINNIKSALNKRL-NR-TIDLITETDDSLIAGAIIRAGDLVIDGSMRGG--IQKLATQ---LSR-----------------   [178]
Si_litFO    ---------------------------------MSEAITT----------------------------------------------------------------------------ARPYAQAAFDEA-QKL-----N---ALKSWSEMLLSLAEAV--ENPEVHAVITNPRVAKKQIEGLVEALIGSG----A--SQQQRNFVRILADNQRLLELTEIAALFEALKAE-AEKTVNVVVDAAFELSSAQQDKIVSSLKKRM-GR-EIKLTCKVNKELLGGVVIRAGDQVIDGSARAR--LNEMANA---LA------------------   [177]
Ga_capFO    ---------------------------------MSEAITT----------------------------------------------------------------------------ARPYAQAAFDVA-QSL-----S---DLKGWSDAISQLAGSI--SHPDVQAVIASPRVAKAKVESLVLSLLGDK----A--KPQQINFVRILVEKRRVRELPEISEIFEALRAD-AEKTAHVVVESAFELTTKQQDTISASMKKRL-GR-DIKLVCSINKDLLGGVVIRTGDSVIDGSVRTR--LGEMATA---LA------------------   [177]
Ni_halAP    ---------------------------------MAEKITI----------------------------------------------------------------------------ARPYANAVFELA-QAQ-----G---NYDQWSGALNAFADLA--RDPEIQILIDDPRYTSDQLIELFVEIGGD----TV--TDAAKNFLKVLADNDRLSVLPEIATLFEQLRAE-TEETIEAEIISAKPLTEDQLNEIATALKRRL-GR-EVTFSCKTDESLLGGVVIRAGDLVIDGSAIGK--LNQLATS---LLH-----------------   [178]
Ni_oceAP    ---------------------------------MAEKITI----------------------------------------------------------------------------ARPYANAVFELA-QAQ-----K---NYDQWSRVLNVFADLA--RDSEMQILIDDPRYTSEQLIGLFVEIGGDT----V--TESAKNFIKILADNRRLSVLPEVAALFEQLRAE-IEGTLEVEIISAKPLAEEQLNEIASALKRRL-GR-EVTFSRKTDESLLGGVIIRAGDLVIDGSAIGK--LNQLAAS---LLH-----------------   [178]
Ni_watAP    ---------------------------------MAEKITI----------------------------------------------------------------------------ARPYTNAVFELA-QTE-----K---NYDQWSRVLNVFADLV--RDSEMQILIDDPRYTSEQLVGLFVEIGGDT----V--TESAKNFIKILAENDRLSILPEVAALFEQLRAE-IEGTLEVEIISAKPLTEEQLNEIASALKRRL-GR-EVTFSRKIDESLLGGIIIRAGDLVIDGSAIGK--LNQLAAS---LLH-----------------   [178]
Al_ehrAP    ---------------------------------MAEQTTL----------------------------------------------------------------------------ARPYAKAVFELT-KDA-----K---TRNTWSKRLQALGTVA--ADDQVAALVGNPRVSREQLIGLLLDAVGED---TL--GQEGKNLVQLLADNGRLGLLPEIAALYEHLRAE-AEGVVDVQVTSASKLTKEQQDQIAGALKKRL-GR-KVRLHCRTDEALIGGALIQAGDLTIDGSVRGK--LARLSSA---MAH-----------------   [179]
Ha_halAP    ---------------------------------MAERSTL----------------------------------------------------------------------------ARPYARAVFELAGDDA-----T---ERQAWSRRLAAVAEVV--QVPQLASLLTHPRISAEQLAGIVCEAAGD-----L--GQTGENFVRLLASNRRLQYAPEVARVYEELRAE-AEGIVDVEVLSATQLEDAQQERLAEALRKRL-GR-EVRLQTRVDESLIGGAMIRAGDTTIDGSVKGK--LARLSSA---LVH-----------------   [178]
Th_HLEAP    ---------------------------------MSELTTL----------------------------------------------------------------------------ARPYAKAVFEVA-QGA-----G---DLARWSDQLGFMAAVV--HDPTMKAFLDSPKLTREAAADTVIGVCEG----RI--DDQGKNFVRLLAENGRLTLLPEIAAIYEVMRAE-AEGKVEALVVSAQPVSDAQKSAIAQSLAKRL-GR-EVELVCEVDESLIGGAVIRAGDLVIDGSVRGR--LERMAAN---LSR-----------------   [178]
Th_K90AP    ---------------------------------MSDLISV----------------------------------------------------------------------------ARPYARAAFERA-QEK-----N---DLAGWAEQLELLAAIA--ADSQMHSLLSNPRLPRADRAQLVLDVAGD----KV--GPEAGNLVRLLAENGRLPALPAVYDAFSAMKAE-AEKRVHADVIAFRKLTQAQEKEIHDALAKGL-GC-EVDLECSVDSSLLGGAIIRAGDLVIDGSVRGQ--LNRLAAN---LSR-----------------   [178]
Th_thiSO    ---------------------------------MSDMTPV----------------------------------------------------------------------------ARPYARAAFELA-QSQ-----D---ALQIWDDELSLLAAIA--TDDRVRAVLADPRVERNAKAKLMLDIAEG----EL--SPEVQNFLRLLAERGRLSALPSVQAQFAALKAE-TEKKVVAQVVSYRKVTQAQEKQILDALRQRL-GC-EVELDCSVDESLLGGVVIRAGDLVIDGSVRGK--LNRMAAH---LSR-----------------   [178]
Pr_marOP    ---------------------------------MPLLNSV----------------------------------------------------------------------------TTPYAEALLQVV-NEN-----L---QTEEMVSEVKQLLELI-NDSPELEKALSSPILETDAKKKIIIEIFSN----KV--NSSLMNFLKLLADRQRIGILTSILERFLEIYRE-NSNIALATVTSAVELTDEQKGLITQKIINIA-GTEKLELVTKIDPSLIGGFVASVGSKVIDASLASQ--IRKLGLS---LSK-----------------   [180]
Sy_RCCOP    ---------------------------------MPLLNTL----------------------------------------------------------------------------ATPYADALLQVG-ESR-----K---QSDALADEAKALLSAW-SSSQDLQDAMRSPVLSVEGKKKALDSLFSE----SI--SPAMLNLLKLLADRQRIGMLDAVLERFLELYRE-LRGITLAYVTSATALSEQQQDKLTEKVKTVA-GTTAVDIDLSVDPDLIGGFVVRLGSQVIDASLRGQ--VRQLGLS---LARA----------------   [181]
Sy_990OP    ---------------------------------MPLLNSL----------------------------------------------------------------------------ATPYAEALLQVT-EAR-----S---ESQTVAEQCKQLLSVW-DSSAEFRDAMVSPVLEPSSKKKALQGLLAE----QV--TPSLMNLLKVLADRQRLQAFEAVMNRFLELYRE-QQGITLAQVRSAKPLSEAQQAALSKKVQAMA-GTSKVDIDLSVDPALIGGFVVSLGSQVIDASLAGQ--VRRLGLA---LAKAS---------------   [182]
Sy_810OP    ---------------------------------MPLLNSL----------------------------------------------------------------------------ATPYAEALLQVT-EAR-----G---ESQTVADQCKQLLEIW-DSSADFRNAMVSPVLEPDAKKMALQALVGE----QV--TPSMLNLLKVLADRQRLLAFDAVMLRYLELYRE-QQGITLAEVRSAQTLTEDQQAALSKKVQAMA-GTNMVDIDLSVDPSLIGGFVVSLGSQVIDASLAGQ--VRRLGLA---LAKAS---------------   [182]
Sy_960OP    ---------------------------------MPLLNSL----------------------------------------------------------------------------ATPYAEALLQVT-EAR-----G---ESETVADQCKQLLAIW-NDSEDFRDAMVSPVLEPDAKKQALKALVGE----DV--TPSVFNLLKVLADRQRLIAFDAVMLRYLELYRE-QQGITLAQVRSAQSLTEDQQAALSKKVQAMA-GTNKVDIDLSVDPSLIGGFVVSLGSQVIDASLSGQ--VRRLGLA---LAKAS---------------   [182]
Sy_931OP    ---------------------------------MPLLNSL----------------------------------------------------------------------------ATPYADALLQVT-DVR-----Q---ESEEVANQCKDLLSAW-ESSEPLRDAMTSPVLEPEAKKKALTSLLSE----QV--TPSLMNLLKVLADRQRLPALEAVLLRYLELYRE-SRNIALAHVRAAQPLTEEQQAALTTKVQSMA-GTNAVEIDLKVDPSLIGGFVVNLGSQVIDASLSGQ--VRRLGLA---LAKAS---------------   [182]
Sy_780OP    ---------------------------------MPLLNTL----------------------------------------------------------------------------ATPYAEALLQVT-DGR-----S---ESDDVAAQCKELLAVW-DSSTALRDAMTSPVLEPAAKKQALAQLLAE----QI--KPSLMNLLKVLADRQRLTALDAVLRRYLELYRE-SRNISLAHVRCAQALSDDQTKALTAKVQSMV-GTGSVEIDLTIDASLIGGFVINIGSQVIDASLSGQ--VRRLGLS---LAKAS---------------   [182]
Gl_vioOP    ------------------------------MQQGKDSEQI----------------------------------------------------------------------------AQRYAEALKELALSET-----G---LLEQFGNDTDGMLQVM-EESPDFERFLVVPIIAMADKKRLLVEAFGG----KV--HPYMLNFLQLMVDRRRIALLRPVCTSYQRILRE-LQQTTLAEVISAVPLSEEQASALIERIRRRT-AAVRVELRRRVDPELLGGMIIKIGDEVIDASLRGQ--LRKLTLQ---LTLS----------------   [185]
Sy_eloOP    ---------------------------------MTSTSQL----------------------------------------------------------------------------FDPYAEALMAIA-REQ-----G---LEDRFGEDAALFRSTL-AASADLRHLLENPTLFSSQKKAVLNQVFGS----SV--HPLVLNFLNLLVDRNRIAFLDGIADRYQALLRK-LRNVVRADVSSAVPLTEAQVQVITEKVKQLT-GAAGVEIESQVDADLLGGVIIKVGSQVLDASLRGQ--LKRISIS---LAA-----------------   [180]
Sy_JA3OP    ------------------------------MISSTMAARV----------------------------------------------------------------------------VDPYAEALVSLA-SAQ-----G---LLDTFEADIRFIAAVV-QATPELGQFLASPLVKAEAKKNLLQQVFAD----QI--HPLLLNALKLLSDRRRIMFLGAVCQRFLELQRK-LKNIVLAEVTTAVPLTEAQQQSIRERVRDFT-QASGVELQTSQDPTLLGGVIIKIGSQVIDLSLRGQ--LRRLALQ---LA------------------   [182]
Sy_JA2OP    ------------------------------MISSTMAEKV----------------------------------------------------------------------------VDPYAEALIALG-SGQ-----G---LLDTFAADMRFIAEVL-RATPELGQFLANPVIKAEAKKNLLQQVFAD----QI--HPLLLNALKLLTDRRRIMFLGTVCRRFLDLQRK-LQNIVLAEVTTAIPLTEAQQQSIRERVMDFT-QASGVELQATQDPELLGGVVIKIGSQVIDLSLRGQ--LRRLALQ---LA------------------   [182]
Sy_700OP    ------------------------------MKGNTMIAQV----------------------------------------------------------------------------VEPYAGALMTLA-QET-----N---KVEAFAENCRALLSLF-QESAEFRSFVMNPLVKAEDKKGVLQGVCGQ----DV--DTYFLNFLFLLVDRRRIVFLEGICQEFVALQRK-LNNIVLADVTSAQPLTTDQEAAIADQVKQMT-GANAVELNISTDADLIGGVVIKVGSKVFDASLRGQ--LRRISMD---LLGSN---------------   [185]
Ac_marOP    ------------------------------MTQSTVSSTI----------------------------------------------------------------------------VEPYAEALMSVA-QSN-----N---LTNQIGEDVSFVLSLL-QTSDDLKDFLVNPLTPADAQKAVLRQLAES----RV--QKQFFNFLLLLIDRRRIIFLEGICKYYQALLRK-LNNTVLAEVTSTVELTDEQRHAITDKVKHMS-QAAQVDLETSIDPDLIGGVIIKIGSQVLDASIRGQ--LRRMNSS---ITSLS---------------   [185]
Sy_680OP    ------------------------------MKGSLYSSKI----------------------------------------------------------------------------AEPYAQALIGLA-QQQ-----N---LTEVFGDNLRSLLTLL-QDSPDLSAVLSSPVVKDEDKKSVLRSVLGD----GG--NGYLLNFLMLLVDKRRIVFLEAICEQYLALLRQ-FTNTVLAEVTSALKLTDAQKDQVKERVKQLT-GAQAVELETKVDGDILGGIVIKVGSQVFDSSLRGQ--LRRVGLS---LGTAL---------------   [185]
Mi_aerOP    ------------------------------MQGSLISSEI----------------------------------------------------------------------------AEPYAQALLSVA-QSS-----G---QLEAIGGEIKSLLELL-ENAPDLRAFIGNPVIKEEAKKAVLSQVMGS----SA--NPYLTNFMMLLVDKRRIQFLEPVCQQYLTLARV-LTNTVLAEVSSATELNDSQKQIVIDKVKTLT-GANVVELKTKVDGSLIGGVVIKVGSQVFDASIRGQ--LQRLSLS---LR------------------   [182]
un_cyaOP    ------------------------------MKGSLVNAEI----------------------------------------------------------------------------AEPYAQAMMSIA-ESH-----K---ITRLVEQDCKTVLQIL-KDSSELRAFISSPVIKDEDKKSVLNKILGK----NT--HQYFRNFVMLLIEKRRIALLEATCQRYIDLARK-LTNTVLAKVTVTTEISEEQRSAISDKIKGLT-GAESVEMEIGKDPDLIGGFIIKIGSQVFDASLRGQ--LRRISVS---LSGTL---------------   [185]
Cy_511OP    ------------------------------MKGSLFSTEI----------------------------------------------------------------------------AEPYAQALMSLA-QSR-----D---ITRSIGEDCRSILDIL-EESAELREFISSPIIKDEDKRGVLNRLLGN----DI--HHYLRNFLMLLVDKRRIVFLQAICEQYLALLRK-LTNTVLAEVTASTELSEGQRRDVIDKIKALT-GAESVELKTDIDPDLIGGVIIKVGSQVFDASLRGQ--LRRISIS---LTGAS---------------   [185]
Cy_880OP    ------------------------------MKGSLISSAI----------------------------------------------------------------------------AEPYAQALMSVA-QAH-----N---LTEQFGDDCRSLIAIL-EESRDLQGLILSPVIKETDKKAVLRRMMGD----RT--SPYLLNFIMLLVDKRRIIFLEEICQQYLTLLRK-LTNTVLAEVTSAKELSDRQCRAVTDKIKDLT-GAQGVEIKTSVDPDLIGGVTIKVGSQVFDASLRGQ--LRRVSLS---LGGTA---------------   [185]
Th_eloOP    ------------------------------MMQTTVRGEV----------------------------------------------------------------------------VEPYAEALLSLA-QTH-----N---LIDQFQQDTQLMVELV-ASSGELQQFLANPLIKPEAKKNVLRQLTVD----KV--HGYFLNFLMLLVDRRRINFLSSICEHYRALVRK-LRNVALAEVTSAVELNDDQRRAVVEKVKTMT-GAADVELVTACDPELIGGVVIKVGSQIFDASLRGQ--LRRLSVT---LAQAT---------------   [185]
Mi_chtOP    ------------------------------MKGSSFSAEV----------------------------------------------------------------------------VEPYAEALMSVA-QEH-----N---LVDKFGEDVAALLDTL-KESEELQQFLDNPIIKAEDKKAVLQQISGD----QI--HPYMVNFLKILVERRRILFMGEICKQYQALLRE-LKQTVLAEVVSAVELNDDQKQAVRQKVLSMT-NAQDVELDTQIDADLLGGVIIKVESQVVDASLRGQ--LRRIGVS---LSRST---------------   [185]
No_azoOP    ------------------------------MKSNAARAEV----------------------------------------------------------------------------AQPYAQALLSIA-QLH-----N---LTEEFGTDARTLINLL-SGSQELQNFLDNPFIESDNKKNLLKQILGE----GT--SPYLRNFLLFLVDRGRIAFLEAILDQYLALLRQ-VNQTVLAEVTSAVALTEAQLEAVKTKVVAIT-KVREVEISTKIDSDLIGGVIIKVGSQVIDASLRGQ--LRRLSLR---LSSN----------------   [184]
No_punOP    ------------------------------MTSQVAAAEV----------------------------------------------------------------------------AQPYAQALLSIA-QSK-----N---LTEEFGEDARTFLGLL-RADKQLHNFFSNPFIQAENKKALIKQILGE----GS--NPYLRNFLLILVDKRRIAFLESIFQQYLALLRQ-LNQTVLAEVISAVPLTEAQQQAIIQKVIAIS-NARQVELETKVDSELIGGVIIKVGSQVIDASIRGQ--LRRLSLR---LTNS----------------   [184]
No_712OP    ------------------------------MTSKVANTEV----------------------------------------------------------------------------AQPYAQALLSIA-KSK-----S---LTEEFGTDARTLLNLL-TENQQLRNFIDNPFIAAENKKALIKQILSE----AS---PYLRNFLLLLVDKRRIFFLPEILQQYLALLRQ-LNQTVLAEVTSAVALTEDQQQAVTEKVLALT-KARQVELATKVDSDLIGGVIIKVGSQVIDSSIRGQ--LRRLSLR---LSNS----------------   [183]
An_varOP    ------------------------------MTSKVANTEV----------------------------------------------------------------------------AQPYAQALLSIA-KSK-----S---LTEEFGTDARTLLNLL-AENQQLRNFIDNPFIAAENKKALIKQILSE----AS---PYLRNFLLLLVDKRRIFFLEEILQQYLALLRQ-LNQTVLAEVTSAVALTEDQQQAVKEKVLALT-KARQVELATKVDSDLIGGVIIKVGSQVIDSSIRGQ--LRRLSLR---LSNS----------------   [183]
Tr_eryOP    --------------------------------MSVIAGEI----------------------------------------------------------------------------VEPYAAALMSLA-QSK-----D---LTDKFAEDVRSLINIL-DESPEFKQFVGNPVIKQEDKKAVVKRMLGE----QV--DPLMRNFLMLLIDKGRITFLEQIGKQYLALLRE-LNQTVLAEVTSTVELNENQKNTIRERVKSMT-SAREVEIETKVDPSILGGVIIKIGSQIIDSSLQGQ--LRRIGIS---LKTL----------------   [182]
Ar_plaOP    --------------------------------MSSIVGQL----------------------------------------------------------------------------VEPYATALMSVA-KSN-----N---TTEDFGNQMRSLIDLL-KNSPELQDFLGSPVVKGEDKKAVITRLLGE----EV--HPYLRNFLMLLVDRGRILFLAEIAQEYLALLRK-LNQTVLAEVTSAVELNDDQKHMVVEQIKART-GAHNVELDLKIDREILGGVIIKAGSQLFDASIRGQ--LRRIGMS---LTVG----------------   [182]
Ly_810OP    --------------------------------MSAIVGEI----------------------------------------------------------------------------VEPYAQALMSVA-KSN-----N---LTNEIGDNIRSLLELM-ENSEQLKKFLANPVIQPDDKKAVIGQIFRE----EM--NPYLRNFSLLLVDRGRISFLEPIVKQYLALLRQ-LNKTVLAEVTSTVELNEGQRNHLSEKVKGMT-GADHVEITTQIDPALIGGVIIKVGSQVIDASLRGQ--LRRIGIR---LNA-----------------   [181]
Pe_carFR    ----------------------------------MKSTAI----------------------------------------------------------------------------SRRYAKALVNLA-APD-----G---QLESTYAQLEQLQQAF-ACEPRLYKLLASPTLAADKIAGLLEGISNYL---QL--STTLRNLLGLLQQRQRLEYFDALVADYRELADV-QLGLVRARVCSAAPLDAAVQQAISAQLQKRY-GK-QAVLELAVEPELLGGVRIEVAGQVLDGTIRSG--LRRMAGY---LNS-----------------   [179]
Pe_ca2FR    ----------------------------------MKSTAI----------------------------------------------------------------------------SRRYAKSLVNLA-APD-----G---QLESTYTQLEQIQQAF-ACEPRLYKLLASPTLAADKIAGLLEGIGNYL---QL--STTLRNLLGLLQQRQRLEYFDALVADYRELADV-QLGLVRARVCSAAPLDAEVQQAISAQLQKRY-GK-QAVLELAVEPELLGGVRIEVAGQVLDGTIRSG--LRRMAGY---LNS-----------------   [179]
De_retSR    --------------------------------------MI----------------------------------------------------------------------------ASRYARALFQLC-KEQ-----GGN-ELESTAQQLNALATVM-EQSPELYRLFRNPAFSAQEKKNVIEAVLAKG---EY--AAVVINFCRLLADKGRLAILPDVDAVFQVLLDQ-EKGVMRGEVVTAVSMPKTDREKIKSQLEGQL-GQ-ELVLDFRVNKKILGGLVLKVGDKLYDASLRAQ--LDMLKEN---LKRGE---------------   [179]
De_salSR    ----------------------------------MTGNIV----------------------------------------------------------------------------SRRYAKALFSVG-QKQ-----GEE-DLAAYGLALTELSQIL-EDSPEALRLFQNPVFSADEKKAVLEKLLEKT---SA--GPVVKNFCSLLADKGRLPVIPEIASDYAGMLDN-VQGVVRGKLVTAIKLTVKRQKEIKTRLEEQL-KS-KLELDFAMDKDILGGVVLQVGDKVLDASIRAQ--LQMMKEQ---IKRGV---------------   [183]
De_vulSR    ----------------------------------MTGNIV----------------------------------------------------------------------------ARRYARALFALG-KKS-----GLS-DLETFGNDLAALAGTL-ETAPELVRMFRNPVFTPDEKRNVIAKLLDKL---KV--CPTVRNFCLLLADRERLAFIQDIQAYYGILLDA-EKGVIRGELVTAIELANAKRDKVKAQLEAQA-GR-KLELGFSVDKNILGGVVLKVGDRILDASLRAQ--LGILKDN---IKRGE---------------   [183]
De_pigSR    ----------------------------------MTDAIV----------------------------------------------------------------------------ARRYAGAIFALG-KQQ-----GDE-ALSRYGSDLAALGDML-AASPKLDAALKSPVISIDEKKAVMGKLLKKI---KA--DKTVSNFCLLLADKERLAYLGEIVGWYGKLLDD-AKGIIRGTLTTAVELTDNKRAELKAELEKKA-GA-SIELAFDVDASILGGVVLKVGDRVLDASLRAQ--LAILRET---FKRGE---------------   [183]
De_desSR    ----------------------------------MIDTVV----------------------------------------------------------------------------ARRYANAIFALG-KKD-----GDD-ALSSRGECLAALGEAL-AAAPGLDMTLKSPVIGVEEKKAVLDKLLGKL---KA--DQTMRSFCFLLADKERLAFLREISAWYGKLLDE-AKGIVRGELVTAVKLSADKKAKLKESLEKKT-GT-ALELTFAVDKDILGGMVLKMGDRVLDASLRAQ--LGILRET---FKRGE---------------   [183]
De_magSR    ----------------------------------MTGNIV----------------------------------------------------------------------------ARRYAKALFALA-KKA-----GKK-APAEYGKDLEAFASVL-EGSPDLLKVFANPIISADVKKSVLSGVAGKI---GL--KPMVINFLSLLADKDRLPCVLEVSALYRTLLDE-AEGVMRGQLVTAFALADARQDQIKVKLEKQS-GK-KLVLSFAVDPSIIGGVVLKVGDKVLDASLRAQ--LEILKEQ---IKRGE---------------   [183]
De_101SR    ----------------------------------MTGNIV----------------------------------------------------------------------------ARRYAKALFALA-KKA-----GSK-APAEYGKDLEAFASVL-EASPALLKVFANPVIAAEHKKAVLAGVVAKL---SL--KPIVANFLSLLADKERLSFVLEVSAYYRTLLDE-SEGVLRGQLVTAYALSEPRQDQIKSKLEKQS-GK-KLVLSFAVDSAILGGVLLKVGDKVLDASLRAQ--LEILKEQ---IKRGE---------------   [183]
De_thiSR    ----------------------------------MIGNIV----------------------------------------------------------------------------ARRYARALFALG-QKQ-----GDK-ELKAYGDDLASIADVL-EGSPELFRIFRNPVISVSEKKGILTKVLGKL---KP--SKTISNFCHLLADKGRLDHLTEIQVYYAKLLDD-YQGVLRGEIVTAIKLADNLKQDIVGKLEKQS-GQ-QVTLDYKVDPEIVGGLVLKVGDKVLDASIKAQ--LQILKEN---IKRGE---------------   [183]
De_bacSR    ----------------------------------MTGNIV----------------------------------------------------------------------------ARRYAKALFAVA-QAQ-----SDKGSMAQYGADLARLAGLL-ENAPELTKIFRNPIFGVEEKRGVINKILEKV---AP--CAMVRNFCLLLADKNRLSFLPEINASYGTLLDS-AQGVLRGKLVTAVKLSDVVQKNVVDKLQKES-GQ-TVVLDYEVDQEIIGGLMLKIGDKILDASIRAQ--LQILKEN---IKRGE---------------   [184]
De_aceSR    ----------------------------------MSSSAI----------------------------------------------------------------------------SKRYATALVELA-TEQ-----K---LVEQYGAELGEVSAVL-AREDALRLLMESPTLDVDKKTAIMADIVNKM---EL--SEGIKKFVGLLTVKDRIQYVGQIHTDYTAYADE-ISGVLRASVTSATKLTKAQADNIQKGLEAQS-GK-KIDLQTKVDSTLLGGLKAEVGGKVFDGSIKTQ--LQRIEDT---LKKG----------------   [180]
Ge_metFR    ----------------------------------MISNAI----------------------------------------------------------------------------ARRYAKALVQLG-AEE-----D---AVDRFGAELGQFAALL-EGNADIDSVLKSPAYRIEAKREILKDVLAKL---SL--SGTVSNFLQVLLDRGRISFLPQIAHSYAAFADE-LSGVIRPVLTSAFPLEDAQVESMKGALVKAT-GK-KVQLSVQVEPSLIGGVITKIGDKVFDGSVRTQ--LNRIQDI---LQKG----------------   [180]
Ge_sulFR    ----------------------------------MISNAI----------------------------------------------------------------------------ARRYAKALVQLG-AEE-----G---AVDRFGVELGQFTALL-DGNADLASVLKSPAYRIEAKREILRDVLAKL---NL--SGTVSNFLQVLLDRGRIGFTPQIAHSYAVFADE-LSGIVRPVLTSAFPLDDAQVEGMKSALAKAT-GK-RVELSAQVDSALIGGVVTKIGDKVFDGSVRTQ--LNRIQDI---LQKG----------------   [180]
Ge_bemFR    ----------------------------------MSTNAI----------------------------------------------------------------------------AKRYAKALVQLG-SEA-----G---SVDSFNAELTRFSALL-TDSRDLSAVFANPAYGIESKREVMKELVAKL---QL--SPMISNLLMLLLERGRISVLPQISESYGAFADE-LSGVIRPTLSSGLPLEASQIEEIRSALAKST-GK-KVELKVEVDPSLIGGVVTKIGGKVFDGSVRTQ--LARIQDI---LQKG----------------   [180]
Ge_uraFR    ----------------------------------MSTNAI----------------------------------------------------------------------------ARRYAKALVQIG-AEE-----G---QVDKFNSELTQFNTVL-AANAGLTSVFSNPAYGIEAKREILKEIIGKL---AL--SESVAKFLQLLLDRSRLAFLPQITESYGNFADD-LSGVVRPTLTSGLPLEESQIEEIKTSLTKTT-GK-KVMLKVQVDPSLIGGVVTKIGDKVFDGSVKTQ--LAKIQDI---LQKG----------------   [180]
Ge_FRCFR    ----------------------------------MSTNAI----------------------------------------------------------------------------AKRYAKALVQIG-AEE-----G---NVDKFSGELSQFTGVL-AGSTSLTAVFSNPAYGIEAKKEILKEIMTKL---GL--SNNVANFLQLLLDRNRLPFLPQIVESFNSFADD-LSGVIRPTLTSGLPLEQSQIDEIKNSLTKAT-GK-KVVLKVEVDPSLIGGVVTKIGDKVFDGSIKTQ--LAKIQDI---LQKG----------------   [180]
De_proSR    ----------------------------------MRQTIL----------------------------------------------------------------------------ARRYAKALFSLG-KEQ-----G---KTGEYSEMLNAIAGLYGEGETGVGDALNNPLYPLDVRQKVMAKIAESV---QA--DAIMTSFLNLLVEKKRADILPDIAMEMQVMVDK-DQNISHGSIISAIELDQTLLDKIQATLEKLT-GN-KVILETQVDPSIIGGIIAKVGDLVLDGSIKTQ--LNGLKES---IKGRE---------------   [182]
De_psySR    ----------------------------------MKQTIL----------------------------------------------------------------------------ARRYAKAVFSIG-ADS-----G---KYGEYNDALQAVANLY-MTNPDVVDALTNPLYPLELREKVMVGIVKSM---DI--DAVMSNFLNLLVEKKRAEILPEIAEEFQAMVDD-AQNLSHGSVISAVELSEELQGKIQQTLEKLT-GK-KVELTTSVDPSIIGGIVAKVGDLVLDGSIKTQ--LAGLKES---IKGRE---------------   [181]
De_baaSR    ----------------------------------MTSFIV----------------------------------------------------------------------------AKRYAKALLELG-RED-----G---NTELYGKELGAVAQML-ADSAELESTLVNPGFDFDSRKKLLAAILQKL---GV--SPMVANFFRLLMDRGRIAAARDIALTYGLLLDE-VNGVTRAEVRTAAALNEEEVKRLTQSLKSVA-RR-EVALEVIEDPSLIGGVVAKIGDLVLDGSVKTQ--LANLKES---LRRGDYA-------------   [183]
De_oleHe    ----------------------------------MKNYVI----------------------------------------------------------------------------QRRYAKALLLIG-KED-----N---NAEQYKEELNGFVSVL-DMEKAFESAITNPLYPVEARRKVLDMVIEKL---GV--SVMMRSFLALLFEKRRIQHVRGINEVYQNLVDE-LKGIVRADVVSAGELSDDVVEKIRASLSKMT-GK-QVIVDIAQDPTLIGGIVTKVGDMVLDGSIKTQ--LSNMKES---LKKGERV-------------   [183]
De_autSR    ----------------------------------MKSVSV----------------------------------------------------------------------------SRRYATALMLIG-KED-----G---NTDQYRKELDDIVQFF-DANPELEQTISNPLYDKNDRKNVLIAVLDKG---GL--SKVMKSFLILLFAKARISFIREVCEFYYSLADE-LKGVVHATLVSATELSSDAVEKIRAGLATRI-GK-DIVLDVEQDPSLLGGVVTKIGDLVLDGSVKTQ--LFNMRET---LKRGESA-------------   [183]
Ge_aurHe    ------------------------------MAAGVQGESV----------------------------------------------------------------------------ARNYAEALLVLA-RKA-----D---DAEGWGALLRQVADAI-NNDVNLSRFLESPRIAAEQKSVVLSKALGD----KV--PHLFLRFLQQLVKNRRQMLIPAIATEYETLRDA-ASGIVHARVTVARETGDEEAKMIAERLSKAT-GK-TVVPHFAVDPSILGGVVVRVGDTVMDGSLRRK--LGMLRRR---MGGTRA--------------   [185]
Th_rosAP    ----------------------------------MAVAGV----------------------------------------------------------------------------AKRYAQAAFAVA-KEH-----G---QLDFWEQRLTDLEALA--RDSAVEEFIQNPAIPLEAKVQVIDRLFPG----DE--NRYVRNLLVLLLERGRWHQLRDVVVAFRELLRE-HRGVIDVELVTAVPLEPSEVERLRRELAQRL-SR-PVELRTTVDPELLGGVVLKIGDEVFDASVRTQ--LTNLRRQ---LVGAAA--------------   [180]
Sp_theAP    ----------------------------------MPVPGA----------------------------------------------------------------------------AKRYAQAAFEIA-RER-----G---ELDQWEQDLRQLAGVL--ANPSVSDFFESPAVPETAKRQAIEAILPD----ES--QQLVRNLTLLLLERGRLPQLPQVAEVFQQLVME-ERGIAVAEVTTAVPLDEDEQAQVRERVAALI-GK-QVEMRPRVDPDIIGGIVVRVEDNLIDGSVRTQ--LHQLRQR---MVS-----------------   [177]
De_lykAP    --------------------------------MAKRAYAL----------------------------------------------------------------------------ALRYGQAVFEIAEAED---------AFDSWPKDLQLMAQVV--ADRDILFFLESPKVSLDGKRQVLAGQLKAV-------KPEVVNLVLSLASRNQLGILPDIISDFQRRLDD-KMGVAHAAVASAVPLSQKELDNIREKLGEMF-GR-KVEVTARVDESLLGGIVARVGDKVIDGSLSRR--LRILKQE---INQARL--------------   [181]
De_CBDAP    --------------------------------MAKRVYAI----------------------------------------------------------------------------AMRYAQALHELA-KEQ-----K---SLDKWQEDLQNLSRLT-ED-ASVDEFLSNPKIVSARKHAVLAKLSDI--------DPLMLNLVDMLVATRRLGIMRAISGEYNRLLNE-ARGVEDAIVTTAKPASEADTEIIRQQLSKIT-GK-KINILTATDPGLIAGLKARIGDKLIDGSISRR--LVLLQNE---ISQGRI--------------   [180]
De_BAVAP    --------------------------------MAKRVYAI----------------------------------------------------------------------------AMRYAQALHELA-KEQ-----K---SLDKWQEDLQNLSRLT-ED-ASVDEFLSNPKIVSARKHAVLAKLSDI--------DPLMLNLVDMLVATRRLGIMRAISGEYNRLLNE-ARGVEDAIVTTAKPASEADTEIIRQQLSKIT-GK-KINILTATDPGLIAGLKARIGDKLIDGSISRR--LVLLQNE---ISQGRI--------------   [180]
De_GTAPh    --------------------------------MAKRVYAI----------------------------------------------------------------------------AMRYAQALHELA-KEQ-----K---SLDKWQEDLQNLSRLT-ED-ASVDEFLSNPKIVSARKHAVLAKLSDI--------DPLMLNLVDMLVATRRLGIMRAISGEYNRLLNE-ARGVEDAIVTTAKPASEADTEIIRQQLSKIT-GK-KINILTATDPGLIAGLKARIGDKLIDGSISRR--LVLLQNE---ISQGRI--------------   [180]
De_ethAP    --------------------------------MAKRVYAI----------------------------------------------------------------------------AMRYAQALYELA-KEQ-----K---SLDKWQEDLQDLSSLT-ED-ASVAEFLSNPKIASARKHKVLAKLSNI--------DPLMLNLVDMLVATRRLGIMRAVSGEYNRLLNE-ARGVEDAIVTTAKPSSEADIEIIRQQLSKIT-GK-KINVVTATDPGLIAGLKARIGDKLIDGSVSRR--LVLLQNE---ISQGRI--------------   [180]
De_VSAPh    --------------------------------MAKRVYAI----------------------------------------------------------------------------AMRYAQALYELA-KEQ-----K---SLDKWQEDLQDLSSLT-ED-ASVAEFLSNPKIASARKQKVLAKLSNI--------DPLMLNLVDMLVATRRLGIMRAVSGEYNRLLNE-ARGVEDAIVTTAKPSSEADIEIIRQQLSKIT-GK-KINVVTATDPGLIAGLKARIGDKLIDGSVSRR--LVLLQNE---ISQGRI--------------   [180]
Ba_selAR    ----------------------------------MRRHPV----------------------------------------------------------------------------GYRYAYAMYELA-KEN-----N---VLQETADELLAVSAAF-DQANVVETVFSHPDLSDAEKKDVLKNAFTN----KV--SDHVLHLLYLLVDKGREAILPHVAENYRDLANE-EQGIASAVVHSAKPLTDAEQEAVAETFAKRA-GKARLMITNVVDEDLIGGLRVQIGDTVYDGTVANQ--LARIEKR---MIHGNVSR------------   [184]
Ba_subHe    ----------------------------------MSGSAV----------------------------------------------------------------------------SKRYASALFDIA-NES-----A---QLNQVEEELIVVKQVF-QNEKALNDVLNHPKVPAAKKKELIQNAF-G----SL--SQSVLNTIFLLIDRHRAAIVPELTDEFIKLANV-ARQTEDAIVYSVKPLTDAEMLPLSQVFAKKA-GVASLRIRNEVQTDLIGGIKVRIGNRIYDGSVSGK--LQRIERQ---LAGENR--------------   [181]
Th_carFR    ----------------------------------MLKSQL----------------------------------------------------------------------------ALKYAQAIFELA-QEK-----G---MLDEVEKQLTLVESTI-SSHNDLATLFYHPRVPAEAKKDTIRKVFGS----EL--TEYVRNFLLLLVDKRRETALRAIVHEFIQLANQ-ARNIVEAQVTTARPLSPEAQQALAAKLSAVT-GR-NVALKTAVDDSILGGVVVKIGDKLIDGSVARQ--LNSLKAA---LLSTELTKIGVTD-------   [188]
He_modAP    ----------------------------------MLTGAV----------------------------------------------------------------------------ARRYAQALLEIGIQTK---------TLDALEGELGRFVEMI--GHPELQRFLFHPSIVVAEKKDLVGRLLATG---AF--SETARAFILLVIDRRRESYFADIFREFVRLANK-VRNIEEARVTSAVELAPEQVERLRSQLAAAT-GK-AIVLRMAVDPDLIGGLVVAFGDRIIDGSVAGK--IRDLRES---LLRSPLPSLS----------   [185]
CDe_auSR    ----------------------------------MIKGAV----------------------------------------------------------------------------AARYAQALFDVA-RDN-----N---RIAETENELRGFMRLL-DESRDLQQVLYNPQVPVELKKEIVREAFGK----EL--SGTTLNFLCLVLDRRREVYLKGIADHFIALANE-TRNIIEAEVTSALELSVVHKVNLMQVLSRMT-GK-ELRIRYQVDPDIIGGLVVRLGDRIIDGSIKRQ--LERLKDS---IRETKVG-------------   [182]
Ge_ferFR    ----------------------------------VSNRLT----------------------------------------------------------------------------ARRYAKALLQIG-DKQ-----G---NVPQLQQELDTVAAAV-AANADLTRLVASPLVLPTKKAEVFEAILASA---KV--SQTLRHFFRVVAEAGRLNLLADIHRSFAELVDE-RAGIVEARVSSAQALSEAQSKALVASLATRT-GK-TIRLSWKQDAALLGGLKVQVGSTVLDASLQGQ--LRQLKTQ---LLSA----------------   [180]
Sa_rubHe    ----------------------------------MSQRTV----------------------------------------------------------------------------TRRYAAALYEEA-NAN-----G---VLEAVDEDVRMLLESL-DSNRPLVRVFESPVIPQDKKDSIVRELLGD----RV--EDLTVRFLRLLIRKDRETMTEAILDQYQTLRDE-QRGIVDAEVTVARPLADETRTTLVGVLEEKT-GK-EIRLHLHEDADLIGGLVVRIGDRVFDASVRSQ--LGALHDR---LREATLSENALDDGA-----   [190]
Ch_thaAP    ---------------------------------MHSISIV----------------------------------------------------------------------------GRRYALALMEVA-VDQ-----N---IVGQVMADFELIEQTM-VEAKQLRLAIQSPLIQAYKKAALLKEVFGG----KV--SQQVATFLFLLASKNRAEYLPEVIQEYRALLDE-QNGVISVDIKTAVDLDDKQTKQLKDKLEAYT-SK-KVRVHLATDKQLIGGLTIQIGDTVLDGSIRHQ--LAMLKNN---LAAGALN-------------   [183]
Pr_aesAP    ----------------------------------MSSAIA----------------------------------------------------------------------------SRRYAAALLDVA-EDS-----G---VVEQVDTDLEMISATI-ADSHDLVVMLKSPLIKGDTKAKALKAVFHG----ML--NEKTLLFIDLICRKKRADHLPQMVEEYKALRDE-RSGLINVDVNSAVKLEDEQARELINSLATYT-GK-KVRARLALDEKLLGGVTVKIGDTIIDGSVRHQ--LDMLRVA---LTADV---------------   [180]
Ch_chlAP    ----------------------------------MSVVIA----------------------------------------------------------------------------SRRYANALLSVV-EES-----N---TIDKTLDEMNAISEVL-HHSRDLVHALKSPLISYDKKIHIVEEVFKG----RV--SETVMFFLKLVGKKNRLGHLPHIVDEFKNLLDE-DRGIINVDITSAVELSDEQANELVATIANMS-GK-QVRATLTVNEELIAGAAVKIADTIIDGTVRHQ--LSKLRSS---LVAA----------------   [179]
Ch_tepAP    ----------------------------------MSSAIA----------------------------------------------------------------------------SRRYAVALLEVA-VEG-----N---FLEKVTEDLQKIQEVL-SGSHELVLALKSPLINVDLKSKILEEIFRN----KV--DEKTMVFIKLLAHKKRAALLAGVISEFNALIDE-RNGVINADVKSAIKLSDEQAKELVNSLSVRT-GK-KIRAKMRLDENLIGGVTVKIGDTIIDGSISHQ--LEMLRHS---LVAQPA--------------   [181]
Ch_parAP    ----------------------------------MSSAIA----------------------------------------------------------------------------SRRYALALLEVA-IEA-----N---FLDTVTEDLLKIQEVL-SGSRELLLALRSPLINVDLKSRILEEIFGK----EV--GEKTMIFIKLLAHKKRANLLPTVITEFSSLLDE-RNGVINADVKSAVKLSDEQAKELVNGLSIRT-GK-KIRAKMSLDEKLIGGVTVKIGDTILDGSIQHQ--LQLLKSS---LIAEPA--------------   [181]
Ch_phbAP    ----------------------------------MSSVIA----------------------------------------------------------------------------SRRYAYAFLSAA-EAG-----G---FLETVTGEMQMVGETL-AASRDLQRALASPLINADRKTHLLEEIFAE----AV--GDKMMLFLRLIAHKKRAGILGGITQEFAALLDE-KNGIVNAAVTSATELSDSQQKALSRSLEGYT-GK-KVRSAMKIDESLIGGLSVKIGDTIFDGSVRHQ--LQLLREK---LVAVEA--------------   [181]
Pe_lutAP    ----------------------------------MSSVIA----------------------------------------------------------------------------SRRYAYALLSAA-DEG-----G---FLDDVTAEMEMIGETL-AGSRDLVRVLASPLINGDRKTHILEEIFRG----RV--GERMMRFLSLIARKKRAGILRGIASEFKVLLDE-KNGVVNADVTSATELSGEQAKELVNGLAAYT-GK-HVRARMTLDPEMIGGVSVQIGDTILDGSIRHQ--LQVLRRT---LSVEEA--------------   [181]
Pe_phaAP    ----------------------------------MSTLIA----------------------------------------------------------------------------SRRYASALLSAA-EEG-----N---FLNQIVDELHVIKEVL-EHSRDLVYALRSPLVKGDRKIHILEEIFKD----SV--GEKMFLFLRLVAHKKRAGLLPEIIDEFQILLDE-KRGVINVDITSATALSDEQTAELVTKLAAFT-GK-EIRPRMAINEQFIGGVAVKIGDTIYDGSISHQ--LQMLRKS---LVS-----------------   [178]
Ch_ferAP    ----------------------------------MSSLIA----------------------------------------------------------------------------SRRYASALLSSA-EEG-----G---FLDTIVEELKQIRDVL-NNSRDLVHVLRSPLIQGDKKVHILEEIFRD----SV--GQKMHLFLSLIAKKKRAGLLPEIIDEFQVLLDE-KQGVLNADVTSAVALSDLQVSDLVSKLTAST-GK-TIRAKMKVNADLIGGVSVKIGDTILDGSVSHQ--LEMLKHS---LMTDAV--------------   [181]
Ch_limAP    ----------------------------------MSSLIA----------------------------------------------------------------------------SRRYAWALLSAA-EEG-----Q---FLDQATDALNSIKETL-ANSRDLVHVLRSPLINGDKKTHILEEVFKE----IA--GEKVMIFLRLLAHKKRAGQLPEIIGEYQKLLDE-KNGVINVSINSAVMLSDEQAKDLVNKLANYT-GK-KVRAKMKLEEALLGGVTVKIEDTIIDGSVRHQ--LQMMKKF---LLAGKL--------------   [181]
Ch_phaAP    ----------------------------------MSSVIA----------------------------------------------------------------------------SRRYASALLSAA-EEG-----G---FLDQATQELAQIKIVL-DQSRELVHVLRSPVINADKKTHILQEVFAD----TV--GDKVMIFLKLIAKKKRSGMLPQIIVEYQKLLDE-ANGIINVSITSATPMSDDQVKALVAKLSSYT-GK-TIREKMALNGELLGGVTVKIGDTILDGSVRHQ--LQLLKKA---LVSERV--------------   [181]
_           ----------------------------------IIIIII----------------------------------------------------------------------------IIIIIIIIIIII-III-----I---IIIIIIIIIIIIIIII-IIIIIIIIIIIIIIIIIIIIIIIIIIIIII----II--IIIIIIIIIIIIIIIIIIIIIIIIIIIIIIIII-IIIIIIIIIIIIIIIIIIIIIIIIIIIIIII-II-IIIIIIIIIIIIIIIIIIIIIIIIIIIIIIII--IIIIIII---IIIII---------------   [180]
;
END;


BEGIN CODONS;
	CODESET  * UNTITLED = Universal: all ;
END;


BEGIN ASSUMPTIONS;
	OPTIONS  DEFTYPE=unord PolyTcount=MINSTEPS ;
END;


BEGIN MacClade;
	Version 4.0  87;
	LastModified -832425095;
	FileSettings editor  '0' '0' '1' '1';
	Singles 100;
	Editor 00011001111111100100010010 '1' '12' Geneva '4' '100' '1' all;
	EditorPosition  '54' '52' '685' '1189';
	TreeWindowPosition  '46' '6' '731' '1230';
	ListWindow Characters closed Geneva '9' '50' '10' '129' '359' 000;
	ListWindow Taxa closed Geneva '9' '50' '10' '129' '490' 100000000;
	ListWindow Trees closed Geneva '9' '50' '10' '276' '490' ;
	ListWindow TypeSets closed Geneva '9' '50' '10' '276' '490' ;
	ListWindow WtSets closed Geneva '9' '50' '10' '276' '490' ;
	ListWindow ExSets closed Geneva '9' '50' '10' '276' '490' ;
	ListWindow CharSets closed Geneva '9' '50' '10' '276' '490' ;
	ListWindow TaxSets closed Geneva '9' '50' '10' '276' '490' ;
	ListWindow CharPartitions closed Geneva '9' '50' '10' '276' '490' ;
	ListWindow CharPartNames closed Geneva '9' '50' '10' '276' '490' ;
	ListWindow WtSets closed Geneva '9' '50' '10' '276' '490' ;
	ChartWindowPosition  '52' '30' '718' '1220';
	StateNamesSymbols closed Geneva '9' '10' '50' '30' '148' '220';
	WindowOrder  Data;
	OtherSymbols &/ 00 ?-;
	Correlation  '0' '0' '1000' '0' '0' 10011010;
	Salmo 00000001;
	EditorFile  '2';
	ExportHTML _ MOSS  '100' 110000;
	PrettyPrint 10;
	EditorToolsPosition  '162' '807' '115' '165';
	TreeWindowProgram 10;
	TreeWindow 0000;
	Continuous  '0' '3' 1;
	Calculations 0000001;
	SummaryMode  '0' '0' 0;
	Charts  Geneva '9' (normal) 0010;
	NexusOptions  '0' '0' '50' 001011001;
	TipLabel  '1';
	TreeFont  Geneva '9' (normal);
	TreeShape  1.0 1.0 0100;
	TraceLabels 0101;
	ChartColors  '0' '0' '65535' '9' '0' 1;
	ChartBiggestSpot 1;
	ChartPercent 10;
	ChartBarWidth  '10' 1;
	ChartVerticalAxis 10101;
	ChartMinMax  '0';
	TraceAllChangesDisplay  '1' 1;
	BarsOnBranchesDisplay  '0' '0' '60000' '10000' '10000' '10000' '10000' '60000' '65000' '65000' '65000' '6' '1' 0000101;
	ContinuousBranchLabels 0;
	AllStatesBranchLabels 1;
	IndexNotation  '2' 1;
	PrintTree  10.00 '2' '2' '2' '2' '2' '2' '2' '2' '2' '2' '2' Geneva '9' (normal) Geneva '10' (normal) Geneva '9' (normal) Geneva '9' (normal) Geneva '9' (bold ) Geneva '9' (normal) Geneva '9' (normal) '0' '0' '0' '0' '0' '0' '0' '0' '0' '0' '0' '0' '0' '0' '0' '0' '0' '0' '0' '0' '0' '0' '0' '0' '0' '0' '0' '0' '0' '0' '1' '1' '1' '1' '1' '29203' '-39' '4' '-40' '0' '1' '2' '1' '8' '0' '0' '0' '2' 1000111000000000000100000111000;
	MatchChar 00 .;
	EntryInterpretation 01;
	ColorOptions 00;
	TreeTools  '0' '5' '4' '0' '10' '4' '0' 00100111111101110;
	EditorTools  '0' '0' '0' '1000' '0' '0' '6' '3' '1' 100010101110011;
	PairAlign  '2' '2' '3' '2' '1' '1' '2' '1' '3' 1010;
	BothTools  '1';
END;
