# Supplementary material for: Evolution of the F0F1 ATP Synthase Complex in Light of the Patchy Distribution of Different Bioenergetic Pathways across Prokaryotes
Source: PLoS Comput Biol. 2014 Sep 4;10(9):e1003821. doi: 10.1371/journal.pcbi.1003821 (PMC4154653; doi:10.1371/journal.pcbi.1003821)
Supplement: Dataset S1 — Masked alignments are provided for all the sequence datasets used to construct the trees presented in the manuscript. Each file is for one dataset and is named based on the corresponding ATPF0F1 subunit. The files are in nexus format, which can be viewed either as simple text, or with a variety of programs that support nexus files (e.g. McClade). The last row of each alignment, entitled “mask” has an “I” for each position which was included in the final trimmed alignment, used in the phylogenetic analysis. Gaps in the alignment which are not marked with “I” were manually removed in McClade. (ZIP) [file pcbi.1003821.s009.zip › Dataset S1/ATPF1E.R2.masked.nxs]

#NEXUS 
[MacClade 4.08 registered to Joel Dacks, The Natural History Museum]


BEGIN DATA;
	DIMENSIONS  NTAX=222 NCHAR=239;
	FORMAT DATATYPE=PROTEIN  SYMBOLS = " 1 2 3 4"  MISSING=? GAP=- ;
MATRIX
[                    10        20        30        40        50        60        70        80        90        100       110       120       130       140       150       160       170       180       190       200       210       220       230       ]
[                    .         .         .         .         .         .         .         .         .         .         .         .         .         .         .         .         .         .         .         .         .         .         .         ]

Me_in2He    --------------------MTPFEMHLIDSREQLSL-SDVTLFHGRDRS-GQFGIMARHEPFMT-SLLLGLCWFYVL---------------NDP--DPH---YLALSGGMLYFKKN-VLWIVTPHFFVDKDI---KKISVNLEQELKKEEEER-------------KEMKE-RAK----NLEKEMLKRMWEIQKE------APK---------------------------------   [135]
Ni_ha3AP    --------------------MKTFVLYLQDSTRSQRI-PEVVSFVGEDAS-GSFGIRAGHARFMT-SLVFGLARFRRG---------------N-D--PWQ---FLALPGALLYFVNN-ELFISTRRYLQGENY---EQISQALQEQLLAEEERL-------------HEMKQ-SLH----RLEEEMRRRLWELHRL------------KA----------------------------   [133]
Rh_ce2AP    ----------------------MMRLTITTPTAVAVDVADAVQVRAEDFS-GGFGIRTGHADFLT-ALVPSVVIWRRE---------------D-G--SEG---YCAVRGGVLTVSGGRTVAVATREAVPGDDL---DRLEHEVRDSFIVRQREE-------------QEARSGARI----LQVSALRHMLGYLRPDGGGPSRRAPREEGAEG--------------------------   [148]
Rh_pa2FO    -----------------------MRLRIVTPLSVVVEEDGVLVVRAEDAT-GSFGILPGHADFLT-NLAISVVSWKNG---------------N-G--IRH---CCAVRRGVLSVSGGQDVAVATREAVLGDDL---ATLGETVLARFRADIEAE-------------RTEHVETTR----LQLNAIRQIMSHLRSD------------RRGARIFS----------------------   [139]
Az_B52AP    MSAEPSVFPSPPRGERGSKQAKELSLVISTPVSVVARLTGIRHLRAEDAS-GAFGIWPGHADLLT-ALAVSVISWRDD---------------Q-G--RDG---HCAVRGGVLTIHDGARIAVATREAVTGEDL---HALERDVLARFRRDREEE-------------GEARSGARR----MHLAAIRHILAYLRPE------------RRAGGPFGPGRDSGEKAS------------   [172]
Di_sh2AP    -----------------MTMATEMRVYLRLPSRIMFD-GSAVRLRGEAPN-GSFGILPNHVDLVT-PLVSSVLLIAQA---------------D-G--TER---IFGIDEGLLVKKGH-RVEVAVRRAVETDDL---DQMRDIVRDSFAGLEDEE-------------RAARA-ALS----RLEADMVRRFASLRKA------------QG----------------------------   [136]
De_sa2SR    -----------------------MRLKILIPAGLFLD-RLVDKVLAESTK-GGFCLLPNHIDTAS-ALAPGILTYEVE-----------------G--QAH---HLAVNGGVLVKKGD-SVRVSSRAAVAG-EL---GELEAEVLRMQDEASEAE-------------KSARS-AVA----KLEAGFVRTLIEVETT------------------------------------------   [126]
Sy_702OP    ------------------------------MFDGFAGGSASTKITAEGDG-GGFCLLPNHVDYVA-VLPAGLLIFETS---------------T-G--EEH---CLAIDEGILVKQAA-AVWMSVRNAVRGDNL---DDLQQAVQAQFTQLDEQE-------------ERARS-MLA----RLESSIVRDFIDLGGA------L-----------------------------------   [123]
Pe_ca3FR    -----------------------MRLRVQTPAERILD-CPVTKVVAEGLN-GSFCLRPRHVDLVS-AVVPGLFYYETA---------------E-G--QGH---YIALDRGLLVKRET-LVSVSVRNAVAAGEL---EDLLEVVQLRFKALDEQE-------------RVVRS-AVA----RLESDFLRRFMELS--------------------------------------------   [126]
Rh_ba2He    -----------------------MNLTLNTPNEIVLN-LTVNKVVAEGTH-GSFCLLPRHVDFLA-ALVPGLLSWVDE---------------T-G--KES---FAAVGNGILVKRAN-DVYVSAEAASHGTEL---EELRRLVREEFSQMDEQQ-------------RAAHT-AVA----RLEADFLRRTMALTED------HVV---------------------------------   [131]
De_ac2SR    -----------------------MKLSILLPSRIFASHDNVGHLVVETPN-GALGFLPRRRDCIT-PISAGILTYRHD---------------D-G--VER---YVATDTGILVKTGL-EVSVSVRHAVASDDL---DELQQIVREEFLQLTERE-------------QNVRM-LFA----KIESGFIRRLAEYRHE------------------------------------------   [129]
Me_barMe    -------------MNSELINSGLMNLMILLPFQVFAEKKGVSRIVAEGRE-GSFGLLPHRLDCVA-ALEPGILTYETE---------------LEG---EV---YVAVDEGVLIKTGQ-DVLVSVRDAIFGTEL---SQLQEAVEKEFLTLDETE-------------QKIRS-VMV----KLETGLIRRLAEFQNV------------------------------------------   [139]
Me_aceMe    ------------------MNSPLMNLKILLPFQVFAEKKGVSRIVAETRE-GSFGLLPHRLDCVA-ALEPGIFIYETE---------------AEG---EV---YVAVDEGILIKAGK-DVLVSVRSAIVGTDL---SQLREAVEREFLTLDESE-------------KKIRS-VMT----KLEIGLMRRLAEFRND------------------------------------------   [134]
De_ba2SR    -----------------MPQPTFMRLKILLPFGIFAEKTGVSRIVAETRE-GSLGLLPHRLDCVA-ALAPGILVYENE---------------AEG---EV---YVAVDEGGLVKTGP-DVFVSVRNAVGGKDL---ALLRETVEQEFLDINERE-------------QVVRS-VMA----KMESGFIRRLAEFHHE------------------------------------------   [135]
Rh_fe2FR    -----------------------MNLKVLLPFHIFAEKSGVSRIVAETRE-GSFGLLPHRLDCVA-ALTPGILIFETA---------------A-E--GEV---YVAVDEGVLVKIGP-DVLVSVRRALGGKNL---DKLRDAVEQEFLTLDERE-------------QSVRS-VMA----KLEAGFLRRFASFQHE------------------------------------------   [129]
Pr_ae2AP    ------------------MSSDSMRVELLLPFRIFLRRDRVRRIVVETSK-GSYGLLPNRLDCVM-ILVPGIFTYETE---------------A-E--GEA---YVAVDRGILVKTGP-QVFVSVHHATGGVDL---GELEEAVKRDFLAIDERE-------------QSVRT-VLA----KLESGFIRQFAEFHNE------------------------------------------   [134]
Pe_lu2AP    -----------------------MRLELLLPFGVFSVTEKVTRIVAETNC-GSWGFLPGRRDCVA-SLVPGILEYETL---------------E-S--GVS---FVAVDCGILVKKGS-DVVVSVRQAVGGVEL---GALEKAVKEDFLELDEHE-------------RTMHS-ALA----RLESSFIRRYVEFYHD------------------------------------------   [129]
Ch_te2AP    -----------------------MRLKILLPYRVFAIKERVLNIVAETEL-GSYGFLPNRLDCIA-PLVPGILMYKTH---------------DEG---ET---FVAVDQGILVKTGP-EVVVSVRHAIGGVDL---GQLESAVKQQFLDLDERE-------------RSVRS-TMA----KLESSFIRRYMELKHE------------------------------------------   [129]
Ch_pa2AP    ------------------MLADSMHLKILLPYKVFAVKENVVDIVAETEK-GSYGVLPNRLDCIA-PLVPGILMYKTA---------------N-E--GET---FVAVDQGILVKTGP-EVVVSVRHAIGGVDL---GQLESAVKQQFLDLDERE-------------RSVRG-TMA----KLESSFIRRYMELKHE------------------------------------------   [134]
Cy_512OP    -----------------------MKLKVLIPNKVFLV-EEVEQVNAEAKN-GAFGLLSNHIDFVT-ALTPSILSYRSV---------------E-G--KEV---FMAIDEGILVKCGQ-TVMVSTGRAVKDANL---DRLHQTVAEEFRQLNEQQ-------------KMTRT-AIA----RLESGLARGILEIGRE------------GGEGL-------------------------   [133]
De_au2SR    -----------------------MQISINLPTSLYFSADKVLKIVAEGME-GYFTLLPNHIDYVS-ILVPSILTVEIK---------------P-D--TPV---YFAVDHATLVKKGS-RVWISTRNVVRGKAY---ETLAQVVLHQFKEISEME-------------KKSRT-ALT----GLEYGLLRRFAALKHP------------------------------------------   [129]
De_pr2SR    -----------------------MRVKILLPTSIFLD-QEVRKIVAEGMG-GSFCLLPRHIDYTN-ALVPGIVTLESD---------------D-G--QIA---YYAVSEGILVKIGH-QVLISVRDAVRGDTL---EELKQAVDNQFLQSMKQE-------------EASRT-ALK----KLEADTIRRFMELGER------------VR----------------------------   [130]
Ac_ma2OP    -----------------MANSGRLHIRIFLPHAILME-QPVIKVTAESKQ-GVFCLLPHHIDCLA-ILVPGIVSLITE---------------Q-G--NEC---FVAVDEGILVKCGP-EVRISTRNAIQGTDL---GSLKQQVDQQFRQIDEKE-------------RLTRS-ALA----QLEASLARYFSRL---------------------------------------------   [131]
Ni_ha2AP    ------------------MTEKKMHLKVLLPTEVLVD-EVVSKVIAEARN-GAFCLLPRHIDFVA-ALVPGILVFTTE---------------D-K--REN---YLAVDEGTLVKCGQ-EVLISVLNGARSTDL---EDLKAIVEENFRHLDEYE-------------RLTRT-ALA----RLEAGVIRRFMELEE-------------------------------------------   [132]
Ac_laiHe    -----------------------MKLEVIGQQGIKYQ-ETIDYAVILKKE-GEFAILDKHVQTLT-TVHNEFIKLVQN---------------D----LVF---YLYVQSGAVVYKDR-LLRIFAMSAELARSK------EDAVKLVTRIEKEAS-EKA---------KKQNV-DYS----QLEKELREQITKAKAG------HI----------------------------------   [129]
Ur_parHe    -------------------MANLTKLKIVTPYAQILE-KDVYSVELKTSE-GRITVLPDHNPLMS-TIENHVAYIREL---------------PNT--PRK---PLLLLDGIVYIEQH-QVRVFSDYFKFLDEI---Q--IDEINSSLNQLKHDL-NNE----------EDDK-KKL----QLKSKIKLNESILIAY------KDR---------------------------------   [136]
Ac_ferFO    -------------------MRATFDAVIATPEEVVFE-GAVEELVMRVPT-GDIAFLANHGRFVG-EVEVCVAKLWLA---------------D-G--TQE---ELVIDGGLVRVGGN-RAVVLARAAEFVGDI------DQASLESRRRVVAEL-------------ASDVD-ERFVAPYRAGLELRESRLSV---------------------------------------------   [130]
Di_theHe    --------------MKRETSSKRLYLELSTPTKMVFR-GFVDGVSVPIED-GMVGILPGHVNTLA-RVVPGIIKAKSG---------------N----RII---FLMVSEGFMEVAKD-KVYIITEYGELGEKL---N--EEELKKEETELKNRL-NQA---------QNYRE-REELRKSLLLNYLKQKALKLSQS------VTY---STK---------------------------   [147]
Di_turHe    --------------MKKESTSKRLYLEVNTPMKSVFR-GFVDAVSIPLED-GMIGILPGHVNTLA-RVMPGIIKARSG---------------D----KEI---ILVVSEGFMEITKD-KIYIVAEDGELGERL---N--EDVLKKEEIELKNKL-NQA---------QNYKE-REELHKALLLNSLKQKAVKLYTT------YSTK--------------------------------   [145]
My_agaHe    -------------------MHSYSNLKIVTQARTFYN-GPVLSVELKTKSGGSIVLQPNRSELLT-TIDICKLVIKDY---------------PDN--KEK---VYSISDGIVYADKS-SINIITNDIILNSDI---D--LKKAESDRDKAINIL-SSN----------NDVE-VIS----RFEIKLKKAINRINVS------QHK---------------------------------   [137]
My_ferHe    -----------------MLNKKTTHLKITTLEEIFFE-GDVRSVTLRTKTGGAICLQPSRTPFFS-TIDICELTINSP---------------KDN--DFR---VCSIGGGLVYADAT-NINIITDDIIFGKNI---D--IKRAKIDRDFAMAQL-EKF----------RDTK-EEV----QYEIKLRKALNRIDVY------NRNIK-------------------------------   [141]
Th_latHe    ----------------------MIEVEILSPSTVCWI-GKAKFMSFRTVD-GSMGILPKRAPIVA-QLAIDYVRVVTE---------------S----EEK---TFATYGGYIHCDGQ-KVTVVSSIVVPVEDL---D--PHVFKNAQERAKKLL-------------------EYQ----DQLYRNTKIEADVRAGK-----------------------------------------   [122]
Pe_mobHe    ----------------------MFKFKVVTPEGVKYE-EDVQYVEFKTKE-GSMGTLTQRLPIVT-SLRIAPVSIKKA---------------D-N--SVE---SFAIHGGILEMTGE-EMTIVTTAAERSEDI---D--VEAARKAMESAQEQI------------KATEDQFKKI----KLQTRIEKNLLRVNMS------------KRK---------------------------   [132]
Th_afrHe    -----------------------MKLKIYSPNGLMFE-KDVTVVTVRTVE-GEMGLLERRAPIIA-KLRVDKVVAKDN---------------T----QTY---EYVIDDGFLHCDGE-NVIIVTEDIKKEIDP---H------------------------------------KYL--------------------------------GG----------------------------   [91]
Th_neaHe    -----------------------MKVKIVTPYGTVFD-RESDFVSFRTVE-GAMGILPRRAPIIT-QLSVCDVKIKSG---------------E----EEF---RLKVAGGFLVCDGK-EVTIITEEAGREEDI---S--PDRFMEARERVERVR-------------------KFF-----------------QSS------------------------------------------   [107]
Th_marHe    -----------------------MKVKIVTPYGIVYD-RESDFISFRTVE-GSMGILPRRAPIVT-QLSVCDVKIKSG---------------D----DEY---HLKVAGGFLLCDGK-DVIIITEEAGREEDI---S--PDRFMEARERVERVR-------------------RFF------QSSL----------------------------------------------------   [108]
Fu_nucHe    --------------------MPSFDVSVVTQVKKILE-QEAGYLRLRTSE-GDIGILPNHAPFVA-ELSMGKMEIESP---------------NKD--RRD---IYFLSGGFLEISDN-QATVIADEVFPIEKI---D--VESEQALVENLKKEL-EKV----------STEE-EKR----KLQKKIKISLAKIDAK------------NN----------------------------   [134]
Il_ploHe    --------------------MATFKLEVITPIKKILE-KEVEMIILRTTE-GDMGVLANHAPFVA-ELAIGEMKIKSS---------------D----EEV---AYFVSGGFIDISRE-RTTILADEALDAREI---D--VARAKKDAEVAQAKL-TKL----------KEDR-DIA----ATQKALQDALTKVRIA------------EQYR--------------------------   [134]
Su_azoFR    ----------------------MYRLDVVTPLGNVFN-GEVYQTVITTAD-GEIGILENHMLLLT-NITPGKLRIEKA---------------N-G--EVK---EMAVTYGILDVAGD-KVIALVEEVYNLDEI---D--VENEKRLLEEANSKL-QSE---------NLTEE-EKS----HYEKQKHRAETLLNLA------TAKV--------------------------------   [134]
Aq_aeoHe    ----------------------MIQVEIVSPQGMVYS-GEVESVNVPTVE-GEVGILENHMYLMT-LLKPGLVYFNGD---------------D----KNG----IAVTYGVLDVTPQ-KVLILAEEAYEVGKL--PP--ASKLKEEFEEAVKKM--AT---------AQTME-ELK----EWEKEAEKARTLLELV------EKYR--------------------------------   [132]
Hy_Y04SO    ----------------------MLKVDIVTPKGIVYT-EEVESVNIPAYD-GEMGILENHMLLLT-QIKPGLVYFNKD---------------D----KNG----IAVGYGFADITPD-KVIILTEEAVPVGNI---D--LEEYKKVFEEATRKL--SD---------ARTAE-EIS----EWQKKREMAETFINIA------KHFSPKIKA---------------------------   [136]
Ac_capHe    -----------------MAEKKQIQVRLVTPDRILLD-VMADAVEVPSKA-GYFEAIHGHAPVLA-QLWPGEVKVHGA---------------T-GEGAGQ---RFLVARGFAEVLPE-RVTILAEVATTPDKV---N--HTAAEGLKQHGEELW-QQA---------GDDAS-KYD----AALESIAEAEMLLGSH------------AQHE--------------------------   [141]
St_monHe    -----------------MEKKDFFTLKVVTPEKIEFLSKEIKFVKVRTIR-GDIGILPNHTNFMS-SLGEGLMLIKSL---------------E----EEK---TYYISGGFLEVNHN-YVTVMAEEAMLAESE------EEFKKIKQQKLERAI-AAK---------KKEDQ-DIL----GTKKKLQDSLLR----------------------------------------------   [130]
Cl_micHe    ------------------MARADLTVTVVSADQQVWS-GQASMVVARTSE-GEIGILAGHEPLLA-ILATGNVRITQD---------------G-G--AVI---TADADEGFLSVEND-NVTVVARKAALVA-----------------------------------------------------------------------------------------------------------   [89]
Co_dipHe    --------------------MADITVELVSVERMLWS-GKASIVTAQTVE-GEIGVLPGHEPLLAQLVDNGVVTIRPV---------------D-G--DKL---VAAVQGGFLSISKE-KVTILAEYAIWADEV------NTAESESHLQADDEI-------------------SKA----RAEAELKAVRRKAEA-------------------------------------------   [123]
Sa_eryHe    --------------------MANMSVQLVAVERRLWS-GEATAVVAQTTE-GEIGILSGHEPVLGQLVEGGVVKITTP---------------E-K--ETV---TAAVHGGFLSVTAD-GVSVLAESAELADEI---D--VAQAREDVKRGDEQA-------------------------------RARALSRLRAA------------GHSS--------------------------   [121]
St_coeHe    -------------------MAAELHVALVAADREVWS-GEATLVVARTTS-GDIGVMPGHQPLLG-VLESGPVTIRTS---------------D-G--GTV---VAAVHGGFISFADN-KLSLLAEVAELSDEI---D--VHRAERKLEQAKTE---------------------------GDAHAERRADVRLRAA------------AGR---------------------------   [124]
Ha_neaAP    -------------------MAMTIRVDIVSMEKPIFS-GEATFVSIPTEA-GEMGVTPMHTQTLS-ILRPGEVRVHQP---------------D-G--TVV---RYFVGFGVLEVQPM-VVSIIADWALTEADA---QGIDAAELEAKLSEESAM-IADYE-------QRGQL-DFT----SAQSVMIEAEERLKWV------RSM---RGMGGGRH----------------------   [148]
Ma_fe2FO    ---------MSTLDNGNIVNRHMMHVLVATAEEEVYR-GDALRVVAPGTA-GSLAILPNHAPLLA-TIRAGVLRIDCC---------------HEK--QEQRCLHVVVIGGFLEVHAN-NVTILADAIERAHDI---D--EARAQKALHQAQ------S-E-------AQTTG-HTE----RTMLALEVSLARLQVV------------RQRLGGNR----------------------   [151]
Ac_ca2SO    -----------------------MRLNVADVHGEVFT-GLVEFVVVPGML-GELGILPGHAPLIS-ILRAGELRITPV---------------E-G--HPQ---ILFLEGGMVEVQPA-VVTVLADNSLRVTDI---D--PKLSESRIAAAQRAL-KDH-R-------GHSEM-DFA----KAELELQRELAKLGAF------ERYRAMAQE-GKVQYYDWQRPAPQAAPKIHVEALED   [165]
At_fi2FO    -----------------MQQNRTFRINVVDVHGEVYS-GMARFAAVPAEL-GEIGILPGHAPLLS-GLRAGELRITQA---------------D-G--QTQ---ILFLEGGLLEIQPD-IVTILANASLRIMDI---D--LHDTQSRIKDAQATL--AK-D-------AVPPM-DFA----RAELELQRELAKVSAY------QRYQACEQRGGKTSNYDWERPPLQNVPKVNAQELED   [171]
At_fe2FO    -------------------------MNVVDVHGEVYT-GMARFVAVPAEL-GEIGILPGHAPLLS-GLRPGELRITQP---------------D-G--QTQ---ILFLEGGMLEIQPD-IVTILADASLRIADI---D--IHESRERIKDAQSTL-AKR---------AVPAM-DFA----RAELELQREVAKLHAY------QRYQIQEQRGGGTGNYHWERPALQNVPKVNVQELED   [163]
At_fe3FO    -----------------MQQNRTFRLNVVDVHGEVYT-GMARFVAVPAEL-GEIGILPGHAPLLS-GLRPGELRITQP---------------D-G--QTQ---ILFLEGGMLEIQPD-IVTILADASLRIADI---D--IHESRERIKDAQSTL-AKR---------AVPAM-DFA----RAELELQREVAKLHAY------QRYQIQEQRGGGTGNYHWERPALQNVPKVNVQELED   [171]
Ma_ferFO    -------------------MSAKMSVLVATAEREVYR-GECSFLVAPGAA-GELGIMPKHTPLIA-QLCAGELRITKG--------------VD----EID---EVFVSGGFVEVQPD-MVTVLADSAERAIDI---D--EAQALEAERKAKEVL-EGR----------EGDA-DVA----LAQSQLAITVARLEWL------------KKKKR-------------------------   [137]
Bu_aphHe    ---------------------MNFYLDVVSLTKTIFS-GFVEKIRVSGSE-GELGIYPGHAQLLS-ILKPGMVYIFHK---------------KDK--KEE---CIYISGGILEVQPS-VVSILADVAIHAIDL---D--RSRILKTKKNAEESI---K-S-------NNTKI-NKD----AILLQISKEIAKLRVL------EVM---DKFK--------------------------   [138]
Th_de2FO    -------------------MAMTMRLDVVSVEGSLFS-GIVESVVAPAEM-GAVGIYPGHAPLLT-RLKPGAVRLRIP---------------YQA--EEE---IVYVSGGMLEVQPY-KVTLLADVAMREKAL---A--EADLHAEKHRAEAVL---K-D-------RVTAD-AYA----RLEVELAKALTYVQGV------QKL---RRRGF-------------------------   [141]
Ac_ADPHe    --------------------MATMQCDVVSVKESIYS-GQVTMLIAKGAG-GELGILPGHAPLVT-LLQPGPIRVQLE---------------N-G--TEE---IVYVSGGVLEVQPH-VVTVLADTAIRADNL---D--EAAILEARKNAEQLL---A-N-------QKSDL-DSA----AALASLSEISGQLETI------RKI---KNRAL-------------------------   [139]
Ca_okuSO    --------------------MSTIHVDVVSATESLYS-GEVLCVFAPAST-GELGIYPKHTALLS-ILKPGEVRIETD---------------K-G--IES----IYVSGGIVEVQPD-VVTIFSDTAIRANDL---D--EFKVLEAKQRAQDEM---D-N-------SIDTQ-DIS----ATQAALSESMAQLQMI------NKM---RGKKC-------------------------   [138]
Ne_menHe    --------------------MSIMEVEVVSSEQKIYS-GEATFIVVPTVQ-GELGIYPRHEPIMS-LVRPGALRLTVP-----------------GEDKEV---LVAVSGGVLEVQPD-KVTVLADVAVRSAEM---D--QARAEEAKKAAEAGI---S-Q-------AKDDK-ALA----EAHKALAAAIAQLKTL------DYI---RSHKK-------------------------   [140]
Ac_calSO    -------------------MAMTIDVQVVSAEGSIYE-GAADMVVAPGEM-GELGILPMHAPLLT-GLRPGELRIKHG---------------D----ETE---YLFVNGGILEIQPH-LVTVLADSAERATDI---D--EAKAKAAKEAAEARL---S-Q-------QLDGM-DYA----AAQAELLEQIARLKTV------QKL---REQGLLR-----------------------   [141]
At_ferFO    -------------------MAMTIDVRVVSAEGSIYA-GVADMVVAPGEM-GELGILPRHAPLLT-GLRPGELRIIHG---------------A----ETE---YLFVNGGILEIQPD-MVTVLADSAERATDI---D--EAKALAAKQAAEARM---A-G-------HTDQM-EYA----AAQAELLEQIARLKTV------QRL---REQGLLR-----------------------   [141]
At_feiFO    -------------------MAMTIDVQVVSAEGSIYS-GVADMVVAPGEM-GELGILPRHAPLLT-GLRPGELRIIHG---------------T----ETE---YLFVNGGVLEIQPH-LVTVLADSAERATDI---D--EAKAMAAKQAAEARM---A-G-------QTDHM-EFA----AAQAELLEQIARLKTV------RRL---REQGLLR-----------------------   [141]
Ch_vioHe    --------------------MSKMRVEVVSTEQLIFS-GEAEFVVAPATE-GEIGVYPQHVPLLT-RIKPGVLRLKVP-----------------GTKEEV---LVAVSGGMMEVQPS-LITVLADTAIRGEDL---D--EARANEAKRAAEDAL---K-H-------ATDDM-STA----KAHAALAVAIAELKTL------DYL---KKRAH-------------------------   [140]
Th_cruSO    -------------------MAVSMQVDIVSAEGSLFS-GKADMVFAQAAD-GEVGILPKHTQLLT-QLKPGQVRVVSG---------------D----EED---SFFINSGVLEVQPS-VVTILADTAIRAEDL---D--QAAAEEAKRRAEDAM-EQA----------KSDT-DIA----RAQIELAEAVAQIQTI------TKLRDRLHKTGLS-----------------------   [144]
Th_aerSO    -------------------MAVSMQVDIVSAEGEIFS-GKADMLFAQAAN-GEVGILPFHTQFLS-QLKPGEVIVRSG---------------D----EQD---CFFINSGTIEVQPH-VVTVLADTCIRSRDL---D--EAKALEAKQRAEDAM-ENA----------KSDI-DIA----RAQVELAEAVAQIQTL------AKLRERLQKTGMA-----------------------   [144]
Th_cycSO    -------------------MAVSMQVDIVSAEGEIFS-GKADMLFAQAAN-GEVGILPFHTQFLS-QLKPGEVRVKSG---------------D----EED---TYYINSGTIEVQPH-VVTILADTCIRSRDL---D--EAQALQAKQRAEDAM-ENA----------KSEV-DVA----RAQVELAEAVAQIQTI------TKLRERLQKTGMA-----------------------   [144]
Ph_pr2He    --------------MAIGVTQNTFQLNIVSAEGPLFS-GKAHALAISGLD-GELGIRPGHSPLLS-RIKPGVAYFQTD---------------LKG--DDE---ILYISGGILEVQPS-LVTVLADTAMHGKDI---D--EARANEARRAAEENI---N-K-------QGNDI-NFA----QAQMDLAKAMAQLRAV------ELT---QKQRRR------------------------   [147]
Ma_aquFO    -------------------MAMTVHCDVVSAEEKIYS-GLVEMLIATGTE-GELGIQYGHAPLLS-ELKPGAVRIIKQ---------------G-G--SEE---ILYVSGGYLEVQPN-LVTLMADTAVRAKDV---D--EAAALEAQKQAEKAL---A-N-------KTGEF-EYS----RAAAELAEAAAQLRTI------QKL---RKHLR-------------------------   [140]
Sh_loiFR    ------------------MAAMTVQLDIVSAESSIFS-GLVAHLQVSGAE-GDLGVMPGHAPLLT-HIKPGMARIVKQ---------------D-G--KEE---VFYLSGGILEVQPF-SVSVLADVVLRAEEI---D--EQAAVEAKRRAEAHM---A-N-------AGADF-NYA----AAAIELAQAIAQLRVV------ETI---KKNIAR------------------------   [142]
Fe_balFR    -------------------MAMTVHLDVVSAEKRLFS-GLVETLQVTGTE-GELGILPGHVPLLT-AIKPGMVRIVKQ---------------H-G--EVE---VIYLSGGILEVQPD-CVTVLADVAVRAEDI---D--VEAAREAKRNAEERI---A-N-------AGVDF-DYD----TAQIELAKALAQLRVV------ETI---RKSLGK------------------------   [141]
Es_colHe    -------------------MAMTYHLDVVSAEQQMFS-GLVEKIQVTGSE-GELGIYPGHAPLLT-AIKPGMIRIVKQ---------------H-G--HEE---FIYLSGGILEVQPG-NVTVLADTAIRGQDL---D--EARAMEAKRKAEEHI---S-S-------SHGDV-DYA----QASAELAKAIAQLRVI------ELT---KKAM--------------------------   [139]
Ph_proHe    ------------------MAAITFHLDVVSAEKKLFS-GRAESVQVSGSE-GELGIHAGHTPLLT-AITPGMVRIIKQ---------------H-G--EEE---IIYLSGGMLEVQPS-TVTVLTDTAIRGEDL---D--AAKAAEAKRQAEEQI---R-N-------QHGDI-DFA----QAASDLAKAIAQLRVI------ELT---KKSR--------------------------   [140]
Vi_choHe    ------------------MAAITFHLDVVSAEKKLFS-GLVETFQVTGSE-GELGIFHGHTPLLT-AIKPGMVRIVKL---------------H-G--HEE---YIYVSGGIVEVQPG-TATVLADTAIRGEDL---D--AAKAEEAKRRAEERI---L-N-------QHGDM-DFA----QAASELAKAIAQLRVI------ELT---KKRR--------------------------   [140]
Ha_halAP    --------------------MSTLQVDIVSAEEQLYA-GQASMVIAPAAE-GDVGIAPRHAPLLT-RLRPGELRITPE-----------------GDEEEF---FFYASGGLLEVQPH-KVTVLADTAVRARDI---D--EAAALEAKRRAEEKL-REQ----------KDEV-DYS----SVQAELAEAMAQLRTL------ESL---RKRAKR------------------------   [141]
Al_ehrAP    --------------------MSTLHVDIVSAEQAIHS-GEAKMLVAPARE-GDIGITPRHAPLLT-KLRPGEVRVQDE---------------N-G--EER---FFYVSGGIIEVQPH-KVTVLADTAARARDL---D--EAAAQEAKRRAEEAL-ANR----------KAGE-DYS----HVQAELAEAMAQLQTL------ERL---RRRAKR------------------------   [140]
Bo_perHe    --------------------MATLHVDVVSAEEAIFT-GEAKFVVLPGEA-GELGILPGHTPLIS-RIRPGTVKIVRA---------------DEG--EEN----IFVAGGILEVQPG-SVTVLADTAIRAADL---D--EARAVAAREKAEEAL-RNA----------KDKA-DIA----VVEAELAMLAAQAVAA------RKL---RQGRTH------------------------   [140]
Rh_ferFR    --------------------MNTIHVDVVSAEESIFS-GEARFVALPGEV-GELGIYPRHTPLIS-RIKAGSVRIEKA---------------D-G--SEE---FVFVAGGLLEVQPN-CVTVLSDTAIRGKDL---D--EEKANAAKLAAEEAM-KNA----------KTDI-DLA----RATSELAVMAAQIAAL------RKY---RQKK--------------------------   [138]
Ac_delFO    --------------------MNTIHVDVVSAEESIFS-GEARFIALPGEA-GELGVYPRHTPLIT-RIKPGSVRIEMA---------------D-G--SEE---FVFVAGGILEVQPD-CVTVLSDTAIRGKDL---D--DEKANAAKASAEEAL-KNA----------KSEI-DLA----KAQSELAIMAAQIAAL------RKY---RQKK--------------------------   [138]
Ac_abrFO    --------------------MNTIHVDVVSAEESIFS-GEARFVALPGEA-GELGIYPRHTPLIT-RIKPGSVRIELP---------------D-G--NEE---FVFVAGGILEVQPD-CVTVLSDTAIRGRDL---D--DQKAQEAKAAAEEAL-KNA----------KSEI-DLA----RAQSELAVMAAQIAAL------RKF---RQKR--------------------------   [138]
Bu_383He    --------------------MATIKVDVVSAEEQIFS-GEAKFVALPGET-GELGILPGHTPLIT-RIRPGAVRIEVE---------------G-G--NDE---FVFVAGGILEVQPG-AVTVLADTAIRGKDL---D--AAKAEEARKRAEETL-QNA----------KSDL-DLA----KAQSELATAMAQLEAI------QRLAKIRSRH--------------------------   [141]
Cu_pinHe    --------------------MATILVDVVSAEASIFS-GPAKFVALPGES-GELGILPGHTPLIT-RIQPGAVRIEKE---------------D-G--SEE---FVFVAGGILEVQPQ-HVTVLADTAIRGTDL---D--EAKAQEAKRAAEELM-QNQ----------SSDL-DIA----RAQSELAVAAAQLAAI------ARL---RRKK--------------------------   [138]
Po_necHe    --------------------MSTIRVDVVSTEQSIFS-VEAKFVALPGES-GELGILRGHTPLIT-RIRPGSVRIEKA---------------D-D--DEE---FVFVAGGYLEIQSD-HVTVLADTAIRGHDL---D--EAKAIEAKKRAEEAM-QNR----------GTDF-DLA----LAQSEFAMAAAQLAAI------ARF---RRKK--------------------------   [138]
Le_choFO    ---------------------------------MIFS-GEAKFVALPGES-GELGILPKHTPLIT-RIRPGAVRIERA---------------DNG--EEE---FVFVAGGILEVQPD-RVTVLADTAIRGHDL---D--EAKAIEAKRLAEEAM-KNA----------ASDL-DLA----KAQGEFAAMAAQIAAI------RKF---RKK---------------------------   [125]
Beg_PSSO    -------------------MAMTVHVDIVSAEAEIFA-GLAEMVIAPAVQ-GEVGILPRHAPYIT-QLSEGAVRLKLN---------------E-N--DEE---SFYISGGMLEVQPH-KVTVLSDTALRAHDL---D--EKAAVEAKKRAEQLL-SDK----------QADF-EYA----RAQAELADAMLQLRAI------DKL---RKLRK-------------------------   [140]
Al_vinAP    -------------------MAMTVHVDIVSAEGAIHS-GQAAMVYATAEM-GEVGIAPRHTAFIS-RLRPGDVRVENE---------------Q-G--EQE---HFYVSGGMLEVQPH-KVTVLADTAIRARDL---D--EAAALEAKRRAEDAL-SGQ----------KAEF-EYA----KAQAELAEAVAQLRAI------EKL---RKMKRG------------------------   [141]
Th_HLEAP    -------------------MAMTFHVDIVSAEESIYS-GTAQMVVAPAEG-GEVGILPRHSQYIA-QLKPGEVRVKVS---------------DSG--EEH---SIFISGGLLEVQPH-VVTVLADTAVRAKDL---D--EAEAKEAMRRAEEAL-SDR----------KADF-DYA----KAQAELIEAAARLRMI------EKL---RRHTR-------------------------   [141]
Th_K90AP    -------------------MPMTMHVDVVSAEESIYS-GTALMIAAPAEG-GEVGVYAGHTQMLA-RLNPGELRILEK---------------EGA--EPQ---PVFVSGGILEVQPY-HVTVLADTAVRAKDL---D--EAEALEAKKRAEEAL-ENS----------KADF-DYA----KAQAELVEAAARLQMI------QKL---RRK---------------------------   [139]
Th_thiSO    -------------------MAMTIHVDVVSAEESIYS-GEAYMIAAPTEL-GEIGVYPRHTQLLA-RLKPGELRIRES---------------EQG--EPQ---HVFVSGGIIEVQPH-VVTVLADTAIRAKDL---D--EAEALEAKRRAEDAL-AHS----------KAEF-DYA----KAQAELVEAAARLQMI------QKL---RRSS--------------------------   [140]
Ni_oceAP    -------------------MAMTMHVDIVSAEREIFS-GTVNMLFAPAEM-GEVGIMPRHTPLIT-RLKPGEVRLQRP---------------E-G--QED---FFYVSGGLLEVQPH-VVTVLADTAQRAADI---D--EAAALAAKQRAEEAL-QDR----------EGKL-DYA----RAQAELAEAIAQLKAI------QRI---RKKLG-------------------------   [140]
Ni_watAP    -------------------MAMTMHVDIVSAEREIFS-GTVNMLFAPAEM-GEVGIMPRHAPLIT-RLKPGEVRLQRP---------------E-G--QED---FFYVSGGLLEVQPH-VVTVLADTAQRAADI---D--EAAALAAKQRAEEAL-QDQ----------EGKM-DYA----RAQAELAEAIAQLRAI------QRI---RKKLG-------------------------   [140]
Ni_halAP    -------------------MAMTMHVDVVSAEREIFS-GTANMVFAPAEM-GEVGIMPRHTPLLT-RLKPGEVRVQRP---------------E-G--QED---LFYVSGGLLEVQPH-VVTVLADTAQRATDI---D--EAAALAAKQRAEEAL-RNR----------EGEM-DYA----RAEAELAEAIAQLRAI------ERV---RKKLGQRR----------------------   [143]
Th_denFO    -------------------MAMTIHVDIVSAEKSLYS-GTAEMVIAPGQR-GELGIYPRHTPLLT-TLRPGSVRIKAP---------------NQD--EEE---LVYVSGGILEVQPH-LITILSDSAVRGADL---D--EAKALEAKRAAEEAM-KDK----------AATL-DYA----QAQAELAQAVAQLAAI------KKL---RKLP--------------------------   [140]
Si_litFO    -------------------MAMTVHVDVVSAEEQIFS-GVAEVVVVPGEM-GELGIYPGHTALMT-RIKPGAVRIKRP---------------DQE--QEE---LIYVSGGMLEVQPS-VVTVLADTAIRGHDL---D--EARALEAKQAAEEAI-KNR----------TSDI-DYA----QAQAELAEAIAQLRAI------QQL---RKHT-H------------------------   [141]
Ga_capFO    -------------------MAMTVHVDVVSAEELIFS-GLAEIVIVPGEM-GELGIYPRHTPLLT-RIKPGSVRIRRP---------------DQA--EEE---LIYVSGGMLEVQPD-VVTILSDTAIRGKDL---D--ESRALEAKQAAEETM-KNR----------TSDL-DYA----QAESELAQAIAQLHMI------HQI---RKQVGH------------------------   [142]
Na_prSfR    -----------------------MKLDIVTPLGRIYE-GEVKEAYFPGIE-GEFGVLEGHAPLMT-TLQPGIITIKKE---------------D-G--SEE---IIAINSGYVEVTPD-HVNVLVDGAQPVSGE---K--AGDIAEAIEKAKKLI-RDA---------ANSDV-LVA----SVEAKIESAARNL---------------------------------------------   [126]
Ca_jejHe    -------------------MNDLINFEIVTPLGVIYQ-GEVKSVTLPGSE-GEFGVLKGHAALVS-SLKSGVIDIEKA---------------D-L--NHE---LIAIDAGHAKVDED-KICVLAKGAVWVCGS---D--ESEIEKNLAQAKDLI-KSM-S--------------------SDNAALAATFSKLDNA------------RMH---------------------------   [129]
He_pylHe    -------------------MMALLKISVVVPEGEVYT-GEVKSVVLPGVE-GEFGVLYGHSNMIT-LLQAGVIEIETE---------------N----QKE---HIAINWGYAEVTNE-RVDILADGAVFIKKE---S--D-DRDDAISRAKKLL-EDA-S--------------------SDRLAVSSVLAKIESL------------------------------------------   [124]
Su_kujSO    --------------------METLQLEVLTPSGSIFN-GPAKSVTLPGEE-GEFGVLPEHVALTT-LLQAGVVDIQKE---------------N-G--KTE---SIVVNWGVVQITQN-KVVVLVDGAVAIRGE---S--EGEIAKALDEAKSLI-NSI-A--------------------DSNAMIASVSARIDTA------AH----HI----------------------------   [129]
Su_denSO    --------------------MSKLKLEILTPNGVIYN-GEALSVTLPGEE-GEFGVLAEHSSLIT-LLEAGVIDIEKE---------------D-K--SVE---SVLINWGVVEVDEK-KVIVLVEGAVAIRGD---S--ESAVAKALNDAKELI-ESI---------KDNNP-AIA----TVTARLESAAQNLL--------------------------------------------   [130]
Su_autSO    --------------------MDTFKLEILTPNGEIYN-GEAVSVVLPGKE-GEFGVLAGHASLTT-LLEAGVVDVEKE---------------D-K--SVE---SIVVNWGVVQVDEE-KVVILVEGAAAIRGK---T--ESEIAKALDEAKQLI-NEI---------ADSSS-AIA----SVSAKIESAAQKLI--------------------------------------------   [130]
Wo_sucHe    -------------------MMELLKLNIVTPQGSIFS-GDVKSVTLPGAE-GEFGVLPGHADLLS-LLNAGAIEFEKS---------------N-G--KTE---LVAVNWGQVKVDAV-SVDVLADGAIAIGGD---S--ESEVAMAIANARTLL-EEA-T--------------------DNNVAISSVVSRIESA------AK----NSL---------------------------   [131]
Su_deSfR    --------------------MNTLKLEIVTPEGQIFT-NDVKGVTLPGKE-GEFGVLPNHASIVA-LLQAGIIDIELK---------------D-G--NHD---VVAINWGHVKVDEN-SVTILADGAVSIGGT---S--ESEVAKSLEAAKELL-KSI---------SDSDV-AIA-----MATAKIESAAKLKKF------------------------------------------   [131]
Me_radHe    --------------------MATFHFDFVGPERTLYS-GEVTAVQLPGTE-GEMTVMPGHAPVLT-SLRVGVIVITES---------------Q-G--SGK---RIYVRGGFADIGPT-AVTVLAERAAPIEEL---T--HESLDRDIEAVEMQR-DAT-E-------DLQKR-EEL---NGQIVQLQETKALLKL-------------------------------------------   [133]
Ac_cryFR    ---------------------MTVALEIISPERLLLA-RPVSMVVIPGTE-GDLGVLPGHSKMIT-SLRGGLIDLYED---------------E-K--LVD---RFFVSGGFAQITEE-RCTVLADAITKLGEI---D--PLKAADELAAAEAAW-RET---------DDADEIAWR----DASDRLITAQARVDAL------------ATHGN-------------------------   [137]
Rh_capAP    -------------------MADTMQFDLVSPERRLAS-VAASEVRLPGVE-GDLTAMPGHAPVIL-SLRPGILTVVSA---------------A-G--TAE----YAVTGGFAEVSGE-KVTVLAERGLTRAEL---T--AAVHAEMLAEAKKVA-DAA-H--------PSVA-DAA---AKMLADMEALGSHINL-------------------------------------------   [132]
Ro_denAP    -------------------MADTVQFDLVSPERLLAS-GQVTAVQIPGAD-GDMTAMAEHAPTIT-TLRPGLLVTEGP---------------D-G--TSE----YVVTGGFAEITAS-SISVLAERAIPKAEV---T--KADHDAMVKEAEEAL-VKA-K--EAFANEPGPV-DDA---AKMLADMVAVGDHITL-------------------------------------------   [138]
Th_R2AAP    -------------------MADTMQFSLVSPERALAS-LEVTEVQIPGAD-GDMTAMPNHAPVIT-TLRPGVLRVVHA---------------G-G--TDE----YIVSGGFAEMSSE-GLSVLAEQALPRGEV---T--QEHFDAMVAEARAAV-EAA-KSGDGFDNQPGPV-DDA---AKLLSDMVAMGGDMGLS------NNN---------------------------------   [144]
Rh_sphAP    -------------------MAGTLQFDLVSPERRLAS-FAATEVQVPGTD-GDMTAMEGHAPTIT-TLRPGILRAQGP---------------S-G---VQ---AYAVTGGFAEINAT-SISVLAEKAVAVEEL---T--GTVLDEFIAEARELV-SVA-L--------PEDK-DMA---ERTLNDMLALRASAGH-------------------------------------------   [132]
Di_shiAP    -------------------MANTLQFDLVSPERSLAS-LEVTEVQIPAAD-GDMTAMADHAPTIT-TLRPGILTAVGP---------------S-G---RE---SFAVTGGFAEISAE-GTTVLAERAYPAGAD---A--RAALEEHLEAARAKA-SEA---------QGEHK-DVA---EKLVDDMVKLLADMV--------------------------------------------   [131]
Br_melHe    -------------------MAQAFQFELVSPERLLLS-AQVTEVVIPGSE-GYLTALAGHSPLMT-TIMPGVVSVKLA---------------D-G--KTD---SYVVFGGFADITPQ-GCTVLAESATHVDDI---D--PADIQHRIDHARKVL-EDA-S-------SNEHR-TKA---EIFLHQLMTLQGAILPA------------------------------------------   [135]
Rh_legHe    -------------------MADNFNFELVSPERLLLS-EMVTEVVIPATE-GEMTVMANHAPTMT-TIKPGVVSVRSA---------------S-G--KKQ---DYVVFGGFADILPT-GCTLLAESAVPVEEL---Q--KDELTRRIEAARQEL-EHA-E-------LHEHK-SKL---EHFIMEMTHLRGVVEQD------------------------------------------   [135]
Rh_palFO    --------------------MSTFHFDLVSPEMVAFS-GDVDQVDIPGAE-GDFGVLAGHAPVVA-VIRPGILTVTAG---------------A----NKQ---KIVVLGGIAEVSDK-GLTVLADVATPAPDV---D--LQDFAATIQTMEQQIPGKV----------GDEL-DRAIERLDHFKSIQHELNTTAMH------------------------------------------   [135]
Rh_rubAP    -------------------MAETTEFELVSPERLLFS-EPVEMVVVPGTD-GDFGAMPRHAPLLS-TVRPGVISTYNG---------------G-K--VQR---RIFVAGGFAEVTED-RCTVLADEAFDLASL---S--EEAVRARLQAADDRL-------------KEATS-EAE----KAEAAQAKAIAEALLA------------ARKG--------------------------   [134]
Ma_magAP    -------------------MAEKIQFELVSPAKLLVS-SKVDMVVVPGAE-GDFGALALHAPMIT-TVRPGVIDIHDG---------------G-K--VSS---SVFVAGGFAEVNEE-RITVLAEEAIPVGEL---T--AEMAEARKKAAKEAL-DDA----------KSDRDKAH----AGRLMLVAEAMAAAVA------------------------------------------   [133]
Sp_witHe    --------------------MADLHFELVTPERLLRS-EEVHMVVVPGSE-GDFGVLAGHAPFMS-TVRSGELAIYSS---------------P-T-TVAA---RIHVEGGFAEVNEK-GLTVLAEQATEA------------------------------------------------------------------------------------------------------------   [87]
Az_B51AP    -------------------MADKVEFELVSPEKLLKS-QPVDMVVVPGSE-GDFGVLAGHSPMIS-TVRPGVIDVYEG---------------D-R--VVD---RVFVAGGFAEVTEA-RCTVLAEEAVALTDL---D--RAAVEKQVKDLSEDL-DDS----------KSDA-ERA----AAESKLAVARAKLDAL------------SQTAAH------------------------   [138]
Rh_cenAP    -------------------MADKLEFELVSPEKLLVS-QPVAMVVVPGAD-GLFGVLPGHAPMIV-TVRPGIIDVYGD---------------N-QTTVSR---RIFVAGGFAEVTDT-RCTVLAEEASDLDALLKSD--TAALEKQISDLREDI-EDA----------TSDV-ERR----ALETRLVTTQAKLDLI------ASQQDAEAA---------------------------   [146]
Su_aciFO    -------------------MATTYRLRVVTPERTIYD-RPVVMIVVRSTE-GEIGILAHHMQIIT-PLLPHIMTIYLE---------------D-G--KTE---QMTIGGGFLEVQAD-ETTVLADSAETADMV---D--------------------------------------------GECPIFRGN------------------------------------------------   [100]
La_helHe    ----------------MADPEKLFRVDVVTPNGMIYS-HRGSIVDVRAID-GERSIMYNHVPLLT-PLVISEVKVKRS------------REMD-S--RID---HIAISGGYIEFSNN-VATIIADSAERARNI---D--ISRAQAAKERAEKRL-KEA-R-------EKHDE-RTL---ERAEVALRRAMNRISVY------NTK---GH----------------------------   [146]
Pi_staHe    -------------------MASTIKCLVVTPEQTALD-QDAEFVALPLYD-GELGVAPGHSPMIG-RLGYGQLRIRTA---------------S-G--TTS----MYLDGGFVQVNNN-VVSILTSRAVPATSL---D--KQAIEKQIEAASKLP-------------ILTDE-QLD----VRERRLAQARAQLRVA------------RAR---------------------------   [132]
Rh_balHe    ---------------------MSIRCVVVTPERTELD-READFVALPMFD-GELGVQRGRAPMIG-RLGYGVLRLQTV---------------S-G--PER----YFVDGGFAQVEDD-VVNVLTGRAIPVDLL---D--NDEATKTLAEALDMP-------------SSTPE-QAQ----IKDAAVRRARGQLRAS------------R-----------------------------   [128]
Me_infHe    ---------------------MSMTLQLVTPDGVTFS-EEVEQVTLPGVD-GEMGVYPNHEPLIT-QIVPGELSYTKN---------------G-G--KKY---YLAIGEGFVKITAK-NVSVLVDMALKEEEI---E--EKKVEEAIARAQAAI-KQK-L--------LGEE-ELA----ATQAMLLKSMAQLKVK------------RRRSGTGAPPVSPP----------------   [145]
Ch_flaHe    --------------------MATLRLEIVTPDKLAFE-GDVESVVIPGSE-GELGVLPMHIPLMT-QIKPGEVVITQN-----------------G--KKD---YLAVGEGFATVTQT-NVNILTDMAIEWQHI---D--ETAAEAAIERAKSTL-AGR-H-------DLSEE-EVA----SVQASLLKSLAQLHVR------------RRHHS-------------------------   [137]
Ba_fraHe    --------------------MKELHLNIVSPEKEVFN-GEVKSVTLPGTS-GVFSILPQHAPIVS-SLQEGTVSYTTT---------------D-G--EEH---TLDIHSGFVELSNG-EASVCVS-----------------------------------------------------------------------------------------------------------------   [81]
Fl_traHe    -----------------------MLLEIITPEKNVFK-GNVDSATFPGSN-GSFQVLNNHAPLIS-SLDKGDLKFSDG-----------------K--NNT---TIVVDGGVVEVLNN-NITVLAEKVIE-------E-----------------------------------------------------------------------------------------------------   [82]
Fl_psyHe    -----------------------MILEIVSPEASLFK-GEITSISVPGVD-GSFEMLNNHAPIVS-LLQKGTVRITAPSFKFSKESDDLFTRVN-D--QNY---TLAISSGTLEMKDN-KVIVLVD-----------------------------------------------------------------------------------------------------------------   [93]
Cy_hutHe    -----------------------MYLEILTPDQKVFS-GDITSVQVPGTS-GRFEVLTNHAAIIS-TLEKGDVTIRLA-----------------K--EEK---VFKIDGGVVEVLHD-KVIVLAEAIL--------------------------------------------------------------------------------------------------------------   [80]
Ch_thaAP    ------------------MADNSFELDLVTPEESVFS-GKVVSVTAPGDY-GSFQVMRDHAPMLA-SLGTGEVKLVLP---------------N-K--SEQ---TYSLSDGFFEVSDN-KAILLAEKI---------N-----------------------------------------------------------------------------------------------------   [86]
Pr_aesAP    ----------------MASSDKAFEIEIVTPQKQFFS-GEVTSVIAPGQD-GLFQIMKNHAPLLA-ALKTGKVRVSIP---------------G-G--GEK---SFVIADGFFEVSNN-KAILLTE------------------------------------------------DIS--------------------------------------------------------------   [88]
Ch_chlAP    ----------------MASSDKGFTIEIVTPQSLYFS-GEITSVIAPGIE-GQFQVLKNHAPLLA-ALKTGKVKLSLA---------------NRG---EQ---SFTVADGFLEVSNN-KAILLTE------------------------------------------------SVS--------------------------------------------------------------   [88]
Ch_limAP    ----------------MATTDKGFEIDIVTPQKLFFS-GEVTSVTAPGQD-GLFQVLKNHAPLLS-ALKNGKVKIVLA---------------D-K--SVK---NFTVADGFFEVSGN-KAILLTE------------------------------------------------NIA--------------------------------------------------------------   [88]
Pe_phaAP    ----------------MANSDKGFHIEIVTPLKLHFS-GEIVSVTAPGEL-GQFQVLKNHAPLLS-SLTKGTVKLALA---------------D-R--SEQ---SFSILDGFFEVSSN-KAILLTE------------------------------------------------TIS--------------------------------------------------------------   [88]
Ch_ferAP    ----------------MANSDKGFQIEIVTPQKLYFS-GEIESVTAPGED-GLFQVLKNHAPLLS-ALKAGKVKLAMA---------------D-R--SEQ---TFTISDGFFEVSSN-KAILLTE------------------------------------------------NIA--------------------------------------------------------------   [88]
Ch_phaAP    ----------------MASSEKGFDIEIVTPQQQYFS-GEIQSIIAPGRD-GLFQVLKSHAPLLS-ALKNGTVRLTLA---------------N-K--SEK---TFTISDGFFEVSNN-KAILLTE------------------------------------------------EIS--------------------------------------------------------------   [88]
Ch_tepAP    ----------------MASSDKAFTLDIVTPQKLFFS-GEINSVIAPGLN-GLFQVLKGHAPLLA-ALKSGKVRLSLS---------------D-R--SED---TFQIAGGFFEVSGN-KAILLTE------------------------------------------------EVS--------------------------------------------------------------   [88]
Ch_parAP    -----------------MASSENFTLDIVTPQKLFFS-GEVNSVIAPGLD-GLFQVLKGHAPLVA-ALKNGKVRLSLP---------------D-R--SEN---TFQISDGFFEVSNN-KAILLTE------------------------------------------------DVS--------------------------------------------------------------   [87]
Ch_phbAP    ----------------MAQSDKGFELDIVTPQKLHFS-GQVTSVTAPGLD-GLFQVMKNHAPLLA-ALKKGPVRLALG---------------D-K--TEK---SFSIKDGFFEVSGN-KAILLTE------------------------------------------------TIS--------------------------------------------------------------   [88]
Pe_lutAP    ----------------MAKSDKGFDVDIVTPQKLHFS-GEVVSVIAPGQD-GLFQVMKNHAPLLS-ALKGGKVRLSLA---------------D-K--TEK---TFTISDGFFEVSAN-KAILLTE------------------------------------------------SVS--------------------------------------------------------------   [88]
Gl_vioOP    ---------------------MALQIKIVAPNKVVFD-DQVDEVVLPSVS-GQLGILTNHAPLIT-GLSNGVMRVRKQ-----------------G--TFI---PIAVLTGVAEVDNN-EVSVVAMAAELGSGI---D--VDRARAALARAEQTL------------ATSQNKTELL----QAQTALERANARLRAA------------GAL---------------------------   [132]
Sy_700OP    ---------------------MALKVRVITPDRTVLD-DSVEEVILPSSS-GQIGILSGHAPLLT-ALESGVIRVRTS--------------------GWE---NIAITDGFAEVEAN-EVKVLVNTAAKGQDI---D--LEEARKAFESAKAQL-DQV---------NAADRKAIL----DARKELKRTRARYMAA------------GGMA--------------------------   [134]
Sy_JA3OP    ---------------------MTLMVRVITPDRTVWD-APAEEVILPATS-GQLGILTNHAPLLT-AIGNGVMRVKAG-----------------G--KWS---AIAVMGGFAEVENN-EVTVLVNRAERGEKV---D--KAAAQALLDKASQVL-NTS-S----------DK-QER---LQAKLDQQRARALIQAA------EMG---HKS---------------------------   [135]
Sy_JA2OP    ---------------------MTLMVRVITPDRTVWD-APSEEVILPATS-GQLGILTGHAPLLT-AIGNGVMRVKAD-----------------G--KWL---AIAVMGGFAEVENN-EVTVLVNRAERGEKV---D--KAAAQALLDEASKVL-NTS-S----------DK-QER---LQAKLDQQRARALIQAA------EMG---SKTGS-------------------------   [137]
Ly_810OP    ---------------------MTLNVRVIAPDRTVWD-DQAEEVILPSTT-GQLGVLSGHAPMMT-ALDVGVMRVRSK---------------S----EWI---PIALLGGFAEVEEN-EVTILVNGAERGQSI---D--LSQARTTYTEAQANL-EKA-E-------SGGSD-QEK---MKAKNALKRARARFQAA--------G---GMAE--------------------------   [137]
Ar_plaOP    ---------------------MTLTVRVIAPDQTVWD-DTAQEVILPSTT-GQLGILSDHAPLLT-ALDPGVMRVRAK---------------N----EWM---SIALMEGFAEVQNN-EITVLVNGAEKGTNI---D--VEKAREAFNQAQAAL-ETA-N-------AGANV-QEQ---LKAKQGLKRARARLQAA--------G---DKVVE-------------------------   [138]
Ac_marOP    ---------------------MSLTVRVIAADKTVWD-SAAEEVILPSTT-GQLGILSGHAPLLS-ALDVGVMRVRPG---------------K----DWV---SIALMGGFVEVEND-EVVILVNGAERGDTI---D--REEARSTLSAAQARL-DQS-E-------QSEDK-QER---YEAQRDFKRARARLQAS--------G---EVVNI-------------------------   [138]
Tr_eryOP    ---------------------MTLTVRVIAPDKTIWD-KEAQEVILPSTT-GQLGILGGHAPLLT-ALDTGVMRVRAE---------------N----DWI---AIALMGGFAEIEAD-EVSILVNGAERGDNI---D--TEKARLAYEEAEKRL-QTS-E-------SSDNL-QEK---IKAKQTLKRARARLQAA--------G---GMVN--------------------------   [137]
Th_eloOP    ---------------------MVMTVRVIAPDKTVWD-APAEEVILPSTT-GQLGILSNHAPLLT-ALETGVMRVRQD-----------------R--EWV---AIALMGGFAEVENN-EVTILVNGAERGDTI---D--LEKAKAEFAAAQAAL-AQA-E-------QGESK-QAK---IQATQAFRRARARLQAA--------G---GVVEI-------------------------   [138]
Sy_eloOP    ---------------------MSLTVRVIAPDRTVWD-APAQEVILPSTT-GQLGILPGHAPLLS-ALDTGVLRVRAD---------------K----EWL---AIAVLGGFAEVENN-EVTVLVNAAERGDKI---D--LEEARAAFSQADERL-KGV---------KEDDRQGKF----QATQAYRRARARLQAA------------GGLVSV------------------------   [137]
No_punOP    ---------------------MTLTVRVISPDKTVWD-APAEEVVLPSTT-GQLGILTGHAPLLT-ALDTGVMRVRAA---------------KNQ--NWE---AIALLGGFAEVEEN-EVTILVNGAERGDKI---N--LEEARAAYNKAEAGL-NQV---------SSEDRQAQI----KANQAFKRARARFQAA------------GGLV--------------------------   [137]
No_azoOP    ---------------------MTLTVRVVSPDKTVWD-AQADEVILPSTT-GQLGILTGHAPMLS-ALDTGVMRVRAT---------------KNS--NWQ---AIALLGGFAEVEED-EVTILVNGAEYGDAI---N--LEEARQAYNESQTKL-NQV---------AAGDRQAQI----QANQAFKRARARFQAA------------GGMV--------------------------   [137]
No_712OP    ---------------------MTLTVRVISPDKTVWD-AEADEVILPSTT-GQLGILSGHAPLLT-ALDTGVLRVRTS---------------KSQ--NWQ---AIALLGGFAEVEED-EVTILVNGGERGDTI---N--LEEARTAYSQAQTKL-NQV---------PAGDRQAQI----QANQAFKRARARFQAA------------GGLA--------------------------   [137]
An_varOP    ---------------------MTLTVRVISPDKTVWD-AEADEVILPSTT-GQLGILSGHAPLLT-ALDTGVLRVRTS---------------KSQ--NWQ---AIALLGGFAEVEED-EVTILVNGGERGDTI---N--LEEARTAYSQAQTKL-NQV---------PAGDR-QAQ---IQANQAFKRARARFQAA------GGLV--------------------------------   [137]
Mi_aerOP    ---------------------MSITVRVITPDRIVWD-NVAEEVILPSST-GQLGILSGHAPLLT-ALNIGVMRIRPG---------------K----DWE---NIAVLGGFAEVENN-EIKVLVNGAELGSKI---D--KEKARAEYERAQTRL-DEV-S-------KGDDR-RKT---IQAQQSWRKARARYQAA--------G---GLVSV-------------------------   [138]
Sy_680OP    ---------------------MTLTVRVITPDKVVWD-EEVQELILPSTT-GQLGILSNHAPLLT-ALEIGVMRVRPG---------------K----DWQ---NIAVMGGFAEVENN-EVKVLVNGAELGTTI---D--AESARQAYTAAQGAL-EEA-N-------RGEDK-PNQ---LKASNNYKKARARLQAA--------G---GAV---------------------------   [136]
un_cyaOP    ---------------------MVLTVRVITPDKTVWD-NTVQEVVLPSIS-GQLGILSGHAPLLT-ALDTGVMRIRTD---------------K----EWQ---NVAVMGGFAEVEQD-EVKVLVNFAEIGNSI---D--KEEAKQEYNIAQAKL-EEA-N-------KGNES-LEK---IKASNAFKRAKARLNAA--------G---IVS---------------------------   [136]
Cy_880OP    ---------------------MALQVRVITPDKIVWD-GDVEEAILPSTS-GQLGILPSHAPLLT-NLDIGVMRVRLD---------------K----DWK---SLVVMGGIAEVEQD-ILQVLVNSAEIGDDI---T--KEDAQADFSEAQSRL-EEA-N-------KGSDR-REQ---IKASQAYKRARARLQAA--------G---GLV---------------------------   [136]
Cy_511OP    ---------------------MPLTVRVITPDKTVWD-GDVQEAILPSTS-GQLGILAGHAPLLT-ALDTGVIRVRPD---------------K----EWK---SIAVMGGFAEVELD-EIKVLVNSAEAGDAI---D--KEAAKAEYDAAQSRL-EEA-S-------KGGEP-REQ---MKAANAYKRARARLQAA--------G---GLV---------------------------   [136]
Pr_marOP    ---------------------MAISLKVLAPNKNVYQ-GEAEEVILPSTT-GQLGILPGHISLVT-AIDIGVLRLRMN---------------S----QWK---SIALMGGFAEIESD-EVIVLVNNAEIGSEI---N--VQNAEQDLKEAKLAI-SKF-S-------ENEKN-PEK---IKALKQVSKAEARIQAA--------K---N-----------------------------   [134]
Sy_RCCOP    ---------------------MALTLRVLCPDQNVFD-GQADEVILPSTT-GQLGVLPGHVSLLT-ALDVGVLRMRDG---------------N----QWT---AIALMGGFAEVDDD-EVSVLVNAAEPASGI---N--AEEAQKQLSEAEQAW-SKF-D-------GQPNS-PDK---IKAQQAFQKARARLQAT--------K---AN----------------------------   [135]
Sy_960OP    ---------------------MSLTLRVLATDQNVFD-GSADEVILPSTT-GQLGILPGHISLLT-AIDIGVLRVRAN-----------------G--AWN---SIALMGGFAEVDAD-EVTVLVNKAELGSSI---D--AAAAETAFQKATIMV-AGM-E-------GQPSS-PEK---LKAQQQLNEARARLQAS--------K---TAD---------------------------   [136]
Sy_810OP    ---------------------MSLTLRVLAPDQNVFD-GSADEVILPSTT-GQLGILPGHISLLT-AIDVGVLRVRAN-----------------G--GWN---SIALMGGFAEVDAD-EVTVLVNQAELGSTI---D--GNTAEADFQKATTVV-DGL-E-------GQPAS-PEK---VKAQQQLNMARARMQAS--------K---SAD---------------------------   [136]
Sy_990OP    ---------------------MSLTLRVLAPDQNVFD-GSADEVILPSTT-GQLGILTGHISMLT-AIDVGVLRVRAN-----------------G--SWN---SIALMGGFAEVDSD-EVTVLVNKAELGSSI---D--ANAAEADFQKATTAV-AGM-E-------GQPAS-PEK---VKAQQQLNEARARMQAS--------K---SAD---------------------------   [136]
Sy_931OP    ---------------------MSLTLRVLAPDQSVFD-GSADEVILPSTT-GQVGILPGHVSLLA-ALDVGVLRVRTN-----------------S--NWQ---SIALMGGFAEVESD-DVTVLVNSAELGVNI---D--STSAESDLSAARTAV-TKL-E-------GQPST-PEK---VKAQQLFQRARARAQAS--------K---ST----------------------------   [135]
Sy_780OP    ---------------------MSLTLRVLAPDQSVFD-GSADEVILPSTT-GQLGILPGHVSLLA-ALDVGVLRVRAD-----------------G--GWK---SIALMGGFAEVDAD-DVTVLVNSAELGSSI---D--ASSAESDLQAARNEV-SKM-E-------GQPAS-ADK---VKAQQSLDRARARVQAA--------K---NQD---------------------------   [136]
Le_intHe    ------------------MSANKLKVSVISPEKILYK-GEVDSLIVPGSE-GFFGILPNHAPLVA-TLGIGILEIRKG---------------E----KLK---VLSVEGGFVEIKDN-SISILTDHGALKEDI---D--LEVEKKNLAEAEKLP-------------------PSD----SKNLFLQKTKTRILVA------------SR----------------------------   [127]
Sa_rubHe    -------------------MADELTVDIVTPDERSFQ-GPANGVRAPGIE-GSFEVREDHAPMIA-AFGIGPLIVKTQ----------AAHEYADMHNDRI---IFATSGGFLEVIDN-KVTVLAETVEPASEI---D--VERAESAEERAKRRL-EEG-V-------QEEER-ETH------EAARDRARNRLRVA------MGK---VGTRQS------------------------   [149]
He_modAP    ------------------MAEKTYLLEVVTPERVVVN-EEVEFTSAPGIE-GSLGILADHAPMLT-ALTIGLLEYTKG-----------------G--QTQ---KLTITGGFLEVADN-TVTVLANAAEQLVEI---D--ISRAEAARRRAQERI-EKA-Q-------SGNA--EVD--LMRAELALKRALLRLEAA------------RKE---------------------------   [138]
Op_terHe    ---------------------MPLTLEIVTPEARVYS-DTIDSVVIPTAD-GEVGILPGHIPLLT-QVEDGELRVTKN-----------------G--QTE---WLVVGGGFAEVEGD-RVRVLAEHAVTESTI---D--EKAVEDALRRAQDQM-KDA-A-------KMDPN-EFQ----NLQSMVRFAGVQLALK------------RRKR--------------------------   [135]
Ge_ferFR    -------------------MSQSIKLEVVTPERPVFS-AEVAEVQFPTAARGYYGILPGHTPLMT-EVGDGLLYYVQD-----------------G--QKH---WLTVFGGFAEVGPD-RVTILARESETVEMI---D--LERAEASRQRALKLL-KEA----------QTEH-DLA----TAQAKLDASLIRLQAA------------GHPAGHGF----------------------   [140]
Ba_S5Het    -------------------MAEKIRLELVTPTKQLLS-VDVDSISMVGTE-GDFSVLPNHTPMLT-TLEMGELSYQVN-----------------G--ETH---FVFVDWGFCEVLPD-KVIILAETSELAFDI---D--VEEAKRLRAEAQAIL-DQK-R-------AEDDV-IFE----QARVELLKQIARLGVA------------SKIRM-------------------------   [138]
CSo_usHe    -------------------MPDTLELEVATPERELVR-EQVTEVQVPAAQ-GYLGVLPGHAPLLG-LLGIGTLTYMVG-----------------G--NKR---HISVHGGFLEVLED-HVRVLADVAERAEEI---D--IQRAKAALERSQREA------------LNPALGVDPA----EALAATMRAEARLATA------------DKK---------------------------   [134]
CKo_veHe    -------------------MADTFEFEIVTPDKLVVK-DVAEQMQIPGKN-GYLGILPGHAPLIT-ELSIGEISYTLR-----------------G--ETK---YLALAWGFAEVLPD-KVTILAEAAERPEEI---D--VARAQEAKKRAEQRL------------QTSGPELDYQ----RALNAVKRAEVRLQVA------SHATSKAAVGH-------------------------   [142]
Ge_aurHe    -------------------MSDVLKVSVISPERVLFE-GTARGVIAPAFD-GEIGILPMHAPLMT-LLGKGILRVDTV---------------Q-G--EQR----FTVDGGFLQVVDN-QVRVVTEQASAA------------------------------------------------------------------------------------------------------------   [86]
He_aurAP    ---------------------MPIQLEIVTAERVVLS-EEVDMVSAPSVE-GRVGILPRHEPLLT-VLQPGELHYVKN-----------------G--VSM---PYAISGGFMEVLPN-RVTILADTAERADEI---D--ETRAEQARLQAEQAM-RDR---------QSTE--DLA----RAEIALRRATVRLQVA------------KLRRNRQ-----------------------   [136]
Ch_aggAP    ---------------------MPIHLEIVTAERVILS-DDVDMISVPTKD-GRVGILPRHAPLMT-ILEPGELDIIKN-----------------G--ERT---PFAVSGGFMEVLPH-RVTILADTVERADEI---D--EARAEQARAEAEARR-REA----------QSEH-DMA----LAEAKLRKEMVRLRVA------QLHKIKRRQS--------------------------   [139]
Ch_aurAP    ---------------------MPIHLEIVTAERVILS-DDVDMISAPTKD-GRVGILPRHAPLMT-ILEPGELDIIKN-----------------G--ERT---PFAVSGGFMEVLPH-RVTILADTVERADEI---D--EARAEQARAEAEARR-REA----------QSER-DMA----LAEAKLRKEMVRLRVA------QLHKIKRRQS--------------------------   [139]
Ch_Y39AP    ---------------------MPIHLEIVTAERVILS-DDVDMISAPTKD-GRVGILPRHAPLMT-ILEPGELDIIKN-----------------G--ERT---PFAVSGGFMEVLPH-RVTILADTVERADEI---D--EARAEQARAEAEARR-REA----------QSER-DMA----LAEAKLRKEMVRLRVA------QLHKIKRRQP--------------------------   [139]
Ro_RS1AP    ---------------------MPIHLEIVTAERVVLS-DDVDMINAPTKD-GRVGILPRHAPLLT-ILEVGELDIVKD-----------------G--VTT---PFAISGGFMEVLPN-RVTILADTAERADEI---D--EARAEAARRAAEQRI-AER----------KSAQ-DLA----LAEAELRRALVQLKVA------QLKKIRRERD--------------------------   [139]
Ro_casAP    ---------------------MPIHLEIVTAERVVLS-DDVDMINAPTKD-GRVGILPRHAPLLT-ILEIGELDIVKD-----------------G--VTT---PFAISGGFMEVLPH-RVTILADTAERADEI---D--EARAEAARRAAEQRI-AER---------RSAQ--DLA----LAEAELRRALVQLKVA------QLK---KIRRERD-----------------------   [139]
De_lykAP    --------------------MATLKLEIVTPERQVFS-DDVDIVVAPGIE-GELGILPHHTPLMT-ALKTGELRARKG---------------S----EEF---LLLVSGGFLEVRPD-RVIVLADVAERAEEI---D--LSRAQEARDKAEKRM-AEK---------YQPGE-DAA----ESEAALHRAMARLAIA------EKAKRRGRSAPPKVG---------------------   [146]
De_CBDAP    --------------------MAKLKLDIVTAERSVFS-EEVDVVVAPGIE-GEMAILPHHAPLMT-ALQAGELKAKIG---------------T----EEY---SLVVSGGFLEVRPD-RVVVLADSAERAEEI---D--IARAIEAKKRAEASM-ADK---------YVPGM-LAA----ETEASLRRAMVRLKVA------------EKRRKHPQV---------------------   [140]
De_BAVAP    --------------------MAKLKLDIVTAERSVFS-EEVDVVVAPGIE-GEMAILPHHAPLMT-ALQAGELKAKIG---------------T----EEY---SLVVSGGFLEVRPD-RVVVLADSAERAEEI---D--IARAIEAKKRAEASM-ADK---------YVPGM-LAA----ETEASLRRAMVRLKVA------------EKRRKHPQV---------------------   [140]
De_GTAPh    --------------------MAKLKLDIVTAERSVFS-EEVDVVVAPGIE-GEMAILPHHAPLMT-ALQAGELKAKIG---------------T----EEY---SLVVSGGFLEVRPD-RVVVLADSAERAEEI---D--IARAIEAKKRAEASM-ADK---------YVPGM-LAA----ETEASLRRAMVRLKVA------------EKRRKHPQV---------------------   [140]
De_ethAP    --------------------MAKLKLDIVTAERSVFS-EEVDLVVAPGIE-GEMAILPHHAPLMT-ALQAGELKAKIG---------------S----EEY---SMVVSGGFLEVRPD-RVIVLADSAERAEEI---D--IARATEAKKRAEARM-ADK---------YEPGM-LAA----ETEASLRRAMIRLKVA------------EKRRKRPSV---------------------   [140]
De_VSAPh    --------------------MAKLKLDIVTAERSVFS-EEVDVVVAPGIE-GEMAILPHHAPLMT-ALQAGELKAKIG---------------S----EEY---SMVVSGGFLEVRPD-RVIVLADSAERAEEI---D--IARAAEAKKRAEARM-ADK---------YEPGM-LAA----ETEASLRRAMIRLKVA------EKRRKHPQV---------------------------   [140]
Th_rosAP    -------------------MAGKLRVEVVTAERVVYQVDDADMVIAPGAE-GTLGILPRHAPLVS-LLSMGEMRVKRG-----------------R--EED---SLTIFGGFLEVANN-VVRVLADVAERAEEI---D--LARAEEARQRALARL-RER----------RADI-DRR----RAEMALRRSTIRLAVG------------RKRRARAGVGGPPLPEAQP-----------   [151]
Sp_theAP    --------------------MAKLSVEVVTGERVVFQEDDVDMVVVPGAD-GTLGILPRHAPLIS-LLSFGEMRVIKG---------------S----QEQ---SLAIFGGFVEVAHN-RVRVLADTAERAEEI---D--LARAEEARKRAEARL-ERS----------RADV-DLI----RAEAALRRSMIRLKVG------RRSRGRQPVGPRQELGDS------------------   [149]
Al_oreAR    -------------------MASTFRLQIVTPSRTFYD-DEVEMAIVRSTE-GDLGIMSNHMLMVA-PLKIGKVRIKKD-----------------G--QFR---EAAISEGFVQVESE-YTRIITDTAEWPEEI---D--VQRAEEAKERAEKRL--SA---------SQGEI-DRL----RAEIALKRALNRLSVA------------NGK---------------------------   [134]
Al_metFR    -------------------MASKFRLQIVTPDRTFLD-EEVEMAVVRTVS-GDEGILSDHMLMVT-PLKIGKMKIQIG---------------D----ELK---EATIAGGFIQVDQD-KTIIITDAAEWPEEI---D--VSRAEEAKQRAEERL-QKE----------REEV-DTF----RAEIALKKATNRLGLT------KNK---------------------------------   [134]
CDe_auSR    ------------------MAEATQKVSIVTPERVIYG-DEARFVHVRGTD-GDLGFLPGHTPLIS-SLRPGLLRIQKE-----------------G--QWS---TFVVAGGFVEVRDS-RVVVLANAAERPEEI---D--LARAEKAKERAEKRL------------AAKDPEIDVV----RAKAALARAVARIEAA------------GQIKR-------------------------   [137]
St_haeHe    --------------------MSTVNLDIVTPNGSVYEKDDVELVVFQTTA-GEMGVMSGHIPTVA-ALKTGHVKVNFR---------------N----GTE---YIAVSGGFVEIRQH-KVSVIVQTAETASEI---D--VERAKLARQRAQSHL-------------EDQDNSDIN----RAKRALARAENRLRVA------------ELK---------------------------   [133]
Th_carFR    -------------------MAKTVRLDIVTPERLAYS-DDVNMVIARATD-GDIGILPGHAPLIA-GLEIAPLRILKD---------------D-G--EKR----IAVCGGFIEVRPD-KVTVLAGCAELPEEI---D--VKRAEAARERAEARL-------------KYREGIDVA----RAEQALKRALMRLSVA------------EYHKKM------------------------   [136]
Ba_subHe    --------------------MKTVKVNIVTPDGPVYD-ADIEMVSVRAES-GDLGILPGHIPTVA-PLKIGAVRLKKD-----------------G--QTE---MVAVSGGFVEVRPD-HVTILAQAAETAEGI---D--KERAEAARQRAQERL--NS---------QSDDT-DIR----RAELALQRALNRLDVA---------------GK-------------------------   [132]
Ba_selAR    --------------------MKTIQANVVTPDGSVFS-GDVEMVSVKTPE-GGLGILPGHLPLVS-PLAIGPVRLKQN-----------------G--NIQ---PVAVNGGFIEVRPD-EVNILAESAELPSEI---D--LTRARAAKERAERRL-AEA---------KKENL-DFK----RAELALKRAVNRLEVA------------EKN---------------------------   [134]
Ca_nitHe    -------------------MAEKLRLELVSPEKQLLS-IDVDEVVAPGVE-GEFGVLPGHTAFLT-ALRIGELVYKVN-----------------G--KEE---YVAIEKGFFEVSND-KVTVLAEGAELGREI---D--LEEAIRRKLEAEKAL-EQL-R-------HEDEI-KFR----KAEAQLRRELLRISIA------------EKYKK-------------------------   [138]
De_desHe    -------------------MAEKLRFILVSPERELLN-DEVDEVIAPGVE-GDFGILPGHTPFLT-ALRVGELIYKKD-----------------G--NEE---YVALDRGFLEVSDD-VVTVLAESAELGREI---D--LEEAIRRKLEAEKAL-EAA-R-------KEDEI-KFR----KVEAQLQRELLRVSVA------------ERYKR-------------------------   [138]
Pe_carFR    -------------------MAQKLKLEMVTPAAQVLI-EEVDEIAAPGSL-GQFGVLPGHTPLLT-TLQVGEFSYRKG---------------S----DVY---YLAVNWGYVEVAED-RVLVLVETAETQDHI---D--LARAKAALGRAEARL-REL---------TPADK-EYH----NMQAALQRAMVRIQVA------------GRGGRG------------------------   [138]
Pe_ca2FR    -------------------MAQKLKLEMVTPAAQVLS-EEVDEIAAPGSL-GQFGVLPGHTPLLT-TLQVGEFSYRKG---------------S----DVY---YLAVNWGYVEVAED-RVLVLVETAETQDHI---D--LARAKAALGRAEARL-REL---------TPADK-EYH----NMQAALQRAMVRIQVA------------GRGGRG------------------------   [138]
De_aceSR    -------------------MADILKLEMVTPYKRVLS-EEVDEIIAPGAL-GELGILPGHTPLLT-TLKVGELTYRKG-----------------G--AAF---HVAVNWGYVEVEEG-KVTILAETAEPADEI---D--LARAKAALGRAEDAL-KKL---------DPEDK-QFR----IMEAALERAMIRIQVA------------ARKAR-------------------------   [137]
Ge_metFR    -------------------MAEKLKVDLVTPYKKILS-EEVDEITATGAL-GEFSVLPGHAPFLT-SLKIGELTYKKG-----------------G--QFF---HLAVNWGYFEVEDD-KVTVLVETAERADEI---D--LERAKAALGRAEAAL-KGL---------SPEDK-SYK----TQEAALERALIRMQVA------------GKSTRK------------------------   [138]
Ge_sulFR    -------------------MAEKLKVDLVTPYKKILS-EEVDEITATGAL-GEFSVLPGHAPFLT-SLKIGELTYKKS-----------------G--QIV---HLALNWGYFEVEDD-KVTVLVETAERADEI---D--LERAKAALGRAEAAL-KKL---------SPEDK-DYR----VMEAALERALIRMQVA------------GKAARK------------------------   [138]
Ge_FRCFR    -------------------MAEKLKVELVTPYKKVLT-EEVDEITATGAL-GEFGVLPGHAPFLT-SLKIGELSYKKD-----------------G--VIS---HLALNWGYFEVEND-KVTVLVETAEKADEI---D--LERAKSALGRAEEAL-KKL---------NPEDK-SFR----VYEAALERALIRVQVA------------GKSGRR------------------------   [138]
Ge_bemFR    -------------------MAEKLKVELVTPYKKVLS-EEVDEITATGAL-GEFGVLPGHAPFLT-SLKIGELAYRKD-----------------G--VSH---HMALNWGYFEVEND-TVTVLVETAEKADEI---D--LERAKAALGRAETEL-KGL---------TPEDK-NFR----IYEAALERALIRVQVA------------GKAARR------------------------   [138]
Ge_uraFR    -------------------MAEKLKVELVTPYKRVLS-EEVDEITATGAL-GEFGVLPGHAPFLT-SLKIGELAYKKD-----------------G--VQQ---HMALNWGYFEVEGD-KVTVLVETAERADEI---D--LERAKAALGRAEEAL-KKL---------SPEDK-SFR----IYEAALERAAIRMQVA------AKA---ARK---------------------------   [138]
CNi_deHe    -------------------MAGKILLEVVTPEKLLLS-QEVDEVIAPGSE-GEFGVLPGHCHLLS-SLRIGELRYKTQ---------------D----AWH---YMSILWGYAEVTPA-KVTVMAEIAEKAEDI---D--VGRAQQAVEKAEQRL--QA-G-------GLPS--EVK----EAQISLEKARLRKKIA------------DRAKKSGHA---------------------   [140]
De_baaSR    -------------------MANKILLEVVTPDKLLLS-KEVEAVVATGVD-GEFGVLYGHVPFLA-TLDIGELRFRDG---------------A----HTD---YAAIAGGFAEVTGS-KVTVLAEAAELAREI---D--VDRAQRAREKAEQRL-AKV---------KGEDM-EYI----RVEAALKRAMLRMRIV------------QRGQA-------------------------   [137]
De_oleHe    -------------------MAENLRLEVVTPEKTVVS-DDAQIVMAPGVL-GEFGVLVNHTPFLT-SLMPGALHYKDT---------------G-E--KEH---LLFVSDGFAEVLPD-RITVLVESAERKEDI---D--LQRAEAARERAEKRL---E---------SGEDV-DFV----RAKAALTRAIQRIRVA------------GA----------------------------   [133]
De_autSR    -------------------MAENIFLEVVTPGASVVS-EEAQIVMAPGSE-GEFGVLRGHTTFLT-SLKIGSLRYKDA---------------A-G--KER---VLFVNGGFAEVLPT-KVTVLAESAERRSQI---E--VERVRAAKARAEKRI------------SERSVGIDIL----RAEAALRRAIQRLSVI------------ETR---------------------------   [135]
De_psySR    -------------------MAQQINLEVVTPSGSIIN-KDVDIVNAPGSG-GDFGVLANHAPLLS-TIKIGALTYEIG---------------E----ERN---TLMVSGGFCEVSNN-KITFLVESAEAKQDI---D--TDRAMKAKIRAEKRIAKHG---------LPSDE-AYS--DTRAEAALHRALIRLRVA------QGL---------------------------------   [138]
De_proSR    --------------------MAQIQLEVVTPNGAVVS-EEVDIVTAPGVG-GEFGVLANHAPFLS-TIKTGTLSFKKD-----------------R--VTK---YLMVTGGFTEVSNN-KITFLVESAEFGNEI---D--VDRALRAKERAEKRL-TQTQQ-------ATEKI-NRV----RAEAALQRAMARLRTA------ELARH-------------------------------   [138]
De_ma2SR    -------------------MAKTFALQIVTPDRMVLQ-KDVDSVTATGVA-GEFTALPYHVPFLA-ALSVGSLAYREN-----------------G--RLN---YVFVSGGFADVTAG-KVLILAEAAELPEEI---D--IDRARKARERAEARL-AAT---------RQENI-DYT----RAKSALQRALTRMKLG------NVPQAAGLGRP-------------------------   [143]
De_101SR    -------------------MAKTLLLEIVTPDRLVMS-RDVESVTGAGFA-GDFTILPGHVPFLS-ALRVGTLAYRLG-----------------G--TLH---EAFVGGGVADVGPG-RVLVLAEAAELPEEI---D--LDRAQKARDRAAARL-EAA---------RRDNV-EFA----RAKTALQRAVLRIRLH------EALGAGRPAKRSGPRP--------------------   [148]
De_pigSR    --------------------MSMLQLEVVTPDKTVVS-AQVEMAVCPGVM-GEFGVLPHHVSLLS-ALKIGNLRYTEG-----------------G--KQH---NVFISGGFADVNNK-VLTVLAESAELAEDI---D--TARAQAAKERAEKRLASQA-----------DDV-DHA----RAEAALQRAVERLHVA------------QLR---------------------------   [133]
De_desSR    --------------------MGTLQLEVVTPDKTVVS-GEVEMAVCPGIE-GEFGVLPKHVSLLS-ALKTGGLRYKTP---------------G-G--KEE---YVFISGGFADVNND-VLTVLAESAELAQDI---D--TARAMAAKERAEKRI-ADH---------AEQT--DVT----RAEAALHRALIRLQVA------------QLR---------------------------   [134]
De_salSR    -------------------MASKLLLEIVTPDRKVLS-QEVDYVGAPGIE-GEFGIMANHIPFLS-ALGVGNLYFKEG---------------N----RTH---YIFVSGGFAEVGNN-KVTILAEVAEKAVEI---D--IARAQKAQEKAKARL-AK----------AQDRI-ESA----RAQAALQRALARLTCK------DAAQKAGTTTH-------------------------   [142]
De_retSR    -------------------MANTIKFELVTPDRSVVS-EDVEYVGAPGVN-GEFGVLPNHIPFLS-ALGVGSLYFKTG-----------------G--RRS---YVFVAGGFAEISPD-KVTVLAEVAEKAEEI---D--VERARKARERAEKRL-QQA----------QDRV-EYA----RARAALVRAMQRVTTR------------ETASQSR-----------------------   [138]
De_thiSR    -------------------MANLIRLEIVTPDRNLLS-EDVEYVGAPGVS-GEFGVLHNHTPFLT-ALSIGSLFYKKE-----------------G--RKY---FVFVSGGFTEVTPT-KVSILAEVAEKADEI---S--IERARKAKERAEQRL-QQ----------EKEQI-DYA----RAKAAMARAMHRLRCR------DDAVSAGTCSM-------------------------   [142]
De_magSR    --------------------MAQLRLEIVTPDKLVLS-QDVDYVGAPGLL-GEFGVMANHIPFLS-ALGIGSLMYKVG-----------------G--KAN---YVFVAGGFAEVSGN-KVTILAEVAERPEDI---D--IERARRAQDRAKQRM-DR----------EKDKV-DFA----RAQSAMQRAFYRMRVR------ENA-----H---------------------------   [134]
De_102SR    --------------------MAQLLLEIVTPDKLVLS-QDVDYVGAPGLL-GEFGVMANHIPFLS-ALGIGSLMYKVG-----------------G--KAN---YVFVSGGFAEVSGN-KVTILAEVAERPEDI---D--VERARKAQDRAKQRL-DR----------EREKV-DFA----RAQAAMQRAFYRMKVR------DTATSTASH---------------------------   [139]
De_vulSR    -------------------MEKSLHLEIVTPDKLVLS-EQVDYVGAPGFE-GEFGVLPSHIPFLS-ALAIGSLYYKAN-----------------G--KTH---HVFVSGGFAEVSDN-KVTVLAESAERAEDI---D--IDRARKAKDRAEQRL-AQI----------KEKV-DHA----RAQAALQRALARMRVR------------GNA---------------------------   [134]
De_bacSR    -------------------MAKTITLEIVTPDKMVLK-EEVDYVGAPGIN-GEFGVLPNHIPFLS-ALGIGSLYYKLN-----------------G--KKY---FVFVAGGFAEVSPA-KVTVLAEVAERAEDI---D--LERARRAQDRAEQRT------------KQQQEKLDHA----AVQAALARALHRMKCR------QNAVSEGTCRM-------------------------   [142]
_           ---------------------IIIIIIIIIIIIIIII-IIIIIIIIIIII-IIIIIIIIIIIIII-IIIIIIIIIIII---------------I-I--III---IIIIIIIIIIIIII-IIIIIIIIIIIIIII---I--IIIIIIIIIIIIIII-III-I-------IIIII-III----IIIIIIIIIIIIIIII------III---III---------------------------   [138]
;
END;


BEGIN CODONS;
	CODESET  * UNTITLED = Universal: all ;
END;


BEGIN ASSUMPTIONS;
	OPTIONS  DEFTYPE=unord PolyTcount=MINSTEPS ;
END;


BEGIN MacClade;
	Version 4.0  87;
	LastModified -832222800;
	FileSettings editor  '0' '0' '1' '1';
	Singles 100;
	Editor 00011001111111100100010010 '1' '12' Geneva '4' '100' '1' all;
	EditorPosition  '46' '42' '721' '1225';
	TreeWindowPosition  '46' '6' '731' '1230';
	ListWindow Characters closed Geneva '9' '50' '10' '129' '359' 000;
	ListWindow Taxa closed Geneva '9' '50' '10' '129' '490' 100000000;
	ListWindow Trees closed Geneva '9' '50' '10' '276' '490' ;
	ListWindow TypeSets closed Geneva '9' '50' '10' '276' '490' ;
	ListWindow WtSets closed Geneva '9' '50' '10' '276' '490' ;
	ListWindow ExSets closed Geneva '9' '50' '10' '276' '490' ;
	ListWindow CharSets closed Geneva '9' '50' '10' '276' '490' ;
	ListWindow TaxSets closed Geneva '9' '50' '10' '276' '490' ;
	ListWindow CharPartitions closed Geneva '9' '50' '10' '276' '490' ;
	ListWindow CharPartNames closed Geneva '9' '50' '10' '276' '490' ;
	ListWindow WtSets closed Geneva '9' '50' '10' '276' '490' ;
	ChartWindowPosition  '52' '30' '718' '1220';
	StateNamesSymbols closed Geneva '9' '10' '50' '30' '148' '220';
	WindowOrder  Data;
	OtherSymbols &/ 00 ?-;
	Correlation  '0' '0' '1000' '0' '0' 10011010;
	Salmo 00000001;
	EditorFile  '2';
	ExportHTML _ MOSS  '100' 110000;
	PrettyPrint 10;
	EditorToolsPosition  '112' '965' '115' '165';
	TreeWindowProgram 10;
	TreeWindow 0000;
	Continuous  '0' '3' 1;
	Calculations 0000001;
	SummaryMode  '0' '0' 0;
	Charts  Geneva '9' (normal) 0010;
	NexusOptions  '0' '0' '50' 001011001;
	TipLabel  '1';
	TreeFont  Geneva '9' (normal);
	TreeShape  1.0 1.0 0100;
	TraceLabels 0101;
	ChartColors  '0' '0' '65535' '9' '0' 1;
	ChartBiggestSpot 1;
	ChartPercent 10;
	ChartBarWidth  '10' 1;
	ChartVerticalAxis 10101;
	ChartMinMax  '0';
	TraceAllChangesDisplay  '1' 1;
	BarsOnBranchesDisplay  '0' '0' '60000' '10000' '10000' '10000' '10000' '60000' '65000' '65000' '65000' '6' '1' 0000101;
	ContinuousBranchLabels 0;
	AllStatesBranchLabels 1;
	IndexNotation  '2' 1;
	PrintTree  10.00 '2' '2' '2' '2' '2' '2' '2' '2' '2' '2' '2' Geneva '9' (normal) Geneva '10' (normal) Geneva '9' (normal) Geneva '9' (normal) Geneva '9' (bold ) Geneva '9' (normal) Geneva '9' (normal) '0' '0' '0' '0' '0' '0' '0' '0' '0' '0' '0' '0' '0' '0' '0' '0' '0' '0' '0' '0' '0' '0' '0' '0' '0' '0' '0' '0' '0' '0' '1' '1' '1' '1' '0' '256' '-39' '4' '-40' '0' '1' '2' '1' '8' '0' '0' '0' '2' 1000111000000000000100000111000;
	MatchChar 00 .;
	EntryInterpretation 01;
	ColorOptions 00;
	TreeTools  '0' '5' '4' '0' '10' '4' '0' 00100111111101110;
	EditorTools  '0' '0' '0' '1000' '0' '0' '6' '3' '1' 100010101110011;
	PairAlign  '2' '2' '3' '2' '1' '1' '2' '1' '3' 1010;
	BothTools  '1';
END;
