# Supplementary material for: Evolution of the F0F1 ATP Synthase Complex in Light of the Patchy Distribution of Different Bioenergetic Pathways across Prokaryotes
Source: PLoS Comput Biol. 2014 Sep 4;10(9):e1003821. doi: 10.1371/journal.pcbi.1003821 (PMC4154653; doi:10.1371/journal.pcbi.1003821)
Supplement: Dataset S1 — Masked alignments are provided for all the sequence datasets used to construct the trees presented in the manuscript. Each file is for one dataset and is named based on the corresponding ATPF0F1 subunit. The files are in nexus format, which can be viewed either as simple text, or with a variety of programs that support nexus files (e.g. McClade). The last row of each alignment, entitled “mask” has an “I” for each position which was included in the final trimmed alignment, used in the phylogenetic analysis. Gaps in the alignment which are not marked with “I” were manually removed in McClade. (ZIP) [file pcbi.1003821.s009.zip › Dataset S1/ATPF1G.R2.masked.nxs]

#NEXUS 
[MacClade 4.08 registered to Joel Dacks, The Natural History Museum]


BEGIN DATA;
	DIMENSIONS  NTAX=216 NCHAR=645;
	FORMAT DATATYPE=PROTEIN  SYMBOLS = " 1 2 3 4"  MISSING=? GAP=- ;
MATRIX
[                    10        20        30        40        50        60        70        80        90        100       110       120       130       140       150       160       170       180       190       200       210       220       230       240       250       260       270       280       290       300       310       320       330       340       350       360       370       380       390       400       410       420       430       440       450       460       470       480       490       500       510       520       530       540       550       560       570       580       590       600       610       620       630       640   ]
[                    .         .         .         .         .         .         .         .         .         .         .         .         .         .         .         .         .         .         .         .         .         .         .         .         .         .         .         .         .         .         .         .         .         .         .         .         .         .         .         .         .         .         .         .         .         .         .         .         .         .         .         .         .         .         .         .         .         .         .         .         .         .         .         .     ]

Aq_aeoHe    ---------------------------------------------------------MKKLSEKLRAYEVLREVFNVIAVISLNRFKKTRHIVSQEYPYFERLKEVLEHL-----------FALHPT---------------------HP------LF---KPREE--KRVSVVVFTSDLSFTRELCNKIFKSV-PEF---------RE---TEFIIFGGKCRKKDLFER------------------------L------K-PKVISNTFTKL-V------DYSKILKTFEELFERF----ASK--------------E---LDAVYVVSALPFLERAEGKGKRETGKSIKEEEVKREILYTRGARYVRAVELGESGRIEVYVERFLPPKI-----------KGV-------------------------------------YRKDL--------------------------ILNFEGN--EE---EIIRTVLKLYTEFHAKFLSLAHWNALNLQRFRTAKRIQDNLERKIKNLKRLISKERQEKINRELQDIA-LSLLALEEKKFKDIEHKDYVLEIDKNLEESLKKKVIEILKEHFPILEVKEVEGLLGFYLRGEGKVYNASTLKQLELFVREIILRVDRS   [393]
Ac_laiHe    ---------------------------------------------------MA---NLQVLKSRIDSIEKTASITKAMYQIASSKLMSAQNAYEQYYKFKNAFDEVLNDV----------LNVEENTY----------------------------FLE--TKQRS--DKKLFILISGDRGLVGGYHQQLFKQF-LEHIKDMDRAN------VYVITIGRRAH--AFSSK------------------------Q------G--LQRINEEVIL-N-H-DAIDESILVDYMDHLVDLY----TSN--------------H---YGEISVFS----------------------------------NKFIN------SMSQVPENEILLP--I------KV---KAV-------------------------------------KKKKA------HD------------------PYFYEGS--KV---NTINDLIMIYIQSRIYGLIVDAKLSEYASRIMAMKNATDNATEALQKLNLKYHQARQHKITNELLDIS---NSKL----------------------------------------------------------------------------------   [282]
Di_theHe    ---------------------------------------------------MP---TLQTLRRKVKTIQNITHIVHSMETLSMVKIRALQDRSLRLKPYTEELNNILMEL--------VKRLSNEYLN--------------------HP------LV---KERVV--YKTGVLVFTSDLGFCGSYNLQIIETL-KKFIGNKKSQN------LVFYSVGSYAQ--RYLSS------------------------N------N--FNIRKKYIKF-L---EDTSFSNAKLLARDLLDDF----LNY--------------Y---IDELFVIY----------------------------------FDFIN------IAKQEVRIKKLLP--L------IP---ISL-------------------------------------EEKKE------EF-------------------FLFLPS--LS---EILDPLLMDIFETQIHQIMLDSAASEQAFRRFAMKRAHENAQKIYSKLLFQLNQLRQNQITRELLDIT-SSIEAMKEEVK-----------------------------------------------------------------------------   [290]
Di_turHe    ---------------------------------------------------MP---TLQGLRRKVKTIQNISHIIHSMETLSMVKIRALQDKSLRLKPYTEELNNILMEL--------ITRLPNEYLN--------------------HP------LI---RERSV--YKTGILVFTSDLGFCGSYNLQIIESL-KKFIEGKRAQN------LVFYSIGFYAQ--RYLSS------------------------N------N--FNIRKKYIKF-L---EDTSFSQAKILSKDLLDDF----LNY--------------V---IDELYVIY----------------------------------FEFIN------IVKQEVRIKKILP--M------IP---VEV-------------------------------------KERKE------EY-------------------FLFLPS--LS---SILDPLLMDIFETQIHQIMLDSAASEQAFRRFAMKRAYDNAQKLHSKLIFQLNQLRQTQITKELLDIT-SSIEAMKEEVK-----------------------------------------------------------------------------   [290]
Ur_parHe    ----------------------------------------------------M---SLDAMKRKINSVQTTAKITNAMKLVATAKLKRQRDRLAAIKEYCHDYYDVIGLL----------LSVVDDVE----------------------------FLK--IPNAK--DRTLYITINSTMGLAGSYNYNVNKLI-SKIVNET----------DITFTIGKKGH--DFMRL------------------------S------G-RVDQVNTYLNL-N-D-NDLTFDMSLQIAREALELY----SQG--------------E---VNKICIIY----------------------------------TKFIN------AITFEVSVIDVLP--F------DK---TALIKDHLAE------------------------------TIELA------KD------------------NIIFKPN--KF---ELVKKILPTYIATVLYGSLIESKISENASRRNAMDAATKNAKALAENYKLIYNTLRQGKITREITEIV-AGSDD-----------------------------------------------------------------------------------   [286]
Pe_mobHe    ---------------------------------------------------MS-RGNLRAIKRRIASTESTMQITRAMQMVATARLNKIQKRWKDVKDYSNYAERILKKV-----------PFVEESL---------------------------------YTQNS--EGSLIFVITPDMGLAGSFPSDLVKEA-LRVKSKLEDFK-------GYFALGAKGY--SGLKS----------------------------------ETVLEKEINL-F---DIPKVDHAEYLLDIIFQIM----ENK--------------G---ISKVKVVH----------------------------------GELKN------ALIQLPKTYDLLP--I------TK-------------------------------------------DKFEI------DA------------------RYEYEPE--EE---KVFEDAAYQYLLSKMYLFLFETKLSELHARQNAMKNATDNAHDLIEELNLEYNKQRQASITQELIEIV-NGANMQ----------------------------------------------------------------------------------   [275]
Th_neaHe    ---------------------------------------------------MS-RGRMLQIKRKINATQSLMKITRAMEMVARAKSRKMEAEYQKFKPFYEEVKRLWSLI-------------PDESL--------------------DP------VFFEEGDRDL------IVVITSDMGLCGSFNSEIIREA-EKVISESKNPH--------LILIGLKAI--NHFRT----------------------------------GNILKMYDRF-Y---EIPDFRNGSTIVEDIYE-F----MDG--------------R---PVNVKVVF----------------------------------SRFKN------ILIQRPEVYDLIP--L-----------KRK-------------------------------------EKKRE--------------------------DFEFEPL--PE---QLVPVVLHYYLSTTLMELMFQTKIGEFYARQNAMKNATDNAQEVIRELTLAYNKARQASITQELIEIV-TGAEALKEIEK-----------------------------------------------------------------------------   [278]
Th_marHe    ---------------------------------------------------ML------QIKRKINATQSLMKITRAMEMVARAKVRKIESEYQKFKPFYDEVKRLWALV-------------PAESL--------------------DP------IFFEEGNRDL------IVVITSDMGLCGSFNSEILREA-ERVISESRDPH--------LILVGLKAI--NHFKD----------------------------------GKVLKMYDRF-Y---EIPDFRNGSTIVEDILN-F----LDG--------------K---PARVRVIF----------------------------------SRFKN------VLIQRPEVHELLP--I-----------KKE-------------------------------------EKKRE--------------------------DFEYEPR--LE---QIAPLIFHYYLSATLMELMFQTKIGEYYARQNAMKNATDNAQEVIRELTLAYNKARQASITQELIEIV-TGAEALKEIEK-----------------------------------------------------------------------------   [273]
Th_afrHe    ---------------------------------------------------MS-RGKLLSIKKRVQSTESLKKITKAMEMVATARVKKVEKNLKGVREFLNETKRILENI----------EFVGN-----------------------HP------FIT--GEGKK-----ALVVISTDMGLCGAFPTEIGRAA-LNFVEKEGIDY--------VYAIGNKTI--PFFKK------------------------H---------KSTRRIYERI-Y---DVPTFDFAKTLTNDLV-------NDG------------------VGKIFVVY----------------------------------GKFKN------RLMQKPEIVQLTP--I-----------EIE-------------------------------------KTKSS--------------------------RYEYEPE--LE---NLVDSALVFYVATSIYSYAYETKVSELYSRQNAMRNATENADEVIRELTLEFNKERQASITQELIEIV-SGAQALQEE-------------------------------------------------------------------------------   [273]
Th_latHe    ---------------------------------------------------MS-RGKLRSVKARIQSTSALMKITRAMEMVARARVRKLEEGFRKAKTFASSVEVLKDRI------------DFSSCD--------------------HP------FVI--GSGKP-----VLVVVSSDMGLCGSFNAEIIRET-ERRLKDF----------EILITVGSKAT--AHFSS------------------------N---------KKLAKSYQRI-Y---ETPAFNVAAALMEDLLK------ISG--------------N------VHIIY----------------------------------GKFVN------RLVQRPTCVQLTP--I---------------------------------------------------AGGKN------IE------------------RYEYEPF--SE---ELAANFANFYVATKIFSLLYETKVSEMYARQNAMRNATENAREMIRTLTLEYNKARQASITQELIEIV-TGAEALKEE-------------------------------------------------------------------------------   [270]
My_agaHe    ---------------------------------------------------MS---SIQSIQSRIKTVQSIRKITHAMELVSYSKLKKAKTAFDEVEKYNLLIDQTFNKI--------FENISHDDLK--------------------E-------LMK--SRNNS--KSKLYIIVTSNLGLAGAYNANVIKLV-----KETVTSD------DYLIIIGSYGV--RALRQ------------------------Q------Y--NEQIINLSDI-T-T-SKRTSTLVSKIIKRAFKYY----RNG--------------A---VSSINFIY----------------------------------TKFIN------NLVQEELCEKVFP--F------DE---QMI-------------------------------------REHID------RK-------------EIDY-KLEFEPS--AK---DVLADAIPLFVDSKLHLAMATSLISEHSARRSAMENATRNSDSLITELDMEFKRKRQAKITNEIIEIV-SGADAV----------------------------------------------------------------------------------   [287]
My_ferHe    ---------------------------------------------------MA---GTQAIKSRISTVESIRKITHAMELVAASKLRRARIEFENVKAYNEVIKETFRSI--------LNHLSPTEIK--------------------HL------F----PIHNI--ESRMFIIVTSDLGLAGSYNSNIIKFA-KNTIKKT----------DKVILIGRKAI--SSLAS------------------------L-Y----E--NQIVTQFNCD-S---SEKDYNIVHDIMTIVFELY----NRK--------------Q---VNSINVIY----------------------------------NKYMN------NLVQQETCDQVFPFKF------DE---DKK-------------------------------------QKHAE------KH-----KE------SLNS-IIEFEPS--AQ---QVLSESIPLFIDAELYLAYTSAKLSEMAARRSAMESATDNADELIDNLNLEFNRKRQSSITQELNEIV-AGADAV----------------------------------------------------------------------------------   [290]
Na_prSfR    ---------------------------------------------------MA---TLKELKQKISSVKNTQKTTRAMKLVSTAKLKRAEEAIMRSREYARKIDEVMHEI----------SAKLASVK--------------------DS----IELRAFAKIENV--EKVDVIVITADKGLCGGFNIQTIKQT-IKLIEELKEKK-VK---IRLKVIGKKAI--EYFKF------------------------V------G--IDMYEEVIGL-S---AAPNYEKAAELIQKSYEDF----VNE--------------E---IDNIITIH----------------------------------NGYVN------KLTQQVYVKELLP--I------EV-------------------------------------------DVNDS------QE------------------FLEVEPDNDYE---TILETLVKKYIEYSLYYALLDSLAAEHSARMQAMDAATNNAKEMVHQLTLEFNKARQEAVTRELIEIV-TAIEAMKK--------------------------------------------------------------------------------   [292]
He_pylHe    ---------------------------------------------------MA---NLRDIRKKIGSVKNTQKITHAMKLVSTSKLRKAEEVARNSRAYALKLDAVFDDV-----LSKMKNQGIEDIQ--------------------SK------YFRELERLEI--KKVDIIFITADKGLCGGFNTNTIKKV-LACTNEYKEKD-IK---VRLRGIGKKGN--EYFSF------------------------N------G--IEVLDKINNL-S---SMPNYERVQEFMKKVVEDY----LSG--------------K---TDKVIIIH----------------------------------NGFKN------MITQEIRVKTILP--I------GY---KII-------------------------------------HQNPQ------PS-------------ETQE-TITSEPSGSED---EILDSLAEKYVEYSLYYALIDSLAAEHSARMQAMDTATNNAKDLVKTLTISYNKARQEAITTELVEIN-AGVEALK---------------------------------------------------------------------------------   [301]
Su_kujSO    ---------------------------------------------------MA---NLKEIQRQIKSVSNTQKTTRAMKLVSTAKLRRAEELAKRSRLFAQKTNQVIAEI-----AGRIKCNKVGGIE--------------------NR------CFI--ENDAP--ETIDIIFVTADKGLCGGFNMQTIKAV-KRLMNEYKNKN-VK---IRLRGIGKKGI--EFFNY------------------------N------Q--VEMIDEVKNL-S---SAPDMQRSSEFMTRSINDF----KEG--------------N---VDAVYLVY----------------------------------NGYKN------VITQELHVNRILP--V------NV---EAY---------------------------------------DCE------KV-------------T-NT-MLELEAQ-DEE---KMLDSLLTKYAEYNMYYALIDSVAAEHSARMQAMDAATNNAKEMVNSLKVKFNKARQEAITTELIEII-SGVESMK---------------------------------------------------------------------------------   [295]
Su_denSO    ---------------------------------------------------MA---NLKDIQRQIKSVSNTQKTTRAMKLVSTAKLRRAEELAKRSRLYAAKMNQVIAEI-----AGRIRCNKVGGID--------------------NR------CFS--KIEDP--KTVDIIFVTADKGLCGGFNIQTIKAV-KKLLSEYKAKN-VK---VRLRGIGKKGV--EFFKY------------------------N------E--VELFDSVSNL-S---SKPDKEKSDEFILSSIEDF----KDG--------------K---IDALYLVY----------------------------------NGYKN------MITQELHVSKIFP--V------DA---TLY---------------------------------------ECD------EP-------------E-KS-MLEVEAQ-DEE---KMLDSLVNRYAQYAMYYSLIDSVAAEHSARMQAMDTATNNAKEMVKSLNVQFNKARQAAITTELIEII-SGVESMK---------------------------------------------------------------------------------   [295]
Su_autSO    ---------------------------------------------------MA---NLKDIQRQIKSVSNTQKTTRAMKLVSTAKLRRAEELAKRSRLYAQKMNQVIAEI-----AGRIDCNKIGGLE--------------------NR------CFT--EIENP--KMVDIIFVTADKGLCGGFNIQTIKAV-NKLLKEYKDKN-VK---VRLRGIGKKGI--EYFKY------------------------N------E--VEMFDTVANL-S---SKPDKTRSDEFIITSIQDY----KEG--------------K---TDAIHIVY----------------------------------NGYKN------MITQELHVNKVLP--V------DV---KDF---------------------------------------DCQ------KV-------------QSKS-MMEVEAE-DEE---KMLDSLVEKYVNYNMYYSLIDSVAAEHSARMQAMDTATNNAKEMVKSLNVQYNKARQAAITTELIEII-SGVESMK---------------------------------------------------------------------------------   [296]
Wo_sucHe    --------------------------------------------------MGS---NLKEIRKKITSVKNTQKTTKAMKLVSTSKLKKAEEMAKRSRVYAERITAVFQEI-----KAKIEQNGFSGLE--------------------SP------YFTAGEDREV--KMVDIVFVTADKGLCGGFNSTTIKEV-TRLMAEYKSQN-VK---VRLRAIGKKGI--SFFGF------------------------N------E--VELLDKVSDL-S---ATPDYERAAEFVNKATTDF----ING--------------V---TDKVILVH----------------------------------NGFKN------MISQELKVQDLLP--I------KA---DAI-------------------------------------EAKES------LG------------------MMEVEPSEQER---EILDQLAKKYIEFNMYYALIDSLAAEHSARMQAMDAASNNAGELVKSLTIAYNKARQEAITTELVEIN-TGVESMK---------------------------------------------------------------------------------   [298]
Ca_jejHe    ---------------------------------------------------MS---NLKEIKRKIKSVHNTQKTTNAMKLVSTAKLKKAEEAAKRSKIYAQKIDEILSEI---SFQINKIVHNEDDVR--------------------LS------LFH--KKEQI--KTVDLIFITADKGLCGGFNIKTLKTV-SEMLKEYEAKN-IN---IRLRAIGKTGI--EYFNF------------------------Q------K--IELLEKYFHL-S---SSPDYEKACEVIHAAVDDF----LNG--------------N---TDEVILVH----------------------------------NGYKN------MITQELKINHLIP--V------EP---KSI-------------------------------------EQTHN-------S------------------LLELEPE--GT---ELLEDLMKTYFEYNMYYALIDSLAAEHSARMQAMDNATNNAKARVKQLNLAYNKARQESITTELIEII-SGVESMK---------------------------------------------------------------------------------   [294]
Su_deSfR    ---------------------------------------------------MA---NLKEIKRKIKSVQNTQKTTRAMKLVSTAKLKRAEMAAKQSRLYAIKINEVLSEI-----AYKINQHKNGAVE--------------------SR------FFD--NNQTP--RIVDVVFVTADKGLCGGFNVQTIKAV-RHLLAEYSAQN-IT---VRLRAVGRKGI--AFFNF------------------------Q------G--IELLSTYAGV-S---SSPSYEKAQEIIKSAIDDF----IDG--------------K---TDKVILVH----------------------------------NGYKN------MISQELKIVDIVP--V-----ASP---IEA-------------------------------------KETSS--------------------------LMEVEPEANGE---EILDSLIQKYFEYNMYYALIDSLAAEHSARMQAMENATNNAKERVGVLTLAYNKARQESITTELIEII-SGVESMK---------------------------------------------------------------------------------   [294]
La_helHe    ---------------------------------------------------MP-A-SLLELKKKIASVKQTGKITEAMRMVSASKLNQTEDRDKGYTIYNNHVRKTISRL---ISSQVVDSLREQDVAIDKRNIAKIDYTDVFGLGITAD------MIQ--PRKNI--KSTGFLVVSGDRGLVGSYNSNVIKNM-MGIFEDERAQG-HD---VKVLAVGSVGA--QFFKK------------------------N------N--VNVVYEKNGV-S---DVPTFDEVLPIVSTAIKMF----LNG--------------V---FDQLYVCY----------------------------------THHVN------SLSSAFRVEKMLP--I------VD---LDI-------------------------------------GVKEA------EA-------------HREL-EYDIEPD--PN---RVLMKLLPQYARSTIYGAILDAKTAEHASSMTAMQSATDNAKDLVSNLTTKLNRARQAQITTEITEII-SGANALE---------------------------------------------------------------------------------   [320]
Ac_ferFO    ---------------------------------------------------MA-GGKERALRAQIRSVNSTKKIMKAMELIAASRIVKAVGRIAQARTYYRELSDATRTL----------VAAQPALR--------------------SP------LLE--ASGPV-----AVVVVTADRGLCGAYNANVIRAF------ERRRRGGDV---GVVVGVGRKFG--SWAHF------------------------R------G--VGVDHQIDHV-T---HQPTYQQALRLFTPLIAQL----EEG--------------V---IGGIDVIS----------------------------------NRFYS------LGSQRTEVTHLAP--M------RR---DDL-------------------------------------LDGTE------SR----------------S-EVETDPD--LA---VLTEVSLRDLIVAEGFGLLLEASAAEHAARQRAMKTATDNANELVRTLTRAMNRARQDAITTEIAEIV-GGAEALATAGALKKESELL---------------------------------------------------------------------   [296]
St_monHe    ---------------------------------------------------MA--SNMKEIKARINSINNSKQITSAMNIVSSTKFKKFQVLTFKTREYEKSLEYALYNL----------LNHIGNRH--------------------NI------LFE--GKKEV--KNIGIVVITSDRGLCGSFNSNCLKKM-DKMVKRFTKEG-KN---VSIIAIGRKAR--DYCKT------------------------R------D--INVDAEYIQL-I---PETMFSKAKIISEDIVDFY----LSD--------------Q---YDEVYLIY----------------------------------SKFVS------VIHYNLVEERILP--F------SRPTGLKI-------------------------------------SKESE---------------------EVKDKRYIFEPN--EN---QVLVEFLPKLLNNKLYQALLENSASEHSARMSAMKNASDSATEIINKLTLEYNRIRQSLITQELSEIV-GGSQAIK---------------------------------------------------------------------------------   [295]
Fu_nucHe    ---------------------------------------------------MP---GMKEIKSRIKSVQSTRQITNAMEIVSTTKFKRYSKLVTESRPYEESMRKILGNI----------ASGVKNEG--------------------HP------LFD--GRKEV--KSIAIIVITSDRGLCGSFNSSTLKEL-EKLVEKNKNKN------ITIIPFGRKAI--DFITK------------------------R------N--YEFSESFSKI-S---PDEMNKIAGEISEEVVEKY----NNH--------------I---YDEVYVIY----------------------------------NKFIS------ALRYDLTCERIIP--I------TR-------------------------------------------PEVEL------NS------------------EYIFEPS--TE---YILSALLPRFINLQIYQAILNNTASEHSARKNSMSSATDNADEMIKTLNIKYNRNRQSAITQEITEIV-GGASAL----------------------------------------------------------------------------------   [282]
Il_ploHe    ---------------------------------------------------MA---GGKELKGRIKSVQSTHQITKAMEIVSSTKFKRFSALVNQSKPYSESMDNVLKNI----------AAGIKSER--------------------HP------LFD--GKKDV--KKIGVIVMTSDRGLCGGFNNATLKKM-EILIAENPDKE------VSIIGVGKKAR--DYCNK------------------------R------N--YDLKAEYIQL-I---PETMFVKAKEISENIVEYF----YED--------------I---FDEVYMIY----------------------------------NEFIS------AMQTELIVKKVLP--I------ER-------------------------------------------VEVQE------NT------------------TYIFEPS--VE---GILSSLLPKYLNIRIYQAILENTASEHSARKNAMKNATDNAEEMIADLNLQYNRERQAAVTQEISEIV-SGASAL----------------------------------------------------------------------------------   [282]
Ba_fraHe    ---------------------------------------------------MA---SLKEVKTRINSVQSTRKITSAMKMVASAKLHKAQGAIENMLPYQRKLNKILTNF----------LSADLPVE--------------------SP------FC---VERPV--MRVAIVAFSSNSSLCGAFNANVLKMF-LQTVGEYRELGQDN---ILIYPVGKKIE--EAVKK------------------------L------G--FFPQGSYQKL-A---DKPSYDEAAALAKLLMELF----LEK--------------N---IDRVELIY----------------------------------HHFKS------MGVQELLRERYLP--I------DL---SAV-------------------------------------QNDEE------RG-------------GVVN-DYIIEPS--AA---QLIADLIPQVLSQKIFTAALDSNASEHAARTLAMQIATDNANELIQELTKQYNKTRQQAITNELLDIV-GGSMA-----------------------------------------------------------------------------------   [290]
Sa_eryHe    ---------------------------------------------------MA---QLRELRNRIRSVKSTRKITKAQELIATSRIMKAQARVEASRPYADEITNVLTAL-----------ADASTLD--------------------HP------LLT--ERENP--KRAGVLVVTSDRGFCGGYNANVLRAA-EELQTLLREQG-KT---PVLYVVGRKGE--AYYRF------------------------R------Q--REIAKSWTGF-T---DRPDYSDAADIGETLVKAF----LAGADDYLDDGGPDGTLG---VDELHLVH----------------------------------TEFVS------MITQKPSVKRVAP--L------EV---EYS-------------------------------------EEPQK---------------------TLRP-VYDFEPD--AD---TLFKALLPKYINTRLFAGLLDAAASEHAARRTAMKSATDNADEIIRTLSREANQARQAQITQEISEIV-GGVEALSSAGSE----------------------------------------------------------------------------   [308]
Co_dipHe    ---------------------------------------------------MA---NLRELRDRIRSVNSTKKITKAQELIATSRITKAQARVEASQPYATEIHKVMERL-----------AAASSLE--------------------HP------MLR--EREGG--KRAAVLVVSSDRGMAGGYNYNVFKKA-AELEKLLEENG-YE---VVRYVTGNKGV--GYYKF------------------------R------G--QEVAGAWTGF-S---QDPSWEETHDVRRHLIDGF-NASSNGTARYRDGLNTDEGQEIQGFDQVHVVY----------------------------------TEFES------MLTQTARAHQLLP--I------EP---VIE-------------------------------------TVEIP------EA-----DGILDQSGEPTP-DVEFEPD--AD---TLLEALLPQYVSRSLFAMFLEAAAAESASRRNAMKSATDNATALVKDLSRVANQARQAQITQEITEIV-GGASALGDSGESD---------------------------------------------------------------------------   [325]
Cl_micHe    --------------------------------------------------MGA---QLRVYTQKIKSAQTTKKITRAMELISASRIQKAQQRMAASAPYSRAVTRAVSAV-----------ATFSNVD--------------------HI------LTT--EPEKV--ERAAIVIFASDRGLAGAFSSSVLKES-EQLAELLRSQG-KE---IVYYLVGRKAV--GYFKF------------------------R------K--RDSERIWTGS-T---EKPEFETAKSIGDALVEKFVTPASEG--------------G---VDEIHIVF----------------------------------NRFVS------IATQKPEVVRLLP--L------EV--VEGV-------------------------------------EAPVE---------------------GAVLPLYEFEPE--VG---DVLDALLPVYIESRIFNAMLQSAASEHAARQKAMKSASDNADKLVTTYTRLRNNARQTEITQQISEIV-GGADALASSK------------------------------------------------------------------------------   [299]
St_coeHe    --------------------------------------------------MGA---QLRVYKRRIRSVTATKKITKAMEMIAASRVVKAQRKVAASTPYARELTRAVTAV-----------GTGSNTK--------------------HP------LTT--EADSP--SRAAVLLLTSDRGLAGAFNSNSIKAA-EQLTERLEREG-RQ---VDTYIVGRRGL--AHYNF------------------------R------E--RKVVESFAGF-T---DEPTYADAKKVAAPLIEAIEKDTAEG--------------G---VDELHIVY----------------------------------TEFVS------MMTQTAVDSRLLP--L------SL---DEV-------------------------------------AEESG------AK-----D-------EILP-LYDFEPS--AE---DVLDALLPRYVESRIYNALLQSAASKHAATRRAMKSATDNAGELINTLSRLANAARQAEITQEISEIV-GGASALADANAGSDN-------------------------------------------------------------------------   [305]
Hy_Y04SO    ---------------------------------------------------MP-KLSPRDIKSKIAGIKNTMRITNAMKVVSAAKLRKAQEAIFKARPYSDKLYELMAHL----------FAHIDTYS--------------------HP------LF---KRREL--KNVDLVIISADRGLAGAFNTNLFKKV-DSYLKSCPSQR------INLHIVGKKAN--QYYSK------------------------R------S--YHIVSSYQDV-F-K-KEINFDIVKELGAKLISRY----KEE--------------E---TDHIVLFN----------------------------------NEMIT------KATYAPKERRFLP--I------TY---EDV-------------------------------------HIQEP------KL-------------DHNT-IYNIEGN--ET---DILDGIISIYMNYQLYRAMLESNAAEHFARMVAMDNATRNASDLIKKWTLIFNKARQESITAELIDIV-TAAEAMD---------------------------------------------------------------------------------   [292]
Aq_ae2He    ---------------------------------------------------MA-KLSPRDIKRKIQGIKNTKRITNAMKVVSAAKLRKAQELVYASRPYSEKLYELVGHL----------AAHVDTED--------------------NP------LF---DVREE--RNVDVILVTADRGLAGAFNSNVIRTA-ENLIREKEEKG-VK---VSLILVGRKGF--QYFTK------------------------R------G--YNVIKGYDEV-F-R-KTVNFNVAKEVAEIVKERF----LNG--------------E---TDRVYLIN----------------------------------NEMVT------RASYKPQVRVFLP--F------EA-------------------------------------------QEKEV------EE----------------LGTYEFEVS--EE---EFFDYIVNLYLNYQVYRAMVESNAAEHFARMIAMDNATKNAEDLIRQWTLVFNKARQEAITTELIDIT-NAVEALKAQ-------------------------------------------------------------------------------   [291]
Su_azoFR    ---------------------------------------------------MA-KLSPRDIKRKINGIKNTRRITSAMKMVSAAKLRKAQNLLYATRPYSEKLYELISDL----------SIYIDRES--------------------HP------LL---AKREV--KNVDLIVITADRGLAGAFNSNVLKTA-WREIQNLQSQG-KT---VNLILIGRKGV--NFFKN------------------------K------G--LNIVASYEDI-Y-R-NQMNLSFTSMLGGIVSSRF----IEE--------------K---TDAIYLIN----------------------------------NELIT------SSTYETKIRELLP--L------EP-------------------------------------------KASSP------KK-----Y-------DEMS-IYNIEPS--KE---EVLDSLLQRYINFQLYRALVESSAAEHSARMIAMDNATKNAGEAIRKWTIIFNKARQEAITTELIDII-NAAEAIK---------------------------------------------------------------------------------   [292]
Me_infHe    ---------------------------------------------------MA---TTREIRRRIRSIKNTAQITKAMQMVAASKMRKAQQRAIEGRPYHSLFQEIVHSL----------IPQAGQLI--------------------HP------LL---EARAI--QKEIVFVIGTDKGLCGPLNTNLLREI-----YKHHSPN------HLYVSMGKKVR--NYLSG--------------------LKGSR------G--ENLLLADFEL-K---DNLTFREAKRIGHFLIEKY----LHK--------------E---IDAISIAY----------------------------------SHFVN------PLIQKPIYRRIAP--I------SKVELVKK-------------------------------------EKAES------PP-------------AESVLPFNFEPS--AE---ELLESLLPFYIHWEIYQAILDNLASEHSARMVAMKSATENAKSLLQDLSLEYNKARQESITKEILEIS-TAQYAMG---------------------------------------------------------------------------------   [293]
Op_terHe    ---------------------------------------------------MA---STRDIRRRIKSVKNTRQITKAMELVAASKMKKAQQAAVAGRPYAELMAQMLATL----------GDRVEEAQ--------------------HP------FL---VQREV--KTRGIILITTDKGLAGPLNANLFKLV-----TDIQSPA-------KYVVVGRKGA--QFIAR------------------------T------R--RDLLAEFQVS-----DRAAFAEVKVVVEFMTKQF----IDG--------------V---VDSVEVIW----------------------------------PRFKN------TLVQIPTIAQLLP--L------RG---VQH-AVESLQHGT---------------------------GVSAP------RS-----P-------AVEA-QMLFEPD--PV---SVLSALLPLYINREVYHQVLDAKASEHSARMVAMKTAKDNATKLLDDLTLEYNKARQAGITQEIIEIA-AAQFAAAS--------------------------------------------------------------------------------   [294]
Ch_flaHe    ---------------------------------------------------MA--ANTRDIRRRIKSVKNTAQITKAMQMVAASKMRKAQQLAIDGRPYAQLLNKISAAV----------NEVHGDEK--------------------HP------LL---QQREV--KKELVIIISTDKGLCGALNTNLLREA-----AKFDPEK------TLFITGGRKAA--QWAAR------------------------S------R--RNLIAEFQLK-----DTPSFVETKVISKMAIEQF----LDG--------------S---VDKVSVLV----------------------------------TRFVN------TLTQEPVVFQLLPVSA------SPSNTKDM-------------------------------------EAARE------AG----------------GLDVEFEPN--SL---AVLDALLPYYAHFAIYRAVVEARAAEHSARMVAMKSATDNAKSLIKDLTLEYNKIRQASITTELLEIT-TAQMALG---------------------------------------------------------------------------------   [288]
Ma_ferFO    ---------------------------------------------------MA---SAKEIRGQIKAIQNTAKITKAMEMVAASKMRKAQDRVTAGRAYAEGIKRVVANL----------MQAHPEYK--------------------HP------FVV--QREQV--KRVGLILINTDKGLCGGLNTNAQRLA-LNIVK---DSE-VE---VEAYTIGRRAG--QFMRK------------------------I------V--DDLRASEDEV-A---DAVELGDILGVVSVAMDRY----VKG--------------E---VDEVSLVF----------------------------------TEFVN------TMTQTPVKIQLLP---------CA---SSI-------------------------------------EPSHP------GY----------------W-DYIYEPE--SK---DVLDGLLRRYVESLVYHGVLENKACEHSARMIAMKSATDNAKGIAQDLKITYNKARQAGITQEIAEIC-SGAAAA----------------------------------------------------------------------------------   [284]
Ch_vioHe    ---------------------------------------------------MA---VGKEILTKIRSVQNTQKITRAMQMVSTSKMRKTQERMRAARPYAEKVRTVMAHL----------AQANAELG--------------------HP------LLA--RRETI--KRAGIILVSSDKGLCGGLNVNSFKRF-FGKVKELQDQG-IE---VDVCCLGQKGL--AAAQR------------------------A------R--LNVVASAVHL-G---DMPKMEKLIGPLTVLFRQY----AEG--------------E---LDAVYIVY----------------------------------SSFVN------TMKQEPALEQLLP--L------TP---HHM-------------------------------------VVEHS------HS----------------W-DYLYEPD--AP---TLMEFLVRRYLESVVYQALAENMASEQAARMVAMKAATDNAGNTIKQLRLVYNKARQAAITTELSEIV-AGAAAV----------------------------------------------------------------------------------   [288]
Ne_menHe    ---------------------------------------------------MA---VGKEILTKIRSVQNTQKITKAMQMVSTSKMRKTQERMRLARPYAEKVRMVMSHL----------AQTNTDHG--------------------IP------LLE--SHREI--RRVGFILITSDKGLCGGLNANVLKKF-LAQVQEYRNQG-IE---EEIVCLGSKGL--MACQS------------------------I------G--LNVVASAVNL-G---DTPKMEMLLGPLTELFQRY----EKH--------------E---IDRIHLVY----------------------------------SGFVN------TMRQEPRMEVLLP--I------GE---NVI-------------------------------------GDSAP------KS-------------PFSW-EYRYEPT--AL---AVLEYLVRRYLESVVYQALSDNMASEQAARMVAMKAATDNAGNAIKELRLVYNKSRQAAITTELSEIV-AGAAAV----------------------------------------------------------------------------------   [291]
Bu_aphHe    ---------------------------------------------------MT---STKEIKNKIVSVTNTKKITKAMEMVAVSKMRKTEERMRSGRPYSDIIRKVIDHV----------TQGNLEYK--------------------HS------YL---EERKT--NRIGMIIISTDRGLCGGLNTNLFKQV-LFKIQNFAKVN-IP---CDLILFGLKSL--SVFKL------------------------C------G--SNILAKATNL-G---ENPKLEELINSVGIILQEY----QCK--------------R---IDKIFIAY----------------------------------NKFHN------KMSQYPTITQLLP--F------SK-------------------------------------------KNDQD------AS-------------NNNW-DYLYEPE--SK---LILDTLFNRYIESQVYQSILENIASEHAARMIAMKTATDNSGNRIKELQLVYNKVRQANITQELNEIV-SGASAVSID-------------------------------------------------------------------------------   [290]
Ha_neaAP    ---------------------------------------------------MA---VGKEIRTKIKSVQNTRKITKAMEMVAASKMRRAQEAMEATRPYAEKFLEVVGHI----------TNAHPEYR--------------------HP------LM---VEREV--KRVLMIVVTTDRGLCGGLNVNLLKQV-LLKIKEYQKNG-IE---VDVIPVGTKGR--AFFKR------------------------Y------G--GNVRASVVHM-G---DKPSYAKMRGVINAAMEAF----EQG--------------Q---VDRIELAR----------------------------------NSFVN------SMVQRPMVEQIAP--L-----------VYQ-------------------------------------ESDEL---------------------KHHW-DYLYEPD--SH---AVLAAVLKRYISGQIVASAIENVACEMAARRIAMKNATDNAGDMIKSLKLVYNKARQAAITQEISEIV-SGAAAV----------------------------------------------------------------------------------   [286]
Ac_calSO    ---------------------------------------------------MA---KAKEINAQIKSVKNTRKITRAMEMVAASKMRRAQERMRAARPYAEKIREVLGHL----------AQAHPEYR--------------------HP------FL---EEREV--KRAGFLVVTTDRGLCGALNVNVLRKV-VDKMHELHQKG-IE---ADVGVYGSKGI--AFMRR------------------------H------G--AHLVAELNGL-G---DRPNLADMIGPIRAMADAF----RRG--------------E---VDVVYLVS----------------------------------SRFIN------TMVQRPALEQLLP--A------AR---PEP-T-----------------------------------EAQKK------EQ----------------W-DYIYEPE--AR---PVLDRLLERYVESVVYQAVIEHLACEQSARMVAMKNASDNAKRMVSDLQLAYNKARQAAITQEIAEIS-AGAAAV----------------------------------------------------------------------------------   [288]
At_ferFO    ---------------------------------------------------MA---NAKEIRGQIKSVKNTRKITRAMEMVAASKMRRAQERMRAARPYAEKIREVLGHL----------AQAHPEYE--------------------HP------LM---QVRPV--KKAGFLVVTTDRGLCGGLNVNVLRNV-VQKMRELHEEG-VE---SNLAVVGNKGL--GFLRR------------------------H------G--AHLVAELNGL-G---DSPHLGDMIGPIRAMADAY----AKG--------------E---VDVVYLVS----------------------------------SRFVN------TMLQRATVEQLLP--V------EK---PTA-------------------------------------SAEQR---------------------AELW-DYIYEPE--AR---PVLDRLMQRYVESVVYQAVIEHLACEQSARMVAMKSASDNAKRMVDDLQLAYNKARQAAITQEIAEIS-AGAAAV----------------------------------------------------------------------------------   [288]
At_feiFO    ---------------------------------------------------MA---NAKEIRGQIKSVKNTRKITRAMEMVAASKMRRAQERMRAARPYAEKIREVLGHL----------AQAHPEYE--------------------HP------LM---QVRPI--KKAGFIVVTTDRGLCGALNVNVLRNV-VHKMHDLHEQG-IS---SDLAVMGNKGL--GFLRR------------------------H------G--AHLVAELNGL-G---DKPHLADMIGPIRAMADAY----AKG--------------E---VDVVYLVS----------------------------------SRFVN------TMLQRATLEQLLP--V------ER---PEV--------------------------------------RAEP------RA--------------EMW-DYIYEPE--AR---PVLDRLLQRYVESVVYQAVIEHLACEQSARMVAMKNASDNAKRMVGDLQLAYNKARQAAITQEIAEIS-AGAAAV----------------------------------------------------------------------------------   [288]
Ca_okuSO    ---------------------------------------------------MA---VGKEIRTQISSIKNTQKITSAMEMVAASKMKKAQDRMLESRPYCEKISNIIGHL----------AYAHSEFQ--------------------HP------YMN--SLKKL--QSIGIIIISSDRGLCGGLNTNLFRYI-LRQVVEYQANG-IK---VDICTIGKKAT--LFFKN------------------------F------G--LNVKSVLTDL-G---DSPHFDDLLGTIKIMLDGF----DLG--------------E---IQQLSVAY----------------------------------NKFEN------TMIQIPTIMQLVP--I-----------VSI-------------------------------------KSDNI---------------------NHYW-DYIYEPN--AQ---EVLSALLVRYIEALVYQGLVENISCEQSSRMIAMKSATDNAGDMVKELELIYNKARQAAITQEISEIVSGGATAV----------------------------------------------------------------------------------   [288]
Th_cruSO    ---------------------------------------------------MA--GGSKEIRAKIGSVTNTKKITKAMEMVAASKMRKAQARMEATRPYVEKVKRVIDHV----------SSAHPEYK--------------------HP------YTQ--VRESV--KRVALIMVSSDRGLCGGLNSNLFRKA-LPLLKRWQEQG-VQ---VELALVGSKAQ--TFFKS------------------------Y------G--GNVVATVTDL-G---DAPHIDDLVGTIKVVLDRF----DAG--------------E---VDEVHLAS----------------------------------NEFVN------TMTQDPTIKQLVP--L------QS-------------------------------------------DETTS---------------------ETHW-DYLYEPD--AK---TALNLLMRRYVESTVFGAVVENAACEQGARMIAMKNATDNAGEMIKELKLSYNKARQAAITAELSEIV-AGSSAV----------------------------------------------------------------------------------   [287]
Th_aerSO    ---------------------------------------------------MA--GGSKEIRTQIASVKNTQKITKAMEMVAASKMRKAQARMTATRPYVEKVKRVIEHV----------SKAHHEYK--------------------HP------YT---LERPV--KRIGLIVVSSDRGLCGGLNTNLFRRT-LKKVQAWQQDN-VE---IDLAIIGKKAQ--TFFRH------------------------Y------G--GNVVATKVDL-G---DTPHIGDLVGTVKVMLDRF----EQG--------------Q---IDAVFVAS----------------------------------NQFES------AMTQVPTFQQLIP--L------QN---NAA-------------------------------------RDAGE---------------------PAYW-DYLYEPD--AK---EALDTLMVRYIESTVYGAVVENVACEQSARMVAMKSASDNAGKMIKELQLAYNKARQAAITQELSEIV-AGASAV----------------------------------------------------------------------------------   [289]
Th_cycSO    ---------------------------------------------------MA--GGSKEIRTQIASVKNTQKITKAMEMVAASKMRKAQARMTATRPYVEKVKRVIEHV----------SKAHHEYK--------------------HP------YT---LDRPI--KRIGLMVVSSDRGLCGGLNTNLFRRT-LKKIQAWQQDN-VA---IELAIIGKKAQ--TFFRH------------------------Y------G--GNVVASKVDL-G---DTPHINDLVGTVKVMLDRF----ENG--------------E---IDAVYVAS----------------------------------NQFES------AMTQVPTIQQLIP--L------QA---VAS-------------------------------------DDSEP------AY----------------W-DYLYEPD--AK---EALDTLMVRYIESTVYGAVVENVACEQSARMVAMKSASDNAGKMIKELQLAYNKARQAAITQELSEIV-SGASAV----------------------------------------------------------------------------------   [288]
Th_denFO    ---------------------------------------------------MA---AGKEIRTKIKSVENTRKITKAMEMVAASKMRKAQDRMKAARPYAEKIARVATHL----------AYAHPEYK--------------------HP------FVI--ARDDV--KRVGLIIVTSDKGLCGGLNTNAFRVV-VNQMKQWEAAG-VG---IDVTAIGNKGL--GFMQR------------------------L------G--ANVVSQLTGV-G---DTPHMDKLIGPVKIMLDAY----LEG--------------R---IDALYLVY----------------------------------NRFIN------TMKQEPTLTQLLP--L-----------AKM-------------------------------------ESTEE------AS------------LKTHW-DYIYEPD--AK---PVVDAMLMRYIESLVYQGVAENIASEQSARMVAMKAASDNAKNVIGELKLVYNKTRQAAITKELSEIV-AGAAAV----------------------------------------------------------------------------------   [290]
Si_litFO    ---------------------------------------------------MA---GSKEIRTKIKSVENTRKITRAMEMVAAAKMRKAQDRMRAARPYAEKIRNVAAHL----------SRANPEYR--------------------HA------FLA--KRDSV--KNVGLIVVTSDKGLCGGLNTNVLRLA-IQEMKTWESQG-KG---LVVCPIGNKGF--GFMNR------------------------I------G--AKIKSHLTGL-G---DTPHIEKLIGAVKAMLDAY----VAG--------------E---IDAIYLSY----------------------------------NHFVN------TMKQEPRMEQLLP--L-----------SGE-------------------------------------QMGTA---------------------EGNW-DYIYEPD--AK---KVIDELLLRYIESLVYQAVVENMASEQSSRMVAMKAASDNAKSVIGELKLVYNKARQAAITKEISEIV-GGAAAIG---------------------------------------------------------------------------------   [288]
Ga_capFO    ---------------------------------------------------MA---GSKEIRTKIKSVENTRKITRAMEMVAAAKMRKAQERMRAARPYAEKIRAVAAHL----------SRANPEYK--------------------HA------FLV--KRDDI--KKVGVILITSDKGLCGGLNSNLLRLV-VGQMKTWDSEG-KK---IAVCAIGNKGL--GFMNR------------------------M------G--TEIKSNLTGL-G---DAPHLASLIGAVKVMLDAY----VAG--------------E---IDAIHICY----------------------------------NHFVN------TMKQEPCVEQLLP--L-----------SGE-------------------------------------QLGVP------QG-----S----------W-DYIYEPD--AK---VVIDELLLRYVESLVYQGVVENMASEQSSRMVAMKSASDNAKSVIADLKLVYNKARQAAITREISEIC-SGAAAVG---------------------------------------------------------------------------------   [288]
Bo_perHe    ---------------------------------------------------MP---GIKEIRTKIKSVQNTRKITKAMEMVAASKMRKAQERMRAGRPYATKVREIAAHL----------MQANPEYS--------------------HP------YL---VEREV--KAVGVVLVTTDKGLCGGLNTNISRVT-LSKLKEFEQRS-IK---VQATAFGNKGL--GLLTR------------------------I------G--AKLVSQEVQL-G---DKPDLDRLLGAIKVQLDDY----LEG--------------R---IDALYVAT----------------------------------TRFVN------TMKQEPVFLRLLP--L------SNGLDDPF-------------------------------------QSGVE------TL-----AKTAEIKSDYSW-DYIYEPD--AK---SVIDDLLQRYVEGLLYQAVAENMASEQSARMVAMKSASDNAKKVIGDLQLVYNKTRQAAITKEISEIV-GGAAAV----------------------------------------------------------------------------------   [301]
Po_necHe    ---------------------------------------------------MA---STKEIRSKIKSVQNTRKITKAMEMVAASKMRRAQERMRNARPYAEKIREIVANL----------SKANPGFR--------------------PA------YM---ATREV--KKVGTILVTTDKGLCGGLNTNVLRLI-ANQVRDLQEKN-IE---IAYTAIGSKGL--QFLNR------------------------S------K--AKLISQTIQI-G---DIPHMDVLIGAIVSQLEAF----ERG--------------E---IDAVYLAY----------------------------------TRFVN------AMKQEPVLEKLLP--L------ES---EAL-------------------------------------TPQEK------TG--------------NSW-DYICEPD--AE---SILNGLLKRYVEAMIYQAVAENMASEQSARMVSMKAASDNAKNVIGELQLDYNKTRQAAITKELSEIV-GGAAAV----------------------------------------------------------------------------------   [289]
Cu_pinHe    ---------------------------------------------------MA---GTKEIRTKIKSVQNTRKITKAMEMVAASKMRKAQERMRNARPYAEKVRNIAAHL----------ASANPEFK--------------------HP------FM---QEREV--KRVGMIVVTTDKGLCGGLNTNVLRAV-TNELKTLQGRG-VD---VQATAIGGKGM--QFLSR------------------------I------G--AKVVSNVVQL-G---DTPHLEKLIGAIKVQLDAF----TNG--------------E---VDAVYLSY----------------------------------TRFIN------TMKQEPMVEQLLP--L------AA---DKL-------------------------------------AQTEE------EK------------RAYSW-DYIYEPD--AQ---TVVEDLLVRYVEALVYQAVAENMASEQSARMVAMKAASDNAKNVIGELQLDYNKTRQAAITKELSEIV-SGAAAV----------------------------------------------------------------------------------   [291]
Bu_383He    ---------------------------------------------------MA---GMKEIRGKIKSVQNTRKITKAMEMVAASKMRRAQERMRAARPYADKVRAIAAHM----------SRANPEYR--------------------HP------FMV--ANEGA--KTAGIILVTTDKGLCGGLNTNVLRAT-VQKFKELEEKG-QK---VEATAIGSKGL--GFLNR------------------------F------G--AKVLSQVVHL-G---DTPHLDKLIGAVKTQLDLY----SEG--------------K---LSAVYIAY----------------------------------TRFVN------TMKQEAVIEQLLP--L------SS---EHF-------------------------------------EADDG------TP-------------ATSW-DYIYEPD--AQ---AVVDELLVRYVEALVYQAVAENMASEQSARMVAMKAASDNAKTVISELQLVYNKSRQAAITKELSEIV-GGAAAV----------------------------------------------------------------------------------   [291]
Rh_ferFR    ---------------------------------------------------MA---TGKEIRGKIKNFESTKKITKAMEMISVSKMRKAQERMRAARPYADKVRNIAANL----------GQANPEYI--------------------HA------FM---KTNEA--PVVGMIVVTTDKGLCGGLNTNVLRSV-TNKLRDLQSAG-MS---AQTVAIGNKGF--GFLNR------------------------I------G--AKVVSHVTQL-G---DKPHLERLIGPVKVLLDAY----ARG--------------E---ISAVYLSY----------------------------------TKFIN------TMKQEVVLEQLLP--L------SAARMQAE-------------------------------------TEASE------TA----------SGAKHGW-DYIYEPD--AQ---SVIDDLLVRYVEALVYQSVAENMASEHAARMVAMKAATDNAGNVIGELKLVYNKTRQAAITKELSEIV-SGAAAIGA--------------------------------------------------------------------------------   [298]
Le_choFO    ---------------------------------------------------MA---AGKEIRGKIKSVENTKKITKAMEMVAASKMRKAQERMRAARPYADKIRNITANL----------SRATPEYH--------------------HP------FVV--KNSGS--GVVGMIIVTTDKGLCGGMNTNVLRLV-TNKMRELDAAG-TK---VQAVAIGNKGL--GFLNR------------------------I------G--AKVVSQATQL-G---DTPHLDKLIGPVKVLLDLY----AEG--------------K---LDAVYICY----------------------------------TRFLN------TMKQEPQVEQLLP--L------SD---ERL-------------------------------------SQSAA------EQ------------QSHGW-DYIYEPD--AQ---AVIDNLMVRYAEALIYQSVAENMASEQSARMVAMKAATDNAGSLIGELKLVYNKTRQAAITKELSEIV-SGAAAVG---------------------------------------------------------------------------------   [293]
Ac_delFO    ---------------------------------------------------MA---AGKEIRGKIKSVENTKKITKAMEMVAASKMRKAQDRMRAARPYSEKIRNIAANL----------GHANPEYV--------------------HP------FM---RVNDS--KVAGVIVVTTDKGLCGGMNTNVLRVV-TSKLRELQGAG-VS---TEAVAIGNKGL--GFLNR------------------------V------G--AKVVSHVTGL-G---DTPHLDKLIGPVKVLLDAY----AEG--------------K---INAVYLSY----------------------------------TKFIN------TMKQESVVEQLLP--L------SS---AQM-------------------------------------QAEKT---------------------EHGW-DYIYEPD--AQ---SVIDELLVRYVESLIYQAVAENMASEQSARMVAMKAATDNAGSVIGELKLVYNKTRQAAITKELSEIV-AGAAAV----------------------------------------------------------------------------------   [288]
Ac_abrFO    ---------------------------------------------------MA---AGKEIRGKIKSVENTKKITKAMEMVAASKMRKAQDRMRAARPYAEKVRNIAAHL----------GEANPEYV--------------------HP------FM---KANDA--KAAGIIVVTTDKGLCGGMNTNVLRAV-TTKLRELQSTG-VD---VQSVAIGNKGL--GFLNR------------------------V------G--AKVVAHATGL-G---DTPHLDKLIGPVKVLLDAY----AEG--------------K---INAVYLSY----------------------------------TKFIN------TMKQESVVEQLLP--L------SS---EQM-------------------------------------QAQKT------GH-----G----------W-DYIYEPD--AQ---SVIDELLVRYVESLIYQAVAENMASEQSARMVAMKAATDNAGNVINELKLVYNKTRQAAITKELSEIV-AGAAAV----------------------------------------------------------------------------------   [288]
Ac_ADPHe    ---------------------------------------------------MA---NLKEIRAKVASIKSTQKITRAMQMVAASKMRRAQERMAQGRPYADNMRRVIAHL----------VQANPEYK--------------------HR------YM---VDRPV--KRVGYIVVSSDRGLAGGLNINLFKKV-VQHVKAQREQS-IE---VEFALIGQKAV--SFFKN------------------------Y------G--GKVLGATTQL-G---DAPSLEQLTGSVQVMLDAF----DKG--------------E---LDRIYLVS----------------------------------NGFVN------AMTQQPKVEQLVP--L------AP---AAE-------------------------------------GDDLN------RT--------------YGW-DYIYEPE--AE---QLLNGLLVRYIESMVYQGVIENVACEQSARMVAMKAATDNAGQLIKDLQLIYNKLRQAAITQEISEIV-GGAAAV----------------------------------------------------------------------------------   [289]
Al_ehrAP    ---------------------------------------------------MS---GAKEVRTKIKSVQNTQKITKAMEMVAASKMRRAQERMEATRPYAQKMRQVIGHL----------AGANPDYR--------------------HP------FLE--EREKV--ERVGLVVISTDRGLCGGLNVNLFKSV-LQQMREWDKQG-VG---VDFCTFGAKAA--AFFGR------------------------L------G--ASTLADTRGL-G---DTPHLEDMIGPIKVMLDAY----TEG--------------K---IDRLYLVH----------------------------------NDFVN------TMSQEAATRRLLP--V------EP---VDE-------------------------------------EEMLE-----------------------NW-DYIYEPS--AS---ELLDDVLMRYIESQVYQGVVENVACEMAARMVAMKSATDNAGEIIDNLQLVYNKARQAAITQELSEIV-AGANAV----------------------------------------------------------------------------------   [287]
Ha_halAP    ---------------------------------------------------MA---GAKEVKTKIKSVQNTQKITSAMEMVAASKMRRAQERMEATRPYAEKIRQVIGHL----------GHANPDYR--------------------HP------FLV--ERDEV--KRVGYIVVSTDRGLCGGLNVNLFKAA-INDLKGWQEQG-VG---AQVVPIGAKGI--GFFER------------------------T------G--VEIPAEVRDI-G---DRPKLEQMIGPIKVLLDAY----VDG--------------T---IDRVNLVS----------------------------------NQFVN------TMTQRPQVQRLIP--V------EP---VRE-------------------------------------EEMLE------NW------------------DYIYEPD--AA---SLLDDVLRRYVESQVYQGVVENIACEMAARMIAMKSASDNAAEIIDDLQITYNKARQAAITQELTEIV-SGAEAVSG--------------------------------------------------------------------------------   [289]
Ph_pr2He    ---------------------------------------------------MA---NAKEIRTKIASVQNTQKITSAMEMVAASKMRKVQDNMAATRPYAENMRKVISHV----------ASGSLEYK--------------------HP------YL---EEREA--KRVAYIIISSDRGLCGGLNSNLFKRA-LTDMRQWQEKN-VE---VDLTLIGSKAI--SFFHR------------------------F------G---NVIAQTSGL-G---DKPKLEDLLGAVTAMLEHF----DDG--------------K---IDRLYLVY----------------------------------NEFVN------TMVQNPRITQLLP---------HPDKDESQ-------------------------------------DSKPN------DA-------------TSRW-DYIYEPD--PK---DILNALMLRYIESQVYQGTVESIACEQAARMVAMKSATDNAGDIINDLQLVYNKARQSAITQELSEIV-AGAQAV----------------------------------------------------------------------------------   [291]
Es_colHe    ---------------------------------------------------MA---GAKEIRSKIASVQNTQKITKAMEMVAASKMRKSQDRMAASRPYAETMRKVIGHL----------AHGNLEYK--------------------HP------YL---EDRDV--KRVGYLVVSTDRGLCGGLNINLFKKL-LAEMKTWTDKG-VQ---CDLAMIGSKGV--SFFNS------------------------V------G--GNVVAQVTGM-G---DNPSLSELIGPVKVMLQAY----DEG--------------R---LDKLYIVS----------------------------------NKFIN------TMSQVPTISQLLP--L-----------PAS-------------------------------------DDDDL------KH--------------KSW-DYLYEPD--PK---ALLDTLLRRYVESQVYQGVVENLASEQAARMVAMKAATDNGGSLIKELQLVYNKARQASITQELTEIV-SGAAAV----------------------------------------------------------------------------------   [287]
Ph_proHe    ---------------------------------------------------MA---SAKEIRNKIGSVQNTQKITKAMEMVAASKMRKTQDAMESSRPYAETMRKVIGHI----------ALGNLEYK--------------------HP------YL---EVREA--KRVGYIIVSSDRGLCGGLNINLFKSA-MTDIKGWADQG-AD---VEMALVGAKAT--AFFNS------------------------Y------G--GNVVAQVSGL-G---DSPTVNELIGTVGVMLKKY----NEG--------------L---LDRLYLVY----------------------------------NQFVN------TMIQEPVIDQLLP--L-----------PKS-------------------------------------KDEEM------QR-------------NHSW-DYIYEPE--PK---PLLDTLLVRYVESQVYQGVVENLACEQAARMVAMKSATDNAGDIINDLQLVYNKARQAAITQELSEIV-SGASAV----------------------------------------------------------------------------------   [288]
Vi_choHe    ---------------------------------------------------MA---GAKEIRTKIGSVKSTQKITKAMEMVAASKMRRSQDAMESSRPYAQTIRKVIGHV----------ANASLEYR--------------------HP------YL---EEREA--KRVGYIIISTDRGLCGGLNINLFKKA-ITDMQTWKEKG-AQ---IELAIIGSKAT--AFFNN------------------------S------G--AKVAAQVSGL-G---DSPSLEDLIGSVGVMLKKY----DKG--------------E---LDRLYLVF----------------------------------NQFVN------TMVQKPKIDQLLP--L-----------PKS-------------------------------------DSEDM------QR-------------DHMW-DYIYEPE--PK---PLLDALLLRFIESQVYQGVVENLACEQAARMVAMKAATDNASNLIDDLQLVYNKARQAAITQELSEIV-GGAAAV----------------------------------------------------------------------------------   [288]
Fe_balFR    ---------------------------------------------------MS---GAKEIRTKIASVKNTQKITSAMEMVAASKMRRAQERMNSSRPYAESMRKVIGHI----------AQGSLEYK--------------------HP------YL---EEREV--KNVGYIVVSTDRGLCGGLNVNLFKQV-LKSAKDWEAQG-AR---VQFAAVGSKGA--QFFQT------------------------F------G--GNVVAQVSGL-G---DEPGLTDLIGSVKVMLDAF----DEG--------------K---LDRLYLVY----------------------------------NQFVN------TMKQDPVIDQLLP--L-----------PKM-------------------------------------DASEK---------------------PHAW-DYVYEPD-EPK---PMLDKLLVRYVESVVYQGVVENAASEQAARMVAMKAATDNAGNLIDDLQLVYNKARQAAITQELSEIC-AGAAAV----------------------------------------------------------------------------------   [287]
Sh_loiFR    ---------------------------------------------------MA---GAKEIKTKIASVQNTQKITSAMEMVAASKMRKAQDRMAASRPYAENMRKVIGHV----------AQGSLEYK--------------------HP------YL---EVREA--KRVGYIVVSTDRGLCGGLNVNLFKKV-VADVKKQREAG-AE---VEFCPIGARSV--QFFNS------------------------F------G--GKVSAHASGL-G---DAPKLADLIGTVRVMLKAY----NEG--------------T---LDRLYVVF----------------------------------NKFVN------TMSQTPVIEQLLP--L-----------PKS-------------------------------------EEDEI------SH---------------HW-DYLYEPD--PK---ELLETLLVRYVESQVYQGVVENIASEQAARMVAMKAATDNAGELIDDLQLVYNKARQAAITQELSEIV-SGAAAV----------------------------------------------------------------------------------   [286]
Ma_aquFO    ---------------------------------------------------MA---VGKEIRNQIGSIKSTQKITSAMEMVAASKMRKAQERMQATRPYAEKMRQVIGHI----------AKSNKDYR--------------------HP------FM---QEREV--KRVGYIVVSSDRGLCGGLNTNAFKLL-VREMREWKQQG-IE---TDICAIGQKGA--SFFRN------------------------Y------G--GNVVAAVTHL-G---DSPSADQLIGSVKVMLDSF----VEG--------------K---IDRLFLIS----------------------------------NEFVN------TMTQSPKALQLLP--L-----------PEG-------------------------------------DDEEI---------------------GHQW-DYIYEPD--SR---PILDGLMPRYIESQVYQGVVENLACEQAARMIAMKSATDNAGSIIDELQLAYNKARQAAITQEISEIV-SGAASVG---------------------------------------------------------------------------------   [287]
Th_HLEAP    ---------------------------------------------------MA---GAKEIRTQIKSIKNTQKITKAMEMVAASKMRKAQDRMLATRPYAEKIRQVIGHV----------AMAKAEYK--------------------HP------YL---EEREV--KRVGMIIISTDRGLCGGLNINLFKKA-VLAMREWHDKG-VE---VDLCLVGNKAL--GFFKR------------------------L------G--GNVVGKVNQL-G---DQPRMNDLIGTIKVMLDAY----DEG--------------R---IDRLVLVE----------------------------------NEFVN------TMTQKPRATTLLP--L------VP-------------------------------------------SEEDE--------------------LKHHW-DYIYEPD--AK---PVLDTLLTRYIESVVYQGVVENVACEMAARMVAMKSASDNAGDLIKELQLVYNKARQAAITQEISEIV-SGAAAV----------------------------------------------------------------------------------   [286]
Th_K90AP    ---------------------------------------------------MA---GTKEIRTQIKSIQNTQKITKAMEMVAASKMRKAQDRMEESRPYARKIHDVIGHV----------AMANAEYK--------------------HP------FM---VEREV--KRVALIIVSTDRGLCGGLNTNLFKKA-VGEMRRYREEG-VE---VDLCVVGNKAL--QFFKR------------------------L------G--GNIVAEARDL-G---DRPHITDLIGSIKVVLDNF----RDG--------------K---VDRVVLLE----------------------------------NKFVN------TMTQQPEATQLLP---------TA---PSK-------------------------------------DESLK------HH----------------W-DYIYEPD--TV---PVMDTLLERYVESLIYQAVVENVACEMAARMVAMKSASDNAGTMIKDLQLVYNKARQAAITQEISEIV-SGAAAV----------------------------------------------------------------------------------   [286]
Th_thiSO    ---------------------------------------------------MA---GTKEIRSQIKSIKSTQKITKAMEMVAASKMRRAQERMEESRPYARKIHSVIGHV----------AMANAEYR--------------------HP------FM---MEREV--KRVAMIIVSTDRGLCGGLNVNLFKKA-VTEMRHYREQG-IE---VDLCLFGNKAL--GFFKR------------------------L------G--GNIIAEATHL-G---DRPRLTDLIGGIKVVLDRF----REG--------------Q---IDRVLLVE----------------------------------NKFVN------TMTQKPVVSQMLP--T------AP-------------------------------------------SDERE--------------------LKHHW-DYIYEPD--TH---PVLDTLLERYVESMIYQAVVENVACEMAARMVAMKSASDNAGSLIKELQLIYNKARQAAITQEISEIV-GGAAAV----------------------------------------------------------------------------------   [286]
Al_vinAP    ---------------------------------------------------MA---GAKEIRTKIASIKSTQKITKAMQMVAASKMRKAQDRMAASRPYAEKMLQVISHL----------ANATPEYR--------------------HS------FMA--MERPR--KRVGYIVVSSDRGLCGGLNSNLFRRL-IAEIKEQRAAG-IE---PVFCTIGSKAL--GFFKR------------------------F------G--GEVKAQATHL-G---DKPHVEDLVGTVKVMLDAF----EAG--------------E---IDAIYVVG----------------------------------NEFVN------TMTQRPVIRQLVP--L------VP-------------------------------------------GEREA--------------------MPYHW-DYIYEPD--AK---TVLDALLTRYIESLVYQAVVENSACEQAARMVAMKAASDNAGNLIGELQLVYNKARQAAITQEISEIV-SGAAAV----------------------------------------------------------------------------------   [287]
Beg_PSSO    ---------------------------------------------------MP---SSKEIRTKIASIKSTQKITRAMEMVAASKMRRAQDRMRRSRPYSEKIRQVISHL----------AHAHPEYK--------------------HS------YM---IPREV--KRVGFIIISSDRGLCGGLNNNLFKTT-LSSMKKWRDNN-VE---MDMCAIGRKAA--VFFKR------------------------F------G--GNLIAEAEHL-G---DAPPLEDLIGIVKVMLDDY----DEG--------------K---IDQLFVIY----------------------------------NNFKN------TMTQIPTVQQLLP--I------SY-------------------------------------------EEEDE------RL-------------RHHW-DYIYEPE--SQ---EVLDGLLMRYIESLVYQSVVENIACEQAARMVAMKSASDNAGGIIDELQLAYNKARQAAITQELSEIV-GGAAAV----------------------------------------------------------------------------------   [287]
Ni_halAP    ---------------------------------------------------MA---SGKEIRGKIGSVKNTQKITRAMEMVAASKMRKAQDRMRASRPYADKVRNVIRHL----------AQAHPEYQ--------------------HP------YL---ISREV--KKVGFIIVSSDRGLCGGLNTNLFRSL-LRTMREWDGKG-VP---IELCTIGQKAS--VFFRR------------------------F------G--GKIVAQATHL-G---DSPHVEDLIGTVKVMLDDY----QEG--------------N---IDRLYLVF----------------------------------NEFVN------TMTQRPGIEQLLP--I------DA---GEM-------------------------------------DEKLE------HH----------------W-DYLYEPE--AK---EVLDQLLVRYIESLVYQGVVENIACEQAARMVAMKAASDNAGSLINDLQLAYNKARQAAITQELSEIV-GGAAAL----------------------------------------------------------------------------------   [287]
Ni_oceAP    ---------------------------------------------------MA---SGKEIRSKIASVKNTQKITRAMEMVAASKMRKAQDRMRASRPYADKIRNVIRHL----------AQAHQEYQ--------------------HP------YL---TSREA--KKVGFIIVSSDRGLCGGLNTNLFRTL-LRTMREWDEKG-VP---VELCIIGQKAN--AFFRR------------------------F------G--GSIAAQATHL-G---DSPHVEDLIGTVKVMLDNY----QEG--------------N---VDRLYLAF----------------------------------NEFVN------TMTQRPEIEQLLP--I------DA-------------------------------------------NVGKT------DE-----------KLEHRW-DYLYEPE--AK---EVLDQVLIRYIESLVYQGVVENIACEQAARMVAMKAASDNAGGFIDDLQLAYNKARQAAITQELSEIV-GGAAAL----------------------------------------------------------------------------------   [289]
Ni_watAP    ---------------------------------------------------MA---SGKEIRSKIASVKNTQKITRAMEMVAASKMRKAQDRMRASRPYADKIRNVIRHL----------AQAHQEYQ--------------------HP------YL---TSREA--KKVGFIIVSSDRGLCGGLNTNLFRTL-LRTMREWEEKG-VP---VELCIIGQKAN--AFFRR------------------------F------G--GSIAAQATHL-G---DSPHVEDLIGTVKVMLDNY----QEG--------------N---IDRLYLAF----------------------------------NEFVN------TMTQRPEIEQLLP--I------DA----SV-------------------------------------GKTDE------KL-------------EHRW-DYLYEPE--AK---EVLDQVLIRYIESLVYQGVVENIACEQAARMVAMKAASDNAGGFIDDLQLAYNKARQAAITQELSEIV-GGAAAL----------------------------------------------------------------------------------   [289]
De_lykAP    ---------------------------------------------------MA---NLRAIRLRIRGVKNIAKITRAMEMIAASKMRRAQDRGLAGRPYREKITQVIASL---------SAVSGGEAV--------------------HP------LL---AKRPV--KKVMVVHITPDRGLSGGLVGNINRAT-LAFIQERKGTP------TNFVVVGKKGL--DFMRR------------------------A------Q--REIAAEFTNM-S---DKPTMQDTLPISRVVIDDF----TAG--------------K---VDEVWVAY----------------------------------SQFVS------TMVQKPSLEKLLP--V------EP-------------------------------------------EEADG------QS----------------NIEYLYEPD--AA---TVLGSLLPSYVEMKIFQLLLESIASEQSARMVAMRNATQNANELTEELTLEYNKARQESITGDLLDIV-GGVAALA---------------------------------------------------------------------------------   [285]
De_CBDAP    ---------------------------------------------------MA---NLRIIKRRIRSVRNIAKITRAMEMIAASKMKKAQERGLAGRPYSEKITEVIAAL--------AALPQSGEIL--------------------HP------LL---ERRPV--KKIAILHITPDRGQCGGLVANINRKT-GTFIMEQKVP-------VSAVVVGRKGV--DFIRR------------------------I------R--QQMRAEFINL-G---DKPDYLDTLPISRVIMDDF----MSG--------------E---IDQVFIAY----------------------------------TQFVS------TAIQNPVLEQLLP--V------MP---VEL--------------------------------------PPGQ------NL------------------EYIYEPE--SA---TVLNSLLPRFVEMSVYHAILESIASEQSARMVAMRNATDNAKELIGELTLVYNKARQESITNELLDIV-GGAAALA---------------------------------------------------------------------------------   [285]
De_BAVAP    ---------------------------------------------------MA---NLRIIKRRIRSVRNIAKITRAMEMIAASKMKKAQERGLAGRPYSEKITEVIAAL--------AALPQSGEIL--------------------HP------LL---ERRPV--KKIAILHITPDRGQCGGLVANINRKT-GTFIMEQKVS-------VSAVVVGRKGV--DFIRR------------------------I------R--QQMRAEFINL-G---DKPDYLDTLPISRVIMDDF----MSG--------------E---IDQVFIAY----------------------------------TQFVS------TAIQNPVLEQLLP--V------VP---VEF--------------------------------------PPGQ------NL------------------EYIYEPE--SA---AVLNSLLPRFVEMSVYHAILESIASEQSARMVAMRNATDNAKELIGELTLVYNKARQESITNELLDIV-GGAAALA---------------------------------------------------------------------------------   [285]
De_GTAPh    ---------------------------------------------------MA---NLRIIKRRIRSVRNIAKITRAMEMIAASKMKKAQERGLAGRPYSEKITEVIAAL--------AALPQSGEIL--------------------HP------LL---ERRPV--KKIAILHITPDRGQCGGLVANINRKT-GTFIMEQKVP-------VSAVVVGRKGV--DFIRR------------------------I------R--QQMRAEFINL-G---DKPDYLDTLPISRVIMDDF----MSG--------------E---IDQVFIAY----------------------------------TQFVS------TAIQNPVLEQLLP--V------VP---VEF--------------------------------------PPGQ------NL------------------EYIYEPE--SA---AVLNSLLPRFVEMSVYHAILESIASEQSARMVAMRNATDNAKELIGELTLVYNKARQESITNELLDIV-GGAAALA---------------------------------------------------------------------------------   [285]
De_ethAP    ---------------------------------------------------MA---NIRIIKRRIRSVRNIAKITRAMEMIAASKMKKAQERGLAGRPYSEKITEVIAAL--------AALPQSGEIL--------------------HP------LL---ERRPV--KKIAVLHITPDRGQCGGLVANINRKT-GTFMLEQK----IP---VSAVVVGRKGV--DFIRR------------------------I------K--QQMRAEFINL-G---DRPGYLDTLPISRVIMDDF----MSG--------------E---IDQVFIAY----------------------------------TQFVT------TAVQKPVLEQLLP--V------VP---LEL--------------------------------------PPGQ------NL------------------EYIYEPE--SA---TVLNSLLPRFVEMSVYHAILESIASEQSARMVAMRNATDNAKELIGELTLVYNKARQESITNELLDIV-GGAAALA---------------------------------------------------------------------------------   [285]
De_VSAPh    ---------------------------------------------------MA---NIRIIKRRIRSVRNIAKITRAMEMIAASKMKKAQERGLAGRPYSEKITEVIAAL--------AALPQSGEVL--------------------HP------LL---ERRPV--KKIAVLHITPDRGQCGGLVANINRKT-GTFIMEQKVP-------VSAVVVGRKGV--DFIRR------------------------I------K--QQMRAEFINL-G---DKPGYLDTLPISRVIMDDF----MSG--------------E---IDQVFISY----------------------------------TQFVS------TALQKPVLEQLLP--V------VP---LEL--------------------------------------PPGQ------NL------------------EYIYEPE--SA---TVLNSLLPRFVEMSVYHAILESIASEQSARMVAMRNATDNAKEVIGELTLIYNKARQESITNELLDIV-GGAAALA---------------------------------------------------------------------------------   [285]
Th_rosAP    ---------------------------------------------------MPQAVTPREIRRRIRSIKNTAQITRAMEMVAASKMRRAQQAVLAARPYADRIRAMLGDL------AAMTSPAEEVRA--------------------FP------LL---QRRPV--KRIQLILVTSDRGLAGALNTNVIRRA-VDFMTRERSEPIEH---FDIVAIGRKGR--DFLVR------------------------Y------G--WPMIAEFTRV-T---DRPSVEAIRPIVELATQDF----ISG--------------R---VDAVFVVY----------------------------------THFIN------TLRQEPRVFQLLP--I------EP---PEE-------------------------------------SGAIS--------------------------DYIFEPD--PA---TVLEALLPRFLEMQLYRILLEASASEHSARMVAMRNATQNALDLVAELTLTYNKARQAQITREVSEIA-AGANALGALQ------------------------------------------------------------------------------   [296]
Sp_theAP    ---------------------------------------------------MP---TPREIRRRIRSVRNTAQITRAMEMVAASKMRRAQQHVLATRPYAERIRAMIGDL-------AAMGDAEEQAR--------------------YP------LL---AKRPI--QRSQIILITSDRGLAGAFNTNVIRRA-IQFMTDERPESLEN---IDVVTIGRKGR--DFLTR------------------------Y------G--RPLVASFTDV-G---DYPTLESIRPVVRIATDDF----VAG--------------K---VDAVYVVY----------------------------------TRFIN------TLRQVPEVLQVLP--I-----------EAP-------------------------------------PGTDE------VT------------------DYIFEPS--PE---AVLEALLPRFVEVQIYQALLESIASEQSARMVAMRNATDNARELVSELTLTYNKARQAQITREVTEIA-AGAAALG---------------------------------------------------------------------------------   [289]
He_aurAP    ---------------------------------------------------MA---SAREIRRRIKSVKNTGKITKAMELVSASKMRRAQRNVLATRPYADRLYDVMGEL--------TLRSMGGGTK--------------------HP------LLQ--PHPTV--TRVALILITPDRGLCGALNSNLTRAA-ARFITDQKSQG-RS---VSVIAIGKKGR--DFILR------------------------V------G--QKLDSEIIGL-G---DAPPLVDVLPAATTAINGY-SPDASG------------NYD---YDEVYLLC----------------------------------AEFVN------TLVQRPKLRRFLP--V------EA---PG--------------------------------------NAGAT------KV------------------DYSYEPS--QE---DVLDQLLPRFIEVQLYQAILESIASEHSARMMAMRNANDNAKELVRDLTLTYNKARQAAITTEISEIA-AGATALNQ--------------------------------------------------------------------------------   [295]
Ch_aggAP    ---------------------------------------------------MA---SSREIKRRIRSVKNVAQITRAMEMVSASKMRRAQRNVLATRPYADRMREVMANL--------TARVVGAARR--------------------GT------LLE--KRETV--KSVALLVVTPDRGLCGSLVANVLRRA-GRFITEQRAMG-RT---VDVYTFGRKGR--DFFLR------------------------T------G--FAPAGEAIRL-G---DAPKLEAILGVAISAISGF----QSG--------------K---YDELYIIY----------------------------------SEFIN------TLVQRPAIKQLLP--V------ES---PDI-------------------------------------STTIN------------------------V-DYTYEPS--EE---DVLNSILPRYVETQIYQAVLESIASEHSARMVAMRNATNNAKDLVRDLTLSFNKARQAAITKEVSEIA-SGAAALIS--------------------------------------------------------------------------------   [290]
Ch_aurAP    ---------------------------------------------------MP---SSREIKRRIRSVKNVAQITRAMEMVSASKMRRAQRNVLATRPYADRMREVMANL--------TARVVGAARR--------------------GT------LLE--KRETV--KSVALLVVTPDRGLCGSLVANVLRRA-GRFITEQRAMG-RT---VDVYTFGRKGR--DFFLR------------------------T------G--FAPAGEATRL-G---DAPKLEAILGVAISAINGF----QSG--------------K---YDELYIIY----------------------------------SEFIN------TLVQRPAIKQLLP--V------ES---PDI-------------------------------------STTTN------------------------V-DYTYEPG--EE---EVLNSILPRYVETQIYQAVLESIASEHSARMVAMRNATNNAKDLVRDLTLSFNKARQAAITKEVSEIA-SGAAALTS--------------------------------------------------------------------------------   [290]
Ch_Y39AP    ---------------------------------------------------MP---SSREIKRRIRSVKNVAQITRAMEMVSASKMRRAQRNVLATRPYADRMREVMANL--------TARVVGAARR--------------------GT------LLE--KRETV--KSVALLVVTPDRGLCGSLVANVLRRA-GRFITEQRAMG-RT---VDVYTFGRKGR--DFFLR------------------------A------G--FAPAGEATRL-G---DAPKLEAILGVAISAINGF----QSG--------------K---YDELYIIY----------------------------------SEFIN------TLVQRPAIKQLLP--V------ES---PDI-------------------------------------SATTN-------------------------VDYTYEPG--EE---EVLNAILPRYVETQIYQAVLESIASEHSARMVAMRNATNNAKDLVRDLTLSFNKARQAAITKEVSEIA-SGAAALTS--------------------------------------------------------------------------------   [290]
Ro_RS1AP    ---------------------------------------------------MP---STREIRRRIRSVKNLAQITRAMEMVSASKMRRAQRNVLATRPYADRLLDVMGEL---------TGRAVGMRR--------------------GT------LLE--VRPVV--QGVALIVVTPDRGLAGSLVANVLRRA-SRFILDEQEKK-HT---VEVLAIGKKGR--DFMVR------------------------T------H--QNLVAEVTKL-G---DHPRLTDILGISTHVINGF----LGG--------------R---YDEVYVLY----------------------------------SQFVN------TLVQRPTIKRLLP--I------DP---PHE-------------------------------------PAERM------------------------V-DYTYEPS--QE---EVLRELLPRFVEVQLYQAVLEAIASEHSARMVAMRNATDNAKELQRDLTLSYNKTRQANITKEVSEIA-SGAAALAEM-------------------------------------------------------------------------------   [290]
Ro_casAP    ---------------------------------------------------MP---STREIRRRIRSVKNLAQITRAMEMVSASKMRRAQRNVLATRPYADRLLDVMGEL---------TGRAVGMRR--------------------GT------LLE--VRPVV--KGVALIVVTPDRGLAGSLVANVLRRA-SRFILDEQEKK-HT---VEVLAIGKKGR--DFMVR------------------------T------R--QNLVAEVTKL-G---DYPRLTDILGIATNVINGF----LSG--------------R---YDEVYVLY----------------------------------SQFVN------TLVQRPTIKRLLP--I------DP---PH--------------------------------------EPAER------MV------------------DYTYEPS--QE---EVLRALLPRFVEVQLYQAVLEAIASEHSARMVAMRNATDNAKELQRDLTLSYNKTRQANITKEVSEIA-SGAAALAEM-------------------------------------------------------------------------------   [290]
De_oleHe    ---------------------------------------------------MP---SLKEVQLKIKGVKQTKKITKAMNMVATSKLRGAQTNMEAFRPYAEKFAEVLGSL----------AAKAGEET--------------------SP------LLV--PKESV--KRVNVVLCTSDRGLCGGFNTNLVRMA-NAYLKRCQEKE-IE---VSFTHFGKKGR--DWCRK------------------------M------T-DCERKSEYLGV-V-G-ARFGFNVAVTAGRELINGF----LNG--------------D---YDEVHVIY----------------------------------SEFQG------MAKQLPVIRQLLP--I------PPIETADS-------------------------------------PASDG------GE-------------DYLA-EHICEPS--PD---EILDAMLPKNVFIQIYSALLETSTSEHAARMAAMDNASKACNDMINELTLLYNKARQAAITAELMDIV-GGAEALKG--------------------------------------------------------------------------------   [298]
De_autSR    ---------------------------------------------------MA---TLKEVQLKIGSVKKTRQITSAMKMVATSRLRGSQEKMDRFKPYASKFSEVLGSI----------AGKAGEEA--------------------SP------LLV--PREEP--KKVNVILCTSDRGLCGGFNVNLIDKA-DKFIK-SKLQD-KE---VTFTCFGKKGR--DWAKK------------------------M------S--MTIDDQYLGV-V-G-GKFDFSVASTSGQKLINRF----LEA--------------D---VDEVYLVY----------------------------------SEFKN------LARQEPVVKQLLP--IPSLEAMEK---PDE-------------------------------------AGAKE------ET-------------AYLA-EHICEPS--SD---ALLGEMLPKNIFIQIYDALLQTSTSENAQRMKAMENATKACKDMIDELQTIFNKTRQAGITADLMDIV-GGAEALN---------------------------------------------------------------------------------   [298]
De_baaSR    ---------------------------------------------------MA---SLRDIQTKISAVKKTRQITKAMNMVATAKLRQVQGKTEAFRPYATKFREVLGSL----------SQGVDPEI--------------------HP------LLA--QPEVV--ENVGLIALSADRGLCGSFNAGLIDKT-QKFINETKANG-RG---LKIYAVGRQVG--DYLRK------------------------R------N--IETAQRLSGA-M---NVVDFDLATQVGGFALDPF----LAG--------------E---VQEVYIIF----------------------------------SQFMG------MGRQAPTALKLLP--I------EP-------------------------------------------EAASE------AS-------------AAGAAEYLTEPS--AE---EILVELLPRYLNVTIYRALLETATSEHAARMTAMDNATRNCKDMIERLTLAYNKARQAAITTELMDII-GGAEALKQG-------------------------------------------------------------------------------   [292]
De_magSR    ---------------------------------------------------MP---ALKDVKVKINAVRKTKQITKAMNMVASAKLRNAQSRIERFRPYADKFYEMLGEL----------AKGADSSI--------------------HP------LLE--ARAEV--KTVLLVVITSDRGLCGAFNNNIINAA-LKVARAKTAEG-KD---VKIMCVGRKAR--DSFRR------------------------T------S--FEIVAAYVNE-M---AAFDFSLATRIGAEVIGGY----VGG--------------T---YDEVTMAF----------------------------------GKFIS------LARQEPTLLPVLP--L------SP---AEAGEVK---------------------------------EDVGA------KA------------------EYIYEPS--VE---GLLAELLPRFINVQIYRGLLDTSASEHAARMRSMDNATRNCDDLVSSLTLVYNKARQTAITKELMDIV-GGSEALKG--------------------------------------------------------------------------------   [293]
De_101SR    ---------------------------------------------------MP---ALKDVKNKITAVKKTKQITKAMNMVASAKLRHAQARIERFRPYADKFYEMLGEL----------AKGADPSV--------------------HP------LLE--AREEV--KTVLLVVITSDRGLCGAFNNNITQAA-LKVAKAKTAEG-KA---VKILCVGRKAR--DSFRR------------------------T------D--FEIVAAYVNE-M---GSFDFSLATRIGSEVIGGY----VGG--------------T---YDEVIMAF----------------------------------GKFIS------LARQEPTLLPVLP--L------SP---AAAGEVV---------------------------------EQVGT------KA------------------EYLYEPS--VE---GLLAELLPRFINVQIYRGLLDTSASEHAARMRSMDNATRNCDDLVSSLTLVYNKARQTAITKELMDIV-GGSEALKG--------------------------------------------------------------------------------   [293]
De_pigSR    ---------------------------------------------------MK-----------IVGVGKTKQITKAMNMVASAKLRGAQARIERFRPYAGKYRQVLAEL----------ARKVEGTA--------------------HP------LLA--EHEEK--KNCAIVLVTSDRGLCGSFNGNIITTA-LKLAAEKTNAG-MK---VTFACMGRKGR--DAVRK------------------------A------G--YDISVAYGDR-M---GSLDFSLASSIAQEVIHGY----ETF--------------A---FDEVWMVY----------------------------------GEFVS------MGHQPPRTLSLLP--L------AA---PEA-------------------------------------EAEEG------QE-------------EAAHCEYVYEPQ--EE---ALLAELLPRYIKVQVYRGMLDTSASEHAARMAAMDNATRNCNEMINTLTLLYNKTRQASITSELIDIV-GGAEALNG--------------------------------------------------------------------------------   [286]
De_desSR    ---------------------------------------------------MP---SLKDVKMKIVGVGKTKQITKAMNMVASAKLRGAQARIERFRPYAAKYRDVLAEL----------SSKVEGTA--------------------HP------LLA--EHEEK--KHCAIVLVTSDRGLCGSFNGNIIAAA-LKLAREKTAEG-LE---VSFVCMGKKGR--DAMKS------------------------C------G--YKITQAYADR-M---GSIDFALANSVAKEVIYGY----ETL--------------A---LDEVWLIY----------------------------------GEFVS------MGQQPPRSLCLLP--L------KT---PEA-------------------------------------EEIAE------EA-------------GEPRCEYVYEPQ--EE---KLLAELLPRYVKVQIYRGMLDTSASEHAARMTAMDNATRNCNEMTNMLTLLYNKTRQASITSELIDIV-GGAEALKG--------------------------------------------------------------------------------   [294]
De_retSR    ---------------------------------------------------MP---SLKDVKNKIAGVKKTKQITRAMNMVASAKLRRAQDRIVRFRPYAEKFYDILGDL----------SARADHDA--------------------HP------LLE--VREEI--QNVGIVLITSDKGLCGSFNMNLIQQA-LKLAEAKHNEG-KS---VTFYCVGKKGR--DAVRK------------------------R------G--YTLATAHVDE-M---NVFDFSLANSIGTEVIDAY----LDG--------------S---LDEVHLVY----------------------------------GEFVT------LIRQNPRQLQMLP--I------VT-------------------------------------------EGEAE------ET-------------GAAS-EYIYEPS--VE---GLLAEILPRFIKVQVYRGLLDTSASEHAARMTAMDNATNNCDDMISSLTLVYNKTRQAAITTELMDIV-GGAEALQ---------------------------------------------------------------------------------   [289]
De_vulSR    ---------------------------------------------------MP---SLKDVKVKIAGVKKTKQITKAMNMVASAKLRGAQQRIERFRPYAEKFYGMLGDL----------ASKADGSA--------------------HP------LLE--VRDEI--KTCGIVLATSDRGLCGSFNANLISTA-LKLAKQKAAEG-KT---VKFYCVGKKGR--DTIRK------------------------A------D--FEVVTAIADQ-M---GSFDFQLANKLGLEVINHY----LTG--------------E---LDEVVLVY----------------------------------GEFVS------TAKQLPITLPILP--I------AS-------------------------------------------EKKDE------AE-------------AAPSKEYIYEPA--VE---GLLAELLPRFIKVQIYRGLLDTSASEHAARMAAMDNATRSCDDMIGALTLLFNKTRQASITRDLMDIV-GGAEALKG--------------------------------------------------------------------------------   [291]
De_salSR    ---------------------------------------------------MA---SLKDVQNQIVSIKKTKQITKAMNMVASAKLRGAQDRIERFRPYADKFYEMLGDL----------AAGADSSV--------------------HP------LLE--VHEEI--KTVGIVLTTSDRGLCGSFNANMINAA-LKKAAEKKAEG-KA---VKFYCVGKKGA--AAIKK------------------------T------E--YEIVEAYNDD-M---THFDFNLAASIGNKVIDAY----LAE--------------E---LDEVFLVF----------------------------------GEFVN------VASQPPNTLQILP--M------SSDAAGEE-------------------------------------GESGA------NS------------------EYIYEPS--VE---GLLAELLPRFVKVQVYRGLLDTSCSEHAARMAAMDNASRACDDMTETLTLLYNKTRQAAITADLMDIV-GGAEALKG--------------------------------------------------------------------------------   [292]
De_bacSR    ---------------------------------------------------MA---SLRDIQNKIVGVKKTKQITKAMNMVASAKLRGAQGRIERFRPYADKFNDILIDL----------ASRADASA--------------------HP------LLE--KREVI--QNIGIVLVTSDKGLCGSFNANLCNAA-NRLAKQKEAEG-KT---VKFICIGKKGR--DFIRK------------------------T------K--FEITTAYAEN-M---THFDFQLASETGNLVIDGY----LSG--------------Q---FDEVHIVY----------------------------------GKFVN------IARQEATSSQILP--A------ETPEVEAP-------------------------------------AGASS--------------------------EYIFEPS--VE---GLLAELLPRYVKVQMYRGLLDTSASEHAARMSAMDNATKNCDEMVGSLTKVYNKARQSSITTQLMDIV-GGAEALKG--------------------------------------------------------------------------------   [290]
De_thiSR    ---------------------------------------------------MA---SFREIQRKIGAVKKTKQITKAMNMVASAKLRGAQQRIERFRPYAEKYYEILSDL----------SSRVDSSI--------------------HP------LLE--KREEI--NNVGIIVVTSDKGLCGSFNANLCQMG-ARLAREKKDQG-QQ---VKFLCVGKKGR--DFFRK------------------------R------G--YELLEAYPEV-M---NNFDFQLANDIGTRVINSY----LEK--------------D---LDEVHLIF----------------------------------GEFHS------MVKQVPTASQVLP--V------VQ---AEVA------------------------------------EAEGP------QS------------------EYLFEPS--VE---GLLAEILPRYIKVQVYRGLLDTSCSEHAARMTAMDNATKNCDEMVDQLTLAYNKARQAAITTELMDIV-GGAEALKQG-------------------------------------------------------------------------------   [291]
De_proSR    ---------------------------------------------------MP---GLKDVKNKIAGVKKTAQITKAMNMVASAKLRGAQEKMERFRPYAAKFAEAMRDL----------SGGMESTD--------------------LP------LM---EVREV--KTVEIVVVTSDRGLCGSFNANIIKTA-DKLRKQYEAEG-KN---VTFVTVGKKGT--QVFKK------------------------S---------GKLRRSFVDI-M---GSFQMFNAREISQNITEAF----LAG--------------E---SDQVDIVY----------------------------------GKFYS------VAVQKPEVEELLP--I------KPLVAEQD-------------------------------------EAQST---------------------VGTGGAYTYEPD--PN---EIMEVLLPLFLNVQIYHAMLEVGASEHAARMTAMDNATNACKDMITALTRLYNKARQAAVTGELMDIV-GGAEALK---------------------------------------------------------------------------------   [292]
De_psySR    ---------------------------------------------------MP---SLKEVKTKITGVKKTSQITKAMNMVAASRLRGAQDKMESFRPYASKFSEAMSNL----------SGGGNTNA--------------------FP------LM---DVRDV--KTVELIVVTSDRGLCGSFNANVVKLT-EKKMAQYRAEG-KK---VSLICIGKKGY--QLLRK------------------------S---------GAVRENYSDI-M---AHFSINNAREIASDVADNF----LKG--------------T---ADKVEIIY----------------------------------GAFKS------VAVQAPVAEDLLP--I------QP---VVS-------------------------------------SEPAG------EQ-------------TMSG-DYIYEPS--SE---EIMDAMQPLYLNVLVYHAMLEVGASEHAARMTAMDNATTACRDIVSNLTIVYNKARQAAVTNELMDIV-GGAEALK---------------------------------------------------------------------------------   [290]
Ge_ferFR    ---------------------------------------------------MA---GLQDIRRRIRSVKNTQQVTKAMKMISAVKLRKSQERLVALRPYAGKMMDVVRRV--------VGRIGGDAEI--------------------QPGSAAQAFLA--PRE-E--KRIRVVLVASDKGLCGGFNANVLKAA-TAFVEQTSSEI------VHLDVVGKRAA--EWARK------------------------R------K--LNAAREYLNV-P---ITGFQHVVTEISEGAAAQY----HAG--------------E---IDALYVIY----------------------------------NYFNS------PVAQTPTVFKVFP--M------EL-------------------------------------------DRRAE------GR-----D-------AIEV-SHLLEPD--PN---AVLETLLPRFVETELLRNLLESSASEHGARMAAMDKASNNAGEMIAKLTLTMNKIRQASITNQIIEIV-SGANA-----------------------------------------------------------------------------------   [293]
Gl_vioOP    ---------------------------------------------------MP---NLRGIRDRIKSVKNTQKITKAMRLVAAARVRRAQEQVLAGRPFADRLVGLLFRL--------RSRLRFEDVQ--------------------SP------LM---ERRDV--QKVLVLVIAGDRGLCGAYNSNIIRRT-VQYLRELQQQG-KQ---FALYLVGNKAI--SFFRR------------------------S------N--FPIAKTLTNV-D-P-NTPLEGANQLITDDILAPF----LSG--------------E---YDQVELVY----------------------------------TRFVS------LISSRPTVQTLLP--L------DP---DAL--GQEDETFKLITKGGGFEVLRE--------------KQQVR------TE-----P-------EFAA-DTIFEQD--PT---QLLDALLPLYLTSEVLHALQESSASELAARMTAMSAASDNAKKLLSTLTIVYNKARQASITQEILEVV-SGANA-----------------------------------------------------------------------------------   [314]
Pr_marOP    ---------------------------------------------------MA---NLKEIRDRIVSVKNTRKITEAMRLVAAAKVRRAQDQVLKSRPFADKLARVLENI--------QSRVQFEAVD--------------------SP------LL---SKREV--KSISLVCITADRGLCGGYNTNIIKKV-EIRYAELVKQG-FQ---PNLILVGKKAI--GFFQN------------------------R------KDRYVIKSTFKEL-E---QVPTVKDSEGITNEILAEF----LSE--------------N---SDRVEIIY----------------------------------TKFIT------LVSCAPVVQTLLP--L------DP---QGI-AEENDEIFRLTTKDSKLLVEKS--------------NIEKS------DS-----E-------KLPS-DIVFEQS--PD---QLLDSLLPLYLQNQVLRALQESAASELACRMTAMNNASDNAKELASTLNLTYNKARQAAITQEILEVV-GGSVV-----------------------------------------------------------------------------------   [316]
Sy_RCCOP    ---------------------------------------------------MA---NLKEIRDRIKSVKNTRKITEAMRLVAAAKVRRAQDLVLRSRPFADRLARVLESL--------QSRIALESAD--------------------TP------LL---QARDP--RHITLVAMTGDRGLCGGFNANIIKRT-EQRFAELKASG-YE---VALITVGRKVD--TYFQN------------------------R------N--YPITASFTGL-D---QLPTSTDALQVSDAVQAEF----LGG--------------A---TDRVELIY----------------------------------TKFIN------LVSTKPVSQTLLP--L------DP---QGI-ASPDDEIFRFVTKEGELGVERS--------------SASNQ------ED-------------KLKS-DLVFEQS--PS---QLLDVLLPLYLQNQVLRSLQESAASELASRMTAMNNASDNAKALAKELTLDYNKARQAAITQEILEVV-GGASAMA---------------------------------------------------------------------------------   [315]
Sy_931OP    ---------------------------------------------------MA---NLKEIRDRIKSVKNTRKITEAMRLVAAAKVRRAQEQVLRSRPFADRLARLLENL--------QARMRFEDAD--------------------AP------LL---EQRAV--QTITLMAVTGDRGLCGGYNSNIIKRT-EKRFAELQRQG-YK---VALVLIGRKAI--SYFTN------------------------R------N--YPIQATFTGL-E---QVPTADEAGSIASEIFAEF----LSE--------------T---SDRVEIIF----------------------------------TKFIN------LVSCKPVVQTLLP--L------DP---QGI-AEADDEIFRLTTKEGRLSVEAG--------------SAPEN------SQ-----P-------ALPS-DIVFEQS--PD---QLLNALLPLYLQNQLLRSLQESAASELASRMTAMNNASDNAKELAKTLTLDYNKARQAAITQEILEVV-GGSAAAGA--------------------------------------------------------------------------------   [317]
Sy_780OP    ---------------------------------------------------MA---NLKEIRDRIKSVKNTRKITEAMRLVAAAKVRRAQEQVLRSRPFADRLARLLENL--------QARMRFEDAD--------------------AP------LL---EDRPL--ETVTLMAVTGDRGLCGGYNANIIKRT-EQRFEELQSKG-YK---VNLVLIGRKAI--SYFTN------------------------R------S--YPIQATFTGL-E---QVPTADEAGSVANEVFAEF----LSE--------------T---TDRVEIIF----------------------------------TKFIN------LVSCKPVVQTLLP--L------DP---QGI-ADADDEIFRLTTKDGDLRVETG--------------SAPAN------AQ-----P-------ELSS-EIVFEQS--PD---QLLNALLPLYLQNQVLRSLQEAAASELASRMTAMNNASDNAKALAKTLTLDYNKARQAAITQEILEVA-GGAAAVG---------------------------------------------------------------------------------   [316]
Sy_990OP    ---------------------------------------------------MA---NLKDIRDRIKSVKNTRKITEAMRLVAAAKVRRAQEQVLRSRPFADRLSRILENL--------QSRMRFEEAD--------------------AP------LM---EQRTV--ETITLVAITGDRGLCGGYNANIIKRT-EQRFAELKGKG-FN---VKLVVIGSKAI--SYFSN------------------------R------D--YPIQAKITGL-E---QVPTADEANTIATDMLAEF----MAA--------------G---TDRVEMVF----------------------------------TKFIN------LVSCKPVLQTLLP--L------DP---QDI-ADPEDEIFNLTTDQGRLTVEPG--------------TSSAN------TA-----P-------KIPS-DIVFEQS--PD---QLLNALLPLYLQNQLLRCLQESAASELASRMTAMNNASDNAKELAKTLTLDYNKARQAAITQEILEVV-GGSAAAGG--------------------------------------------------------------------------------   [317]
Sy_810OP    ---------------------------------------------------MA---NLKEIRDRIKSVKNTRKITEAMRLVAAAKVRRAQEQVLRSRPFADRLARILENL--------QSRMRFEDAS--------------------SP------LM---EQRDV--ETITLVSVTGDRGLCGGYNANIIKRT-EQRFAELTGKG-FK---VKLVLIGNKAI--GYFTK------------------------R------D--YPVQATFSGL-E---QVPTADEANTISTDVLAEF----IGA--------------G---TDRVELIF----------------------------------TKFIN------LVSCKPVVQTLLP--L------DP---QDI-ADPEDEIFRLTTKDGRLTVEPG--------------AGPAN------TE-----P-------KIPS-DIVFEQT--PE---QLLNALLPLYLQNQLLRSLQESAASELASRMTAMNNASDNAKELAKTLTLDYNKARQAAITQEILEVA-GGAAAVG---------------------------------------------------------------------------------   [316]
Sy_960OP    ---------------------------------------------------MA---NLKEIRDRIKSVKNTRKITEAMRLVAAAKVRRAQEQVLRSRPFADRLARILENL--------QSRMGFEDAA--------------------SP------LM---QQRNV--ETITLVAVTGDRGLCGGYNANIIKRT-EQRFAELKGKG-FD---VKLLLIGTKAI--GYFTR------------------------R------D--YPIQATFSGL-E---QVPTADEANTISTDLLAEF----LAE--------------S---TDRVELIF----------------------------------TKFIN------LVSCKPVVQTLLP--L------DP---QDI-ADPEDEIFRLTTKDGLLTVEPG--------------AGPAN------TE-----P-------KIPS-DIVFEQT--PE---QLLNALLPLYLQNQLLRSLQESAASELASRMTAMNNASDNAKELAKTLTLDYNKARQAAITQEILEVA-GGAAAVG---------------------------------------------------------------------------------   [316]
Sy_JA3OP    ---------------------------------------------------MA---NLKRIRDRIKAVKNTRKITEAMRLVAAARVRRAQEQVMATRPFADRLAQVFYRL--------QTRLRLEDVD--------------------LP------LL---KQRPI--ETVGLLVVAGDRGLCGAYNANVIKRT-EERVRELQETG-QQ---VRLYLVGRKAV--QYFQR------------------------R------S--APIAKTYVNL-S---QIPTAAEAAQIGDELLSAF----LSE--------------K---VDKVELIY----------------------------------TRFVS------LISSRPVVQSLLP--L------DP---TRL-AARDDEIFNLLVRGGEFTVERS--------------KIVAA------VS-----A--------PPP-DMIFEQD--PV---QILDALLPLYLNNQLLRALQEAAASELAARMTAMSNASDNATELIRTLGLAYNKARQAAITQEILEVV-AGAEAL----------------------------------------------------------------------------------   [314]
Sy_JA2OP    ---------------------------------------------------MA---NLKRIRDRIKAVKNTRKITEAMRLVAAARVRRAQEQVMATRPFADRLAQVFYRL--------QTRLRLEDVN--------------------LP------LL---KQRPI--QTVGLLVVAGDRGLCGAYNANVIKRT-EERVRELQETG-QQ---VQLYLVGRKAV--QYFQR------------------------R------S--APIAKTYVNL-S---QIPTAAEAAQIGDQLLAAF----LSE--------------K---VDKVELLY----------------------------------TRFVS------LISSRPVVQSLLP--L------DP---SRL-ATQDDEIFRLLVRGGEFTVERS--------------KVIAA------VS-----A--------PPQ-DMIFEQD--PV---QILDALLPLYLNNQLLRALQEAAASELAARMTAMNNASDNASELIRTLGLAYNKARQAAITQEILEVV-AGAEAL----------------------------------------------------------------------------------   [314]
Sy_680OP    ---------------------------------------------------MP---NLKAIRDRIQSVKNTKKITEAMRLVAAAKVRRAQEQVLSTRPFADALAQVLYNL--------QNRLSFAETE--------------------LP------LF---EQREP--KAVALLVVTGDRGLCGGYNVNAIKRA-EQRAKELKNQG-IA---VKLVLVGSKAK--QYFGR------------------------R------D--YDVAASYANL-E---QIPNASEAAQIADSLVALF----VSE--------------T---VDRVELIY----------------------------------TRFVS------LISSQPVVQTLFP--L------SP---QGL-EAPDDEIFRLITRGGKFQVERE--------------KVEAP------VE-------------SFPQ-DMIFEQD--PV---QILEALLPLYNTNQLLRALQESAASELAARMTAMSNASDNAGQLIGTLTLSYNKARQAAITQELLEVV-AGANSL----------------------------------------------------------------------------------   [314]
Mi_aerOP    ---------------------------------------------------MP---NLKAIRDQIQSVKNTKKITEAMRLVAAAKVRRAQEQVLCTRPFADALAQVLYNL--------QGRLAFSDVN--------------------LP------LL---AQREV--KTVALLVVTGDRGLCGGYNTNVIRRA-EQRMNELKEQG-IN---YQLVVAGRKAA--QYFER------------------------R------N--APIAAKFINL-E---QIPTADEAGTIGDELLSLF----LSE--------------T---VDRVELIY----------------------------------TRFIS------LISATPVIQTLLP--L------TT---QGL-AVQDDEIFRLVTKEGKFKVQRE--------------KMASQ------PA-----Q-------VFPQ-DMIFEQN--PV---QILDSLLPLYLNNQLLRALQESAASELAARMTAMSNASENASELIGTLSRTYNKARQAAITQELLEVV-AGANAL----------------------------------------------------------------------------------   [315]
un_cyaOP    ---------------------------------------------------MA---NLKAIRDRIDSVKNTKKITEAMRLVAAAKVRRAQERVVSTRPFANILANVLYNL--------LNRLKYGDVD--------------------LS------LL---KQRAV--KTVAIVVISGDRGLCGGYNSYVIRRA-EKRIKELQDKG-IN---PCLITIGRKST--QYFSK------------------------R------K--ISVKAKYIGL-E---QIPTSDDAMPIADELISLF----LSE--------------T---VDRVELVY----------------------------------TRFVS------LINSSPVVQTLAP--L------NL---QGL-EPEDDEIFRLITREGEFQVERQ--------------TIE-K------PV-----H-------NLSQ-DMIFEQD--PV---QILDALLPLYINNQLLRALQESAASELAARMTAMSNASENATQLAGSLTMSYNKARQASITQQLMEVV-AGANAL----------------------------------------------------------------------------------   [314]
Cy_511OP    ---------------------------------------------------MP---NLKAIRDRIQSVKNTKKITEAMRLVAAAKVRRAQEQVISTRPFADALANVLFNL--------LNRLKFGDVS--------------------LP------LL---QQRDV--KTVGIVVVSGDRGLCGGYNSYVIRRA-EQRIKELKEQG-VN---YRLVTIGRKAT--QYFSR------------------------R------E--APIESKYTGL-N---QIPTADEAATIADELLSLF----LSE--------------T---VDRVELIY----------------------------------TRFVS------LISSRPVVQTLAP--L------TM---QGL-ETEDDEIFRLITREGKLQVERE--------------TVTQT------MS-------------SFPQ-DMIFEQD--PV---QILDALLPLYINNQLLRALQEAAASELAARMTAMSNASDNAGQLIGTLTLSYNKARQAAITQQLMEVV-AGANAL----------------------------------------------------------------------------------   [314]
Cy_880OP    ---------------------------------------------------MP---NLKAIRDRIQSVKNTKKITEAMRLVAAAKVRRAQEQVIATRPFADALANVLYNL--------LNRLQYGDVS--------------------LP------LL---QQRQV--KTVALVVVSGDRGLCGGYNTYVIRRA-EQRQKELEAQG-IN---YRLITIGRKAT--QYFSR------------------------R------Q--APIEKTYVGL-N---QIPTADEAGSIADELLSLF----LSE--------------T---VDRVELIY----------------------------------TRFVS------LISSRPVVQTLLP--L------TV---QGL-EVEDDEVFRLITRDGKLRVERE--------------TIAQE------VS-------------SFPQ-DMIFEQD--PI---QILDALLPLYINNQLLRGLQEAAASELAARMTAMSNASDNAGQLIGTLTLSYNKARQAAITQQLMEVV-AGANAL----------------------------------------------------------------------------------   [314]
Sy_700OP    ---------------------------------------------------MP---NLKGIRDRIQSVKNTKKITEAMRLVAAAKVRRAQEQVTSTRPFANTLLQVLYSL--------KSRLRLEEAD--------------------LP------LL---KQREV--KCVGLLVITGDRGLCGGYNANIIRKA-ERRAKELAAAG-IN---YKFVLVGRKAV--QYFQN------------------------R------Q--APVAKTYAGL-E---QIPSAAEASDIADELLSLF----LSE--------------E---VDKIELIY----------------------------------TRFVS------LISSQPVVQTLLP--L------VP---EAL-TNPDDETFNLITRGGKFQVERE--------------KVATE------VK-------------ELPA-DMIFEQD--PK---DILNALLPLYLSNQLLRALQEGAASELAARMTAMNNASDNASDLMKTLTLSYNKARQAAITQELSEVV-AGANAL----------------------------------------------------------------------------------   [314]
Ac_marOP    ---------------------------------------------------MP---NLKSIRDRISTVKNTKKITEAMRLVAAAKVRRAQEQVTATRPFADRLAQVLYGL--------QARLKFEEVE--------------------LP------LL---QERAL--RKVCLLVVTGDRGLCGAYNSSVIKRA-EERSNELKAKG-ID---YTFVLVGRKAI--QYFQR------------------------R------D--QPIEATYGGL-E---QIPTAQEASEIADELLSLY----LSE--------------E---VDHVELIY----------------------------------TRFIS------LVNSRPVVQTLLP--L------DP---DALVVAEEDEVFRLTTRGGQFQVERE--------------RMERG------TP-----Q-------EMPS-DMIFEQN--PI---QILDALLPLYLNNQLLRALQESAASELAARMTAMNNASDNASELIGTLTLSYNKARQAAITQELLEVV-GGAEALN---------------------------------------------------------------------------------   [317]
Th_eloOP    ---------------------------------------------------MA---NLKAIRDRIKTIKDTRKITEAMRLVAAAKVRRAQEQVMASRPFADRLAQVLYSL--------QTRLRFEDVD--------------------LP------LL---AKRPV--KTVALLVVTGDRGLCGGYNTNVIRRA-KERLQELEAEG-LK---YTLVIVGRKAA--QYFQR------------------------R------D--YPIDAVYSGL-E---QIPSASEAGQIASELLSLF----LSE--------------T---VDRVELIY----------------------------------TKFVS------LISSKPVVQTLLP--L------DP---QGL-ETADDEIFRLTTRGSHLEVNRE--------------KVTST------LP-----A--------LPS-DMIFEQD--PL---QILDALLPLYLNNQLLRALQEAAASELAARMTAMNNASDNAQALIGTLTLSYNKARQAAITQEILEVV-AGAEALR---------------------------------------------------------------------------------   [315]
Sy_eloOP    ---------------------------------------------------MA---NLKAIRDRIKSVRNTRKITEAMRLVAAAKVRRAQEQVLSTRPFADRLAQVLAGL--------QQRLQFENVD--------------------LP------LL---QRREV--KTVALLVVSGDRGLCGGYNSNVIRRA-EQRARELSAQG-LD---YKFVIVGRKAG--QYFQR------------------------R------E--QPIEATYSGL-E---QIPTAQEANDIADQLLSLF----LSG--------------T---VDRVELVY----------------------------------TKFLS------LVASNPVVQTLLP--L------DP---QGL-ASSDDEIFRLTTRGGSFTVERE--------------KLTSE------VA-------------PLPR-DMIFEQD--PA---QILSALLPLYLSNQLLRALQEAAASELAARMTAMNSASDNANALVGQLTLVYNKARQAAITQELLEVV-AGAEALNG--------------------------------------------------------------------------------   [316]
Mi_chtOP    ---------------------------------------------------MP---NLKAIRDRIKSVKNTQKITEAMRLVAAAKVRRAQQQVTSTRPFADRLAQVLYGL--------QNRLQFEDVD--------------------LP------LL---KQRDV--KSVGILVVSGDRGLCGGYNNNVIRRA-ENRAKELQKEG-ID---YKYVLIGRKAI--QYFER------------------------R------E--QPIDAKYTGL-E---QIPTAPEASMIADELLSLF----LSE--------------E---VDRVELVY----------------------------------TKFVS------LISSRPVVQTLLP--L------TA---QGL-EAQDDEIFRLTTRGGNFEVQRE--------------KVTTE------NR-------------ALSR-DMIFEQD--PV---QILDALLPLYLNNQLLRALQESAASELAARMTSMNNASDNATELIGTLSLSYNKARQASITQELLEVV-GGASALGG--------------------------------------------------------------------------------   [316]
No_azoOP    ---------------------------------------------------MA---NLKAIRDRIQSVKNTKKITEAMRLVAAARVRRAQEQVIATRPFADRLAQVLYGL--------QTRLRFEDVN--------------------LP------LL---RKRAV--KSVALLVISGDRGLCGGYNGNVIRRA-ENRVKELQAEG-ID---TSLVVVGRKAA--QYCQR------------------------R------N--YKIDATYSGL-E---QIPTAAEATNIADELLSLF----LSE--------------K---VDRIELVY----------------------------------TKFVS------LVSSRPVVQTLLP--L------NT---QGL-EAADDEVFRLTTRGGQFQVERE--------------KVVSQ------VK-------------ALPR-DMIFEQD--PV---QILDSLLPLYLSNQLLRALQESAASELAARMTAMSNASENAGELISTLTLSYNKARQAAITQELLEVV-GGAEALT---------------------------------------------------------------------------------   [315]
No_punOP    ---------------------------------------------------MA---NLKAIRDRIQSVKNTKKITEAMRLVAAARVRRAQEQVLATRPFADRLAQVLYGL--------QSRLRFEEAN--------------------LP------LL---RKREV--KSVGLLVISGDRGLCGGYNNNVIRRA-ENRAKEIKAEG-LN---YQFVLVGRKST--QYFQR------------------------R------D--QPIDATYSGL-E---QIPTAAEANQIADQLLSLF----LSE--------------E---VDRIELIY----------------------------------TRFLS------LVSSRPVVQTLLP--L------DP---QGL-EAADDEIFRLTTRGGKFEVERE--------------KVASQ------VR-------------PLAP-DMIFEQD--PV---QILDSLLPLYLSNQLLRALQESAASELAARMTAMSNASENAGELINTLTLSYNKARQAAITQELLEVV-GGAEALT---------------------------------------------------------------------------------   [315]
No_712OP    ---------------------------------------------------MP---NLKSIRDRIQSVKNTKKITEAMRLVAAARVRRAQEQVIATRPFADRLAQVLYGL--------QTRLRFEDVD--------------------LP------LL---KKREV--KSVGLLVISGDRGLCGGYNTNVIRRA-ENRAKELKAEG-LD---YTFVIVGRKAE--QYFRR------------------------R------E--QPIDASYTGL-E---QIPTADEANKIADELLSLF----LSE--------------K---VDRIELVY----------------------------------TRFVS------LVSSRPVIQTLLP--L------DT---QGL-EAADDEIFRLTTRGGQFQVERQ--------------TVTSQ------AR-------------PLPR-DMIFEQD--PV---QILDSLLPLYLSNQLLRALQESAASELAARMTAMSNASENAGELIKSLSLSYNKARQAAITQELLEVV-GGAEALT---------------------------------------------------------------------------------   [315]
An_varOP    ---------------------------------------------------MP---NLKSIRDRIQSVKNTKKITEAMRLVAAARVRRAQEQVIATRPFADRLAQVLYGL--------QTRLRFEDVD--------------------LP------LL---KKREV--KSVGLLVISGDRGLCGGYNTNVIRRA-ENRAKELKKEG-LD---YTFVIVGRKAE--QYFRR------------------------R------E--QPIDASYTGL-E---QIPTAEEANKIADELLSLF----LSE--------------K---VDRIELVY----------------------------------TRFVS------LVSSRPVIQTLLP--L------DT---QGL-EAADDEIFRLTTRGGQFEVERQ--------------TVTTQ------AR-------------PLPR-DMIFEQD--PV---QILDSLLPLYLSNQLLRALQESAASELAARMTAMSNASDNAGELIKSLSLSYNKARQAAITQELLEVV-GGAEALT---------------------------------------------------------------------------------   [315]
Tr_eryOP    ---------------------------------------------------MP---NLKAIRDRIKSIKNTKKITEAMRLVAAAKVRRAQEQVIGTRPFADRLAQVLYGL--------AERLQFESLD--------------------LP------LL---QKREA--KTVGLLVISGNRGLCGSYNTNVIKRA-EMRARELTQQG-IN---CQYVLIGRKAI--QYFQR------------------------R------E--VPILNTYDNP-E---KIPTADNASVVADEILAGF----MAG--------------S---IDRVELIF----------------------------------TRFIS------LISSKPVIQTLLP--L------DP---QGL-EVKDDEIFRLTSKGGEFEVSRE--------------TVSAA------VK-------------SFPR-DMIFEQD--PI---QILDALLPLFLTNQLLRAWQESSASELASRMTAMSNASDNASELAGTLTLAYNKARQAAITQEILEVV-GGANAL----------------------------------------------------------------------------------   [314]
Ar_plaOP    ---------------------------------------------------MS---NLKAIRDRIQSVKNTKKITEAMRLVASAKVRRAQEQVLATRPFADRLAGVLYGL--------QGRLQFEDVE--------------------CP------LL---QQREV--KKVGLVVLAGNRGLCGAYNSNIIKRA-EARAAELKAEG-LE---YSYLLVGRKAI--QHFTR------------------------R------D--APISQCRDNP-E---KTPDLQKVSSAADEILTWF----ESG--------------A---VDRVELIY----------------------------------TKFVS------LISSRPVTQTLLP--L------DL---QGL-EAQDDEVFRLTSKGGKFDVTRE--------------KVSVE------PE-----A--------LAQ-DMIFEQD--PV---DILNALLPLFLTNQLLRAWQESTASELAARMTAMSNASDNASDLVKTLTLSYNKARQASITQQILEVV-GGAVALEN--------------------------------------------------------------------------------   [316]
Ly_810OP    ---------------------------------------------------MS---NLKAIRDRIASVKNTKKITEAMRLVASAKVRRAQEQVLATRPFADKLAGILYAL--------QSRLKFENID--------------------SP------LL---EQREV--KKVGLLVISGNRGLCGTYNSNIIKRA-ESRAQELTAEG-VD---YTYILVGRKAI--QYFQR------------------------R------N--VPIQRTAENP-E---KTPAGDKVADAAEEVLSLF----LSG--------------E---VDRVELIY----------------------------------TKFVS------LISSKPVVQTLLP--L------NF---QGL-EVQDDEVFRLTTNGGQLDVTRE--------------KVAVT------PT-------------IIPR-DMIFEQD--PV---QILDALLPLYLTNQLLRAWQESTASELAARMTAMSNASENAGELMKSLTLSYNKARQAAITQEILEVV-GGAEALQG--------------------------------------------------------------------------------   [316]
CNi_deHe    ---------------------------------------------------MP---SLQSLRRKIAAFKNTQKITKAMKMVAAAKLKRSQDRILAARPYAHKMRGVLSNL----------SQRVNRTS--------------------HP------LL---QKREG--KKIEILVVTSDRGLCGGFNGNIVRKS-SEFVRQCEAQG-LS---VNLSLIGRKGR--DYFRR------------------------R------S--WPIRQEWTGI-F---DKLTFEHAIDIGGDLTENF----VKG--------------T---FDELYVVY----------------------------------NEFKS------AIQQRVIVEKLFP--I------DA---AAE-FGA---------------------------------APSAT------GQ-----S-------AVGG-SYLYEPD--EG---ELLNALVPKHFQIQAYRILLESAAAEHGARMAAMDGATRNAGQLIKKVTLYYNKTRQAAITKELMDIV-GGAEALK---------------------------------------------------------------------------------   [295]
Ca_nitHe    ---------------------------------------------------MP---GMRDIKRKINSVKNTQKITKAMKMVSAAKMRKAQDAMNAAKPYARKLTELVNSI----------GSRVSKEM--------------------HP------FLQ--SKEEV--KSIGVIVVSSDRGLCGAFNNNIIKTF-SNFVRQHSDKQ------IKVITVGRKID--EFARK------------------------R------K--YNILDSYVTF-G---GRVRYDDAVAIGEKVNEYF----ISD--------------E---IDELYLIY----------------------------------NEFKS------IVYQTPKVIKLLPVSL------EE-------------------------------------------SSEVD------VV------------------DYLFEPN--PA---SLIKEILPKFLNFNIFSVLLESTAGEHGARMAAMDNATRNAGEFIRKLTLTYNKARQAAITKEILDIV-NGAEALK---------------------------------------------------------------------------------   [285]
De_desHe    ---------------------------------------------------MP---GMRDIKRKIASVKSTQKITKAMKMVSAAKLRRAQEAMEAARPYANKIYDVVTSI----------GKRVNPEL--------------------HP------FLK--AKENV--NSVCLVMFTSDRGLCGAFNANVIKAA-NKFIEENQDKE------VKLICVGRRGY--DFFRK------------------------R------D--VDILEKYTSF-G---GRVTFDDAVKIGETIVNNF----LEE--------------K---FDEVYILY----------------------------------NEFKS------IVYHVPRVVKILPLVF------EK-------------------------------------------TEDEV------LI------------------DYLYEPK--PD---ILLNNIMPKYINFTIFRALLESTAGEHGARMAAMDNATRNAGELIDKLVLSFNKARQAAITKEILDIV-NGAEALK---------------------------------------------------------------------------------   [285]
Ac_cryFR    ---------------------------------------------------MA---SLKALRNRIASVKSTQKITKAMKMVAAAKLRRAQAQAEAARPYATRMAAMMGAL---------AEGAAENPN--------------------AP----A-LLV--GNGAD--RTHLIVVVSADRGLAGPFNASINRAA-RARARKLEAEG-KQ---VRLFTVGRKGR--DFFRR------------------------D------M-REKIIGEANFV-G-K-KTIEFADAEAIANQIIAAF----NDG--------------K---FDVCTLMF----------------------------------NRFVS------VMSQVPSETPLIP---------ASAGQAAN-------------------------------------DNAGS---------------------DQPAGDYEIEPD--DG---TLLDRLLPRNLAVQIYSALLESAAGEQGARMTAMDNATRNAGEMINRLTLNYNRTRQANITKELIEII-SGAEAL----------------------------------------------------------------------------------   [296]
Sp_witHe    ---------------------------------------------------MA---SLKALKVRITSVKSTQKITKAMKMVAAAKLRRAQMAAEAGRPYAERLDAVMSSL---------ASKVTVGPQ--------------------SP----K-LLA--GTGND--QVHLLVVATSERGLAGAFNTNIVRAA-RKTADSLIAQG-KT---VKFYLIGKKGR--AVLQR------------------------L------FPGKIVHQVDQSH-I---KNVAFSDAHMVAEDLIGRY----SAG--------------E---FDVAHLFF----------------------------------AKFQS------ALVQEPTELQIIPVPL------TADTGAAA-------------------------------------TGASA--------------------------AVEYEPD--EE---AILTELLPRNVAVQLFRAMLENAASEQGSRMTAMDNATRNAGEMINKLTIQYNRTRQAAITTELIEII-AGAEAL----------------------------------------------------------------------------------   [294]
Az_B51AP    ---------------------------------------------------MP---NLKDLKNRIASVQSTRKITSAMKMVAASKLRRAQEQAEASGPYAERMGRMLSSL---------AANVQDSGN--------------------GP----K-LMT--GTGAD--KVHLLVVISSDRGLCGAFNGSIVREA-KRQITRLQGEG-KT---VKLLTVGRKGR--DQLRR------------------------E------F-ASLIVESYEDV-G-R-RRLGFSDADMVATKVLAMF----DAG--------------E---FDVCSVIF----------------------------------NKFKS------AISQIVTVQQLIPFAV------PGEAVAAT-------------------------------------DEVKP--------------------------LYEFEPD--EE---QILAELLPRNLSIQIYRALLESAASEQGARMTAMDNATRNAGDMINKLTITYNRTRQAYITKELIEII-SGAEAL----------------------------------------------------------------------------------   [294]
Rh_cenAP    ---------------------------------------------------MP---SLKDIRNRIGSVKSTQKITSAMKMVAASKLRRAQEQAEAGRPFADRMARMLASL---------AANVSGATG--------------------GP----R-LMT--GTGSD--QVHLLVVVTSDRGLCGGFNSTIVREA-RRTIKRLTGEG-RT---VKLLCVGRKGR--DLLRR------------------------E------Y-AGMIVHSFEDV-G-R-RRLSFADADRITAKVLELF----EAG--------------E---FDVATVIY----------------------------------NKFRS------AITQVVTAQQVIP--F------AP---AVA-------------------------------------TEPAE------TA-------------EAKP-LYEFEPN--EE---KILAELLPRNLAVQVYSALLESAASEQGARMTAMDNATRNAGDMIKKLTLVYNRTRQASITKELIEII-SGAEAV----------------------------------------------------------------------------------   [295]
Ma_magAP    ---------------------------------------------------MA---SLKDLRMKIVSVKSTRKITSAMKMVAASKLRRAQTAAEAARPFAERMERMLGTL---------AASLAGQSG--------------------AP----R-MIS--GTGFD--KVHLLVAVTADRGLCGGFNSSIVRAT-KAMAADLLKQG-KT---IKIMPVGRKAR--EQLRR------------------------D------Y-GQYMIEGFENL-G-R-KGIVFAEADQVASQISAMF----DAE--------------E---FDVCTVVY----------------------------------NKFKS------AIAQEVTRQQVIP--F------PVPEQAAK-------------------------------------SETGP------KA------------------IYEFEPS--EE---EILAEILPRNLATQMFRALLESQASEQGARMTAMDNATRNAGDMINALAIKYNRSRQAQITKELIEII-SGAEAL----------------------------------------------------------------------------------   [294]
Rh_rubAP    ---------------------------------------------------MA---SLKDLRSRITSVKSTQKITSAMKMVAASRLRRAQDTAEAARPYTQRMERMLGNL---------AASTAGMAG--------------------AS----P-LLG--GTGKD--NVHLIVALTANRGLCGGFNGSIIRAT-RTLVRELEAQG-KT---VKLLCIGKKGR--DGLKR------------------------E------F-PKQIIGGIADQ-S-S-KAIGFSDADRFSRLILDMF----QAG--------------E---FDVCTLVY----------------------------------NRFQS------AISQVVTRQQIIP--F------AV---PTT-VAA---------------------------------GNDND------RT-----A-------GPKA-IYEYEPS--EE---EILADLLPKNVAIQVFRGMLESFASEQGARMTAMDNATRNAGDMIKKLSLTYNRTRQAQITKELIEII-SGAEAI----------------------------------------------------------------------------------   [299]
Rh_capAP    ---------------------------------------------------MP---SLKDLKNRIVSVKNTRKITKAMQMVAAAKLRRAQESAEAARPYAERMNAVMSSL---------AGAVGSTDG--------------------AP----R-LLA--GTGSD--KVHLLVIMTGERGLCGGFNANIAKLA-KAKAMELLAQG-KT---VKILTVGKKGR--DALRR------------------------D------L--GQYYIDHIDL-S-DVKKLSYPVAQKISQNIIDRF----EAG--------------E---YDVATIFF----------------------------------SVFQS------VISQVPTAKQVIPAQF------ET-------------------------------------------DAASA------SA------------------VYDYEPG--DQ---EILTALLPRAVATAIFAALLENNASFNGAQMSAMDNATRNAGDMIDRLTIEYNRSRQAAITKELIEII-SGAEAL----------------------------------------------------------------------------------   [290]
Th_R2AAP    ---------------------------------------------------MP---SLKDLKTRIESVKSTRKITKAMQMVAAAKLRRAQEAAEASRPYTERFNAVMGAL---------ASSVGTGEG--------------------AP-----KLLS--GTGVD--NTHLLVVMTSERGLCGGFNGNIAKLV-RAKANELTAAG-KT---VKVLTVGKKGR--DALKR------------------------D------F--GDMFVGHVDL-T-EVKRVGYTDAQGIAKDVLARF----DAG--------------E---YDVATLFY----------------------------------SKFVN------VVTQIPTAQQVIPASF-----------EEA-------------------------------------EDASV------SA------------------MYDYEPS--EE---AILADLLPRGVATAIFSALLENGASEQGARMSAMDNATRNAGEMIDKLTVEFNRSRQAVITNELIEII-SGAEAL----------------------------------------------------------------------------------   [291]
Ro_denAP    ---------------------------------------------------MP---SLKDLKNRIESVKSTRKITKAMQMVAAAKLRRAQEAAEQSRPYTERFNAVMAGL---------AASVGGSDS--------------------AP-----KLLS--GTGSD--KVQLLIVMTSERGLCGGFNTNIAKLA-RAHAQKLQGEG-KD---VKILTVGKKGR--DQLKR------------------------D------L--GSLFIGHVDL-T-EIKRVSYVDAQGIAKDVLNRF----DVG--------------E---FDVATIFY----------------------------------AKFVN------VVSQIPTAQQIIPAKF-----------EQQ-------------------------------------EGEEA------ST------------------LFDYEPD--EE---AILADLLPRGVATQIFSALLENGASEQGARMSAMDNATRNAGEMIENLTIEFNRSRQAVITNELIEII-SGAEAL----------------------------------------------------------------------------------   [291]
Rh_sphAP    ---------------------------------------------------MP---SLKDLKNRIGSVKNTRKITKAMQMVAAAKLRRAQEAAEAARPFAERMTAVMTGL---------AGSVGSSES--------------------AP----R-LLA--GTGSD--KVQLLVVMTAERGLCGGFNSSIVRLA-RAHAAKLLAEG-KT---VKILTVGKKGR--EQLRR------------------------D------L--GQHFIGHVDL-S-EVKRMGYPVAQGIARDVLDRF----DKG--------------E---FDVATIFF----------------------------------ARFQS------VISQIPTAQQVIP--A------VF-------------------------------------------EGEGE------VN-----S------------LYDYEPS--EE---GVLADLLPRGVATQIFTALLENGASEQGARMSAMDNATRNAGDMINRLTIQYNRSRQAAITKELIEII-SGAEAL----------------------------------------------------------------------------------   [289]
Di_shiAP    ---------------------------------------------------MP---NLKDLKNRIESVKSTRKITKAMQMVAAAKLRRAQDAAEASRPYTERFNAVLAGL---------AASVGDSDS--------------------GP----R-LLV--GTGSD--QTHLLVVMTAERGLCGGFNSSIAKLA-RAHAEKLVAQG-KT---VKILTVGKKGR--EQLKR------------------------D------L--SKHFIGHVDL-S-EVKRVSYDNAADIAADVLGRF----DAG--------------E---FDVATIFF----------------------------------NRFQS------VISQIPTAQQIIPASF------EG------------------------------------------------------DADADAT-------------LYDYEPS--EE---AILADLLPRGVATQIFAALLENGASEQGARMSAMDNATRNAGDMIERLTIEYNRSRQAVITNELIEII-SGAEAL----------------------------------------------------------------------------------   [290]
Br_melHe    ---------------------------------------------------MP---SLKDLRNRIASVKATQKITKAMQMVAAAKLRRAQEAAEAARPYSQRMGAVLANI----------AQNVSGED--------------------AP-----ALMV--GTGKD--DVHLLVVCTAKRGLCGGFNSQIARLA-RDHARKLLAEG-KT---VKIITVGKKGA--DILRR------------------------E------F--SALLHDHVDLRE--VKQLAFVHADQIGHKIIKLF----EEG--------------A---FDVCTLFY----------------------------------SEFKS------VISQVSTAQQLIPASA------DN---EAE-------------------------------------METAG------DA------------------IYEYEPD--PA---AILSTLIPRNISVQIFRALLENVAGEMGAKMSAMDNATRNAGDMINKLSITYNRQRQAQITKELIEII-SGAEAL----------------------------------------------------------------------------------   [292]
Rh_legHe    ---------------------------------------------------MP---SLKDLKNRIASVKATQKITKAMKMVAAAKLRRAQEAAEAARPYSQRMGAVLANI---------AKAVTDADG--------------------AP-----TLMT--GTGQD--QVHLLVVCTAERGLCGGFNSQIARFA-REHVRKLVAEG-KT---VKIFTVGKKGY--DILRR------------------------E------F--ASLIIERKELRD--VKRVGFENADQIGKRIIEMY----AAG--------------E---FDVCTLFY----------------------------------SEFKS------VISQIPTAQRLIP--A------SAEAVQAE-------------------------------------DAEHA------GA------------------VYEYEPD--PA---SILEDLIPRNISVQIFRALLENVAGEMGAKMSAMDNATRNAGEMINKLTLSYNRQRQAQITKELIEII-SGAEAL----------------------------------------------------------------------------------   [294]
Me_radHe    ---------------------------------------------------MA---SLKDLRNRITSVKATQKITKAMQMVAAAKLRRAQMAAEAGRPYAEKMSAVLGNL---------AGNLVGGVG--------------------AP----K-LLS--GTGSE--QTHLLVVCTGDRGLAGAFNSSIVRLAVREYAQKLAAEG-KT---VKIMTVGKKGL--DALRR------------------------Q------Y--RDQIVESMDIRG-N-RPVDYEFAASIADKILTRF----EAG--------------E---FDVATLFY----------------------------------SEFRS------VISQIPTAQRLIPAEL-----------PAA-------------------------------------DTTAK------AA-------------AGNA-ALEFEPS--EE---AILETLLPKNLTVQIYRALLENAASEQGARMSAMDSATRNAGEMIKKQTLVYNRTRQAMITKELIEII-SGAEAL----------------------------------------------------------------------------------   [296]
Rh_palFO    ---------------------------------------------------MA---SLKDMRVRIASTKATQKITKAMQMVAASKLRRAQMAAEAARPYAEKMEAVISNI---------AGAAAGSPG--------------------AP----V-LLA--GNGKD--QVHLLLVCTGERGLSGAFNSSIVRLA-RERAYELMSQG-KT---VKFFCVGRKGY--EQLRR------------------------N------F--EKQIIDNVELRS-V-RQIGFVNAEDIAKKVIARF----NAG--------------E---FDVCTLFY----------------------------------SRFKS------VISQIPTAQQLIP--L---------------------------------------------------EVTAP------AA-------------GTVATSYEYEPE--ED---EILSGLLPRNLAVQIFRALLENNASFYGAQMSAMDNATRNAGEMIRKQTLVYNRTRQAMITKELIEII-SGAEAI----------------------------------------------------------------------------------   [291]
Su_aciFO    ---------------------------------------------------MA--GGLQELRRRIRSVQNTQQITRAMKLVAGAKLRRAEERARASRDYFDQIRAITARA----------VERSHGLG--------------------HP------LL---EVRPV--ETASMVVVTSDRGLAGPFNTNVLRRA-MLELNHVEAKR------KVVFAVGRKGR--DFFRY------------------------R------N--VSMIEEFIGL-G---DDPSYRQARAIADTVMARY----LER--------------E---VDAVYLTF----------------------------------TRYHN------AMSQEPVTLQLLPVVL------DE-------------------------------------------AVKGQ------DD-------------AGAHMGYVFEPD--PQ---EVFQDLLPRYVEMLIFGALLESKASEQGARMTAMDNASKNAEELIRRLILLRNRLRQAAITREIAELV-GGAEALK---------------------------------------------------------------------------------   [290]
Sa_rubHe    ---------------------------------------------------MA---NLRDIRNRIDSIENTKQVTRAMKMVAAAKLRRAQEKIFRARPYAYKIGELTNHL----------KQELDPTA--------------------HP------FFQ--APEEA--SGALVIVITADRGLCGSFNSDAINTA-EHLIETTYAET-QSADDLFMLCVGKKGH--KHFQK------------------------R------D--YRLVGDYKGV-F---DGLNFDVAQQVVEDAVEGF----ERG--------------I---WGEVKLVY----------------------------------NEFKN------TIVQNQIVEPLLP--IPEERFETPVMEEEA-------------------------------------DGFAL------PE-------------NGRAIDYIFEPG--AP---TLLDELVPRYLYYQVWRALLESNAAEQGARMVAMDNATSNAEELIEDLTLEYNRARQSAITRELLDIT-SGAEALEESG------------------------------------------------------------------------------   [308]
Ba_S5Het    ---------------------------------------------------MS---GFKEIKRRINSVKSTRQITKAMKMVSAAKLRKAQDAITNARPYATKMQDVIDSL----------SWRVSSDA--------------------HP------MLR--QAESV--KKIAVYVITSDRGLCGSFNGSVIRTA-KNFVRDRRAAG-QE---VDIYALGKKAR--DLFRR-------------------------------D--QGFQKAYTDI-S---QSYQFELLRPIINELNEKF----IDG--------------E---YDEVHVIF----------------------------------NRFVS------ALTQQPITHRLLP--L------SP---ADE-------------------------------------PDNVP------VE-------------ESQRLDYTYEPQ--DE---LLLAQLLPKHVEVQVHTMMLDSVASEHAARMTAMDSATNNASEMIDKLTLLYNRARQAAITTELTEII-AGAEAL----------------------------------------------------------------------------------   [291]
Pe_carFR    ---------------------------------------------------MA---NLKDIKKRISSVKSTQQITKAMKMVAAARFRKAQAAIMAARPYAAKMQQVLASL----------ALREDPAV--------------------HP------LLQ--KHERR--GRALVLVVSSDRGLCGGFNLNVAKST-AQLVTDNRDGF-DS---YELLVIGRKGR--EQLKM------------------------R------G--LIADKVYEDI-T---ADATYATAALIGQEVVEGY----EQG--------------R---FDAVYLVY----------------------------------NAFYS------AIRQEVSIDRLLP--I------TP---AEA-------------------------------------DDQTP------PV------------------QPLYEPA--RG---EVLASILPKHVEVQIYRALLESAASEHGARMSAMDSSSKNAGEMIDNLTLQYNRVRQAVITTELVEII-SGAASVQ---------------------------------------------------------------------------------   [288]
Pe_ca2FR    ---------------------------------------------------MA---NLKDIKKRISSVKSTQQITKAMKMVAAARFRKAQAAIMAARPYAAKMQQVLASL----------ALREDPAV--------------------HP------LLQ--KHERR--GRALVLVVSSDRGLCGGFNLNVAKST-AQLVTDNRDGF-DS---YELLVIGRKGR--EQLKM------------------------R------G--LIADKVYEDI-T---ADATYATAALIGQEVVEGY----EQG--------------R---FDAVYLVY----------------------------------NAFYS------AIRQEVSIDRLLP--I------TP---AEA-------------------------------------DDQTP------PV------------------QPLYEPA--RG---EVLASILPKHVEVQIYRALLESAASEHGARMSAMDSSSKNAGEMIDNLTLQYNRVRQAVITTELVEII-SGAASVQ---------------------------------------------------------------------------------   [288]
De_aceSR    ---------------------------------------------------MA---SLKDIKKRIGSVKNTQQITKAMKMVSAAKLRRAQDAVVAARPYADKMQDVLSSM----------AQRNAEAS--------------------HP------LL---EEREK--KRALIVIMTADRGLCGGFNSSIVKAA-EAFIRNQAEGY-EE---YTLRIIGRKGN--EGLKR------------------------RP-----G--LVIDKVYENL-T---GNITYATASLIGSEIVDDY----LED--------------K---YDGVFMMY----------------------------------NRFIS------AISQEVTTTQLLP--I------VP---EIS-------------------------------------EDEEP---------------------SYVA-DYIYEPS--SV---EVLSSILPKHIEVQLFRAMLESVASEHGARMSSMDSASKNASEMINKLTLQYNRARQAAITTELMEII-SGAESIK---------------------------------------------------------------------------------   [290]
Ge_bemFR    ---------------------------------------------------MA---NLKSIKKRIVSVKNTRQITKAMKMVSAAKLRRAQENVVAARPYAGKLAEVLERL----------AKTQESDA--------------------SP------LM---VKRDT--RRALLVVVTSDRGLCGGFNANLSKAA-ERFINERKGDF-SE---LSLMTIGRKGY--EFLRN------------------------R---------HTVRKHHGNI-F---STLSYHTAALIAAELVEGY----LAE--------------E---YDEVYVIY----------------------------------NAFKS------VMTQDITLEQLLP--V------TA---KTA-------------------------------------DTDEV------GT------------------EYIYEPS--KA---ALLDELLPKHIEVQVFKSLLESVASEHGARMTAMDSASKNATEMIGKLTLIYNRARQAAITTELMEII-SGSESIKG--------------------------------------------------------------------------------   [287]
Ge_metFR    ---------------------------------------------------MA---SLKSIKKRIVSVKNTRQITKAMKMVSAAKLRRAQENVVAARPYAKKLGEVLDRL----------AKSQDGSS--------------------SP------LL---QKRIS--QKALLVVVTSDRGLCGGFNANICKAA-ERFIREKKAEF-AE---ISVTTVGRKGF--EFLKN------------------------R---------QKIHKNYGNV-L---SNLSYPTAALLAQEVVEGY----VAE--------------E---YDEVYLLF----------------------------------NAFRS------VMSQDITLQQLLP--I------VP---EET-------------------------------------AEEEY------VP------------------EYIYEPS--KG---ELLDELLPKHIEVQVFKALLESVASEHGARMTAMDSASKNATEMIGKLTLQYNRARQAAITTELMEII-SGAESIKG--------------------------------------------------------------------------------   [287]
Ge_sulFR    ---------------------------------------------------MA---SLKSIKKRIVSVKNTRQITKAMKMVSAAKLRRAQENVVAARPYAKKLGEVLQRL----------AKSQDESG--------------------SP------LM---QQRLS--QKALLIVVTSDRGLCGGFNANICKAA-ERFIKEKKAEF-AE---ISVTTVGRKGY--EFLKN------------------------R---------QKIHKNYGNV-L---ANLSYPAAALLAQEMIEGY----IAE--------------E---YDEVYILF----------------------------------NAFKS------VMSQDITLEKLLP--I------AP---EAA-------------------------------------STEEY------AP------------------EYIYEPS--KG---ELLAELLPKHIEVQVFKALLESVASEHGARMTAMDSASKNATEMIGKLTLQYNRARQAAITTELMEII-SGAESIKG--------------------------------------------------------------------------------   [287]
Ge_FRCFR    ---------------------------------------------------MA---SLKSIKKRIVSVKNTGQITKAMKMVSAAKLRRAQENVVAARPYAAKLGEVLGRL----------SRNQDADS--------------------SP------LM---IKRTT--GKALLIVVTSDRGLCGGFNANLCKAA-ERFVKERGAEF-TD---LSIMTIGRKGY--EFLKN------------------------R---------QKIRKNFGTV-F---SNLNYQTAALLAQEVIQGY----LDE--------------E---FDEVFIIY----------------------------------NAFRS------VMSQDITLEQLLP--V------TP---PEA-------------------------------------ADEEY------AP------------------EYIYEPS--KS---ELLGELLPKHIEVQIFKSLLESVASEHGARMTAMDSASKNANEMIGKLTLQYNRARQAAITTELMEII-SGAESIKG--------------------------------------------------------------------------------   [287]
Ge_uraFR    ---------------------------------------------------MA---SLKSIKKRIVSVKNTRQITKAMKMVSAAKLRRAQENVVAARPYAKKLGEVLERL----------SKSQDVDG--------------------SP------LM---EKRQG--GKALLIIVSSDRGLCGGFNANICKAA-ERFAKERGSEF-TE---LSMMTIGRKGY--EFLKN------------------------R---------HKIYKNYANI-F---GTLNYQTAALIARELIDGY----LAE--------------E---YDEVYLLF----------------------------------NAFKS------VMTQDITLEQLLP--V------TP---EVA-------------------------------------AEEEY------AP------------------EYIYEPS--KA---ALLDELLPKHIEVQMFKAMLESVASEHGARMTAMDSASKNASEMIGKLTLQYNRARQAAITTELMEII-SGSESIKG--------------------------------------------------------------------------------   [287]
Ch_thaAP    ---------------------------------------------------MA---TLREIRTRIKSVKSTQQLTKAMKMVAAAKLRRAQDRALQARPYAAKLKELLDSL----------SGKVDTTI--------------------NP------LLT--PRSEV--KNVLVILVTSDRGLCGAFNTNIIKMA-QRLIDQDYADM-SRQGRVKMICAGRRGN--DFFRK------------------------R------G--YNVVYGYPNI-F---NQLDFNAAKEIVEKATELY----LSG--------------E---VDKVHVIY----------------------------------NEFKN------VVSPNLISEVFLP--I------APSKKDDA-------------------------------------GSDAA------RQ-----------NKLVPIVDYIYEPS--PE---AIINELVPKHLNTQLWRVLLESNAAEQASRMTAMDSATDNAKELLRSLSITYNRARQAAITKEILEIV-GGANALEQSA------------------------------------------------------------------------------   [304]
Ch_tepAP    ---------------------------------------------------MP---TLKDIRIRLKGVKSTQQVTKAMKMVAAAKLRRAQDRAIQARPYAGKLKEMLASL----------STKVDTSV--------------------NP------LLS--PREEV--NNVLVILVTSDRGLCGGFNANIIKMA-QRLIHEEYAAL-HAKGGVTMICAGTKGT--EFFRK------------------------R------G--YKLAAAYPGV-F---QNLSFDSAREIADKASKMY----LSG--------------E---VDRVVLVY----------------------------------NEFKS------VLAPNLRTEQLLP--I------TP---EGG-------------------------------------DAKTA------SS------------------EYLYEPS--PA---AIIDELVPKHLNTQLWRVMLESNAAEQAARMAAMDSATENAKELIRVLNISYNRARQAAITKELSEIV-AGADALKQ--------------------------------------------------------------------------------   [292]
Ch_parAP    ---------------------------------------------------MP---TLKDIRIRLKGIKSTQQVTKAMKMVAAAKLRRAQDRAIQARPYAGKLKEMLASL----------STKVDTSL--------------------NP------LLS--PREEV--NKVLVVLVTSDRGLCGGFNANIMKLA-QRVIHEDYAAQ-HAKGAVTMICAGTKGS--DFFRK------------------------R------G--YNVTKAYPGV-F---QNLDFSSAKEIAELASQMY----LKG--------------E---ADKVILVY----------------------------------NEFKS------VLAPNLRTEQLLP--I------AP---EEG-------------------------------------TEEAA------GS------------------EYLYEPS--PE---AIIDELVPKHLNTQVWRVMLESNAAEQAARMAAMDSATENAKELIRVLNISYNRARQAAITKELSEIV-AGADALKQ--------------------------------------------------------------------------------   [292]
Pr_aesAP    ---------------------------------------------------MA---TLKDIRTRIKGVKSTQQVTKAMKMVAAAKLRRAQESAVQARPYAAKLKEMLGSL----------STKVDTSL--------------------NP------MLS--ARDEV--GRVLVVLITSDRGLCGAFNTNIIKVA-QKVMTVDHADL-HKSGKVDLICAGSKGY--DFFRK------------------------R------D--YRILKGYPGV-F---QNLDFSVAKEIAEQASGMY----LRG--------------E---VDKVVVVY----------------------------------NEFKS------VLAPNLKSEVLLP--I------TP---EGSG------------------------------------DEGGS--------------------------DYIYEPS--PA---SIIDVLVPKHLNTQVWRMMLESNAAEQAARMAAMDSATENAKELLRLLNISYNRARQAAITTELSEIV-AGAEALQGT-------------------------------------------------------------------------------   [292]
Pe_lutAP    ---------------------------------------------------MP---TLKDIRVRIKGVKSTQQVTKAMKMVAAAKLRKAQERAVMARPYAAKLKEMLGSL----------SGKVDTSA--------------------SP------LLA--DRADA--SRVLVVLITSDRGLCGAFNTNIIKLA-HRTIHEEYAAA-YAAGNVQLICAGTRGF--DFFRK------------------------R------G--YSVLKGYPAV-F---QNLDFSTAREIAETASSMY----VKG--------------E---VDRVVVVY----------------------------------NEFKS------VLAPTLKAEVLLP--I-----------KSE-------------------------------------LPVAE------GG------------------DYIYEPS--PA---AIIEELVPKHLNTQVWGMMLESNAAEQAARMTAMDSATENAKELLRGLNISYNRARQAAITKELSEIV-GGADALQN--------------------------------------------------------------------------------   [290]
Ch_phbAP    ---------------------------------------------------MP---TLKDIRVRIKGVTSTQQVTKAMKMVAAAKLRRAQERAVMARPYAAKLSEMLGSL----------SAKVDTSE--------------------NP------LLS--GRSEV--RGALVILITSDRGLCGGFNTNIIKVA-QRVVNNEYGEL-NAAGRLSMICAGTRGF--DFFRK------------------------R------G--YTILKGYPSV-F---QNLDFSTAQEIAETASSMY----LKG--------------E---VDKVVVVY----------------------------------NEFKS------VLAPVLKAETLLP--I-----------SSE-------------------------------------ENEGD------RG-----G------------DYIYEPS--PS---AIISELVPKHLNTQVWRMMLESNAAEQAARMTAMDSATENAKELLRTLNISYNRARQAAITKELSEIV-GGADALQN--------------------------------------------------------------------------------   [291]
Ch_chlAP    ---------------------------------------------------MA---TLKDIRVRIKGVKSTQQVTKAMKMVAAAKLRRAQDRAIMARPYASKLKEMLASL----------SAKVDTSV--------------------NP------LFA--VRSEV--NKVLVILVTSDRGLCGAFNGNIIKLA-YKTIHEDYAAQ-YGKGGVSMICAGTRGY--EFFKK------------------------R------H--YTLTKGYPAV-F---QNLDFAVAKEIADMASNMY----LRG--------------E---VDRVVVVY----------------------------------NEFKS------VLAPQLKSEVLLP--I------TSGDASAK-------------------------------------ENSGG--------------------------EYMYEPN--PA---AIIDVLLPKHLRTQVWRIMLESNAAEQAARMAAMDSATENAKELLRTLNISYNRARQAAITTELSEIV-AGAEALNG--------------------------------------------------------------------------------   [293]
Ch_phaAP    ---------------------------------------------------MP---TLKDIRVRIKGVKSTQQVTKAMKMVAAAKLRRAQERAIMARPYARKLKEMLGSL----------SDKVDTSL--------------------NP------LLS--NRSEV--NKVVVILITADRGLCGAFNTNIVKLA-YKLIHEDYAAQ-HSKNGVSLICAGSRGF--DFFRK------------------------R------G--YNIIKGYPGV-F---QRLDFSFAKEIAETVSGMY----LRG--------------E---ADRVVVVY----------------------------------NEFKS------VLAPVLKFETLLP--I------TP-----E-------------------------------------ASGKD------GG-----S------------DYIYEPS--PE---SIIDVLVPKHLNTQVWRVMLESNAAEQAARMSAMDSATENAKELLRTLNISYNRARQAAITKELSEIV-GGADALKG--------------------------------------------------------------------------------   [291]
Ch_limAP    ---------------------------------------------------MP---TLKDIRVRIKGIKSTQQVTKAMKMVAAAKLRRAQERAIMARPYAGKLKEMLGSL----------SAKVDTSL--------------------NP------LLS--SRQDV--KKVLVILIAADRGLCGAFNTNIIKLA-QKVVTEDYAAQ-YKNGGVSMICAGSRGF--DFFRK------------------------R------G--FSIVKGYPSV-F---QNLDFSVAKEIAETASGMY----LRG--------------E---ADKVIVVY----------------------------------NEFKS------VLAPVLKAEDLLP--I------AA-------------------------------------------ENAGK------DN----------------SGDYIYEPS--PA---VIIDELVPKHLSTQVWRMMLESNAAEQAARMTAMDSATENAKELLRTLNISYNRARQAAITKELSEIV-AGADALKN--------------------------------------------------------------------------------   [291]
Pe_phaAP    ---------------------------------------------------MP---TLKDIRVRIKGVKSTQQVTKAMKMVAAAKLRRAQERAVMARPYAKKLKEMLGSL----------SAKVDTSR--------------------NP------MLS--GRSEV--NKVLVILVTADRGLCGAFNTNAIKLA-SKIIHEDYPAI-HSKGGVSLICAGSRGF--DFFRK------------------------R------E--YNIVKGYSAV-F---QHLDFSTAKEIADIASGMY----LRG--------------E---VDRVLVAY----------------------------------NEFKS------VLAPNLREEVILP--I------AP-----E-------------------------------------IPGTE------SS-----S------------DYIYEPS--PS---AIIDELVPKHLNTQIWRMMLESSAAEQAARMSAMDSATENAKELMRTLNISYNRARQAAITTELSEIV-SGADALTN--------------------------------------------------------------------------------   [291]
Ch_ferAP    ---------------------------------------------------MA---TLKDIRVRIKGVKSTQQVTKAMKMVAAAKLRRAQDRAVMARPYAGKLKEMLGSL----------SAKVDTSR--------------------NP------LLS--GRPEV--NKVLVILITSDRGLCGAFNTNIIKLA-YKTIHEDYADV-HRKGGVSMICAGTRGL--EFFRK------------------------R------D--YNILKGYPAV-F---QNLDFSIAKEIADTASGMY----LRG--------------E---VDRVIVVY----------------------------------NEFKS------VLAPNLKAEELLP--I------AP--VSAG-------------------------------------KESSS--------------------------DYIYEPS--PS---AIIDVLVPRHLNTQVWRMLLESNAAEHAARMAAMDSATENAKDLLRSLNISYNRARQAAITTELSEIV-AGADALSS--------------------------------------------------------------------------------   [291]
Fl_psyHe    ---------------------------------------------------MA---NLKEIRNRITSVSSTMQITSAMKMVSAAKLKKAQDAITAMRPYAEKLTELLQNL---------SATLDGDAG--------------------GE------FT---KQREI--KKVLVVAITSNRGLCGAFNTNVIKEV-KNRADFYAGKQ------VDVFAIGKKGN--DVLSK------------------------T---------LSVIDNQSSV-F---DALTFDNVAKIAQMLTDKF----VAG--------------E---YDRIEVIY----------------------------------NQFKN------AATQIVQTEQFLP--L------AP---IKS-------------------------------------DLPVS------TG------------------DYIFEPS--KE---EIVLTLIPKSLKTQLYKGIRDSFASEHGARMTAMHKATDNATELRDQLKLTYNKARQAAITNEILEIV-GGAEALKG--------------------------------------------------------------------------------   [286]
Cy_hutHe    ---------------------------------------------------MP---SLKEVRNRIASVNSTQQITKAMKMVSAAKLRRAQDRAMKIRPYAEKLNGILQNI----------AASLEDGA--------------------DN------VYA--EEREL--KRLLIVVVTSDRGLAGAFNANIVKAA-NALIEEKYSNL-YQANKVDFICIGKKGA--EAITK------------------------R------G--ESANLEYQGL-F---QNLSFDTARGASEYVMNAY----LTG--------------K---YDRVEVIY----------------------------------NEFKN------VATQIIRTEQFLP--I------KGQALSAV-------------------------------------KHSAT------EV------------------DYIFEPS--KE---EIVKELIPKSLKVQFYKYLLESNASEHGARMTAMDKATENAKEMLKALKLTYNRSRQAAITKEILEIV-GGAEALNN--------------------------------------------------------------------------------   [295]
Fl_traHe    ---------------------------------------------------MA---NLKEVKNRINSVVSTQQITKAMKMVAAAKLKRAQDRITMMRPYSQKLSAILQNV----------SGSGEDMN--------------------NP------YA---KERPI--EKVLLILVTSDKGLCGAFNSTVTRRV-KSLMESEYKSI-AESGNLHFMTIGKKAA--DYLKR------------------------N------K--LPNNADYIDL-F---NRLNYEDVSEAAQFVMDEF----EKG--------------T---YDKVEIIY----------------------------------NEFKN------AATQVLNQEQFLP--I------AK---ADS-------------------------------------EVGAD------TD----------------H-AYSYEPS--RD---YIEKELIPTSLKTQLFKALLDSNASEHGARMTAMDKATENAGDLLKELRLTYNRTRQAAITTEILEIT-AGAEALAAE-------------------------------------------------------------------------------   [293]
St_haeHe    ---------------------------------------------------MA---SLKEIDGRIKSTKKMKQITKAMNMVSSSKLRRAEKNTKQFEPYMEKMQDAITAI----------AGASKNSS--------------------HP------ML---RPRQV--QRSGYLVITSDKGLAGAYSSNVLKRL-INDIKEKHTSS-DE---YSIIVLGQSGV--DFLKN------------------------R------G--YEIENSLVDV-P---DQPSFKSIQAIAKHAIDLF----SEE--------------H---IDELKIYY----------------------------------SHYVS------VLENKPTTKQVLP--L------SR---EDS-S-----------------------------------QGQGQ-----------------------MS-SYEFEPD--KE---SILSVILPQYVESLIYGTILDAKASEHAARMTAMKNASDNATELIDDLSLQYNRARQAEITQQITEIV-GGSAALE---------------------------------------------------------------------------------   [288]
Ba_subHe    ---------------------------------------------------MA---SLRDIKSRITSTKKTSQITKAMQMVSAAKLNRAENNAKSFVPYMDKIQEVVSNV----------GRVSGNVK--------------------HP------ML---LSREV--KKTAYLVITSDRGLAGAFNSSVLRSA-YQAMQERHQSK-DE---YAVIAIGRVGR--DFFKK------------------------R------E--IPIISELTGL-G---DEVTFTEIKDLARQTIQMF----IDG--------------A---FDELHLVY----------------------------------NHFVS------AITQEVTEKKLLP--L------SD---LGS-------------------------------------GGGKR------TA------------------SYEFEPS--EE---EVLEVLLPQYAESLIFGALLDSKASEHAARMTAMKNATDNAKELIDSLSLSYNRARQAAITQEITEIV-GGAAALE---------------------------------------------------------------------------------   [287]
Ba_selAR    ---------------------------------------------------MA---SLKDIKTRIGSTKKTKQITKAMEMVSAAKLNRAQQKATSFVPYTEKIREVVESI----------AAGSEGVS--------------------HP------MLE--DREEV--KKTGYIVITSDRGLCGAYNSGLLRQT-QRLIQERHSSP-DE---YGLIVLGRVGL--EFFNK------------------------R------N--MPVYQELTGV-P---DQPEYNDVKNLASTTVQMF----TDG--------------I---FDEIYVHY----------------------------------NHFVS------AISQKVTEQKLLP--L------TG---MSE-------------------------------------ETGSEEEQATLVQ------------------EYIYEPS--AD---EILEHLLPHYAESLIFGALLDGKASEFGARMSAMRSATDNADGLIGDLTLSYNRARQAAITQEINEIV-GGALAQS---------------------------------------------------------------------------------   [294]
Al_oreAR    ---------------------------------------------------MA-GLGMRDIKRRIKSVNSTKQITKAMELVASSKMKKARERLETTRPYFHAVRDAVSDI----------VSNSKGVS--------------------NT------FIT--PRETI--KNTGYIVISADRGLAGGYNANVIKAA-MQHMSQKEQ--------VSVITIGQKAR--DFFKK------------------------R------K--YNLSGEFHHI-S---ENPQYSDAQSIGRLSLDLY----KQG--------------L---VDEVYLVY----------------------------------TEFLS------TISYNPKVIKLLP--L------EPEKIENQ-------------------------------------EKSGS------RE------------------LMSYEPS--PE---VVLSYLIPKYIDSSIYGALIESSASYQSATKVAMENATDNAEEMIDKLQLQYNRARQASITQEITEIV-GGAEALS---------------------------------------------------------------------------------   [289]
Al_metFR    ---------------------------------------------------MG--VGMQDIKRRIKSVNSTKQITKAMELVSSAKLRKARLKLEKTRPYFKVVEETINDI----------VSSTQGIR--------------------HD------LI---TPREV--KKTAYIVITADRGLSGGYNANVIKAA-VNHLQEKER--------VSIIAIGKKGR--GFFRK------------------------R------G--YDLDGEFTKI-S---ENPSFSDAQGIGKLGMELY----KQE--------------L---VDELYLVY----------------------------------TEFVS------TITHKPRVVKLLP--L------EP---QTG-------------------------------------GEGAE------KP-----K-------ERDE-FMSYEPS--PE---EVLDYLIPKYIESMLYGALVESSTSQQGATRVAMESATDNATDMIDGLQLQYNRARQASITQEIAEIV-SGAEALK---------------------------------------------------------------------------------   [289]
Ac_capHe    ---------------------------------------------------MA---SILDLRRRIRSVRNTRQITKAMKMVSAAKLRRAQEHAMNARPYAALLASVLNSL----------RRRLETYD-------------ATSAYRQHP------LL---VTRPE--KRVLLIVVAGDKGFAGAFNTNIVRAA-SNFIHENDHHQ------IDIEPIGRKAR--DHFRRAYGVADFVEQHDEATGTTRRVRRNR------GGNIEVTGDHPGV-L---QSLSFDEAHKLSQEVVARY----AEA--------------E---IDAVYLVY----------------------------------NEFKS------VIQQRVVVEKVLP--LLEFGQRQLAAVEEMSREERERAAVAGASAGISPYAEED-------------EGAGE------KF-------------GTEDVDYTYEED--PM---EIFSGLLPQYVASQIYHAMLESVAAEHAARMTAMDAATSNASDMIDDLTLTMNRVRQAAITKEIIEIV-SGASAIG---------------------------------------------------------------------------------   [356]
CKo_veHe    ---------------------------------------------------MA---SILDLRRRIRSVKNTRQITRAMKMVSAARLRRAQERALAARPYGQMLTNVLKSL---VSRAETIDPETGKAQ--------------------HP------LL---EQRDE--QNILLVVVTGDRGLAGAFNANITKTA-LRFMERKFDKN------IDIEAVGRKGR--DFLRR-------------RYPLGKSEAEQR------AGQVQVTAEHVGV-L---NKVAFEEVQDISESIMGRY----ERG--------------E---VDAVYLIF----------------------------------NEFKS------VISQRLVVERILP--I------QE---IGE-RTIAQADLMSAEDRKKEIHAAKEAGVGMKGQDTSEIDKKAA------QF-----G-------TSQS-DYIYEQP--PA---ELFADLIPKYVTVQIYRSMLESVAAEHAARMTAMDSATNNAGEMIDSYTLQMNRARQAAITKEIIEIV-SGAAAL----------------------------------------------------------------------------------   [345]
CSo_usHe    ---------------------------------------------------MP---SLIDIRRRIRSVKNTQQITKAMKMVSAAKLRRAQDRTIAARPYGTLLRKVLGNV------AAAVANDESAAE--------------------NP------LL---ARREE--RRILLVVITGDKGLAGAFNTNLIKAA-SRFVAEHSGEQ------ITFELIGRKGR--DYFRK------------------------R------E--VAVSGEAIGL-A---AKVKYEDTAAIARRAMELF----RNQ--------------E---IDAVYLVY----------------------------------NEFKS------VVSQKLTLSRVLPAEL---------------------------------------------------PEQAN------PV------------------DYIFEEP--PA---DMLNILLPKYVEMEFYRALLESAASEHAARMTAMDSATSNAAEMIDKLTLYMNRVRQASITKEIIEVV-SGAAAAE---------------------------------------------------------------------------------   [286]
CDe_auSR    ---------------------------------------------------MP---ALRDFRRRIKSVKSTQKICKAMKAVATAKMARAQATVVAARPYARQLHEVLGRV----------ASAARDVQ--------------------NP------LL---TVREP--KRVCYIVITADRGLCGGFNSNILRTA-VKELSKWEE--------FKLVAVGRKCR--NFFRF------------------------R------D--WERDAEFIGL-G---ENIRFEQGQQIARFVINKY----IAG--------------E---YDAVYMVY----------------------------------SKFVN------MLVQQPTVVKLLP--V------EP---PAE-EAAEKAG-----------------------------GEEAA------AP-----K-------KATV-DYIFEPS--AA---DVLDYLLPRYVENSVYHGLIESKASEQSARMMAMDAATKNAGEMIDRLTLQMNRLRQEGITKELLDIV-GGAAALE---------------------------------------------------------------------------------   [295]
Th_carFR    ---------------------------------------------------MP---SARDIRRRIKSVKNIQQITKAMKMVAAARLRRAQERAAASKPYTQKIREVLASV----------AASTRDVS--------------------HP------LL---AVREV--NRIGYLILSADKGLAGAYSANIIREV-LPQVRGKDNIG--------MVIVGRKAR--DYFKR------------------------R------G--YTIDSEYLGF-S---EKPTYDHAVKIAKELSSAF----ISG--------------K---YDEIRLVY----------------------------------TQFFS------PINQKPTTVKLLP--L------TD---TPD-------------------------------------GGEAP------QA------------------EYIFEPS--AA---EVLDLLLPKYLETVIYSALLQAAASELGARMTAMSSATDNAQELIQKLILNYNKVRQATITREITEIV-GGAEALK---------------------------------------------------------------------------------   [283]
He_modAP    ---------------------------------------------------MP---GMRDIKRRIRSIKSTQQITKAMKMVAAAKLRKAQEKVIQARPYAKRIQGVLSRL----------VAAASDVN--------------------HP------LL---TTREV--KRVGYVVITADRGLCGGYNANIIRKV-NNEIKGRDD--------VSLVCVGRKSR--DFFKR------------------------M------G--KRIEADYVGL-G---EDISFGMAKEIAAKVMELY----EQG--------------T---VDQVQLVF----------------------------------TEFYS------ALTQKPVQMQLLP--I------PA---QAG-ESANSAK-----------------------------DSKGP------QP------------------LYAFEPS--PE---AVLDELLPKYVENQIYRALLESKASEQGARMTAMGSATDNAKEMINKLTLSFNRARQAAITKEISEVV-GGAAALG---------------------------------------------------------------------------------   [290]
Pi_staHe    ---------------------------------------------------MA---KARALDKRRKSIRNIRKITRTMELIATARFKKAMDRATAATAYTRRITQVVSDL----------AGSGLKVT--------------------HP------LLD--PRPTT--NAATLLVLTANRGLCGGYNASVIRQA-LARQIELSSTL-PS---LALEVSGKRGI--GAFKF------------------------R------K--IPVNISYTQF-E---DQPSFEAVEQIANRYLEAY----TSG--------------K---LDKLEVVY----------------------------------TKFVN------ASKQIAVTETLLP--LGSLATGDA---KSD-------------------------------------EKPSS------GE----------------S-MYEFLPS--AE---SILEEVVPSSFKVKLFKCFLDAAVSEQIARMVAMKSATQNASDMIKQLSMTYNRARQSQITGEIMEII-GGVEALQK--------------------------------------------------------------------------------   [296]
Rh_balHe    ---------------------------------------------------MA---NARALDKRRKSIRNIRKITRTMELIATARYKKAMDRAAAATAYTEQITKIVSRL----------ADAGLDVQ--------------------HP------LLE--QREKI--NTTRVLVLASNRGLCGGYNASILRTA-LPRIKSLRESI-PN---VIVDASGKRGV--NGLKF------------------------R------G--IETEQRFLQF-E---DQPAYDDVEKIAEGYLAEY----ITG--------------K---IDRLDVVY----------------------------------TKFIS------TSKQEAVIETLLP--LGSLGDESD---SAS-------------------------------------DGSDD------TN----------------A-EYEFLPS--AE---SILEEVVPTSFKVKLFKCFLDAAVSEQVARMIAMKGATESAGDMIKQLSMTYNRARQSQITGEIMEII-GGVEALEG--------------------------------------------------------------------------------   [296]
Le_intHe    ---------------------------------------------------MA---TPREIKKRINSVKNTRKITRTMEMVSTAKSKKISDRVNASHPFSNKIKELVSSL----------ASLGGVVH--------------------SP------YLR--RPEKI--KTVALLIITANRGLCGGYNSNVNRMA-KAKIQEWKKSG-VN---VRLFIVGKKGI--SFFKF------------------------A------G--EKAEKTYTHL-D---DKSGYREAEEFANLFLELF----AKE--------------E---VDVVEIAS----------------------------------TVYYS------SASQKPEVTRVLP--L------EP---AGE-------------------------------------GSVSD--------------------------MMVYEPS--PE---KVLESLLPLVVKTAFLKAILEANCSEQIARRIAMKSATDAASEMIKLLTRGYNRVRQAKITQEISEIV-AGADSLN---------------------------------------------------------------------------------   [286]
Ge_aurHe    ---------------------------------------------------MA---KGKELKGRIRSTENTRKITRTMEMVATSKLKRATDRVAAARPYALALGEVLSHV----------YSPELADR--------------------FP------LLR--RPAAP--RTVALVILTANRGLCGAFNANLIKEA-RSRIAELEAKG-LT---VELHVVGRKGV--GFFRY------------------------V------N--RAIASQRTDI-T---DKPSAADAASLIDGLMQRF----AAG--------------S---IDAVYITY----------------------------------AKYLS------ALSAPPATEQVLP--V------AP---PTA-------------------------------------KAEGG------VQ----------------H-DFILAPS--AD---AILEALLPLYVRNAVYRALVETEAGFQSAQRTAMKNATDNATELLQVLKRTYNSARQAQITQEIAEIV-GGASALQG--------------------------------------------------------------------------------   [290]
Rh_pa2FO    ---------------------------------------------------MT--DRLSEIGARIDGIGQLGAVVNAMRGIAAARAQQARGQLVAVDSYSATIALAIGRT----------LALVPAGA--------------------GP-----------ADRST---RSALVLFCAEQGFAGAFSERVLDAV-RDDFSQ-----------SELFLIGTRGR--AVAGE------------------------R------G----IVGVWNSA-MPSHSLGIPKLADRISEALYSRI----ATD--------------E---IGRLDVVF----------------------------------SQWRP------GHGVRVERRRLFP--L------DL---SGF-------------------------------------PHPTK------GD------------------APLLDLS--PE---TLMVELTADYVFAQLCNTALHAFAAENEARMESMASARNQIERQLAELHATRRIVRQEEITAEIIELA-AGETATNNSHAKSAEKNA----------------------------------------------------------------------   [290]
Az_B52AP    ---------------------------------------------------MT--ERLTEVEARRASVRDLGAVTDVMRSLAAMRLQQALGTLAGTRAYAGVIAGALAQA-----VDLLDGAASRDAP--------------------VP------W----PVNGH--GRCAWVLFAPEHGFVGGFAERLAEAA-LAAPPD-----------CALWVVGRRGA--ALLEE------------------------R------G-RAPVWSTAMAT-N---TDAVTVTARRIAGALYEAA----AAG--------------R---LGRVELLY----------------------------------GRTNA------GAPPELTRRLLLP--L--DL---P-------------------------------------------QDRFG------DG-------------RRPV-PPLVNMP--AR---DLIVRLVDEYVFALLADAAMESFAAENAARLSTMMTARHNIETTLDELTATARHLRQEQVTTELLELV-SGAEAMG---------------------------------------------------------------------------------   [288]
Rh_ce2AP    ---------------------------------------------------MS--ERLEEVETRLAAIGDLGSVVDAMRALAAVRLQQAMAALGGTRTYAGVVQSAFARA----------LSALPEPR--------------------PD-----------GKGLR--TARGVIVFAAEHGFVGAFEEPLLERL--------QAEG-PV---AAVMVAGSRGA--AMLEE----------------------------------HGVRPAWCVP-----MATQVGGVMAVARRVADRLTTLTAHR------------------LGRVDLLY--------------------------------------R------THPHGVALEPLYPAGL------PN-------------------------------------------HVAVP------GR------------------APLFGLP--PR---ELVEHLADEYLFARLAHAAVESFAAENAARLSVMLSAGQNVKDRLEDLSRLANRLRQDLTTQELTELT-IGRDD-----------------------------------------------------------------------------------   [272]
Me_in2He    ---------------------------------------------------MS---KRRDLIKYRGALLEIGEIMKAMKNMALVEQKKMARYYESQKRAIDTLQTIAEDF----------FPAFPEL---------------------LP-----------QPHRI--DRPLYILIGSERGFCGDFNSTL-----VGFWENLENSG-NLADRYGLILVGNKLE--SRASH------------------------L---------KQIIQRVPGP-S-V-AEEIYPFILDFLDTVRKSL----IEG--------------E---PPTSIAVF------------------------------------FHM------ADSLEIEKKTLLPIPV------SE-------------------------------------------EKIRS------AR-------------KRSAVSPLLHLS--PR---EFFVDLVDSFLVSGLFFAFYSSLLAESKIRMQHMQSALDQLEKKVQELNKQANRLRQEEIIEEIEVIL-LGSETLMKKRLR----------------------------------------------------------------------------   [290]
Ni_ha3AP    ---------------------------------------------------MS---RRRETEQHLRSLQEISSIMDSMKMLALLETRKLGRLLPAQQQVVDSIKAVAADF-----------HHFYPPR--------------------QP------LTQ--DSRHI------YLLMGSQRGFCGDFNETVLKAL-ETALKSNPSPS------PFLIAVGRKLC--LKLEG-------------------------------D--PRAVALLEGA-N---MAEEIEEVLSRLVNALDQF----REP--------------ET--LPPVTLLH-----------------HRTHPHHPTTQGLEPSSANPKG------SPQPEVQLTPLLP---------PF-------------------------------------------QELLP------PI-------------QFAS-PPLLNLS--SQ---NFFTELVDHYLFATLHEICYASLMAENYHRMQHLEGAIHRLEEKIANLALKSNTLRQEEIIEEIEVIL-LSAETMIPGLSP----------------------------------------------------------------------------   [303]
At_fe2FO    ---------------------------------------------------ML-----------------------------------------------------------------------------------------------KP--------------------------------------------------------------------------------------------------------------------------------------------------------------------------------------------------------------------------------------------LLP--------------PFQ-------------------------------------QRLHA------PR-------------PLPY-PPLLNLS--PE---VFFPGLVEQYLFATLHEIAYVSLMAENQRRLRHLDGAVRHLDEQSAVLARRSNSLRQEEIIEEIEVIL-LGSVN-----------------------------------------------------------------------------------   [103]
Di_sh2AP    ---------------------------------------------------MA--QTLERLTGRTETMRGIRSIVRTMKTMSAINALPYEQAADAIEAYRDTAILGFRAF--------------VRSH--------------------GP------L----PRDAATAGQPVVIAFGSDHGLCGNYNELVAQQVDRTRRTDVE---------TTVICVGAQME--DALAG------------------------L------G--IVPATTLLPP-A---NADGLGRLAGRLIALLDEIRAAQPDG------------------QINVTLVF----------------------------------TQRAE------HGQQSPVSRRLLP--L------DPELTDGFA------------------------------------RQPWR-----SRS------------------LPRFTLA--PE---QLLAALIRSFLFAEIFRAAAEAMVTENAARLARMQQAERSVDERLEELTAEMRSVRQSEITTELLDVI-IGFEAIKGRHLRKPKGRGARQEGPDENASDQGR-------------------------------------------------------   [315]
De_sa2SR    ---------------------------------------------------MQ---QLEAVRKKIATTGDLLSVVKTMKALAAVNIRHFENAAKGVGEYADVIEQGWTVF-------------FRNAG----------------------------ILPRGARDGI----AVVLAIGSDQGMCGQFNELARSEA-VKAVEELSGAG-HK---VICWTCGERVR--GALED------------------------S------G--IEVDLNFRVP-G---SLRGVNTIVDEIEQNLEEW--RNKRG------------------MNQFTIVN----------------------------------NLHVS-------DGAKVAARHILP--L------HK---RSG-------------------------------------STKWD------GK----------------SLPMTNVP---VQ---DLFSNLFREYLYISVYGAIVQSLAAENSSRLAAMQVAEKNIIEHVEVLESEYRTTRQGNITGELLDIV-AGVEAVVGG-------------------------------------------------------------------------------   [286]
De_au2SR    ---------------------------------------------------ME---TLQTLTRRINTTGKLKSIVKSMKTLSAVNIRQYEKAVTALEIFEQTIFMGLQVC-------------LTDYN--------------------QP------L----SSRPSLSRDRILVAFGSDQGLCGQFNEKLARFI-GSRTSQWQTK-------THTIVVGARLY--ARLES------------------------M------G--ITPCALFWTP-G---SVGGINHTVFQILLKMETL---QTEN--------------S---ISHVDFCY----------------------------------SRHEP------GTAEAPVCQALIP--L---------------------------------------------------DHGEL------AR-----IAKQ--PWDGPS-LAEFSIP--AE---QLFSSLIRQYFFVALFRAQAHAMASEQSSRLRSLQNAEKNIEEHQAGLQALFRSKRQASITAEMLDLV-TGFKTIQRKKQSKSE-------------------------------------------------------------------------   [296]
De_pr2SR    ---------------------------------------------------MA---TLESLVRKMKSVDDLQSIVRTMKAMAAANLRQYERAVESLQDYHHTVALGLQIV----------LKGNGAKR--------------------MP------PIA--LPRKK--GALLAVVIGTDYGFAGQFNEEIIRYA-LHVLSHDHHSG------CHVIAVGAQIA--AGLTA------------------------L------Q--RVIAASYPLP-S------SLAGVNPLVQRLLLEIERIKADQ--------------D---IEEVVLLF----------------------------------NRPAA------ATTYAQEKIRLFPVLM-----------DDL-------------------------------------QSKTG------KW-------------PSRS-IPISAIA--HE---QMLRALVREYIYVNIFRSIALSMAGENASRLAAMHAAVKKIEEVSDALTMEYRQNRQNAITGELLDII-SGFEALSQ--------------------------------------------------------------------------------   [292]
Ac_ma2OP    ---------------------------------------------------MQ---TLETLKRKIASTQELQTVAKTMKALAAANIRQYEQAANALQHYRQTLAMAIQIL----------RINYPDTL--------------------TH------L----RPRAH--PRLGIVIFGSDQGMCGRFNEQLSEMV-IQHLEQHSSQG-GQ---PLLLGMGARIC--DSIID------------------------Q---------GYAIERYLSV-P-A-SVDGITSKAQTIVVQLEQW----RNQ-------------CQ---VDQIWVFH----------------------------------NQPIR------GHTSTPHRQQLFP--L------ES-------------------------------------------DRDRS------SS------------WSTRCRPMVFLS---RE---RLFSAIFRQHFFVALYQACAESLASENASRLTSMQLAQTNIAEHLMELQAAFQQQRQTKITEELLDIV-SGFEALNQSH------------------------------------------------------------------------------   [292]
De_ac2SR    ---------------------------------------------------MS--DTLLGLQRKINSATDLAGVVRTMKALAASSINQYEEAVESLRHYGHTVDLGLSAC----------LRALPANF--------------------KN-----------NQQDP--PLTLVLIFGSDQGLVGQFNESLVAFA-LKKLPRNKPRH--------LIAIGERIA--GQLET------------------------H--NHAADQVYRIPTSVDSI-----TELGIDLQLDNADLSLTPQ----RHG---------------------MQVFY----------------------------------NAPHL------GTTYVPRMRTILP--L---------------------------------------------------DLAWQ------EE-----LSRL--DWPSSA-LPEICGR--LD---DTFIALLKEYLFISFFQACAESLASENICRLTAMQRAEKNIQDQLDSLQRTYHRRRQDTIDAELFDVT-FGFEQLNHEGR-----------------------------------------------------------------------------   [292]
Pe_ca3FR    ---------------------------------------------------MP---ALQEMQRKIKSAADLHMVVRTMKALAAVSIRQYEDAVRALDSYYEAVELGLRAV---------------LRD--------------------HP------LAG--RSASS--GDTVALILGSDQGMAGRFNEAMLEFA-AGWLQRDAEIK-GS---PECWVAGEKVA--GGVEE------------------------R---------FGKIGEFFAL------PTSVQGITATVQEVLIRFEKRRSQG------------------QCRLLLFH----------------------------------NRPSA------GTGYEQQCVLLLP--P---------------------------------------------------DEHWF------RH-----MAGQ--KWPGRC-LPMIAAG--WE---QTFPALISEYLFVTLFRGFATSLAAENAARLAAMQRAEKNIDELQADLQSRYHTLRQTVITEELFDII-SGFEALGGAQRRAGRKDGKIT-------------------------------------------------------------------   [302]
Pe_lu2AP    ---------------------------------------------------MS--ETIETLSRKIERAGMLRSVVRTMKTLAASSIRQYEDAVRSLEDYYDTVELGLAVS----------LSREPKRA--------------------VG-----------RPGPL--KRVA-IVFGSDQGLVGQFNDVLSTKV----AGEYQDDA-AE---PTILAVGERVH--ARLSE------------------------D------A--APPEELYLVP-S------SVGAITGLVSALLARTEAILEEH--------------H---GIEVTLFF----------------------------------NSPES------GERYRPTQSRILP--L---------------------------------------------------DETWK------ER-------LRDRRWPSRT-IPQLIGE--PL---DLQRSLLGEYLFVSLFRASAESLASENSSRLAAMQRAEKNIDDILDSLMHRYHRRRQSMIDEELFDVV-SGFTALGGAERKEKRGNGGGTY------------------------------------------------------------------   [303]
Pr_ae2AP    ---------------------------------------------------MS--ETAESLASKITQARQLGSVVRTMKTLAASSIRQYEDAVNALEDYYRTVQLGLSVC----------LRRMSA----------------------LP------FAMQGPPRHA--PSTHLVVLGSDQGLVGQFNDLLADVV-HEQFSQCKG--------LHIISVGERIQ--VRLAD------------------------R---------GMVSERFYDLPG---SVEAITPLVGQVLVDVEHA--GNRSG------------------VLELFLVY----------------------------------NSPEA------ASRYHPVVERILP--I------DTIWVDNLR------------------------------------SVPWP------GK----------------------TLPEVPAGADSMFGDLVSEYLFVSLFRACASSLCSENASRLSAMQRAEKNIGEILEKLSLDYHQKRQSRIDEELFDIV-SGFKALGH--------------------------------------------------------------------------------   [292]
Ch_pa2AP    ---------------------------------------------------MS--ESIELLRSKIAHAGTLGSVVRTMKTLAAVNIRQYEEAVRALGDYYRTIELGLFGS-----------LHLTENG--------------------HS------AFRRQHSRKV---LVIAIIFGSDQGLVGQFNDLIADTV-KQEIATISGE-------ITVIPVGERVQ--TRLED------------------------A------G--VHTSTLFALP-N------SVNAITPLVGDLLTEVERLREKA--------------P---AIELRLFY----------------------------------NSPVS------GEQYQAVSMHLLP--F---------------------------------------------------DEEWE------KQ---------VKSHVRKWPTSS-PPEILNG-VRTVQWALVREYLFVSLFRACAESLAAENASRLSAMQRAEKNIDDMLEELGQRYNERRQAEIDEELFDVV-SGFQSLGENK------------------------------------------------------------------------------   [297]
Rh_fe2FR    ---------------------------------------------------MS--DTTASLRRKIGSAADLQSVVRTMKAMAASSIGQYENAVRSLDDYYRTVQLGLAAC---------FRRNEPADG--------------------TP-----------AHQNV-VGAIGAVVFGSDQGLVGQFNDVMVDFV-VKTLGNLPGKK-------TVWTVGERIQ--SRLAD------------------------S------G--LPLGERFILP-N------SIGAITPLVGQIVIEMETRREKG--------------E---IAQVYLFH----------------------------------NRPES------GSVYTPVSQRLLP--L---------------------------------------------------DAVWQ------RD-----------LATINWPTKN-MPQVMND-KEATLLAFVREYIFVSLFMACAESLASENASRLAAMQRAEKNIDELLEDLNRSFHRLRQSGIDEELFDVI-SGFEALTTS-------------------------------------------------------------------------------   [293]
De_ba2SR    ---------------------------------------------------MS--DTVANLRRKISTAGDLQSVVRTMKAVAASSIGQYEQSVRALADYYHTVELGLGTC----------FRQKEPVP-----------------------------MSAERKGHAVSDVVGAVVFGSDQGLVGQFNDVVADYA-VKTMAALPGTP-------QVWAVGERIH--ARLAD------------------------A------G--LPPTGLFTVP-G---SVKGITPLVGQILVESERH---RKRG--------------E---VTELHLFY----------------------------------NRPTS------GAVYAPVNQRLLP--L---------------------------------------------------DENWR------RK-----------LAELPWPTKN-LPEIMGG-GTSTLRALIREYLFVSLFRACAESLASENASRLSAMQRADKNIDELLEGLNAAFHRLRQSDIDEELFDVI-SGFEALGGK-------------------------------------------------------------------------------   [295]
Me_barMe    ---------------------------------------------------MT--ETTQSLRTKIDRAKDLQSVVRTMKALAASNIGQYEKSVSSLSDYYHTVELGLGLC------FRKIALMTASQE--------------------GK-----------TQKNT--RLIGAVVFGSDQGLVGQFNEIITDYA-VKELETLPGKA-------QVWAVGERVY--SRLAD------------------------E------G--LTPIGLFNVP-N------SVKAITPLIAQILVENEKLRSQD--------------E---DAELHLYY----------------------------------NRHKT------RVTYEPVSQRLLP--F---------------------------------------------------DETWR------DD---------LTKL--SWPTKNLLPEVMGN-ITETLRALIREYLFVSLFRACAESLASENSSRLAAMQRADKNIEELLNNLSGEYYRVRQSGIDEELFEVV-SGFEALSRARSSRR--------------------------------------------------------------------------   [301]
Me_aceMe    ---------------------------------------------------MS--ETTESLRKKIDRANELQSVVRTMKTLAASNIGQYEKSVSALSDYYRTVEMGLEVC------FREIALSFPAER---------------------P-----------GQKNS--GYVAAVVFGSDQGLVGQFNDIIADYA-VKKLAALPDKA-------RVWAVGERVY--SRLID------------------------A------G--LPLIGLFTVP-N---SVKGITPLIGQILVENEKF---RNQD--------------E---NAELYLFY----------------------------------NRHKT------RATYEPVSQRLLP--L---------------------------------------------------DETWR------RD-----------LAKNPWPTKN-LPEVMGD-STETLRALIREYLFVSLFRACAESLASENASRLAAMQRADKNIDELLEDFSGSFYRLRQSGIDEELFEVI-AGFEALSRSRSPD---------------------------------------------------------------------------   [298]
Rh_ba2He    ---------------------------------------------------MP---TLELLRRKIETASDLQSVVTTMKTLAAVRIHQYQRAADALMDYNRTIELGLQVILREQRLQPLQTSEWGGQN--------------------RP-----------SSGHENGSHHGVIVFGSDQGMCGQFNEQIATHALEHHAKHCRRPP------EALWIVGARV---AFLST-------------------------------DSGWLIDEAFRIP-T---TVPEIADCVSDLLTAVEAV---REQR--------------N---LTKLRIYS----------------------------------NKRSS------AGSYQPNTTQLLP--I---------------------------------------------------DFAWL------KQ-------LSVKQWESPC-LPTFGGE--RE---ELFSRLVRESLYVSLYQACAESLASENASRIAAMQAAEKNIEETLDELNTAFKTQRQTAITEELLDVV-VGFEALTQSER-----------------------------------------------------------------------------   [306]
Sy_702OP    ---------------------------------------------------MH---TLESLRNTINSIEDLRAVVRTMKALAMVSIRQYEQARTALQDYNHSLDLGFQAL--------LQHRRFAETD----------------LDQPLP------LV---SNAQQ--GKVGLILFGSNHGLCGQFNEQLATYA-LQACQQRHLTT-AD---YALATVGDRLL--PYLQS------------------------L------N--HPHHTTFRLP-N---SLAGTPRLIQNLLALIDQWYFEAETS--------------P---VRQILLIY----------------------------------HQSQS------KTLYQPVTRQLLP--L------DRQWLREMG------------------------------------DRPWQ------ST-------------AFPLLNGPWAPT---------FSGVVRQYLFLSLYRAAVESLASENAARLASMQAAEKNIEERLGDLQANYRQQRQNSITEELLDIV-SGFEALNPNRTR----------------------------------------------------------------------------   [307]
Ni_ha2AP    ---------------------------------------------------ME---TAEQLQHRIESFEDLRSIVSTMKALAAVSIRQYEKAVEALADYYRTVELGLHVV-------------LGDRQ--------------------HP------EL---HRRKH--RRLGAIVFGSDHGLCGRFNEDIATYS-LERMRASPASP-EG---RLVLVVGARAA--AQLEQ------------------------A------G--QLVEEDFLVP-G---SASRITATVRQILLKIDEW--RQTRG------------------IEYIYLFY----------------------------------NRHLS------SANYQPTGVQLLP--V------DLRRFHRL-------------------------------------EETRW---------------------PSKV-LPTFTMN--RQ---QLLSSLLQQYFFVSIFRACAESQASEHGSRLATMQAAEKNLDERLDEIITEFRRVRQESITTELLDVV-SGFEALTGGKA-----------------------------------------------------------------------------   [294]
Cy_512OP    MPYLPYSLCFPCSLCLPQLIISIVNKENWYSVEERNPTYLLYCYKLSVNIMSQ---TPESLKATLDSVQDLYSVVKTMKALAAVSIRQYEQAVESLVEYNRTVEMGFQIL---------AKERYFAGK--------------------SL------ILTIKEKNNLPDPNIGAIILGSDQGLCGQFNENMAKYA-KDKLQSFSKPE--N---LFVATVGSRLL--PYFKT------------------------S------S--YQLANQFMLP-T---STEGIGETVQDILLMLDNW---QEKH--------------K---ICKILLFY----------------------------------NQPTS------GSSYRSYYQQLLP--L------DR---DWLRSLE---------------------------------RKDWP------TH----------------T-LPTFTMN--WQ---DLFKELISQYLFVSLYRAVAASLASENASRLAAMQSAQKNIEEHLDELNGQYRRQRQSAITSELLDVV-AGFEALT---------------------------------------------------------------------------------   [349]
_           ---------------------------------------------------II---IIIIIIIIIIIIIIIIIIIIIIIIIIIIIIIIIIIIIIIIIIIIIIIIIIIIII----------IIIIIIII--------------------II------II---IIIII--IIIIIIIIIIIIIIIIIIIIIIIIII-IIIIIIIIIII-II---IIIIIIIIIII--IIIII------------------------I------I--IIIIIIIIII-I---IIIIIIIIIIIIIIIIIII----III--------------I---IIIIIIII----------------------------------IIIII------IIIIIIIIIIIII--I------II---III-------------------------------------IIIII------II-------------IIII-IIIIIII--II---IIIIIIIIIIIIIIIIIIIIIIIIIIIIIIIIIIIIIIIIIIIIIIIIIIIIIIIIIIIIIIIIIIII-IIIIIII---------------------------------------------------------------------------------   [291]
;
END;


BEGIN CODONS;
	CODESET  * UNTITLED = Universal: all ;
END;


BEGIN ASSUMPTIONS;
	OPTIONS  DEFTYPE=unord PolyTcount=MINSTEPS ;
END;


BEGIN MacClade;
	Version 4.0  87;
	LastModified -832167431;
	FileSettings editor  '0' '0' '1' '1';
	Singles 100;
	Editor 00011001111111100100010010 '1' '12' Geneva '4' '100' '1' all;
	EditorPosition  '46' '42' '703' '1177';
	TreeWindowPosition  '46' '6' '731' '1230';
	ListWindow Characters closed Geneva '9' '50' '10' '129' '359' 000;
	ListWindow Taxa closed Geneva '9' '50' '10' '129' '490' 100000000;
	ListWindow Trees closed Geneva '9' '50' '10' '276' '490' ;
	ListWindow TypeSets closed Geneva '9' '50' '10' '276' '490' ;
	ListWindow WtSets closed Geneva '9' '50' '10' '276' '490' ;
	ListWindow ExSets closed Geneva '9' '50' '10' '276' '490' ;
	ListWindow CharSets closed Geneva '9' '50' '10' '276' '490' ;
	ListWindow TaxSets closed Geneva '9' '50' '10' '276' '490' ;
	ListWindow CharPartitions closed Geneva '9' '50' '10' '276' '490' ;
	ListWindow CharPartNames closed Geneva '9' '50' '10' '276' '490' ;
	ListWindow WtSets closed Geneva '9' '50' '10' '276' '490' ;
	ChartWindowPosition  '52' '30' '718' '1220';
	StateNamesSymbols closed Geneva '9' '10' '50' '30' '148' '220';
	WindowOrder  Data;
	OtherSymbols &/ 00 ?-;
	Correlation  '0' '0' '1000' '0' '0' 10011010;
	Salmo 00000001;
	EditorFile  '2';
	ExportHTML _ MOSS  '100' 110000;
	PrettyPrint 10;
	EditorToolsPosition  '137' '992' '115' '165';
	TreeWindowProgram 10;
	TreeWindow 0000;
	Continuous  '0' '3' 1;
	Calculations 0000001;
	SummaryMode  '0' '0' 0;
	Charts  Geneva '9' (normal) 0010;
	NexusOptions  '0' '0' '50' 001011001;
	TipLabel  '1';
	TreeFont  Geneva '9' (normal);
	TreeShape  1.0 1.0 0100;
	TraceLabels 0101;
	ChartColors  '0' '0' '65535' '9' '0' 1;
	ChartBiggestSpot 1;
	ChartPercent 10;
	ChartBarWidth  '10' 1;
	ChartVerticalAxis 10101;
	ChartMinMax  '0';
	TraceAllChangesDisplay  '1' 1;
	BarsOnBranchesDisplay  '0' '0' '60000' '10000' '10000' '10000' '10000' '60000' '65000' '65000' '65000' '6' '1' 0000101;
	ContinuousBranchLabels 0;
	AllStatesBranchLabels 1;
	IndexNotation  '2' 1;
	PrintTree  10.00 '2' '2' '2' '2' '2' '2' '2' '2' '2' '2' '2' Geneva '9' (normal) Geneva '10' (normal) Geneva '9' (normal) Geneva '9' (normal) Geneva '9' (bold ) Geneva '9' (normal) Geneva '9' (normal) '0' '0' '0' '0' '0' '0' '0' '0' '0' '0' '0' '0' '0' '0' '0' '0' '0' '0' '0' '0' '0' '0' '0' '0' '0' '0' '0' '0' '0' '0' '1' '1' '1' '1' '0' '256' '-39' '4' '-40' '0' '1' '2' '1' '8' '0' '0' '0' '2' 1000111000000000000100000111000;
	MatchChar 00 .;
	EntryInterpretation 01;
	ColorOptions 00;
	TreeTools  '0' '5' '4' '0' '10' '4' '0' 00100111111101110;
	EditorTools  '0' '0' '0' '1000' '0' '0' '6' '3' '1' 100010101110011;
	PairAlign  '2' '2' '3' '2' '1' '1' '2' '1' '3' 1010;
	BothTools  '1';
END;
